# Supplementary material for: Which Low-Abundance Proteins are Present in the Human Milieu of Gamete/Embryo Maternal Interaction?
Source: Int J Mol Sci. 2019 Oct 24;20(21):5305. doi: 10.3390/ijms20215305 (PMC6861935; doi:10.3390/ijms20215305)
Supplement: Supplementary file 1 [file ijms-20-05305-s001.zip]

Archive with 10 entries (9 files):
- supplementary material/
- supplementary material/Supplementary Table 10.xlsx
- supplementary material/Supplementary Table 2.xlsx
- supplementary material/Supplementary Table 3.xlsx
- supplementary material/Supplementary Table 4.xlsx
- supplementary material/Supplementary Table 5.xlsx
- supplementary material/Supplementary Table 6.xlsx
- supplementary material/Supplementary Table 7.xlsx
- supplementary material/Supplementary Table 8.xlsx
- supplementary material/Supplementary Table 9.xlsx
