# Supplementary material for: Which Low-Abundance Proteins are Present in the Human Milieu of Gamete/Embryo Maternal Interaction?
Source: Int J Mol Sci. 2019 Oct 24;20(21):5305. doi: 10.3390/ijms20215305 (PMC6861935; doi:10.3390/ijms20215305)
Supplement: Supplementary file 1 [file ijms-20-05305-s001.zip › supplementary material/Supplementary Table 10.xlsx]

## Sheet: MRM_v1_0002_results_20190518
Peptide Sequence	Protein Name	Replicate Name	Precursor Mz	Precursor Charge	Product Mz	Fragment Ion	Retention Time	Area	Background	Peak Rank	Total Area
LIINSLYK	sp|P14625|ENPL_HUMAN	52FO	482.297	2	850.503	y7	32.35	243929	36279	3	2597771
LIINSLYK	sp|P14625|ENPL_HUMAN	54FO	482.297	2	850.503	y7	32.35	403750	23862	3	4348110
LIINSLYK	sp|P14625|ENPL_HUMAN	57FO	482.297	2	850.503	y7	32.08	345854	2546	3	3787133
LIINSLYK	sp|P14625|ENPL_HUMAN	52FU	482.297	2	850.503	y7	32.42	101916	14002	3	1236193
LIINSLYK	sp|P14625|ENPL_HUMAN	54FU	482.297	2	850.503	y7	32.55	96744	17185	3	1140324
LIINSLYK	sp|P14625|ENPL_HUMAN	57FU	482.297	2	850.503	y7	32.02	202114	8272	3	2235182
LIINSLYK	sp|P14625|ENPL_HUMAN	52P	482.297	2	850.503	y7	32.55	7477	5091	3	109289
LIINSLYK	sp|P14625|ENPL_HUMAN	54P	482.297	2	850.503	y7	32.42	20919	0	3	215556
LIINSLYK	sp|P14625|ENPL_HUMAN	57P	482.297	2	850.503	y7	32.55	16624	0	3	162582
LIINSLYK	sp|P14625|ENPL_HUMAN	52FO	482.297	2	737.419	y6	32.35	1913243	68739	1	2597771
LIINSLYK	sp|P14625|ENPL_HUMAN	54FO	482.297	2	737.419	y6	32.35	3223957	106744	1	4348110
LIINSLYK	sp|P14625|ENPL_HUMAN	57FO	482.297	2	737.419	y6	32.15	2816561	86563	1	3787133
LIINSLYK	sp|P14625|ENPL_HUMAN	52FU	482.297	2	737.419	y6	32.48	934583	19253	1	1236193
LIINSLYK	sp|P14625|ENPL_HUMAN	54FU	482.297	2	737.419	y6	32.55	844761	28960	1	1140324
LIINSLYK	sp|P14625|ENPL_HUMAN	57FU	482.297	2	737.419	y6	32.02	1652544	45497	1	2235182
LIINSLYK	sp|P14625|ENPL_HUMAN	52P	482.297	2	737.419	y6	32.42	73894	3023	1	109289
LIINSLYK	sp|P14625|ENPL_HUMAN	54P	482.297	2	737.419	y6	32.42	166320	0	1	215556
LIINSLYK	sp|P14625|ENPL_HUMAN	57P	482.297	2	737.419	y6	32.48	118437	2386	1	162582
LIINSLYK	sp|P14625|ENPL_HUMAN	52FO	482.297	2	624.335	y5	32.42	440600	19094	2	2597771
LIINSLYK	sp|P14625|ENPL_HUMAN	54FO	482.297	2	624.335	y5	32.35	720403	32930	2	4348110
LIINSLYK	sp|P14625|ENPL_HUMAN	57FO	482.297	2	624.335	y5	32.15	624718	25460	2	3787133
LIINSLYK	sp|P14625|ENPL_HUMAN	52FU	482.297	2	624.335	y5	32.48	199694	19253	2	1236193
LIINSLYK	sp|P14625|ENPL_HUMAN	54FU	482.297	2	624.335	y5	32.55	198819	24504	2	1140324
LIINSLYK	sp|P14625|ENPL_HUMAN	57FU	482.297	2	624.335	y5	32.02	380524	20681	2	2235182
LIINSLYK	sp|P14625|ENPL_HUMAN	52P	482.297	2	624.335	y5	32.42	27919	0	2	109289
LIINSLYK	sp|P14625|ENPL_HUMAN	54P	482.297	2	624.335	y5	32.42	28317	4136	2	215556
LIINSLYK	sp|P14625|ENPL_HUMAN	57P	482.297	2	624.335	y5	32.42	27521	8431	2	162582
SILFVPTSAPR	sp|P14625|ENPL_HUMAN	52FO	594.343	2	987.562	y9	34.27	418641	9547	4	5713553
SILFVPTSAPR	sp|P14625|ENPL_HUMAN	54FO	594.343	2	987.562	y9	34.27	571582	18294	4	8089401
SILFVPTSAPR	sp|P14625|ENPL_HUMAN	57FO	594.343	2	987.562	y9	34.07	507986	13684	4	7427739
SILFVPTSAPR	sp|P14625|ENPL_HUMAN	52FU	594.343	2	987.562	y9	34.07	138354	3023	4	2145477
SILFVPTSAPR	sp|P14625|ENPL_HUMAN	54FU	594.343	2	987.562	y9	34.21	117243	7159	4	1862373
SILFVPTSAPR	sp|P14625|ENPL_HUMAN	57FU	594.343	2	987.562	y9	33.61	261754	3022	4	3806137
SILFVPTSAPR	sp|P14625|ENPL_HUMAN	52P	594.343	2	987.562	y9	34.47	13522	3659	4	189467
SILFVPTSAPR	sp|P14625|ENPL_HUMAN	54P	594.343	2	987.562	y9	34.6	19094	3660	4	282993
SILFVPTSAPR	sp|P14625|ENPL_HUMAN	57P	594.343	2	987.562	y9	34.54	20208	0	4	261989
SILFVPTSAPR	sp|P14625|ENPL_HUMAN	52FO	594.343	2	874.478	y8	34.34	889473	7160	2	5713553
SILFVPTSAPR	sp|P14625|ENPL_HUMAN	54FO	594.343	2	874.478	y8	34.21	1219841	5409	2	8089401
SILFVPTSAPR	sp|P14625|ENPL_HUMAN	57FO	594.343	2	874.478	y8	34.01	1167692	7001	2	7427739
SILFVPTSAPR	sp|P14625|ENPL_HUMAN	52FU	594.343	2	874.478	y8	34.07	318556	9547	2	2145477
SILFVPTSAPR	sp|P14625|ENPL_HUMAN	54FU	594.343	2	874.478	y8	34.21	309812	9068	2	1862373
SILFVPTSAPR	sp|P14625|ENPL_HUMAN	57FU	594.343	2	874.478	y8	33.61	582207	3022	2	3806137
SILFVPTSAPR	sp|P14625|ENPL_HUMAN	52P	594.343	2	874.478	y8	34.54	33805	7954	2	189467
SILFVPTSAPR	sp|P14625|ENPL_HUMAN	54P	594.343	2	874.478	y8	34.47	47417	5728	2	282993
SILFVPTSAPR	sp|P14625|ENPL_HUMAN	57P	594.343	2	874.478	y8	34.47	46224	0	2	261989
SILFVPTSAPR	sp|P14625|ENPL_HUMAN	52FO	594.343	2	727.41	y7	34.27	697258	35802	3	5713553
SILFVPTSAPR	sp|P14625|ENPL_HUMAN	54FO	594.343	2	727.41	y7	34.21	1024091	24340	3	8089401
SILFVPTSAPR	sp|P14625|ENPL_HUMAN	57FO	594.343	2	727.41	y7	34.01	907772	40575	3	7427739
SILFVPTSAPR	sp|P14625|ENPL_HUMAN	52FU	594.343	2	727.41	y7	34.01	260398	9388	3	2145477
SILFVPTSAPR	sp|P14625|ENPL_HUMAN	54FU	594.343	2	727.41	y7	34.21	234964	18294	3	1862373
SILFVPTSAPR	sp|P14625|ENPL_HUMAN	57FU	594.343	2	727.41	y7	33.61	479048	15112	3	3806137
SILFVPTSAPR	sp|P14625|ENPL_HUMAN	52P	594.343	2	727.41	y7	34.4	31896	6045	3	189467
SILFVPTSAPR	sp|P14625|ENPL_HUMAN	54P	594.343	2	727.41	y7	34.54	47338	3819	3	282993
SILFVPTSAPR	sp|P14625|ENPL_HUMAN	57P	594.343	2	727.41	y7	34.6	31744	1909	3	261989
SILFVPTSAPR	sp|P14625|ENPL_HUMAN	52FO	594.343	2	628.341	y6	34.34	3708181	47736	1	5713553
SILFVPTSAPR	sp|P14625|ENPL_HUMAN	54FO	594.343	2	628.341	y6	34.21	5273888	62201	1	8089401
SILFVPTSAPR	sp|P14625|ENPL_HUMAN	57FO	594.343	2	628.341	y6	34.01	4844288	24504	1	7427739
SILFVPTSAPR	sp|P14625|ENPL_HUMAN	52FU	594.343	2	628.341	y6	34.01	1428170	3182	1	2145477
SILFVPTSAPR	sp|P14625|ENPL_HUMAN	54FU	594.343	2	628.341	y6	34.21	1200354	19090	1	1862373
SILFVPTSAPR	sp|P14625|ENPL_HUMAN	57FU	594.343	2	628.341	y6	33.61	2483128	18134	1	3806137
SILFVPTSAPR	sp|P14625|ENPL_HUMAN	52P	594.343	2	628.341	y6	34.47	110244	8272	1	189467
SILFVPTSAPR	sp|P14625|ENPL_HUMAN	54P	594.343	2	628.341	y6	34.54	169143	11457	1	282993
SILFVPTSAPR	sp|P14625|ENPL_HUMAN	57P	594.343	2	628.341	y6	34.54	163813	7638	1	261989
GVVDSDDLPLNVSR	sp|P14625|ENPL_HUMAN	52FO	743.381	2	1028.54	y9	32.35	155741	0	4	1677997
GVVDSDDLPLNVSR	sp|P14625|ENPL_HUMAN	54FO	743.381	2	1028.54	y9	32.35	232339	13999	4	2897123
GVVDSDDLPLNVSR	sp|P14625|ENPL_HUMAN	57FO	743.381	2	1028.54	y9	32.15	231458	8749	4	2739075
GVVDSDDLPLNVSR	sp|P14625|ENPL_HUMAN	52FU	743.381	2	1028.54	y9	32.35	81450	1750	4	924028
GVVDSDDLPLNVSR	sp|P14625|ENPL_HUMAN	54FU	743.381	2	1028.54	y9	32.48	68103	0	4	787478
GVVDSDDLPLNVSR	sp|P14625|ENPL_HUMAN	57FU	743.381	2	1028.54	y9	31.95	148344	0	4	1787128
GVVDSDDLPLNVSR	sp|P14625|ENPL_HUMAN	52P	743.381	2	1028.54	y9	32.35	5727	3023	3	54883
GVVDSDDLPLNVSR	sp|P14625|ENPL_HUMAN	54P	743.381	2	1028.54	y9	32.42	13207	1909	4	128966
GVVDSDDLPLNVSR	sp|P14625|ENPL_HUMAN	57P	743.381	2	1028.54	y9	32.48	10979	0	4	100643
GVVDSDDLPLNVSR	sp|P14625|ENPL_HUMAN	52FO	743.381	2	913.51	y8	32.35	187240	19249	3	1677997
GVVDSDDLPLNVSR	sp|P14625|ENPL_HUMAN	54FO	743.381	2	913.51	y8	32.35	325641	13999	3	2897123
GVVDSDDLPLNVSR	sp|P14625|ENPL_HUMAN	57FO	743.381	2	913.51	y8	32.15	320939	19248	3	2739075
GVVDSDDLPLNVSR	sp|P14625|ENPL_HUMAN	52FU	743.381	2	913.51	y8	32.35	97438	16704	3	924028
GVVDSDDLPLNVSR	sp|P14625|ENPL_HUMAN	54FU	743.381	2	913.51	y8	32.48	95392	8752	3	787478
GVVDSDDLPLNVSR	sp|P14625|ENPL_HUMAN	57FU	743.381	2	913.51	y8	31.95	202273	10499	3	1787128
GVVDSDDLPLNVSR	sp|P14625|ENPL_HUMAN	52P	743.381	2	913.51	y8	32.42	5329	7000	4	54883
GVVDSDDLPLNVSR	sp|P14625|ENPL_HUMAN	54P	743.381	2	913.51	y8	32.42	15912	5887	3	128966
GVVDSDDLPLNVSR	sp|P14625|ENPL_HUMAN	57P	743.381	2	913.51	y8	32.35	16548	0	2	100643
GVVDSDDLPLNVSR	sp|P14625|ENPL_HUMAN	52FO	743.381	2	798.483	y7	32.28	264713	8272	2	1677997
GVVDSDDLPLNVSR	sp|P14625|ENPL_HUMAN	54FO	743.381	2	798.483	y7	32.35	380445	33248	2	2897123
GVVDSDDLPLNVSR	sp|P14625|ENPL_HUMAN	57FO	743.381	2	798.483	y7	32.15	387751	22748	2	2739075
GVVDSDDLPLNVSR	sp|P14625|ENPL_HUMAN	52FU	743.381	2	798.483	y7	32.35	129811	8272	2	924028
GVVDSDDLPLNVSR	sp|P14625|ENPL_HUMAN	54FU	743.381	2	798.483	y7	32.48	103268	7001	2	787478
GVVDSDDLPLNVSR	sp|P14625|ENPL_HUMAN	57FU	743.381	2	798.483	y7	31.95	239816	8750	2	1787128
GVVDSDDLPLNVSR	sp|P14625|ENPL_HUMAN	52P	743.381	2	798.483	y7	32.28	7000	5568	2	54883
GVVDSDDLPLNVSR	sp|P14625|ENPL_HUMAN	54P	743.381	2	798.483	y7	32.35	17344	6047	2	128966
GVVDSDDLPLNVSR	sp|P14625|ENPL_HUMAN	57P	743.381	2	798.483	y7	32.35	16469	0	3	100643
GVVDSDDLPLNVSR	sp|P14625|ENPL_HUMAN	52FO	743.381	2	685.399	y6	32.35	1070304	21794	1	1677997
GVVDSDDLPLNVSR	sp|P14625|ENPL_HUMAN	54FO	743.381	2	685.399	y6	32.35	1958698	31498	1	2897123
GVVDSDDLPLNVSR	sp|P14625|ENPL_HUMAN	57FO	743.381	2	685.399	y6	32.15	1798927	15749	1	2739075
GVVDSDDLPLNVSR	sp|P14625|ENPL_HUMAN	52FU	743.381	2	685.399	y6	32.35	615329	24499	1	924028
GVVDSDDLPLNVSR	sp|P14625|ENPL_HUMAN	54FU	743.381	2	685.399	y6	32.42	520716	1750	1	787478
GVVDSDDLPLNVSR	sp|P14625|ENPL_HUMAN	57FU	743.381	2	685.399	y6	31.95	1196695	10499	1	1787128
GVVDSDDLPLNVSR	sp|P14625|ENPL_HUMAN	52P	743.381	2	685.399	y6	32.35	36827	4772	1	54883
GVVDSDDLPLNVSR	sp|P14625|ENPL_HUMAN	54P	743.381	2	685.399	y6	32.35	82503	2228	1	128966
GVVDSDDLPLNVSR	sp|P14625|ENPL_HUMAN	57P	743.381	2	685.399	y6	32.48	56646	3819	1	100643
SGYLLPDTK	sp|P14625|ENPL_HUMAN	52FO	497.266	2	686.408	y6	28.37	606818	35793	3	3343745
SGYLLPDTK	sp|P14625|ENPL_HUMAN	54FO	497.266	2	686.408	y6	28.31	829326	53464	3	4333915
SGYLLPDTK	sp|P14625|ENPL_HUMAN	57FO	497.266	2	686.408	y6	28.11	708154	77314	3	3987869
SGYLLPDTK	sp|P14625|ENPL_HUMAN	52FU	497.266	2	686.408	y6	28.24	259204	40734	3	1126560
SGYLLPDTK	sp|P14625|ENPL_HUMAN	54FU	497.266	2	686.408	y6	28.37	244270	34839	3	1007864
SGYLLPDTK	sp|P14625|ENPL_HUMAN	57FU	497.266	2	686.408	y6	27.84	402864	35156	3	1953471
SGYLLPDTK	sp|P14625|ENPL_HUMAN	52P	497.266	2	686.408	y6	#N/A	#N/A	#N/A	#N/A	#N/A
SGYLLPDTK	sp|P14625|ENPL_HUMAN	54P	497.266	2	686.408	y6	#N/A	#N/A	#N/A	#N/A	#N/A
SGYLLPDTK	sp|P14625|ENPL_HUMAN	57P	497.266	2	686.408	y6	#N/A	#N/A	#N/A	#N/A	#N/A
SGYLLPDTK	sp|P14625|ENPL_HUMAN	52FO	497.266	2	573.324	y5	28.37	986706	59019	2	3343745
SGYLLPDTK	sp|P14625|ENPL_HUMAN	54FO	497.266	2	573.324	y5	28.31	1323151	42007	2	4333915
SGYLLPDTK	sp|P14625|ENPL_HUMAN	57FO	497.266	2	573.324	y5	28.11	1181980	52497	2	3987869
SGYLLPDTK	sp|P14625|ENPL_HUMAN	52FU	497.266	2	573.324	y5	28.24	296438	49804	2	1126560
SGYLLPDTK	sp|P14625|ENPL_HUMAN	54FU	497.266	2	573.324	y5	28.37	294859	26249	2	1007864
SGYLLPDTK	sp|P14625|ENPL_HUMAN	57FU	497.266	2	573.324	y5	27.84	555419	48200	2	1953471
SGYLLPDTK	sp|P14625|ENPL_HUMAN	52P	497.266	2	573.324	y5	#N/A	#N/A	#N/A	#N/A	#N/A
SGYLLPDTK	sp|P14625|ENPL_HUMAN	54P	497.266	2	573.324	y5	#N/A	#N/A	#N/A	#N/A	#N/A
SGYLLPDTK	sp|P14625|ENPL_HUMAN	57P	497.266	2	573.324	y5	#N/A	#N/A	#N/A	#N/A	#N/A
SGYLLPDTK	sp|P14625|ENPL_HUMAN	52FO	497.266	2	460.24	y4	28.37	1750221	57270	1	3343745
SGYLLPDTK	sp|P14625|ENPL_HUMAN	54FO	497.266	2	460.24	y4	28.31	2181437	153709	1	4333915
SGYLLPDTK	sp|P14625|ENPL_HUMAN	57FO	497.266	2	460.24	y4	28.04	2097735	114539	1	3987869
SGYLLPDTK	sp|P14625|ENPL_HUMAN	52FU	497.266	2	460.24	y4	28.17	570918	40734	1	1126560
SGYLLPDTK	sp|P14625|ENPL_HUMAN	54FU	497.266	2	460.24	y4	28.37	468735	87495	1	1007864
SGYLLPDTK	sp|P14625|ENPL_HUMAN	57FU	497.266	2	460.24	y4	27.84	995189	96719	1	1953471
SGYLLPDTK	sp|P14625|ENPL_HUMAN	52P	497.266	2	460.24	y4	#N/A	#N/A	#N/A	#N/A	#N/A
SGYLLPDTK	sp|P14625|ENPL_HUMAN	54P	497.266	2	460.24	y4	#N/A	#N/A	#N/A	#N/A	#N/A
SGYLLPDTK	sp|P14625|ENPL_HUMAN	57P	497.266	2	460.24	y4	#N/A	#N/A	#N/A	#N/A	#N/A
NPDDITNEEYGEFYK	sp|P07900|HS90A_HUMAN	52FO	917.394	2	1064.46	y8	31.29	431463	11457	4	3396724
NPDDITNEEYGEFYK	sp|P07900|HS90A_HUMAN	54FO	917.394	2	1064.46	y8	31.36	716326	6363	4	5256953
NPDDITNEEYGEFYK	sp|P07900|HS90A_HUMAN	57FO	917.394	2	1064.46	y8	31.22	369229	11454	4	2881294
NPDDITNEEYGEFYK	sp|P07900|HS90A_HUMAN	52FU	917.394	2	1064.46	y8	31.49	90061	5251	4	751756
NPDDITNEEYGEFYK	sp|P07900|HS90A_HUMAN	54FU	917.394	2	1064.46	y8	31.49	107246	8911	4	994571
NPDDITNEEYGEFYK	sp|P07900|HS90A_HUMAN	57FU	917.394	2	1064.46	y8	31.09	184132	12408	4	1599683
NPDDITNEEYGEFYK	sp|P07900|HS90A_HUMAN	52P	917.394	2	1064.46	y8	#N/A	#N/A	#N/A	#N/A	#N/A
NPDDITNEEYGEFYK	sp|P07900|HS90A_HUMAN	54P	917.394	2	1064.46	y8	#N/A	#N/A	#N/A	#N/A	#N/A
NPDDITNEEYGEFYK	sp|P07900|HS90A_HUMAN	57P	917.394	2	1064.46	y8	#N/A	#N/A	#N/A	#N/A	#N/A
NPDDITNEEYGEFYK	sp|P07900|HS90A_HUMAN	52FO	917.394	2	935.415	y7	31.29	791638	14321	3	3396724
NPDDITNEEYGEFYK	sp|P07900|HS90A_HUMAN	54FO	917.394	2	935.415	y7	31.36	1186241	3182	3	5256953
NPDDITNEEYGEFYK	sp|P07900|HS90A_HUMAN	57FO	917.394	2	935.415	y7	31.22	631158	15272	3	2881294
NPDDITNEEYGEFYK	sp|P07900|HS90A_HUMAN	52FU	917.394	2	935.415	y7	31.42	137081	18458	3	751756
NPDDITNEEYGEFYK	sp|P07900|HS90A_HUMAN	54FU	917.394	2	935.415	y7	31.49	200887	8911	3	994571
NPDDITNEEYGEFYK	sp|P07900|HS90A_HUMAN	57FU	917.394	2	935.415	y7	31.09	293577	42633	3	1599683
NPDDITNEEYGEFYK	sp|P07900|HS90A_HUMAN	52P	917.394	2	935.415	y7	#N/A	#N/A	#N/A	#N/A	#N/A
NPDDITNEEYGEFYK	sp|P07900|HS90A_HUMAN	54P	917.394	2	935.415	y7	#N/A	#N/A	#N/A	#N/A	#N/A
NPDDITNEEYGEFYK	sp|P07900|HS90A_HUMAN	57P	917.394	2	935.415	y7	#N/A	#N/A	#N/A	#N/A	#N/A
NPDDITNEEYGEFYK	sp|P07900|HS90A_HUMAN	52FO	917.394	2	806.372	y6	31.29	1069865	34371	2	3396724
NPDDITNEEYGEFYK	sp|P07900|HS90A_HUMAN	54FO	917.394	2	806.372	y6	31.36	1754545	22271	1	5256953
NPDDITNEEYGEFYK	sp|P07900|HS90A_HUMAN	57FO	917.394	2	806.372	y6	31.16	1040476	7636	1	2881294
NPDDITNEEYGEFYK	sp|P07900|HS90A_HUMAN	52FU	917.394	2	806.372	y6	31.42	369474	24823	1	751756
NPDDITNEEYGEFYK	sp|P07900|HS90A_HUMAN	54FU	917.394	2	806.372	y6	31.42	462717	17821	1	994571
NPDDITNEEYGEFYK	sp|P07900|HS90A_HUMAN	57FU	917.394	2	806.372	y6	31.16	693737	43428	1	1599683
NPDDITNEEYGEFYK	sp|P07900|HS90A_HUMAN	52P	917.394	2	806.372	y6	#N/A	#N/A	#N/A	#N/A	#N/A
NPDDITNEEYGEFYK	sp|P07900|HS90A_HUMAN	54P	917.394	2	806.372	y6	#N/A	#N/A	#N/A	#N/A	#N/A
NPDDITNEEYGEFYK	sp|P07900|HS90A_HUMAN	57P	917.394	2	806.372	y6	#N/A	#N/A	#N/A	#N/A	#N/A
NPDDITNEEYGEFYK	sp|P07900|HS90A_HUMAN	52FO	917.394	2	643.309	y5	31.36	1103758	17185	1	3396724
NPDDITNEEYGEFYK	sp|P07900|HS90A_HUMAN	54FO	917.394	2	643.309	y5	31.36	1599842	22112	2	5256953
NPDDITNEEYGEFYK	sp|P07900|HS90A_HUMAN	57FO	917.394	2	643.309	y5	31.16	840430	48520	2	2881294
NPDDITNEEYGEFYK	sp|P07900|HS90A_HUMAN	52FU	917.394	2	643.309	y5	31.36	155141	24663	2	751756
NPDDITNEEYGEFYK	sp|P07900|HS90A_HUMAN	54FU	917.394	2	643.309	y5	31.49	223721	21322	2	994571
NPDDITNEEYGEFYK	sp|P07900|HS90A_HUMAN	57FU	917.394	2	643.309	y5	31.09	428237	22748	2	1599683
NPDDITNEEYGEFYK	sp|P07900|HS90A_HUMAN	52P	917.394	2	643.309	y5	#N/A	#N/A	#N/A	#N/A	#N/A
NPDDITNEEYGEFYK	sp|P07900|HS90A_HUMAN	54P	917.394	2	643.309	y5	#N/A	#N/A	#N/A	#N/A	#N/A
NPDDITNEEYGEFYK	sp|P07900|HS90A_HUMAN	57P	917.394	2	643.309	y5	#N/A	#N/A	#N/A	#N/A	#N/A
ALLFVPR	sp|P07900|HS90A_HUMAN	52FO	408.261	2	631.393	y5	34.07	43878652	405341	2	137059024
ALLFVPR	sp|P07900|HS90A_HUMAN	54FO	408.261	2	631.393	y5	33.94	64718112	469610	2	196341968
ALLFVPR	sp|P07900|HS90A_HUMAN	57FO	408.261	2	631.393	y5	33.74	33948036	708396	2	106609952
ALLFVPR	sp|P07900|HS90A_HUMAN	52FU	408.261	2	631.393	y5	33.87	5908943	62996	2	18031300
ALLFVPR	sp|P07900|HS90A_HUMAN	54FU	408.261	2	631.393	y5	34.01	8307773	127743	2	25490864
ALLFVPR	sp|P07900|HS90A_HUMAN	57FU	408.261	2	631.393	y5	33.34	13866886	250236	2	41720400
ALLFVPR	sp|P07900|HS90A_HUMAN	52P	408.261	2	631.393	y5	34.07	48440	1909	2	161468
ALLFVPR	sp|P07900|HS90A_HUMAN	54P	408.261	2	631.393	y5	34.01	180600	4614	2	632417
ALLFVPR	sp|P07900|HS90A_HUMAN	57P	408.261	2	631.393	y5	34.27	39700	8752	3	158960
ALLFVPR	sp|P07900|HS90A_HUMAN	52FO	408.261	2	518.309	y4	34.07	61804736	173718	1	137059024
ALLFVPR	sp|P07900|HS90A_HUMAN	54FO	408.261	2	518.309	y4	33.94	86657120	125993	1	196341968
ALLFVPR	sp|P07900|HS90A_HUMAN	57FO	408.261	2	518.309	y4	33.74	48515616	727491	1	106609952
ALLFVPR	sp|P07900|HS90A_HUMAN	52FU	408.261	2	518.309	y4	33.87	8072447	34362	1	18031300
ALLFVPR	sp|P07900|HS90A_HUMAN	54FU	408.261	2	518.309	y4	34.01	11504021	92745	1	25490864
ALLFVPR	sp|P07900|HS90A_HUMAN	57FU	408.261	2	518.309	y4	33.34	18637434	213488	1	41720400
ALLFVPR	sp|P07900|HS90A_HUMAN	52P	408.261	2	518.309	y4	34.07	66655	5727	1	161468
ALLFVPR	sp|P07900|HS90A_HUMAN	54P	408.261	2	518.309	y4	34.01	287607	10184	1	632417
ALLFVPR	sp|P07900|HS90A_HUMAN	57P	408.261	2	518.309	y4	34.21	72479	14480	1	158960
ALLFVPR	sp|P07900|HS90A_HUMAN	52FO	408.261	2	371.24	y3	34.01	31375638	335027	3	137059024
ALLFVPR	sp|P07900|HS90A_HUMAN	54FO	408.261	2	371.24	y3	33.94	44966732	398978	3	196341968
ALLFVPR	sp|P07900|HS90A_HUMAN	57FO	408.261	2	371.24	y3	33.74	24146308	439167	3	106609952
ALLFVPR	sp|P07900|HS90A_HUMAN	52FU	408.261	2	371.24	y3	33.87	4049910	41998	3	18031300
ALLFVPR	sp|P07900|HS90A_HUMAN	54FU	408.261	2	371.24	y3	34.01	5679070	83995	3	25490864
ALLFVPR	sp|P07900|HS90A_HUMAN	57FU	408.261	2	371.24	y3	33.34	9216079	222238	3	41720400
ALLFVPR	sp|P07900|HS90A_HUMAN	52P	408.261	2	371.24	y3	34.01	46372	7636	3	161468
ALLFVPR	sp|P07900|HS90A_HUMAN	54P	408.261	2	371.24	y3	34.01	164210	19412	3	632417
ALLFVPR	sp|P07900|HS90A_HUMAN	57P	408.261	2	371.24	y3	34.21	46781	16548	2	158960
FYEQFSK	sp|P07900|HS90A_HUMAN	52FO	474.727	2	801.378	y6	26.25	6662378	49645	2	32134984
FYEQFSK	sp|P07900|HS90A_HUMAN	54FO	474.727	2	801.378	y6	26.25	10059640	181354	2	48637756
FYEQFSK	sp|P07900|HS90A_HUMAN	57FO	474.727	2	801.378	y6	25.99	5394520	105018	2	25491922
FYEQFSK	sp|P07900|HS90A_HUMAN	52FU	474.727	2	801.378	y6	26.25	893690	21481	2	4590255
FYEQFSK	sp|P07900|HS90A_HUMAN	54FU	474.727	2	801.378	y6	26.38	1275881	53450	2	6425536
FYEQFSK	sp|P07900|HS90A_HUMAN	57FU	474.727	2	801.378	y6	25.92	2135532	107564	2	10431500
FYEQFSK	sp|P07900|HS90A_HUMAN	52P	474.727	2	801.378	y6	#N/A	#N/A	#N/A	#N/A	#N/A
FYEQFSK	sp|P07900|HS90A_HUMAN	54P	474.727	2	801.378	y6	#N/A	#N/A	#N/A	#N/A	#N/A
FYEQFSK	sp|P07900|HS90A_HUMAN	57P	474.727	2	801.378	y6	#N/A	#N/A	#N/A	#N/A	#N/A
FYEQFSK	sp|P07900|HS90A_HUMAN	52FO	474.727	2	638.314	y5	26.25	17392878	37234	1	32134984
FYEQFSK	sp|P07900|HS90A_HUMAN	54FO	474.727	2	638.314	y5	26.25	26579910	271076	1	48637756
FYEQFSK	sp|P07900|HS90A_HUMAN	57FO	474.727	2	638.314	y5	25.99	13784608	14321	1	25491922
FYEQFSK	sp|P07900|HS90A_HUMAN	52FU	474.727	2	638.314	y5	26.25	2614081	16707	1	4590255
FYEQFSK	sp|P07900|HS90A_HUMAN	54FU	474.727	2	638.314	y5	26.38	3552200	35633	1	6425536
FYEQFSK	sp|P07900|HS90A_HUMAN	57FU	474.727	2	638.314	y5	25.92	5712360	16548	1	10431500
FYEQFSK	sp|P07900|HS90A_HUMAN	52P	474.727	2	638.314	y5	#N/A	#N/A	#N/A	#N/A	#N/A
FYEQFSK	sp|P07900|HS90A_HUMAN	54P	474.727	2	638.314	y5	#N/A	#N/A	#N/A	#N/A	#N/A
FYEQFSK	sp|P07900|HS90A_HUMAN	57P	474.727	2	638.314	y5	#N/A	#N/A	#N/A	#N/A	#N/A
FYEQFSK	sp|P07900|HS90A_HUMAN	52FO	474.727	2	509.272	y4	26.25	3711204	66193	4	32134984
FYEQFSK	sp|P07900|HS90A_HUMAN	54FO	474.727	2	509.272	y4	26.25	5487058	99267	4	48637756
FYEQFSK	sp|P07900|HS90A_HUMAN	57FO	474.727	2	509.272	y4	25.99	2776621	145594	4	25491922
FYEQFSK	sp|P07900|HS90A_HUMAN	52FU	474.727	2	509.272	y4	26.32	507270	26255	4	4590255
FYEQFSK	sp|P07900|HS90A_HUMAN	54FU	474.727	2	509.272	y4	26.45	719030	24498	4	6425536
FYEQFSK	sp|P07900|HS90A_HUMAN	57FU	474.727	2	509.272	y4	25.92	1178194	59988	4	10431500
FYEQFSK	sp|P07900|HS90A_HUMAN	52P	474.727	2	509.272	y4	#N/A	#N/A	#N/A	#N/A	#N/A
FYEQFSK	sp|P07900|HS90A_HUMAN	54P	474.727	2	509.272	y4	#N/A	#N/A	#N/A	#N/A	#N/A
FYEQFSK	sp|P07900|HS90A_HUMAN	57P	474.727	2	509.272	y4	#N/A	#N/A	#N/A	#N/A	#N/A
FYEQFSK	sp|P07900|HS90A_HUMAN	52FO	474.727	2	381.213	y3	26.25	4368523	80673	3	32134984
FYEQFSK	sp|P07900|HS90A_HUMAN	54FO	474.727	2	381.213	y3	26.25	6511148	137447	3	48637756
FYEQFSK	sp|P07900|HS90A_HUMAN	57FO	474.727	2	381.213	y3	25.99	3536173	71603	3	25491922
FYEQFSK	sp|P07900|HS90A_HUMAN	52FU	474.727	2	381.213	y3	26.32	575214	64443	3	4590255
FYEQFSK	sp|P07900|HS90A_HUMAN	54FU	474.727	2	381.213	y3	26.45	878426	35474	3	6425536
FYEQFSK	sp|P07900|HS90A_HUMAN	57FU	474.727	2	381.213	y3	25.92	1405416	86879	3	10431500
FYEQFSK	sp|P07900|HS90A_HUMAN	52P	474.727	2	381.213	y3	#N/A	#N/A	#N/A	#N/A	#N/A
FYEQFSK	sp|P07900|HS90A_HUMAN	54P	474.727	2	381.213	y3	#N/A	#N/A	#N/A	#N/A	#N/A
FYEQFSK	sp|P07900|HS90A_HUMAN	57P	474.727	2	381.213	y3	#N/A	#N/A	#N/A	#N/A	#N/A
DQVANSAFVER	sp|P07900|HS90A_HUMAN	52FO	618.304	2	992.516	y9	26.05	7536193	21476	3	34683036
DQVANSAFVER	sp|P07900|HS90A_HUMAN	54FO	618.304	2	992.516	y9	26.12	11575858	91652	3	52657944
DQVANSAFVER	sp|P07900|HS90A_HUMAN	57FO	618.304	2	992.516	y9	25.79	5936385	35793	3	26853388
DQVANSAFVER	sp|P07900|HS90A_HUMAN	52FU	618.304	2	992.516	y9	26.05	1045249	10181	3	4724259
DQVANSAFVER	sp|P07900|HS90A_HUMAN	54FU	618.304	2	992.516	y9	26.18	1523688	8909	3	6872742
DQVANSAFVER	sp|P07900|HS90A_HUMAN	57FU	618.304	2	992.516	y9	25.79	2646143	22277	3	11994921
DQVANSAFVER	sp|P07900|HS90A_HUMAN	52P	618.304	2	992.516	y9	#N/A	#N/A	#N/A	#N/A	#N/A
DQVANSAFVER	sp|P07900|HS90A_HUMAN	54P	618.304	2	992.516	y9	25.85	25294	5091	3	127822
DQVANSAFVER	sp|P07900|HS90A_HUMAN	57P	618.304	2	992.516	y9	25.99	13045	0	3	48122
DQVANSAFVER	sp|P07900|HS90A_HUMAN	52FO	618.304	2	893.448	y8	26.05	15703755	35793	1	34683036
DQVANSAFVER	sp|P07900|HS90A_HUMAN	54FO	618.304	2	893.448	y8	26.12	23611542	48372	1	52657944
DQVANSAFVER	sp|P07900|HS90A_HUMAN	57FO	618.304	2	893.448	y8	25.79	12005786	26249	1	26853388
DQVANSAFVER	sp|P07900|HS90A_HUMAN	52FU	618.304	2	893.448	y8	26.05	2124779	16385	1	4724259
DQVANSAFVER	sp|P07900|HS90A_HUMAN	54FU	618.304	2	893.448	y8	26.18	3088657	8909	1	6872742
DQVANSAFVER	sp|P07900|HS90A_HUMAN	57FU	618.304	2	893.448	y8	25.79	5359037	13366	1	11994921
DQVANSAFVER	sp|P07900|HS90A_HUMAN	52P	618.304	2	893.448	y8	#N/A	#N/A	#N/A	#N/A	#N/A
DQVANSAFVER	sp|P07900|HS90A_HUMAN	54P	618.304	2	893.448	y8	25.85	50190	1750	1	127822
DQVANSAFVER	sp|P07900|HS90A_HUMAN	57P	618.304	2	893.448	y8	25.99	17340	0	1	48122
DQVANSAFVER	sp|P07900|HS90A_HUMAN	52FO	618.304	2	822.41	y7	26.05	8118513	9545	2	34683036
DQVANSAFVER	sp|P07900|HS90A_HUMAN	54FO	618.304	2	822.41	y7	26.12	12339210	33097	2	52657944
DQVANSAFVER	sp|P07900|HS90A_HUMAN	57FO	618.304	2	822.41	y7	25.79	6250413	59656	2	26853388
DQVANSAFVER	sp|P07900|HS90A_HUMAN	52FU	618.304	2	822.41	y7	26.05	1089632	0	2	4724259
DQVANSAFVER	sp|P07900|HS90A_HUMAN	54FU	618.304	2	822.41	y7	26.18	1582866	2227	2	6872742
DQVANSAFVER	sp|P07900|HS90A_HUMAN	57FU	618.304	2	822.41	y7	25.79	2803273	17821	2	11994921
DQVANSAFVER	sp|P07900|HS90A_HUMAN	52P	618.304	2	822.41	y7	#N/A	#N/A	#N/A	#N/A	#N/A
DQVANSAFVER	sp|P07900|HS90A_HUMAN	54P	618.304	2	822.41	y7	25.85	34998	1909	2	127822
DQVANSAFVER	sp|P07900|HS90A_HUMAN	57P	618.304	2	822.41	y7	25.99	14476	3182	2	48122
DQVANSAFVER	sp|P07900|HS90A_HUMAN	52FO	618.304	2	708.368	y6	26.05	3324576	2386	4	34683036
DQVANSAFVER	sp|P07900|HS90A_HUMAN	54FO	618.304	2	708.368	y6	26.05	5131338	61102	4	52657944
DQVANSAFVER	sp|P07900|HS90A_HUMAN	57FO	618.304	2	708.368	y6	25.85	2660806	23862	4	26853388
DQVANSAFVER	sp|P07900|HS90A_HUMAN	52FU	618.304	2	708.368	y6	26.05	464599	2068	4	4724259
DQVANSAFVER	sp|P07900|HS90A_HUMAN	54FU	618.304	2	708.368	y6	26.18	677530	0	4	6872742
DQVANSAFVER	sp|P07900|HS90A_HUMAN	57FU	618.304	2	708.368	y6	25.72	1186468	10979	4	11994921
DQVANSAFVER	sp|P07900|HS90A_HUMAN	52P	618.304	2	708.368	y6	#N/A	#N/A	#N/A	#N/A	#N/A
DQVANSAFVER	sp|P07900|HS90A_HUMAN	54P	618.304	2	708.368	y6	25.79	17340	1909	4	127822
DQVANSAFVER	sp|P07900|HS90A_HUMAN	57P	618.304	2	708.368	y6	26.18	3261	2227	4	48122
LFGYEPTIYYPK	sp|Q8NCW5|NNRE_HUMAN	52FO	745.882	2	1010.52	y8	36.86	155105	6363	2	922755
LFGYEPTIYYPK	sp|Q8NCW5|NNRE_HUMAN	54FO	745.882	2	1010.52	y8	36.79	147549	7636	3	940175
LFGYEPTIYYPK	sp|Q8NCW5|NNRE_HUMAN	57FO	745.882	2	1010.52	y8	36.66	243873	0	2	1462759
LFGYEPTIYYPK	sp|Q8NCW5|NNRE_HUMAN	52FU	745.882	2	1010.52	y8	36.72	37313	0	2	239474
LFGYEPTIYYPK	sp|Q8NCW5|NNRE_HUMAN	54FU	745.882	2	1010.52	y8	36.86	64826	0	2	367877
LFGYEPTIYYPK	sp|Q8NCW5|NNRE_HUMAN	57FU	745.882	2	1010.52	y8	36.39	99927	0	2	640055
LFGYEPTIYYPK	sp|Q8NCW5|NNRE_HUMAN	52P	745.882	2	1010.52	y8	#N/A	#N/A	#N/A	#N/A	#N/A
LFGYEPTIYYPK	sp|Q8NCW5|NNRE_HUMAN	54P	745.882	2	1010.52	y8	#N/A	#N/A	#N/A	#N/A	#N/A
LFGYEPTIYYPK	sp|Q8NCW5|NNRE_HUMAN	57P	745.882	2	1010.52	y8	#N/A	#N/A	#N/A	#N/A	#N/A
LFGYEPTIYYPK	sp|Q8NCW5|NNRE_HUMAN	52FO	745.882	2	881.477	y7	36.79	544379	7954	1	922755
LFGYEPTIYYPK	sp|Q8NCW5|NNRE_HUMAN	54FO	745.882	2	881.477	y7	36.79	540879	11454	1	940175
LFGYEPTIYYPK	sp|Q8NCW5|NNRE_HUMAN	57FO	745.882	2	881.477	y7	36.66	865565	15431	1	1462759
LFGYEPTIYYPK	sp|Q8NCW5|NNRE_HUMAN	52FU	745.882	2	881.477	y7	36.79	143605	3501	1	239474
LFGYEPTIYYPK	sp|Q8NCW5|NNRE_HUMAN	54FU	745.882	2	881.477	y7	36.86	213886	17499	1	367877
LFGYEPTIYYPK	sp|Q8NCW5|NNRE_HUMAN	57FU	745.882	2	881.477	y7	36.39	372656	21004	1	640055
LFGYEPTIYYPK	sp|Q8NCW5|NNRE_HUMAN	52P	745.882	2	881.477	y7	#N/A	#N/A	#N/A	#N/A	#N/A
LFGYEPTIYYPK	sp|Q8NCW5|NNRE_HUMAN	54P	745.882	2	881.477	y7	#N/A	#N/A	#N/A	#N/A	#N/A
LFGYEPTIYYPK	sp|Q8NCW5|NNRE_HUMAN	57P	745.882	2	881.477	y7	#N/A	#N/A	#N/A	#N/A	#N/A
LFGYEPTIYYPK	sp|Q8NCW5|NNRE_HUMAN	52FO	745.882	2	570.292	y4	36.86	126073	12727	3	922755
LFGYEPTIYYPK	sp|Q8NCW5|NNRE_HUMAN	54FO	745.882	2	570.292	y4	36.79	155503	5727	2	940175
LFGYEPTIYYPK	sp|Q8NCW5|NNRE_HUMAN	57FO	745.882	2	570.292	y4	36.66	211181	2068	3	1462759
LFGYEPTIYYPK	sp|Q8NCW5|NNRE_HUMAN	52FU	745.882	2	570.292	y4	36.79	29755	8752	3	239474
LFGYEPTIYYPK	sp|Q8NCW5|NNRE_HUMAN	54FU	745.882	2	570.292	y4	36.92	45179	12090	3	367877
LFGYEPTIYYPK	sp|Q8NCW5|NNRE_HUMAN	57FU	745.882	2	570.292	y4	36.39	99131	18776	3	640055
LFGYEPTIYYPK	sp|Q8NCW5|NNRE_HUMAN	52P	745.882	2	570.292	y4	#N/A	#N/A	#N/A	#N/A	#N/A
LFGYEPTIYYPK	sp|Q8NCW5|NNRE_HUMAN	54P	745.882	2	570.292	y4	#N/A	#N/A	#N/A	#N/A	#N/A
LFGYEPTIYYPK	sp|Q8NCW5|NNRE_HUMAN	57P	745.882	2	570.292	y4	#N/A	#N/A	#N/A	#N/A	#N/A
LFGYEPTIYYPK	sp|Q8NCW5|NNRE_HUMAN	52FO	745.882	2	610.287	b5	36.79	97199	15908	4	922755
LFGYEPTIYYPK	sp|Q8NCW5|NNRE_HUMAN	54FO	745.882	2	610.287	b5	36.79	96245	9545	4	940175
LFGYEPTIYYPK	sp|Q8NCW5|NNRE_HUMAN	57FO	745.882	2	610.287	b5	36.66	142140	13840	4	1462759
LFGYEPTIYYPK	sp|Q8NCW5|NNRE_HUMAN	52FU	745.882	2	610.287	b5	36.66	28800	8752	4	239474
LFGYEPTIYYPK	sp|Q8NCW5|NNRE_HUMAN	54FU	745.882	2	610.287	b5	36.92	43986	3500	4	367877
LFGYEPTIYYPK	sp|Q8NCW5|NNRE_HUMAN	57FU	745.882	2	610.287	b5	36.46	68341	3501	4	640055
LFGYEPTIYYPK	sp|Q8NCW5|NNRE_HUMAN	52P	745.882	2	610.287	b5	#N/A	#N/A	#N/A	#N/A	#N/A
LFGYEPTIYYPK	sp|Q8NCW5|NNRE_HUMAN	54P	745.882	2	610.287	b5	#N/A	#N/A	#N/A	#N/A	#N/A
LFGYEPTIYYPK	sp|Q8NCW5|NNRE_HUMAN	57P	745.882	2	610.287	b5	#N/A	#N/A	#N/A	#N/A	#N/A
GNAGGIQPDLLISLTAPK	sp|Q8NCW5|NNRE_HUMAN	52FO	589	3	842.535	y8	40.64	38814	2227	4	297546
GNAGGIQPDLLISLTAPK	sp|Q8NCW5|NNRE_HUMAN	54FO	589	3	842.535	y8	40.7	32144	7161	4	311731
GNAGGIQPDLLISLTAPK	sp|Q8NCW5|NNRE_HUMAN	57FO	589	3	842.535	y8	40.64	35953	9227	4	421726
GNAGGIQPDLLISLTAPK	sp|Q8NCW5|NNRE_HUMAN	52FU	589	3	842.535	y8	40.44	12173	0	3	95079
GNAGGIQPDLLISLTAPK	sp|Q8NCW5|NNRE_HUMAN	54FU	589	3	842.535	y8	40.7	20925	3978	4	190953
GNAGGIQPDLLISLTAPK	sp|Q8NCW5|NNRE_HUMAN	57FU	589	3	842.535	y8	40.37	26408	0	3	191535
GNAGGIQPDLLISLTAPK	sp|Q8NCW5|NNRE_HUMAN	52P	589	3	842.535	y8	#N/A	#N/A	#N/A	#N/A	#N/A
GNAGGIQPDLLISLTAPK	sp|Q8NCW5|NNRE_HUMAN	54P	589	3	842.535	y8	#N/A	#N/A	#N/A	#N/A	#N/A
GNAGGIQPDLLISLTAPK	sp|Q8NCW5|NNRE_HUMAN	57P	589	3	842.535	y8	#N/A	#N/A	#N/A	#N/A	#N/A
GNAGGIQPDLLISLTAPK	sp|Q8NCW5|NNRE_HUMAN	52FO	589	3	729.451	y7	40.7	96398	2227	2	297546
GNAGGIQPDLLISLTAPK	sp|Q8NCW5|NNRE_HUMAN	54FO	589	3	729.451	y7	40.7	99137	13526	2	311731
GNAGGIQPDLLISLTAPK	sp|Q8NCW5|NNRE_HUMAN	57FO	589	3	729.451	y7	40.64	147071	2545	2	421726
GNAGGIQPDLLISLTAPK	sp|Q8NCW5|NNRE_HUMAN	52FU	589	3	729.451	y7	40.57	31587	0	2	95079
GNAGGIQPDLLISLTAPK	sp|Q8NCW5|NNRE_HUMAN	54FU	589	3	729.451	y7	40.77	63094	0	2	190953
GNAGGIQPDLLISLTAPK	sp|Q8NCW5|NNRE_HUMAN	57FU	589	3	729.451	y7	40.37	55122	1750	2	191535
GNAGGIQPDLLISLTAPK	sp|Q8NCW5|NNRE_HUMAN	52P	589	3	729.451	y7	#N/A	#N/A	#N/A	#N/A	#N/A
GNAGGIQPDLLISLTAPK	sp|Q8NCW5|NNRE_HUMAN	54P	589	3	729.451	y7	#N/A	#N/A	#N/A	#N/A	#N/A
GNAGGIQPDLLISLTAPK	sp|Q8NCW5|NNRE_HUMAN	57P	589	3	729.451	y7	#N/A	#N/A	#N/A	#N/A	#N/A
GNAGGIQPDLLISLTAPK	sp|Q8NCW5|NNRE_HUMAN	52FO	589	3	616.366	y6	40.64	118032	14953	1	297546
GNAGGIQPDLLISLTAPK	sp|Q8NCW5|NNRE_HUMAN	54FO	589	3	616.366	y6	40.7	132474	17186	1	311731
GNAGGIQPDLLISLTAPK	sp|Q8NCW5|NNRE_HUMAN	57FO	589	3	616.366	y6	40.57	184376	18931	1	421726
GNAGGIQPDLLISLTAPK	sp|Q8NCW5|NNRE_HUMAN	52FU	589	3	616.366	y6	40.77	40259	2228	1	95079
GNAGGIQPDLLISLTAPK	sp|Q8NCW5|NNRE_HUMAN	54FU	589	3	616.366	y6	40.77	75665	2387	1	190953
GNAGGIQPDLLISLTAPK	sp|Q8NCW5|NNRE_HUMAN	57FU	589	3	616.366	y6	40.37	90518	1750	1	191535
GNAGGIQPDLLISLTAPK	sp|Q8NCW5|NNRE_HUMAN	52P	589	3	616.366	y6	#N/A	#N/A	#N/A	#N/A	#N/A
GNAGGIQPDLLISLTAPK	sp|Q8NCW5|NNRE_HUMAN	54P	589	3	616.366	y6	#N/A	#N/A	#N/A	#N/A	#N/A
GNAGGIQPDLLISLTAPK	sp|Q8NCW5|NNRE_HUMAN	57P	589	3	616.366	y6	#N/A	#N/A	#N/A	#N/A	#N/A
GNAGGIQPDLLISLTAPK	sp|Q8NCW5|NNRE_HUMAN	52FO	589	3	529.334	y5	40.83	44302	11135	3	297546
GNAGGIQPDLLISLTAPK	sp|Q8NCW5|NNRE_HUMAN	54FO	589	3	529.334	y5	40.7	47977	25301	3	311731
GNAGGIQPDLLISLTAPK	sp|Q8NCW5|NNRE_HUMAN	57FO	589	3	529.334	y5	40.64	54327	20681	3	421726
GNAGGIQPDLLISLTAPK	sp|Q8NCW5|NNRE_HUMAN	52FU	589	3	529.334	y5	40.77	11059	19573	4	95079
GNAGGIQPDLLISLTAPK	sp|Q8NCW5|NNRE_HUMAN	54FU	589	3	529.334	y5	40.77	31269	7002	3	190953
GNAGGIQPDLLISLTAPK	sp|Q8NCW5|NNRE_HUMAN	57FU	589	3	529.334	y5	40.37	19488	8750	4	191535
GNAGGIQPDLLISLTAPK	sp|Q8NCW5|NNRE_HUMAN	52P	589	3	529.334	y5	#N/A	#N/A	#N/A	#N/A	#N/A
GNAGGIQPDLLISLTAPK	sp|Q8NCW5|NNRE_HUMAN	54P	589	3	529.334	y5	#N/A	#N/A	#N/A	#N/A	#N/A
GNAGGIQPDLLISLTAPK	sp|Q8NCW5|NNRE_HUMAN	57P	589	3	529.334	y5	#N/A	#N/A	#N/A	#N/A	#N/A
FVPPALEK	sp|Q8NCW5|NNRE_HUMAN	52FO	450.763	2	753.451	y7	28.77	13442	8749	4	2839215
FVPPALEK	sp|Q8NCW5|NNRE_HUMAN	54FO	450.763	2	753.451	y7	28.7	23550	8433	4	2849656
FVPPALEK	sp|Q8NCW5|NNRE_HUMAN	57FO	450.763	2	753.451	y7	28.24	19089	10499	4	3872900
FVPPALEK	sp|Q8NCW5|NNRE_HUMAN	52FU	450.763	2	753.451	y7	28.31	11056	3659	3	657308
FVPPALEK	sp|Q8NCW5|NNRE_HUMAN	54FU	450.763	2	753.451	y7	28.44	4216	6841	4	1063861
FVPPALEK	sp|Q8NCW5|NNRE_HUMAN	57FU	450.763	2	753.451	y7	27.97	12886	1750	4	1425057
FVPPALEK	sp|Q8NCW5|NNRE_HUMAN	52P	450.763	2	753.451	y7	#N/A	#N/A	#N/A	#N/A	#N/A
FVPPALEK	sp|Q8NCW5|NNRE_HUMAN	54P	450.763	2	753.451	y7	#N/A	#N/A	#N/A	#N/A	#N/A
FVPPALEK	sp|Q8NCW5|NNRE_HUMAN	57P	450.763	2	753.451	y7	#N/A	#N/A	#N/A	#N/A	#N/A
FVPPALEK	sp|Q8NCW5|NNRE_HUMAN	52FO	450.763	2	654.382	y6	28.84	2280057	124080	1	2839215
FVPPALEK	sp|Q8NCW5|NNRE_HUMAN	54FO	450.763	2	654.382	y6	28.7	2270862	172166	1	2849656
FVPPALEK	sp|Q8NCW5|NNRE_HUMAN	57FO	450.763	2	654.382	y6	28.5	3093818	153669	1	3872900
FVPPALEK	sp|Q8NCW5|NNRE_HUMAN	52FU	450.763	2	654.382	y6	28.64	456870	66653	1	657308
FVPPALEK	sp|Q8NCW5|NNRE_HUMAN	54FU	450.763	2	654.382	y6	28.77	811159	83995	1	1063861
FVPPALEK	sp|Q8NCW5|NNRE_HUMAN	57FU	450.763	2	654.382	y6	28.17	1090189	103244	1	1425057
FVPPALEK	sp|Q8NCW5|NNRE_HUMAN	52P	450.763	2	654.382	y6	#N/A	#N/A	#N/A	#N/A	#N/A
FVPPALEK	sp|Q8NCW5|NNRE_HUMAN	54P	450.763	2	654.382	y6	#N/A	#N/A	#N/A	#N/A	#N/A
FVPPALEK	sp|Q8NCW5|NNRE_HUMAN	57P	450.763	2	654.382	y6	#N/A	#N/A	#N/A	#N/A	#N/A
FVPPALEK	sp|Q8NCW5|NNRE_HUMAN	52FO	450.763	2	557.329	y5	28.84	458302	92424	2	2839215
FVPPALEK	sp|Q8NCW5|NNRE_HUMAN	54FO	450.763	2	557.329	y5	28.7	468286	89106	2	2849656
FVPPALEK	sp|Q8NCW5|NNRE_HUMAN	57FO	450.763	2	557.329	y5	28.5	655001	77948	2	3872900
FVPPALEK	sp|Q8NCW5|NNRE_HUMAN	52FU	450.763	2	557.329	y5	28.57	182462	26725	2	657308
FVPPALEK	sp|Q8NCW5|NNRE_HUMAN	54FU	450.763	2	557.329	y5	28.77	231385	38498	2	1063861
FVPPALEK	sp|Q8NCW5|NNRE_HUMAN	57FU	450.763	2	557.329	y5	28.11	281734	40089	2	1425057
FVPPALEK	sp|Q8NCW5|NNRE_HUMAN	52P	450.763	2	557.329	y5	#N/A	#N/A	#N/A	#N/A	#N/A
FVPPALEK	sp|Q8NCW5|NNRE_HUMAN	54P	450.763	2	557.329	y5	#N/A	#N/A	#N/A	#N/A	#N/A
FVPPALEK	sp|Q8NCW5|NNRE_HUMAN	57P	450.763	2	557.329	y5	#N/A	#N/A	#N/A	#N/A	#N/A
FVPPALEK	sp|Q8NCW5|NNRE_HUMAN	52FO	450.763	2	389.239	y3	28.77	87413	59972	3	2839215
FVPPALEK	sp|Q8NCW5|NNRE_HUMAN	54FO	450.763	2	389.239	y3	28.84	86958	73354	3	2849656
FVPPALEK	sp|Q8NCW5|NNRE_HUMAN	57FO	450.763	2	389.239	y3	28.5	104991	66176	3	3872900
FVPPALEK	sp|Q8NCW5|NNRE_HUMAN	52FU	450.763	2	389.239	y3	28.77	6920	43110	4	657308
FVPPALEK	sp|Q8NCW5|NNRE_HUMAN	54FU	450.763	2	389.239	y3	28.77	17101	46293	3	1063861
FVPPALEK	sp|Q8NCW5|NNRE_HUMAN	57FU	450.763	2	389.239	y3	28.24	40248	32612	3	1425057
FVPPALEK	sp|Q8NCW5|NNRE_HUMAN	52P	450.763	2	389.239	y3	#N/A	#N/A	#N/A	#N/A	#N/A
FVPPALEK	sp|Q8NCW5|NNRE_HUMAN	54P	450.763	2	389.239	y3	#N/A	#N/A	#N/A	#N/A	#N/A
FVPPALEK	sp|Q8NCW5|NNRE_HUMAN	57P	450.763	2	389.239	y3	#N/A	#N/A	#N/A	#N/A	#N/A
GDFVTSFYWPWQTK	sp|Q8N8N7|PTGR2_HUMAN	52FO	881.417	2	845.43	y6	43.75	40248	0	3	259940
GDFVTSFYWPWQTK	sp|Q8N8N7|PTGR2_HUMAN	54FO	881.417	2	845.43	y6	43.88	67924	12567	3	416453
GDFVTSFYWPWQTK	sp|Q8N8N7|PTGR2_HUMAN	57FO	881.417	2	845.43	y6	43.82	40882	6204	3	266208
GDFVTSFYWPWQTK	sp|Q8N8N7|PTGR2_HUMAN	52FU	881.417	2	845.43	y6	43.95	7240	6842	4	51319
GDFVTSFYWPWQTK	sp|Q8N8N7|PTGR2_HUMAN	54FU	881.417	2	845.43	y6	43.88	19652	0	3	91021
GDFVTSFYWPWQTK	sp|Q8N8N7|PTGR2_HUMAN	57FU	881.417	2	845.43	y6	43.69	32453	0	3	166161
GDFVTSFYWPWQTK	sp|Q8N8N7|PTGR2_HUMAN	52P	881.417	2	845.43	y6	#N/A	#N/A	#N/A	#N/A	#N/A
GDFVTSFYWPWQTK	sp|Q8N8N7|PTGR2_HUMAN	54P	881.417	2	845.43	y6	#N/A	#N/A	#N/A	#N/A	#N/A
GDFVTSFYWPWQTK	sp|Q8N8N7|PTGR2_HUMAN	57P	881.417	2	845.43	y6	#N/A	#N/A	#N/A	#N/A	#N/A
GDFVTSFYWPWQTK	sp|Q8N8N7|PTGR2_HUMAN	52FO	881.417	2	659.351	y5	43.82	102847	2545	1	259940
GDFVTSFYWPWQTK	sp|Q8N8N7|PTGR2_HUMAN	54FO	881.417	2	659.351	y5	43.88	171878	0	1	416453
GDFVTSFYWPWQTK	sp|Q8N8N7|PTGR2_HUMAN	57FO	881.417	2	659.351	y5	43.82	99182	8113	2	266208
GDFVTSFYWPWQTK	sp|Q8N8N7|PTGR2_HUMAN	52FU	881.417	2	659.351	y5	43.88	13128	8275	2	51319
GDFVTSFYWPWQTK	sp|Q8N8N7|PTGR2_HUMAN	54FU	881.417	2	659.351	y5	43.95	32621	2069	1	91021
GDFVTSFYWPWQTK	sp|Q8N8N7|PTGR2_HUMAN	57FU	881.417	2	659.351	y5	43.69	60849	2227	1	166161
GDFVTSFYWPWQTK	sp|Q8N8N7|PTGR2_HUMAN	52P	881.417	2	659.351	y5	#N/A	#N/A	#N/A	#N/A	#N/A
GDFVTSFYWPWQTK	sp|Q8N8N7|PTGR2_HUMAN	54P	881.417	2	659.351	y5	#N/A	#N/A	#N/A	#N/A	#N/A
GDFVTSFYWPWQTK	sp|Q8N8N7|PTGR2_HUMAN	57P	881.417	2	659.351	y5	#N/A	#N/A	#N/A	#N/A	#N/A
GDFVTSFYWPWQTK	sp|Q8N8N7|PTGR2_HUMAN	52FO	881.417	2	320.124	b3	43.82	96404	2545	2	259940
GDFVTSFYWPWQTK	sp|Q8N8N7|PTGR2_HUMAN	54FO	881.417	2	320.124	b3	43.95	141813	7795	2	416453
GDFVTSFYWPWQTK	sp|Q8N8N7|PTGR2_HUMAN	57FO	881.417	2	320.124	b3	43.82	103000	2068	1	266208
GDFVTSFYWPWQTK	sp|Q8N8N7|PTGR2_HUMAN	52FU	881.417	2	320.124	b3	43.88	20289	1910	1	51319
GDFVTSFYWPWQTK	sp|Q8N8N7|PTGR2_HUMAN	54FU	881.417	2	320.124	b3	44.02	29598	0	2	91021
GDFVTSFYWPWQTK	sp|Q8N8N7|PTGR2_HUMAN	57FU	881.417	2	320.124	b3	43.75	55838	4136	2	166161
GDFVTSFYWPWQTK	sp|Q8N8N7|PTGR2_HUMAN	52P	881.417	2	320.124	b3	#N/A	#N/A	#N/A	#N/A	#N/A
GDFVTSFYWPWQTK	sp|Q8N8N7|PTGR2_HUMAN	54P	881.417	2	320.124	b3	#N/A	#N/A	#N/A	#N/A	#N/A
GDFVTSFYWPWQTK	sp|Q8N8N7|PTGR2_HUMAN	57P	881.417	2	320.124	b3	#N/A	#N/A	#N/A	#N/A	#N/A
GDFVTSFYWPWQTK	sp|Q8N8N7|PTGR2_HUMAN	52FO	881.417	2	520.24	b5	43.82	20442	0	4	259940
GDFVTSFYWPWQTK	sp|Q8N8N7|PTGR2_HUMAN	54FO	881.417	2	520.24	b5	43.82	34837	0	4	416453
GDFVTSFYWPWQTK	sp|Q8N8N7|PTGR2_HUMAN	57FO	881.417	2	520.24	b5	43.88	23145	2068	4	266208
GDFVTSFYWPWQTK	sp|Q8N8N7|PTGR2_HUMAN	52FU	881.417	2	520.24	b5	43.95	10662	0	3	51319
GDFVTSFYWPWQTK	sp|Q8N8N7|PTGR2_HUMAN	54FU	881.417	2	520.24	b5	43.55	9150	2228	4	91021
GDFVTSFYWPWQTK	sp|Q8N8N7|PTGR2_HUMAN	57FU	881.417	2	520.24	b5	43.69	17022	4454	4	166161
GDFVTSFYWPWQTK	sp|Q8N8N7|PTGR2_HUMAN	52P	881.417	2	520.24	b5	#N/A	#N/A	#N/A	#N/A	#N/A
GDFVTSFYWPWQTK	sp|Q8N8N7|PTGR2_HUMAN	54P	881.417	2	520.24	b5	#N/A	#N/A	#N/A	#N/A	#N/A
GDFVTSFYWPWQTK	sp|Q8N8N7|PTGR2_HUMAN	57P	881.417	2	520.24	b5	#N/A	#N/A	#N/A	#N/A	#N/A
DNVAEQLR	sp|Q8N8N7|PTGR2_HUMAN	52FO	472.743	2	715.41	y6	24.26	221118	23862	4	3181867
DNVAEQLR	sp|Q8N8N7|PTGR2_HUMAN	54FO	472.743	2	715.41	y6	24.26	214993	41042	4	3239772
DNVAEQLR	sp|Q8N8N7|PTGR2_HUMAN	57FO	472.743	2	715.41	y6	23.93	116130	44543	4	1836841
DNVAEQLR	sp|Q8N8N7|PTGR2_HUMAN	52FU	472.743	2	715.41	y6	24.26	41053	13684	4	980330
DNVAEQLR	sp|Q8N8N7|PTGR2_HUMAN	54FU	472.743	2	715.41	y6	24.39	41053	25141	4	1208108
DNVAEQLR	sp|Q8N8N7|PTGR2_HUMAN	57FU	472.743	2	715.41	y6	23.93	79936	10340	4	1450389
DNVAEQLR	sp|Q8N8N7|PTGR2_HUMAN	52P	472.743	2	715.41	y6	#N/A	#N/A	#N/A	#N/A	#N/A
DNVAEQLR	sp|Q8N8N7|PTGR2_HUMAN	54P	472.743	2	715.41	y6	#N/A	#N/A	#N/A	#N/A	#N/A
DNVAEQLR	sp|Q8N8N7|PTGR2_HUMAN	57P	472.743	2	715.41	y6	#N/A	#N/A	#N/A	#N/A	#N/A
DNVAEQLR	sp|Q8N8N7|PTGR2_HUMAN	52FO	472.743	2	616.341	y5	24.26	902685	101810	2	3181867
DNVAEQLR	sp|Q8N8N7|PTGR2_HUMAN	54FO	472.743	2	616.341	y5	24.26	957010	49791	2	3239772
DNVAEQLR	sp|Q8N8N7|PTGR2_HUMAN	57FO	472.743	2	616.341	y5	23.93	534277	83995	2	1836841
DNVAEQLR	sp|Q8N8N7|PTGR2_HUMAN	52FU	472.743	2	616.341	y5	24.26	115361	42166	3	980330
DNVAEQLR	sp|Q8N8N7|PTGR2_HUMAN	54FU	472.743	2	616.341	y5	24.39	185294	63647	2	1208108
DNVAEQLR	sp|Q8N8N7|PTGR2_HUMAN	57FU	472.743	2	616.341	y5	23.93	277511	54882	2	1450389
DNVAEQLR	sp|Q8N8N7|PTGR2_HUMAN	52P	472.743	2	616.341	y5	#N/A	#N/A	#N/A	#N/A	#N/A
DNVAEQLR	sp|Q8N8N7|PTGR2_HUMAN	54P	472.743	2	616.341	y5	#N/A	#N/A	#N/A	#N/A	#N/A
DNVAEQLR	sp|Q8N8N7|PTGR2_HUMAN	57P	472.743	2	616.341	y5	#N/A	#N/A	#N/A	#N/A	#N/A
DNVAEQLR	sp|Q8N8N7|PTGR2_HUMAN	52FO	472.743	2	545.304	y4	24.26	631935	145556	3	3181867
DNVAEQLR	sp|Q8N8N7|PTGR2_HUMAN	54FO	472.743	2	545.304	y4	24.26	545318	166236	3	3239772
DNVAEQLR	sp|Q8N8N7|PTGR2_HUMAN	57FO	472.743	2	545.304	y4	23.93	331925	124720	3	1836841
DNVAEQLR	sp|Q8N8N7|PTGR2_HUMAN	52FU	472.743	2	545.304	y4	24.26	132944	17185	2	980330
DNVAEQLR	sp|Q8N8N7|PTGR2_HUMAN	54FU	472.743	2	545.304	y4	24.39	141934	31505	3	1208108
DNVAEQLR	sp|Q8N8N7|PTGR2_HUMAN	57FU	472.743	2	545.304	y4	23.93	194631	59972	3	1450389
DNVAEQLR	sp|Q8N8N7|PTGR2_HUMAN	52P	472.743	2	545.304	y4	#N/A	#N/A	#N/A	#N/A	#N/A
DNVAEQLR	sp|Q8N8N7|PTGR2_HUMAN	54P	472.743	2	545.304	y4	#N/A	#N/A	#N/A	#N/A	#N/A
DNVAEQLR	sp|Q8N8N7|PTGR2_HUMAN	57P	472.743	2	545.304	y4	#N/A	#N/A	#N/A	#N/A	#N/A
DNVAEQLR	sp|Q8N8N7|PTGR2_HUMAN	52FO	472.743	2	230.077	b2	24.26	1426129	498072	1	3181867
DNVAEQLR	sp|Q8N8N7|PTGR2_HUMAN	54FO	472.743	2	230.077	b2	24.26	1522451	382263	1	3239772
DNVAEQLR	sp|Q8N8N7|PTGR2_HUMAN	57FO	472.743	2	230.077	b2	23.93	854509	465156	1	1836841
DNVAEQLR	sp|Q8N8N7|PTGR2_HUMAN	52FU	472.743	2	230.077	b2	23.93	690973	88788	1	980330
DNVAEQLR	sp|Q8N8N7|PTGR2_HUMAN	54FU	472.743	2	230.077	b2	24.06	839828	98654	1	1208108
DNVAEQLR	sp|Q8N8N7|PTGR2_HUMAN	57FU	472.743	2	230.077	b2	23.93	898310	124080	1	1450389
DNVAEQLR	sp|Q8N8N7|PTGR2_HUMAN	52P	472.743	2	230.077	b2	#N/A	#N/A	#N/A	#N/A	#N/A
DNVAEQLR	sp|Q8N8N7|PTGR2_HUMAN	54P	472.743	2	230.077	b2	#N/A	#N/A	#N/A	#N/A	#N/A
DNVAEQLR	sp|Q8N8N7|PTGR2_HUMAN	57P	472.743	2	230.077	b2	#N/A	#N/A	#N/A	#N/A	#N/A
FEPGILQLSQWFK	sp|Q8N8N7|PTGR2_HUMAN	52FO	796.927	2	936.494	y7	37.72	30312	13048	3	231359
FEPGILQLSQWFK	sp|Q8N8N7|PTGR2_HUMAN	54FO	796.927	2	936.494	y7	37.65	102131	5091	3	658122
FEPGILQLSQWFK	sp|Q8N8N7|PTGR2_HUMAN	57FO	796.927	2	936.494	y7	37.52	88126	16225	3	651006
FEPGILQLSQWFK	sp|Q8N8N7|PTGR2_HUMAN	52FU	796.927	2	936.494	y7	37.65	46531	17499	3	430396
FEPGILQLSQWFK	sp|Q8N8N7|PTGR2_HUMAN	54FU	796.927	2	936.494	y7	37.72	45906	13207	3	336775
FEPGILQLSQWFK	sp|Q8N8N7|PTGR2_HUMAN	57FU	796.927	2	936.494	y7	37.32	76121	32771	3	706086
FEPGILQLSQWFK	sp|Q8N8N7|PTGR2_HUMAN	52P	796.927	2	936.494	y7	#N/A	#N/A	#N/A	#N/A	#N/A
FEPGILQLSQWFK	sp|Q8N8N7|PTGR2_HUMAN	54P	796.927	2	936.494	y7	#N/A	#N/A	#N/A	#N/A	#N/A
FEPGILQLSQWFK	sp|Q8N8N7|PTGR2_HUMAN	57P	796.927	2	936.494	y7	#N/A	#N/A	#N/A	#N/A	#N/A
FEPGILQLSQWFK	sp|Q8N8N7|PTGR2_HUMAN	52FO	796.927	2	808.435	y6	37.65	70967	9547	2	231359
FEPGILQLSQWFK	sp|Q8N8N7|PTGR2_HUMAN	54FO	796.927	2	808.435	y6	37.65	156378	17499	2	658122
FEPGILQLSQWFK	sp|Q8N8N7|PTGR2_HUMAN	57FO	796.927	2	808.435	y6	37.59	192637	11453	2	651006
FEPGILQLSQWFK	sp|Q8N8N7|PTGR2_HUMAN	52FU	796.927	2	808.435	y6	37.65	136254	26726	2	430396
FEPGILQLSQWFK	sp|Q8N8N7|PTGR2_HUMAN	54FU	796.927	2	808.435	y6	37.72	87754	30551	2	336775
FEPGILQLSQWFK	sp|Q8N8N7|PTGR2_HUMAN	57FU	796.927	2	808.435	y6	37.25	207443	71587	2	706086
FEPGILQLSQWFK	sp|Q8N8N7|PTGR2_HUMAN	52P	796.927	2	808.435	y6	#N/A	#N/A	#N/A	#N/A	#N/A
FEPGILQLSQWFK	sp|Q8N8N7|PTGR2_HUMAN	54P	796.927	2	808.435	y6	#N/A	#N/A	#N/A	#N/A	#N/A
FEPGILQLSQWFK	sp|Q8N8N7|PTGR2_HUMAN	57P	796.927	2	808.435	y6	#N/A	#N/A	#N/A	#N/A	#N/A
FEPGILQLSQWFK	sp|Q8N8N7|PTGR2_HUMAN	52FO	796.927	2	695.351	y5	37.72	130080	9229	1	231359
FEPGILQLSQWFK	sp|Q8N8N7|PTGR2_HUMAN	54FO	796.927	2	695.351	y5	37.65	399614	5091	1	658122
FEPGILQLSQWFK	sp|Q8N8N7|PTGR2_HUMAN	57FO	796.927	2	695.351	y5	37.45	370242	16225	1	651006
FEPGILQLSQWFK	sp|Q8N8N7|PTGR2_HUMAN	52FU	796.927	2	695.351	y5	37.59	247611	15272	1	430396
FEPGILQLSQWFK	sp|Q8N8N7|PTGR2_HUMAN	54FU	796.927	2	695.351	y5	37.72	203115	11457	1	336775
FEPGILQLSQWFK	sp|Q8N8N7|PTGR2_HUMAN	57FU	796.927	2	695.351	y5	37.25	422522	14317	1	706086
FEPGILQLSQWFK	sp|Q8N8N7|PTGR2_HUMAN	52P	796.927	2	695.351	y5	#N/A	#N/A	#N/A	#N/A	#N/A
FEPGILQLSQWFK	sp|Q8N8N7|PTGR2_HUMAN	54P	796.927	2	695.351	y5	#N/A	#N/A	#N/A	#N/A	#N/A
FEPGILQLSQWFK	sp|Q8N8N7|PTGR2_HUMAN	57P	796.927	2	695.351	y5	#N/A	#N/A	#N/A	#N/A	#N/A
VFSGLVSTGLK	sp|P13639|EF2_HUMAN	52FO	554.324	2	1008.57	y10	32.35	804424	20685	4	13845021
VFSGLVSTGLK	sp|P13639|EF2_HUMAN	54FO	554.324	2	1008.57	y10	32.42	932380	8272	4	16427252
VFSGLVSTGLK	sp|P13639|EF2_HUMAN	57FO	554.324	2	1008.57	y10	32.22	672023	13840	4	11693942
VFSGLVSTGLK	sp|P13639|EF2_HUMAN	52FU	554.324	2	1008.57	y10	32.48	260895	1909	4	4347792
VFSGLVSTGLK	sp|P13639|EF2_HUMAN	54FU	554.324	2	1008.57	y10	32.55	368970	15748	4	6266835
VFSGLVSTGLK	sp|P13639|EF2_HUMAN	57FU	554.324	2	1008.57	y10	32.02	403500	5250	4	7246614
VFSGLVSTGLK	sp|P13639|EF2_HUMAN	52P	554.324	2	1008.57	y10	#N/A	#N/A	#N/A	#N/A	#N/A
VFSGLVSTGLK	sp|P13639|EF2_HUMAN	54P	554.324	2	1008.57	y10	#N/A	#N/A	#N/A	#N/A	#N/A
VFSGLVSTGLK	sp|P13639|EF2_HUMAN	57P	554.324	2	1008.57	y10	#N/A	#N/A	#N/A	#N/A	#N/A
VFSGLVSTGLK	sp|P13639|EF2_HUMAN	52FO	554.324	2	861.504	y9	32.42	9002484	204786	1	13845021
VFSGLVSTGLK	sp|P13639|EF2_HUMAN	54FO	554.324	2	861.504	y9	32.42	10657983	16545	1	16427252
VFSGLVSTGLK	sp|P13639|EF2_HUMAN	57FO	554.324	2	861.504	y9	32.22	7600721	26884	1	11693942
VFSGLVSTGLK	sp|P13639|EF2_HUMAN	52FU	554.324	2	861.504	y9	32.48	2806446	53452	1	4347792
VFSGLVSTGLK	sp|P13639|EF2_HUMAN	54FU	554.324	2	861.504	y9	32.55	4106944	41995	1	6266835
VFSGLVSTGLK	sp|P13639|EF2_HUMAN	57FU	554.324	2	861.504	y9	32.02	4723964	19248	1	7246614
VFSGLVSTGLK	sp|P13639|EF2_HUMAN	52P	554.324	2	861.504	y9	#N/A	#N/A	#N/A	#N/A	#N/A
VFSGLVSTGLK	sp|P13639|EF2_HUMAN	54P	554.324	2	861.504	y9	#N/A	#N/A	#N/A	#N/A	#N/A
VFSGLVSTGLK	sp|P13639|EF2_HUMAN	57P	554.324	2	861.504	y9	#N/A	#N/A	#N/A	#N/A	#N/A
VFSGLVSTGLK	sp|P13639|EF2_HUMAN	52FO	554.324	2	774.472	y8	32.42	1657300	78605	3	13845021
VFSGLVSTGLK	sp|P13639|EF2_HUMAN	54FO	554.324	2	774.472	y8	32.42	2003718	51702	3	16427252
VFSGLVSTGLK	sp|P13639|EF2_HUMAN	57FO	554.324	2	774.472	y8	32.15	1382065	76516	3	11693942
VFSGLVSTGLK	sp|P13639|EF2_HUMAN	52FU	554.324	2	774.472	y8	32.48	543901	41998	3	4347792
VFSGLVSTGLK	sp|P13639|EF2_HUMAN	54FU	554.324	2	774.472	y8	32.55	737541	104829	3	6266835
VFSGLVSTGLK	sp|P13639|EF2_HUMAN	57FU	554.324	2	774.472	y8	32.02	836986	88447	3	7246614
VFSGLVSTGLK	sp|P13639|EF2_HUMAN	52P	554.324	2	774.472	y8	#N/A	#N/A	#N/A	#N/A	#N/A
VFSGLVSTGLK	sp|P13639|EF2_HUMAN	54P	554.324	2	774.472	y8	#N/A	#N/A	#N/A	#N/A	#N/A
VFSGLVSTGLK	sp|P13639|EF2_HUMAN	57P	554.324	2	774.472	y8	#N/A	#N/A	#N/A	#N/A	#N/A
VFSGLVSTGLK	sp|P13639|EF2_HUMAN	52FO	554.324	2	604.366	y6	32.42	2380813	74468	2	13845021
VFSGLVSTGLK	sp|P13639|EF2_HUMAN	54FO	554.324	2	604.366	y6	32.42	2833172	47566	2	16427252
VFSGLVSTGLK	sp|P13639|EF2_HUMAN	57FO	554.324	2	604.366	y6	32.15	2039134	6204	2	11693942
VFSGLVSTGLK	sp|P13639|EF2_HUMAN	52FU	554.324	2	604.366	y6	32.48	736550	38180	2	4347792
VFSGLVSTGLK	sp|P13639|EF2_HUMAN	54FU	554.324	2	604.366	y6	32.55	1053381	45495	2	6266835
VFSGLVSTGLK	sp|P13639|EF2_HUMAN	57FU	554.324	2	604.366	y6	32.02	1282164	10499	2	7246614
VFSGLVSTGLK	sp|P13639|EF2_HUMAN	52P	554.324	2	604.366	y6	#N/A	#N/A	#N/A	#N/A	#N/A
VFSGLVSTGLK	sp|P13639|EF2_HUMAN	54P	554.324	2	604.366	y6	#N/A	#N/A	#N/A	#N/A	#N/A
VFSGLVSTGLK	sp|P13639|EF2_HUMAN	57P	554.324	2	604.366	y6	#N/A	#N/A	#N/A	#N/A	#N/A
FSVSPVVR	sp|P13639|EF2_HUMAN	52FO	445.758	2	743.441	y7	28.7	2906863	56648	4	24381004
FSVSPVVR	sp|P13639|EF2_HUMAN	54FO	445.758	2	743.441	y7	28.64	3436153	73494	4	29293432
FSVSPVVR	sp|P13639|EF2_HUMAN	57FO	445.758	2	743.441	y7	28.37	2721168	40734	4	22981824
FSVSPVVR	sp|P13639|EF2_HUMAN	52FU	445.758	2	743.441	y7	28.5	841658	8911	4	6959850
FSVSPVVR	sp|P13639|EF2_HUMAN	54FU	445.758	2	743.441	y7	28.7	1248758	18612	4	10547312
FSVSPVVR	sp|P13639|EF2_HUMAN	57FU	445.758	2	743.441	y7	28.04	1445116	19094	4	11950447
FSVSPVVR	sp|P13639|EF2_HUMAN	52P	445.758	2	743.441	y7	#N/A	#N/A	#N/A	#N/A	#N/A
FSVSPVVR	sp|P13639|EF2_HUMAN	54P	445.758	2	743.441	y7	#N/A	#N/A	#N/A	#N/A	#N/A
FSVSPVVR	sp|P13639|EF2_HUMAN	57P	445.758	2	743.441	y7	#N/A	#N/A	#N/A	#N/A	#N/A
FSVSPVVR	sp|P13639|EF2_HUMAN	52FO	445.758	2	656.409	y6	28.77	6002367	48373	3	24381004
FSVSPVVR	sp|P13639|EF2_HUMAN	54FO	445.758	2	656.409	y6	28.64	7261886	56632	3	29293432
FSVSPVVR	sp|P13639|EF2_HUMAN	57FO	445.758	2	656.409	y6	28.44	5612513	73831	3	22981824
FSVSPVVR	sp|P13639|EF2_HUMAN	52FU	445.758	2	656.409	y6	28.5	1731052	19572	3	6959850
FSVSPVVR	sp|P13639|EF2_HUMAN	54FU	445.758	2	656.409	y6	28.64	2597099	16544	3	10547312
FSVSPVVR	sp|P13639|EF2_HUMAN	57FU	445.758	2	656.409	y6	28.04	2959050	34370	3	11950447
FSVSPVVR	sp|P13639|EF2_HUMAN	52P	445.758	2	656.409	y6	#N/A	#N/A	#N/A	#N/A	#N/A
FSVSPVVR	sp|P13639|EF2_HUMAN	54P	445.758	2	656.409	y6	#N/A	#N/A	#N/A	#N/A	#N/A
FSVSPVVR	sp|P13639|EF2_HUMAN	57P	445.758	2	656.409	y6	#N/A	#N/A	#N/A	#N/A	#N/A
FSVSPVVR	sp|P13639|EF2_HUMAN	52FO	445.758	2	557.341	y5	28.7	8490243	193494	1	24381004
FSVSPVVR	sp|P13639|EF2_HUMAN	54FO	445.758	2	557.341	y5	28.64	10297994	214755	1	29293432
FSVSPVVR	sp|P13639|EF2_HUMAN	57FO	445.758	2	557.341	y5	28.37	8030957	150208	1	22981824
FSVSPVVR	sp|P13639|EF2_HUMAN	52FU	445.758	2	557.341	y5	28.5	2368879	222130	1	6959850
FSVSPVVR	sp|P13639|EF2_HUMAN	54FU	445.758	2	557.341	y5	28.7	3740786	163373	1	10547312
FSVSPVVR	sp|P13639|EF2_HUMAN	57FU	445.758	2	557.341	y5	28.04	4192777	124113	1	11950447
FSVSPVVR	sp|P13639|EF2_HUMAN	52P	445.758	2	557.341	y5	#N/A	#N/A	#N/A	#N/A	#N/A
FSVSPVVR	sp|P13639|EF2_HUMAN	54P	445.758	2	557.341	y5	#N/A	#N/A	#N/A	#N/A	#N/A
FSVSPVVR	sp|P13639|EF2_HUMAN	57P	445.758	2	557.341	y5	#N/A	#N/A	#N/A	#N/A	#N/A
FSVSPVVR	sp|P13639|EF2_HUMAN	52FO	445.758	2	470.309	y4	28.7	6981532	142097	2	24381004
FSVSPVVR	sp|P13639|EF2_HUMAN	54FO	445.758	2	470.309	y4	28.64	8297401	230662	2	29293432
FSVSPVVR	sp|P13639|EF2_HUMAN	57FO	445.758	2	470.309	y4	28.44	6617188	213855	2	22981824
FSVSPVVR	sp|P13639|EF2_HUMAN	52FU	445.758	2	470.309	y4	28.5	2018261	119180	2	6959850
FSVSPVVR	sp|P13639|EF2_HUMAN	54FU	445.758	2	470.309	y4	28.7	2960670	155101	2	10547312
FSVSPVVR	sp|P13639|EF2_HUMAN	57FU	445.758	2	470.309	y4	28.04	3353505	185214	2	11950447
FSVSPVVR	sp|P13639|EF2_HUMAN	52P	445.758	2	470.309	y4	#N/A	#N/A	#N/A	#N/A	#N/A
FSVSPVVR	sp|P13639|EF2_HUMAN	54P	445.758	2	470.309	y4	#N/A	#N/A	#N/A	#N/A	#N/A
FSVSPVVR	sp|P13639|EF2_HUMAN	57P	445.758	2	470.309	y4	#N/A	#N/A	#N/A	#N/A	#N/A
SDPVVSYR	sp|P13639|EF2_HUMAN	52FO	461.735	2	720.404	y6	24.33	1605966	38179	2	8939119
SDPVVSYR	sp|P13639|EF2_HUMAN	54FO	461.735	2	720.404	y6	24.33	1842833	84015	2	10311763
SDPVVSYR	sp|P13639|EF2_HUMAN	57FO	461.735	2	720.404	y6	24	1432227	44553	2	8007726
SDPVVSYR	sp|P13639|EF2_HUMAN	52FU	461.735	2	720.404	y6	24.33	634321	29111	2	3304118
SDPVVSYR	sp|P13639|EF2_HUMAN	54FU	461.735	2	720.404	y6	24.46	1086451	20681	2	5409823
SDPVVSYR	sp|P13639|EF2_HUMAN	57FU	461.735	2	720.404	y6	24	950257	26255	2	5308437
SDPVVSYR	sp|P13639|EF2_HUMAN	52P	461.735	2	720.404	y6	#N/A	#N/A	#N/A	#N/A	#N/A
SDPVVSYR	sp|P13639|EF2_HUMAN	54P	461.735	2	720.404	y6	#N/A	#N/A	#N/A	#N/A	#N/A
SDPVVSYR	sp|P13639|EF2_HUMAN	57P	461.735	2	720.404	y6	#N/A	#N/A	#N/A	#N/A	#N/A
SDPVVSYR	sp|P13639|EF2_HUMAN	52FO	461.735	2	623.351	y5	24.33	1336171	28634	4	8939119
SDPVVSYR	sp|P13639|EF2_HUMAN	54FO	461.735	2	623.351	y5	24.33	1543769	28641	4	10311763
SDPVVSYR	sp|P13639|EF2_HUMAN	57FO	461.735	2	623.351	y5	24	1186468	42326	4	8007726
SDPVVSYR	sp|P13639|EF2_HUMAN	52FU	461.735	2	623.351	y5	24.33	486538	13363	4	3304118
SDPVVSYR	sp|P13639|EF2_HUMAN	54FU	461.735	2	623.351	y5	24.46	798592	39293	4	5409823
SDPVVSYR	sp|P13639|EF2_HUMAN	57FU	461.735	2	623.351	y5	24	792252	35006	4	5308437
SDPVVSYR	sp|P13639|EF2_HUMAN	52P	461.735	2	623.351	y5	#N/A	#N/A	#N/A	#N/A	#N/A
SDPVVSYR	sp|P13639|EF2_HUMAN	54P	461.735	2	623.351	y5	#N/A	#N/A	#N/A	#N/A	#N/A
SDPVVSYR	sp|P13639|EF2_HUMAN	57P	461.735	2	623.351	y5	#N/A	#N/A	#N/A	#N/A	#N/A
SDPVVSYR	sp|P13639|EF2_HUMAN	52FO	461.735	2	524.283	y4	24.33	4431421	81130	1	8939119
SDPVVSYR	sp|P13639|EF2_HUMAN	54FO	461.735	2	524.283	y4	24.33	5147091	82105	1	10311763
SDPVVSYR	sp|P13639|EF2_HUMAN	57FO	461.735	2	524.283	y4	24	4025225	60147	1	8007726
SDPVVSYR	sp|P13639|EF2_HUMAN	52FU	461.735	2	524.283	y4	24.33	1603978	31179	1	3304118
SDPVVSYR	sp|P13639|EF2_HUMAN	54FU	461.735	2	524.283	y4	24.39	2625013	43429	1	5409823
SDPVVSYR	sp|P13639|EF2_HUMAN	57FU	461.735	2	524.283	y4	24	2650519	78764	1	5308437
SDPVVSYR	sp|P13639|EF2_HUMAN	52P	461.735	2	524.283	y4	#N/A	#N/A	#N/A	#N/A	#N/A
SDPVVSYR	sp|P13639|EF2_HUMAN	54P	461.735	2	524.283	y4	#N/A	#N/A	#N/A	#N/A	#N/A
SDPVVSYR	sp|P13639|EF2_HUMAN	57P	461.735	2	524.283	y4	#N/A	#N/A	#N/A	#N/A	#N/A
SDPVVSYR	sp|P13639|EF2_HUMAN	52FO	461.735	2	425.214	y3	24.33	1565561	145238	3	8939119
SDPVVSYR	sp|P13639|EF2_HUMAN	54FO	461.735	2	425.214	y3	24.33	1778071	103109	3	10311763
SDPVVSYR	sp|P13639|EF2_HUMAN	57FO	461.735	2	425.214	y3	24	1363806	147026	3	8007726
SDPVVSYR	sp|P13639|EF2_HUMAN	52FU	461.735	2	425.214	y3	24.33	579281	40088	3	3304118
SDPVVSYR	sp|P13639|EF2_HUMAN	54FU	461.735	2	425.214	y3	24.46	899768	49634	3	5409823
SDPVVSYR	sp|P13639|EF2_HUMAN	57FU	461.735	2	425.214	y3	24	915410	49009	3	5308437
SDPVVSYR	sp|P13639|EF2_HUMAN	52P	461.735	2	425.214	y3	#N/A	#N/A	#N/A	#N/A	#N/A
SDPVVSYR	sp|P13639|EF2_HUMAN	54P	461.735	2	425.214	y3	#N/A	#N/A	#N/A	#N/A	#N/A
SDPVVSYR	sp|P13639|EF2_HUMAN	57P	461.735	2	425.214	y3	#N/A	#N/A	#N/A	#N/A	#N/A
YEWDVAEAR	sp|P13639|EF2_HUMAN	52FO	569.762	2	846.41	y7	29.9	1540391	12408	1	3676466
YEWDVAEAR	sp|P13639|EF2_HUMAN	54FO	569.762	2	846.41	y7	29.9	1910814	12408	1	4574165
YEWDVAEAR	sp|P13639|EF2_HUMAN	57FO	569.762	2	846.41	y7	29.7	1350447	4454	1	3334121
YEWDVAEAR	sp|P13639|EF2_HUMAN	52FU	569.762	2	846.41	y7	29.9	548594	10818	1	1325233
YEWDVAEAR	sp|P13639|EF2_HUMAN	54FU	569.762	2	846.41	y7	29.96	1099305	11135	1	2683398
YEWDVAEAR	sp|P13639|EF2_HUMAN	57FU	569.762	2	846.41	y7	29.5	926308	20680	1	2317600
YEWDVAEAR	sp|P13639|EF2_HUMAN	52P	569.762	2	846.41	y7	#N/A	#N/A	#N/A	#N/A	#N/A
YEWDVAEAR	sp|P13639|EF2_HUMAN	54P	569.762	2	846.41	y7	#N/A	#N/A	#N/A	#N/A	#N/A
YEWDVAEAR	sp|P13639|EF2_HUMAN	57P	569.762	2	846.41	y7	#N/A	#N/A	#N/A	#N/A	#N/A
YEWDVAEAR	sp|P13639|EF2_HUMAN	52FO	569.762	2	660.331	y6	29.9	711017	16545	3	3676466
YEWDVAEAR	sp|P13639|EF2_HUMAN	54FO	569.762	2	660.331	y6	29.83	831204	4136	3	4574165
YEWDVAEAR	sp|P13639|EF2_HUMAN	57FO	569.762	2	660.331	y6	29.63	588604	35316	4	3334121
YEWDVAEAR	sp|P13639|EF2_HUMAN	52FU	569.762	2	660.331	y6	29.9	242361	14795	3	1325233
YEWDVAEAR	sp|P13639|EF2_HUMAN	54FU	569.762	2	660.331	y6	29.96	495288	20044	3	2683398
YEWDVAEAR	sp|P13639|EF2_HUMAN	57FU	569.762	2	660.331	y6	29.57	446133	22748	3	2317600
YEWDVAEAR	sp|P13639|EF2_HUMAN	52P	569.762	2	660.331	y6	#N/A	#N/A	#N/A	#N/A	#N/A
YEWDVAEAR	sp|P13639|EF2_HUMAN	54P	569.762	2	660.331	y6	#N/A	#N/A	#N/A	#N/A	#N/A
YEWDVAEAR	sp|P13639|EF2_HUMAN	57P	569.762	2	660.331	y6	#N/A	#N/A	#N/A	#N/A	#N/A
YEWDVAEAR	sp|P13639|EF2_HUMAN	52FO	569.762	2	545.304	y5	29.9	575718	80655	4	3676466
YEWDVAEAR	sp|P13639|EF2_HUMAN	54FO	569.762	2	545.304	y5	29.83	747686	72382	4	4574165
YEWDVAEAR	sp|P13639|EF2_HUMAN	57FO	569.762	2	545.304	y5	29.63	595524	26726	3	3334121
YEWDVAEAR	sp|P13639|EF2_HUMAN	52FU	569.762	2	545.304	y5	29.9	218420	28635	4	1325233
YEWDVAEAR	sp|P13639|EF2_HUMAN	54FU	569.762	2	545.304	y5	29.96	464506	40088	4	2683398
YEWDVAEAR	sp|P13639|EF2_HUMAN	57FU	569.762	2	545.304	y5	29.57	388229	72539	4	2317600
YEWDVAEAR	sp|P13639|EF2_HUMAN	52P	569.762	2	545.304	y5	#N/A	#N/A	#N/A	#N/A	#N/A
YEWDVAEAR	sp|P13639|EF2_HUMAN	54P	569.762	2	545.304	y5	#N/A	#N/A	#N/A	#N/A	#N/A
YEWDVAEAR	sp|P13639|EF2_HUMAN	57P	569.762	2	545.304	y5	#N/A	#N/A	#N/A	#N/A	#N/A
YEWDVAEAR	sp|P13639|EF2_HUMAN	52FO	569.762	2	446.236	y4	29.83	849339	72064	2	3676466
YEWDVAEAR	sp|P13639|EF2_HUMAN	54FO	569.762	2	446.236	y4	29.9	1084462	51702	2	4574165
YEWDVAEAR	sp|P13639|EF2_HUMAN	57FO	569.762	2	446.236	y4	29.63	799546	33407	2	3334121
YEWDVAEAR	sp|P13639|EF2_HUMAN	52FU	569.762	2	446.236	y4	29.9	315857	28635	2	1325233
YEWDVAEAR	sp|P13639|EF2_HUMAN	54FU	569.762	2	446.236	y4	30.03	624299	48996	2	2683398
YEWDVAEAR	sp|P13639|EF2_HUMAN	57FU	569.762	2	446.236	y4	29.5	556930	41360	2	2317600
YEWDVAEAR	sp|P13639|EF2_HUMAN	52P	569.762	2	446.236	y4	#N/A	#N/A	#N/A	#N/A	#N/A
YEWDVAEAR	sp|P13639|EF2_HUMAN	54P	569.762	2	446.236	y4	#N/A	#N/A	#N/A	#N/A	#N/A
YEWDVAEAR	sp|P13639|EF2_HUMAN	57P	569.762	2	446.236	y4	#N/A	#N/A	#N/A	#N/A	#N/A
DDGSAVIWVTFK	sp|Q14019|COTL1_HUMAN	52FO	669.34	2	963.566	y8	39.18	28244	2228	3	143605
DDGSAVIWVTFK	sp|Q14019|COTL1_HUMAN	54FO	669.34	2	963.566	y8	39.11	19249	16067	4	151128
DDGSAVIWVTFK	sp|Q14019|COTL1_HUMAN	57FO	669.34	2	963.566	y8	39.11	27123	0	3	126232
DDGSAVIWVTFK	sp|Q14019|COTL1_HUMAN	52FU	669.34	2	963.566	y8	39.04	91790	2704	4	557742
DDGSAVIWVTFK	sp|Q14019|COTL1_HUMAN	54FU	669.34	2	963.566	y8	39.18	178251	5727	4	1122165
DDGSAVIWVTFK	sp|Q14019|COTL1_HUMAN	57FU	669.34	2	963.566	y8	38.85	124395	0	4	728156
DDGSAVIWVTFK	sp|Q14019|COTL1_HUMAN	52P	669.34	2	963.566	y8	#N/A	#N/A	#N/A	#N/A	#N/A
DDGSAVIWVTFK	sp|Q14019|COTL1_HUMAN	54P	669.34	2	963.566	y8	#N/A	#N/A	#N/A	#N/A	#N/A
DDGSAVIWVTFK	sp|Q14019|COTL1_HUMAN	57P	669.34	2	963.566	y8	#N/A	#N/A	#N/A	#N/A	#N/A
DDGSAVIWVTFK	sp|Q14019|COTL1_HUMAN	52FO	669.34	2	892.529	y7	39.24	31903	6365	2	143605
DDGSAVIWVTFK	sp|Q14019|COTL1_HUMAN	54FO	669.34	2	892.529	y7	39.11	45577	11931	2	151128
DDGSAVIWVTFK	sp|Q14019|COTL1_HUMAN	57FO	669.34	2	892.529	y7	39.04	21476	20203	4	126232
DDGSAVIWVTFK	sp|Q14019|COTL1_HUMAN	52FU	669.34	2	892.529	y7	39.11	131163	13522	3	557742
DDGSAVIWVTFK	sp|Q14019|COTL1_HUMAN	54FU	669.34	2	892.529	y7	39.18	254690	31498	3	1122165
DDGSAVIWVTFK	sp|Q14019|COTL1_HUMAN	57FU	669.34	2	892.529	y7	38.85	171560	30224	3	728156
DDGSAVIWVTFK	sp|Q14019|COTL1_HUMAN	52P	669.34	2	892.529	y7	#N/A	#N/A	#N/A	#N/A	#N/A
DDGSAVIWVTFK	sp|Q14019|COTL1_HUMAN	54P	669.34	2	892.529	y7	#N/A	#N/A	#N/A	#N/A	#N/A
DDGSAVIWVTFK	sp|Q14019|COTL1_HUMAN	57P	669.34	2	892.529	y7	#N/A	#N/A	#N/A	#N/A	#N/A
DDGSAVIWVTFK	sp|Q14019|COTL1_HUMAN	52FO	669.34	2	793.461	y6	39.24	55851	15594	1	143605
DDGSAVIWVTFK	sp|Q14019|COTL1_HUMAN	54FO	669.34	2	793.461	y6	39.11	48759	30385	1	151128
DDGSAVIWVTFK	sp|Q14019|COTL1_HUMAN	57FO	669.34	2	793.461	y6	39.11	49315	20999	1	126232
DDGSAVIWVTFK	sp|Q14019|COTL1_HUMAN	52FU	669.34	2	793.461	y6	39.11	189467	29430	1	557742
DDGSAVIWVTFK	sp|Q14019|COTL1_HUMAN	54FU	669.34	2	793.461	y6	39.18	405898	14317	1	1122165
DDGSAVIWVTFK	sp|Q14019|COTL1_HUMAN	57FU	669.34	2	793.461	y6	38.85	247915	17816	1	728156
DDGSAVIWVTFK	sp|Q14019|COTL1_HUMAN	52P	669.34	2	793.461	y6	#N/A	#N/A	#N/A	#N/A	#N/A
DDGSAVIWVTFK	sp|Q14019|COTL1_HUMAN	54P	669.34	2	793.461	y6	#N/A	#N/A	#N/A	#N/A	#N/A
DDGSAVIWVTFK	sp|Q14019|COTL1_HUMAN	57P	669.34	2	793.461	y6	#N/A	#N/A	#N/A	#N/A	#N/A
DDGSAVIWVTFK	sp|Q14019|COTL1_HUMAN	52FO	669.34	2	680.377	y5	39.18	27607	21322	4	143605
DDGSAVIWVTFK	sp|Q14019|COTL1_HUMAN	54FO	669.34	2	680.377	y5	39.11	37543	21476	3	151128
DDGSAVIWVTFK	sp|Q14019|COTL1_HUMAN	57FO	669.34	2	680.377	y5	38.98	28317	20999	2	126232
DDGSAVIWVTFK	sp|Q14019|COTL1_HUMAN	52FU	669.34	2	680.377	y5	39.11	145321	10818	2	557742
DDGSAVIWVTFK	sp|Q14019|COTL1_HUMAN	54FU	669.34	2	680.377	y5	39.18	283325	20044	2	1122165
DDGSAVIWVTFK	sp|Q14019|COTL1_HUMAN	57FU	669.34	2	680.377	y5	38.91	184286	20361	2	728156
DDGSAVIWVTFK	sp|Q14019|COTL1_HUMAN	52P	669.34	2	680.377	y5	#N/A	#N/A	#N/A	#N/A	#N/A
DDGSAVIWVTFK	sp|Q14019|COTL1_HUMAN	54P	669.34	2	680.377	y5	#N/A	#N/A	#N/A	#N/A	#N/A
DDGSAVIWVTFK	sp|Q14019|COTL1_HUMAN	57P	669.34	2	680.377	y5	#N/A	#N/A	#N/A	#N/A	#N/A
FALITWIGENVSGLQR	sp|Q14019|COTL1_HUMAN	52FO	601.997	3	959.49	y9	45.41	65224	0	3	605546
FALITWIGENVSGLQR	sp|Q14019|COTL1_HUMAN	54FO	601.997	3	959.49	y9	45.47	85109	2068	3	855305
FALITWIGENVSGLQR	sp|Q14019|COTL1_HUMAN	57FO	601.997	3	959.49	y9	45.47	57349	2068	3	557264
FALITWIGENVSGLQR	sp|Q14019|COTL1_HUMAN	52FU	601.997	3	959.49	y9	45.41	208079	8272	3	2038318
FALITWIGENVSGLQR	sp|Q14019|COTL1_HUMAN	54FU	601.997	3	959.49	y9	45.47	279984	23862	3	2981197
FALITWIGENVSGLQR	sp|Q14019|COTL1_HUMAN	57FU	601.997	3	959.49	y9	45.34	364143	11457	3	3289460
FALITWIGENVSGLQR	sp|Q14019|COTL1_HUMAN	52P	601.997	3	959.49	y9	#N/A	#N/A	#N/A	#N/A	#N/A
FALITWIGENVSGLQR	sp|Q14019|COTL1_HUMAN	54P	601.997	3	959.49	y9	#N/A	#N/A	#N/A	#N/A	#N/A
FALITWIGENVSGLQR	sp|Q14019|COTL1_HUMAN	57P	601.997	3	959.49	y9	#N/A	#N/A	#N/A	#N/A	#N/A
FALITWIGENVSGLQR	sp|Q14019|COTL1_HUMAN	52FO	601.997	3	659.383	y6	45.34	30067	12090	4	605546
FALITWIGENVSGLQR	sp|Q14019|COTL1_HUMAN	54FO	601.997	3	659.383	y6	45.41	48122	8272	4	855305
FALITWIGENVSGLQR	sp|Q14019|COTL1_HUMAN	57FO	601.997	3	659.383	y6	45.41	37066	6204	4	557264
FALITWIGENVSGLQR	sp|Q14019|COTL1_HUMAN	52FU	601.997	3	659.383	y6	45.41	116846	20203	4	2038318
FALITWIGENVSGLQR	sp|Q14019|COTL1_HUMAN	54FU	601.997	3	659.383	y6	45.47	169741	11136	4	2981197
FALITWIGENVSGLQR	sp|Q14019|COTL1_HUMAN	57FU	601.997	3	659.383	y6	45.34	198023	22913	4	3289460
FALITWIGENVSGLQR	sp|Q14019|COTL1_HUMAN	52P	601.997	3	659.383	y6	#N/A	#N/A	#N/A	#N/A	#N/A
FALITWIGENVSGLQR	sp|Q14019|COTL1_HUMAN	54P	601.997	3	659.383	y6	#N/A	#N/A	#N/A	#N/A	#N/A
FALITWIGENVSGLQR	sp|Q14019|COTL1_HUMAN	57P	601.997	3	659.383	y6	#N/A	#N/A	#N/A	#N/A	#N/A
FALITWIGENVSGLQR	sp|Q14019|COTL1_HUMAN	52FO	601.997	3	560.315	y5	45.41	371059	17499	1	605546
FALITWIGENVSGLQR	sp|Q14019|COTL1_HUMAN	54FO	601.997	3	560.315	y5	45.41	521789	16545	1	855305
FALITWIGENVSGLQR	sp|Q14019|COTL1_HUMAN	57FO	601.997	3	560.315	y5	45.41	335345	10340	1	557264
FALITWIGENVSGLQR	sp|Q14019|COTL1_HUMAN	52FU	601.997	3	560.315	y5	45.41	1233124	12408	1	2038318
FALITWIGENVSGLQR	sp|Q14019|COTL1_HUMAN	54FU	601.997	3	560.315	y5	45.54	1836682	35634	1	2981197
FALITWIGENVSGLQR	sp|Q14019|COTL1_HUMAN	57FU	601.997	3	560.315	y5	45.34	1986915	47736	1	3289460
FALITWIGENVSGLQR	sp|Q14019|COTL1_HUMAN	52P	601.997	3	560.315	y5	#N/A	#N/A	#N/A	#N/A	#N/A
FALITWIGENVSGLQR	sp|Q14019|COTL1_HUMAN	54P	601.997	3	560.315	y5	#N/A	#N/A	#N/A	#N/A	#N/A
FALITWIGENVSGLQR	sp|Q14019|COTL1_HUMAN	57P	601.997	3	560.315	y5	#N/A	#N/A	#N/A	#N/A	#N/A
FALITWIGENVSGLQR	sp|Q14019|COTL1_HUMAN	52FO	601.997	3	473.283	y4	45.41	139197	8272	2	605546
FALITWIGENVSGLQR	sp|Q14019|COTL1_HUMAN	54FO	601.997	3	473.283	y4	45.41	200284	14476	2	855305
FALITWIGENVSGLQR	sp|Q14019|COTL1_HUMAN	57FO	601.997	3	473.283	y4	45.41	127504	10340	2	557264
FALITWIGENVSGLQR	sp|Q14019|COTL1_HUMAN	52FU	601.997	3	473.283	y4	45.47	480269	22749	2	2038318
FALITWIGENVSGLQR	sp|Q14019|COTL1_HUMAN	54FU	601.997	3	473.283	y4	45.47	694791	31180	2	2981197
FALITWIGENVSGLQR	sp|Q14019|COTL1_HUMAN	57FU	601.997	3	473.283	y4	45.34	740379	51554	2	3289460
FALITWIGENVSGLQR	sp|Q14019|COTL1_HUMAN	52P	601.997	3	473.283	y4	#N/A	#N/A	#N/A	#N/A	#N/A
FALITWIGENVSGLQR	sp|Q14019|COTL1_HUMAN	54P	601.997	3	473.283	y4	#N/A	#N/A	#N/A	#N/A	#N/A
FALITWIGENVSGLQR	sp|Q14019|COTL1_HUMAN	57P	601.997	3	473.283	y4	#N/A	#N/A	#N/A	#N/A	#N/A
EVVQNFAK	sp|Q14019|COTL1_HUMAN	52FO	467.753	2	706.388	y6	24.46	427644	70810	3	1622739
EVVQNFAK	sp|Q14019|COTL1_HUMAN	54FO	467.753	2	706.388	y6	24.46	412420	38498	3	1663839
EVVQNFAK	sp|Q14019|COTL1_HUMAN	57FO	467.753	2	706.388	y6	24.13	290948	26095	3	1196493
EVVQNFAK	sp|Q14019|COTL1_HUMAN	52FU	467.753	2	706.388	y6	24.39	1077065	12727	3	3956609
EVVQNFAK	sp|Q14019|COTL1_HUMAN	54FU	467.753	2	706.388	y6	24.53	1468347	12252	3	5260542
EVVQNFAK	sp|Q14019|COTL1_HUMAN	57FU	467.753	2	706.388	y6	24.06	1019239	13522	3	3942689
EVVQNFAK	sp|Q14019|COTL1_HUMAN	52P	467.753	2	706.388	y6	#N/A	#N/A	#N/A	#N/A	#N/A
EVVQNFAK	sp|Q14019|COTL1_HUMAN	54P	467.753	2	706.388	y6	#N/A	#N/A	#N/A	#N/A	#N/A
EVVQNFAK	sp|Q14019|COTL1_HUMAN	57P	467.753	2	706.388	y6	#N/A	#N/A	#N/A	#N/A	#N/A
EVVQNFAK	sp|Q14019|COTL1_HUMAN	52FO	467.753	2	607.32	y5	24.46	589949	78289	2	1622739
EVVQNFAK	sp|Q14019|COTL1_HUMAN	54FO	467.753	2	607.32	y5	24.46	634499	36748	1	1663839
EVVQNFAK	sp|Q14019|COTL1_HUMAN	57FO	467.753	2	607.32	y5	24.13	483164	45667	1	1196493
EVVQNFAK	sp|Q14019|COTL1_HUMAN	52FU	467.753	2	607.32	y5	24.39	1438817	27044	2	3956609
EVVQNFAK	sp|Q14019|COTL1_HUMAN	54FU	467.753	2	607.32	y5	24.53	1858426	42007	2	5260542
EVVQNFAK	sp|Q14019|COTL1_HUMAN	57FU	467.753	2	607.32	y5	24.06	1409149	78587	2	3942689
EVVQNFAK	sp|Q14019|COTL1_HUMAN	52P	467.753	2	607.32	y5	#N/A	#N/A	#N/A	#N/A	#N/A
EVVQNFAK	sp|Q14019|COTL1_HUMAN	54P	467.753	2	607.32	y5	#N/A	#N/A	#N/A	#N/A	#N/A
EVVQNFAK	sp|Q14019|COTL1_HUMAN	57P	467.753	2	607.32	y5	#N/A	#N/A	#N/A	#N/A	#N/A
EVVQNFAK	sp|Q14019|COTL1_HUMAN	52FO	467.753	2	479.261	y4	24.46	605146	106613	1	1622739
EVVQNFAK	sp|Q14019|COTL1_HUMAN	54FO	467.753	2	479.261	y4	24.46	616920	29748	2	1663839
EVVQNFAK	sp|Q14019|COTL1_HUMAN	57FO	467.753	2	479.261	y4	24.13	422380	39939	2	1196493
EVVQNFAK	sp|Q14019|COTL1_HUMAN	52FU	467.753	2	479.261	y4	24.39	1440726	34998	1	3956609
EVVQNFAK	sp|Q14019|COTL1_HUMAN	54FU	467.753	2	479.261	y4	24.53	1933769	37393	1	5260542
EVVQNFAK	sp|Q14019|COTL1_HUMAN	57FU	467.753	2	479.261	y4	24.06	1514302	72223	1	3942689
EVVQNFAK	sp|Q14019|COTL1_HUMAN	52P	467.753	2	479.261	y4	#N/A	#N/A	#N/A	#N/A	#N/A
EVVQNFAK	sp|Q14019|COTL1_HUMAN	54P	467.753	2	479.261	y4	#N/A	#N/A	#N/A	#N/A	#N/A
EVVQNFAK	sp|Q14019|COTL1_HUMAN	57P	467.753	2	479.261	y4	#N/A	#N/A	#N/A	#N/A	#N/A
VPLQQNFQDNQFQGK	sp|P80188|NGAL_HUMAN	52FO	895.945	2	721.363	y6	35.8	120346	6045	2	430794
VPLQQNFQDNQFQGK	sp|P80188|NGAL_HUMAN	54FO	895.945	2	721.363	y6	35.66	143764	6206	2	553176
VPLQQNFQDNQFQGK	sp|P80188|NGAL_HUMAN	57FO	895.945	2	721.363	y6	35.6	124829	8274	2	483084
VPLQQNFQDNQFQGK	sp|P80188|NGAL_HUMAN	52FU	895.945	2	721.363	y6	35.66	92109	2068	2	359287
VPLQQNFQDNQFQGK	sp|P80188|NGAL_HUMAN	54FU	895.945	2	721.363	y6	35.86	91631	4932	2	348628
VPLQQNFQDNQFQGK	sp|P80188|NGAL_HUMAN	57FU	895.945	2	721.363	y6	35.33	116448	2545	2	440578
VPLQQNFQDNQFQGK	sp|P80188|NGAL_HUMAN	52P	895.945	2	721.363	y6	#N/A	#N/A	#N/A	#N/A	#N/A
VPLQQNFQDNQFQGK	sp|P80188|NGAL_HUMAN	54P	895.945	2	721.363	y6	#N/A	#N/A	#N/A	#N/A	#N/A
VPLQQNFQDNQFQGK	sp|P80188|NGAL_HUMAN	57P	895.945	2	721.363	y6	#N/A	#N/A	#N/A	#N/A	#N/A
VPLQQNFQDNQFQGK	sp|P80188|NGAL_HUMAN	52FO	895.945	2	479.261	y4	35.8	304085	4136	1	430794
VPLQQNFQDNQFQGK	sp|P80188|NGAL_HUMAN	54FO	895.945	2	479.261	y4	35.73	379339	4455	1	553176
VPLQQNFQDNQFQGK	sp|P80188|NGAL_HUMAN	57FO	895.945	2	479.261	y4	35.6	326432	6524	1	483084
VPLQQNFQDNQFQGK	sp|P80188|NGAL_HUMAN	52FU	895.945	2	479.261	y4	35.73	245941	2227	1	359287
VPLQQNFQDNQFQGK	sp|P80188|NGAL_HUMAN	54FU	895.945	2	479.261	y4	35.73	236635	7636	1	348628
VPLQQNFQDNQFQGK	sp|P80188|NGAL_HUMAN	57FU	895.945	2	479.261	y4	35.33	290802	31021	1	440578
VPLQQNFQDNQFQGK	sp|P80188|NGAL_HUMAN	52P	895.945	2	479.261	y4	#N/A	#N/A	#N/A	#N/A	#N/A
VPLQQNFQDNQFQGK	sp|P80188|NGAL_HUMAN	54P	895.945	2	479.261	y4	#N/A	#N/A	#N/A	#N/A	#N/A
VPLQQNFQDNQFQGK	sp|P80188|NGAL_HUMAN	57P	895.945	2	479.261	y4	#N/A	#N/A	#N/A	#N/A	#N/A
VPLQQNFQDNQFQGK	sp|P80188|NGAL_HUMAN	52FO	895.945	2	332.193	y3	35.73	6363	24976	3	430794
VPLQQNFQDNQFQGK	sp|P80188|NGAL_HUMAN	54FO	895.945	2	332.193	y3	35.8	30073	24345	3	553176
VPLQQNFQDNQFQGK	sp|P80188|NGAL_HUMAN	57FO	895.945	2	332.193	y3	35.6	31824	4296	3	483084
VPLQQNFQDNQFQGK	sp|P80188|NGAL_HUMAN	52FU	895.945	2	332.193	y3	35.73	21237	10977	3	359287
VPLQQNFQDNQFQGK	sp|P80188|NGAL_HUMAN	54FU	895.945	2	332.193	y3	35.8	20363	14795	3	348628
VPLQQNFQDNQFQGK	sp|P80188|NGAL_HUMAN	57FU	895.945	2	332.193	y3	35.33	33328	22590	3	440578
VPLQQNFQDNQFQGK	sp|P80188|NGAL_HUMAN	52P	895.945	2	332.193	y3	#N/A	#N/A	#N/A	#N/A	#N/A
VPLQQNFQDNQFQGK	sp|P80188|NGAL_HUMAN	54P	895.945	2	332.193	y3	#N/A	#N/A	#N/A	#N/A	#N/A
VPLQQNFQDNQFQGK	sp|P80188|NGAL_HUMAN	57P	895.945	2	332.193	y3	#N/A	#N/A	#N/A	#N/A	#N/A
SYNVTSVLFR	sp|P80188|NGAL_HUMAN	52FO	593.317	2	935.531	y8	41.9	9068	0	4	191137
SYNVTSVLFR	sp|P80188|NGAL_HUMAN	54FO	593.317	2	935.531	y8	41.56	16867	2387	4	443384
SYNVTSVLFR	sp|P80188|NGAL_HUMAN	57FO	593.317	2	935.531	y8	41.36	20124	3500	4	481541
SYNVTSVLFR	sp|P80188|NGAL_HUMAN	52FU	593.317	2	935.531	y8	41.43	40805	0	4	819829
SYNVTSVLFR	sp|P80188|NGAL_HUMAN	54FU	593.317	2	935.531	y8	41.7	25777	2705	4	680551
SYNVTSVLFR	sp|P80188|NGAL_HUMAN	57FU	593.317	2	935.531	y8	40.97	55440	0	4	1208467
SYNVTSVLFR	sp|P80188|NGAL_HUMAN	52P	593.317	2	935.531	y8	#N/A	#N/A	#N/A	#N/A	#N/A
SYNVTSVLFR	sp|P80188|NGAL_HUMAN	54P	593.317	2	935.531	y8	#N/A	#N/A	#N/A	#N/A	#N/A
SYNVTSVLFR	sp|P80188|NGAL_HUMAN	57P	593.317	2	935.531	y8	#N/A	#N/A	#N/A	#N/A	#N/A
SYNVTSVLFR	sp|P80188|NGAL_HUMAN	52FO	593.317	2	821.488	y7	41.9	56872	0	2	191137
SYNVTSVLFR	sp|P80188|NGAL_HUMAN	54FO	593.317	2	821.488	y7	41.5	133262	7638	2	443384
SYNVTSVLFR	sp|P80188|NGAL_HUMAN	57FO	593.317	2	821.488	y7	41.43	151923	0	2	481541
SYNVTSVLFR	sp|P80188|NGAL_HUMAN	52FU	593.317	2	821.488	y7	41.63	242202	15749	2	819829
SYNVTSVLFR	sp|P80188|NGAL_HUMAN	54FU	593.317	2	821.488	y7	41.56	213139	5728	2	680551
SYNVTSVLFR	sp|P80188|NGAL_HUMAN	57FU	593.317	2	821.488	y7	41.1	352049	20840	2	1208467
SYNVTSVLFR	sp|P80188|NGAL_HUMAN	52P	593.317	2	821.488	y7	#N/A	#N/A	#N/A	#N/A	#N/A
SYNVTSVLFR	sp|P80188|NGAL_HUMAN	54P	593.317	2	821.488	y7	#N/A	#N/A	#N/A	#N/A	#N/A
SYNVTSVLFR	sp|P80188|NGAL_HUMAN	57P	593.317	2	821.488	y7	#N/A	#N/A	#N/A	#N/A	#N/A
SYNVTSVLFR	sp|P80188|NGAL_HUMAN	52FO	593.317	2	722.42	y6	41.83	84711	2068	1	191137
SYNVTSVLFR	sp|P80188|NGAL_HUMAN	54FO	593.317	2	722.42	y6	41.56	202638	17821	1	443384
SYNVTSVLFR	sp|P80188|NGAL_HUMAN	57FO	593.317	2	722.42	y6	41.5	206091	14954	1	481541
SYNVTSVLFR	sp|P80188|NGAL_HUMAN	52FU	593.317	2	722.42	y6	41.36	363105	29271	1	819829
SYNVTSVLFR	sp|P80188|NGAL_HUMAN	54FU	593.317	2	722.42	y6	41.63	295404	14321	1	680551
SYNVTSVLFR	sp|P80188|NGAL_HUMAN	57FU	593.317	2	722.42	y6	40.83	534913	13999	1	1208467
SYNVTSVLFR	sp|P80188|NGAL_HUMAN	52P	593.317	2	722.42	y6	#N/A	#N/A	#N/A	#N/A	#N/A
SYNVTSVLFR	sp|P80188|NGAL_HUMAN	54P	593.317	2	722.42	y6	#N/A	#N/A	#N/A	#N/A	#N/A
SYNVTSVLFR	sp|P80188|NGAL_HUMAN	57P	593.317	2	722.42	y6	#N/A	#N/A	#N/A	#N/A	#N/A
SYNVTSVLFR	sp|P80188|NGAL_HUMAN	52FO	593.317	2	621.372	y5	41.83	40486	8272	3	191137
SYNVTSVLFR	sp|P80188|NGAL_HUMAN	54FO	593.317	2	621.372	y5	41.5	90618	14957	3	443384
SYNVTSVLFR	sp|P80188|NGAL_HUMAN	57FO	593.317	2	621.372	y5	41.5	103403	14158	3	481541
SYNVTSVLFR	sp|P80188|NGAL_HUMAN	52FU	593.317	2	621.372	y5	41.36	173718	17499	3	819829
SYNVTSVLFR	sp|P80188|NGAL_HUMAN	54FU	593.317	2	621.372	y5	41.63	146230	5728	3	680551
SYNVTSVLFR	sp|P80188|NGAL_HUMAN	57FU	593.317	2	621.372	y5	40.97	266065	17499	3	1208467
SYNVTSVLFR	sp|P80188|NGAL_HUMAN	52P	593.317	2	621.372	y5	#N/A	#N/A	#N/A	#N/A	#N/A
SYNVTSVLFR	sp|P80188|NGAL_HUMAN	54P	593.317	2	621.372	y5	#N/A	#N/A	#N/A	#N/A	#N/A
SYNVTSVLFR	sp|P80188|NGAL_HUMAN	57P	593.317	2	621.372	y5	#N/A	#N/A	#N/A	#N/A	#N/A
GVCISPEAIVTDLPEDVK	sp|Q6FHJ7|SFRP4_HUMAN	52FO	971.496	2	916.462	y8	40.11	8274	8433	3	122840
GVCISPEAIVTDLPEDVK	sp|Q6FHJ7|SFRP4_HUMAN	54FO	971.496	2	916.462	y8	40.04	12408	7795	3	156537
GVCISPEAIVTDLPEDVK	sp|Q6FHJ7|SFRP4_HUMAN	57FO	971.496	2	916.462	y8	#N/A	#N/A	#N/A	#N/A	#N/A
GVCISPEAIVTDLPEDVK	sp|Q6FHJ7|SFRP4_HUMAN	52FU	971.496	2	916.462	y8	39.97	55440	2068	3	526323
GVCISPEAIVTDLPEDVK	sp|Q6FHJ7|SFRP4_HUMAN	54FU	971.496	2	916.462	y8	40.11	335024	8592	3	3118089
GVCISPEAIVTDLPEDVK	sp|Q6FHJ7|SFRP4_HUMAN	57FU	971.496	2	916.462	y8	39.77	16311	0	3	129450
GVCISPEAIVTDLPEDVK	sp|Q6FHJ7|SFRP4_HUMAN	52P	971.496	2	916.462	y8	#N/A	#N/A	#N/A	#N/A	#N/A
GVCISPEAIVTDLPEDVK	sp|Q6FHJ7|SFRP4_HUMAN	54P	971.496	2	916.462	y8	#N/A	#N/A	#N/A	#N/A	#N/A
GVCISPEAIVTDLPEDVK	sp|Q6FHJ7|SFRP4_HUMAN	57P	971.496	2	916.462	y8	#N/A	#N/A	#N/A	#N/A	#N/A
GVCISPEAIVTDLPEDVK	sp|Q6FHJ7|SFRP4_HUMAN	52FO	971.496	2	246.181	y2	40.24	39223	18458	2	122840
GVCISPEAIVTDLPEDVK	sp|Q6FHJ7|SFRP4_HUMAN	54FO	971.496	2	246.181	y2	40.04	50747	4454	2	156537
GVCISPEAIVTDLPEDVK	sp|Q6FHJ7|SFRP4_HUMAN	57FO	971.496	2	246.181	y2	#N/A	#N/A	#N/A	#N/A	#N/A
GVCISPEAIVTDLPEDVK	sp|Q6FHJ7|SFRP4_HUMAN	52FU	971.496	2	246.181	y2	40.04	112153	12249	2	526323
GVCISPEAIVTDLPEDVK	sp|Q6FHJ7|SFRP4_HUMAN	54FU	971.496	2	246.181	y2	40.11	651830	17185	2	3118089
GVCISPEAIVTDLPEDVK	sp|Q6FHJ7|SFRP4_HUMAN	57FU	971.496	2	246.181	y2	39.84	56252	12094	2	129450
GVCISPEAIVTDLPEDVK	sp|Q6FHJ7|SFRP4_HUMAN	52P	971.496	2	246.181	y2	#N/A	#N/A	#N/A	#N/A	#N/A
GVCISPEAIVTDLPEDVK	sp|Q6FHJ7|SFRP4_HUMAN	54P	971.496	2	246.181	y2	#N/A	#N/A	#N/A	#N/A	#N/A
GVCISPEAIVTDLPEDVK	sp|Q6FHJ7|SFRP4_HUMAN	57P	971.496	2	246.181	y2	#N/A	#N/A	#N/A	#N/A	#N/A
GVCISPEAIVTDLPEDVK	sp|Q6FHJ7|SFRP4_HUMAN	52FO	971.496	2	317.128	b3	40.04	75343	4774	1	122840
GVCISPEAIVTDLPEDVK	sp|Q6FHJ7|SFRP4_HUMAN	54FO	971.496	2	317.128	b3	40.11	93381	6363	1	156537
GVCISPEAIVTDLPEDVK	sp|Q6FHJ7|SFRP4_HUMAN	57FO	971.496	2	317.128	b3	#N/A	#N/A	#N/A	#N/A	#N/A
GVCISPEAIVTDLPEDVK	sp|Q6FHJ7|SFRP4_HUMAN	52FU	971.496	2	317.128	b3	39.97	358730	8909	1	526323
GVCISPEAIVTDLPEDVK	sp|Q6FHJ7|SFRP4_HUMAN	54FU	971.496	2	317.128	b3	40.11	2131235	5728	1	3118089
GVCISPEAIVTDLPEDVK	sp|Q6FHJ7|SFRP4_HUMAN	57FU	971.496	2	317.128	b3	39.71	56888	11935	1	129450
GVCISPEAIVTDLPEDVK	sp|Q6FHJ7|SFRP4_HUMAN	52P	971.496	2	317.128	b3	#N/A	#N/A	#N/A	#N/A	#N/A
GVCISPEAIVTDLPEDVK	sp|Q6FHJ7|SFRP4_HUMAN	54P	971.496	2	317.128	b3	#N/A	#N/A	#N/A	#N/A	#N/A
GVCISPEAIVTDLPEDVK	sp|Q6FHJ7|SFRP4_HUMAN	57P	971.496	2	317.128	b3	#N/A	#N/A	#N/A	#N/A	#N/A
SGCNEVTTVVDVK	sp|Q6FHJ7|SFRP4_HUMAN	52FO	704.343	2	860.509	y8	27.31	271155	28635	1	628135
SGCNEVTTVVDVK	sp|Q6FHJ7|SFRP4_HUMAN	54FO	704.343	2	860.509	y8	27.58	162184	10340	4	706722
SGCNEVTTVVDVK	sp|Q6FHJ7|SFRP4_HUMAN	57FO	704.343	2	860.509	y8	27.38	45179	25294	4	354753
SGCNEVTTVVDVK	sp|Q6FHJ7|SFRP4_HUMAN	52FU	704.343	2	860.509	y8	27.64	520198	66178	3	1987253
SGCNEVTTVVDVK	sp|Q6FHJ7|SFRP4_HUMAN	54FU	704.343	2	860.509	y8	27.71	2599087	50268	3	10968947
SGCNEVTTVVDVK	sp|Q6FHJ7|SFRP4_HUMAN	57FU	704.343	2	860.509	y8	27.25	84015	3501	4	397956
SGCNEVTTVVDVK	sp|Q6FHJ7|SFRP4_HUMAN	52P	704.343	2	860.509	y8	#N/A	#N/A	#N/A	#N/A	#N/A
SGCNEVTTVVDVK	sp|Q6FHJ7|SFRP4_HUMAN	54P	704.343	2	860.509	y8	#N/A	#N/A	#N/A	#N/A	#N/A
SGCNEVTTVVDVK	sp|Q6FHJ7|SFRP4_HUMAN	57P	704.343	2	860.509	y8	#N/A	#N/A	#N/A	#N/A	#N/A
SGCNEVTTVVDVK	sp|Q6FHJ7|SFRP4_HUMAN	52FO	704.343	2	761.44	y7	27.64	136970	2386	2	628135
SGCNEVTTVVDVK	sp|Q6FHJ7|SFRP4_HUMAN	54FO	704.343	2	761.44	y7	27.64	170456	17817	3	706722
SGCNEVTTVVDVK	sp|Q6FHJ7|SFRP4_HUMAN	57FO	704.343	2	761.44	y7	27.38	81132	0	3	354753
SGCNEVTTVVDVK	sp|Q6FHJ7|SFRP4_HUMAN	52FU	704.343	2	761.44	y7	27.64	578263	12408	1	1987253
SGCNEVTTVVDVK	sp|Q6FHJ7|SFRP4_HUMAN	54FU	704.343	2	761.44	y7	27.71	3348581	12249	1	10968947
SGCNEVTTVVDVK	sp|Q6FHJ7|SFRP4_HUMAN	57FU	704.343	2	761.44	y7	27.25	93562	7001	3	397956
SGCNEVTTVVDVK	sp|Q6FHJ7|SFRP4_HUMAN	52P	704.343	2	761.44	y7	#N/A	#N/A	#N/A	#N/A	#N/A
SGCNEVTTVVDVK	sp|Q6FHJ7|SFRP4_HUMAN	54P	704.343	2	761.44	y7	#N/A	#N/A	#N/A	#N/A	#N/A
SGCNEVTTVVDVK	sp|Q6FHJ7|SFRP4_HUMAN	57P	704.343	2	761.44	y7	#N/A	#N/A	#N/A	#N/A	#N/A
SGCNEVTTVVDVK	sp|Q6FHJ7|SFRP4_HUMAN	52FO	704.343	2	460.277	y4	27.64	93302	51383	4	628135
SGCNEVTTVVDVK	sp|Q6FHJ7|SFRP4_HUMAN	54FO	704.343	2	460.277	y4	27.64	174672	44861	2	706722
SGCNEVTTVVDVK	sp|Q6FHJ7|SFRP4_HUMAN	57FO	704.343	2	460.277	y4	27.31	141583	23862	1	354753
SGCNEVTTVVDVK	sp|Q6FHJ7|SFRP4_HUMAN	52FU	704.343	2	460.277	y4	27.58	332561	92268	4	1987253
SGCNEVTTVVDVK	sp|Q6FHJ7|SFRP4_HUMAN	54FU	704.343	2	460.277	y4	27.71	2082881	112468	4	10968947
SGCNEVTTVVDVK	sp|Q6FHJ7|SFRP4_HUMAN	57FU	704.343	2	460.277	y4	27.25	115043	38507	1	397956
SGCNEVTTVVDVK	sp|Q6FHJ7|SFRP4_HUMAN	52P	704.343	2	460.277	y4	#N/A	#N/A	#N/A	#N/A	#N/A
SGCNEVTTVVDVK	sp|Q6FHJ7|SFRP4_HUMAN	54P	704.343	2	460.277	y4	#N/A	#N/A	#N/A	#N/A	#N/A
SGCNEVTTVVDVK	sp|Q6FHJ7|SFRP4_HUMAN	57P	704.343	2	460.277	y4	#N/A	#N/A	#N/A	#N/A	#N/A
SGCNEVTTVVDVK	sp|Q6FHJ7|SFRP4_HUMAN	52FO	704.343	2	361.208	y3	27.64	126709	23862	3	628135
SGCNEVTTVVDVK	sp|Q6FHJ7|SFRP4_HUMAN	54FO	704.343	2	361.208	y3	27.64	199409	31498	1	706722
SGCNEVTTVVDVK	sp|Q6FHJ7|SFRP4_HUMAN	57FO	704.343	2	361.208	y3	27.38	86859	31816	2	354753
SGCNEVTTVVDVK	sp|Q6FHJ7|SFRP4_HUMAN	52FU	704.343	2	361.208	y3	27.64	556230	18454	2	1987253
SGCNEVTTVVDVK	sp|Q6FHJ7|SFRP4_HUMAN	54FU	704.343	2	361.208	y3	27.71	2938399	76993	2	10968947
SGCNEVTTVVDVK	sp|Q6FHJ7|SFRP4_HUMAN	57FU	704.343	2	361.208	y3	27.18	105337	44235	2	397956
SGCNEVTTVVDVK	sp|Q6FHJ7|SFRP4_HUMAN	52P	704.343	2	361.208	y3	#N/A	#N/A	#N/A	#N/A	#N/A
SGCNEVTTVVDVK	sp|Q6FHJ7|SFRP4_HUMAN	54P	704.343	2	361.208	y3	#N/A	#N/A	#N/A	#N/A	#N/A
SGCNEVTTVVDVK	sp|Q6FHJ7|SFRP4_HUMAN	57P	704.343	2	361.208	y3	#N/A	#N/A	#N/A	#N/A	#N/A
LADFALLCLDGK	sp|P02788|TRFL_HUMAN	52FO	668.352	2	889.481	y8	39.51	77093	6206	2	320783
LADFALLCLDGK	sp|P02788|TRFL_HUMAN	54FO	668.352	2	889.481	y8	#N/A	#N/A	#N/A	#N/A	#N/A
LADFALLCLDGK	sp|P02788|TRFL_HUMAN	57FO	668.352	2	889.481	y8	#N/A	#N/A	#N/A	#N/A	#N/A
LADFALLCLDGK	sp|P02788|TRFL_HUMAN	52FU	668.352	2	889.481	y8	39.31	290710	12729	4	1273904
LADFALLCLDGK	sp|P02788|TRFL_HUMAN	54FU	668.352	2	889.481	y8	39.44	782466	5410	3	3212844
LADFALLCLDGK	sp|P02788|TRFL_HUMAN	57FU	668.352	2	889.481	y8	38.98	459482	4774	4	1968331
LADFALLCLDGK	sp|P02788|TRFL_HUMAN	52P	668.352	2	889.481	y8	39.84	29351	0	1	76837
LADFALLCLDGK	sp|P02788|TRFL_HUMAN	54P	668.352	2	889.481	y8	#N/A	#N/A	#N/A	#N/A	#N/A
LADFALLCLDGK	sp|P02788|TRFL_HUMAN	57P	668.352	2	889.481	y8	#N/A	#N/A	#N/A	#N/A	#N/A
LADFALLCLDGK	sp|P02788|TRFL_HUMAN	52FO	668.352	2	818.444	y7	39.51	76377	12411	3	320783
LADFALLCLDGK	sp|P02788|TRFL_HUMAN	54FO	668.352	2	818.444	y7	#N/A	#N/A	#N/A	#N/A	#N/A
LADFALLCLDGK	sp|P02788|TRFL_HUMAN	57FO	668.352	2	818.444	y7	#N/A	#N/A	#N/A	#N/A	#N/A
LADFALLCLDGK	sp|P02788|TRFL_HUMAN	52FU	668.352	2	818.444	y7	39.31	317840	35006	2	1273904
LADFALLCLDGK	sp|P02788|TRFL_HUMAN	54FU	668.352	2	818.444	y7	39.51	825269	18776	2	3212844
LADFALLCLDGK	sp|P02788|TRFL_HUMAN	57FU	668.352	2	818.444	y7	38.98	508970	24983	2	1968331
LADFALLCLDGK	sp|P02788|TRFL_HUMAN	52P	668.352	2	818.444	y7	39.44	26169	23703	2	76837
LADFALLCLDGK	sp|P02788|TRFL_HUMAN	54P	668.352	2	818.444	y7	#N/A	#N/A	#N/A	#N/A	#N/A
LADFALLCLDGK	sp|P02788|TRFL_HUMAN	57P	668.352	2	818.444	y7	#N/A	#N/A	#N/A	#N/A	#N/A
LADFALLCLDGK	sp|P02788|TRFL_HUMAN	52FO	668.352	2	705.36	y6	39.51	73274	10184	4	320783
LADFALLCLDGK	sp|P02788|TRFL_HUMAN	54FO	668.352	2	705.36	y6	#N/A	#N/A	#N/A	#N/A	#N/A
LADFALLCLDGK	sp|P02788|TRFL_HUMAN	57FO	668.352	2	705.36	y6	#N/A	#N/A	#N/A	#N/A	#N/A
LADFALLCLDGK	sp|P02788|TRFL_HUMAN	52FU	668.352	2	705.36	y6	39.38	315055	20049	3	1273904
LADFALLCLDGK	sp|P02788|TRFL_HUMAN	54FU	668.352	2	705.36	y6	39.51	756052	21481	4	3212844
LADFALLCLDGK	sp|P02788|TRFL_HUMAN	57FU	668.352	2	705.36	y6	38.98	515574	2387	1	1968331
LADFALLCLDGK	sp|P02788|TRFL_HUMAN	52P	668.352	2	705.36	y6	39.44	2784	8909	4	76837
LADFALLCLDGK	sp|P02788|TRFL_HUMAN	54P	668.352	2	705.36	y6	#N/A	#N/A	#N/A	#N/A	#N/A
LADFALLCLDGK	sp|P02788|TRFL_HUMAN	57P	668.352	2	705.36	y6	#N/A	#N/A	#N/A	#N/A	#N/A
LADFALLCLDGK	sp|P02788|TRFL_HUMAN	52FO	668.352	2	592.276	y5	39.44	94039	10343	1	320783
LADFALLCLDGK	sp|P02788|TRFL_HUMAN	54FO	668.352	2	592.276	y5	#N/A	#N/A	#N/A	#N/A	#N/A
LADFALLCLDGK	sp|P02788|TRFL_HUMAN	57FO	668.352	2	592.276	y5	#N/A	#N/A	#N/A	#N/A	#N/A
LADFALLCLDGK	sp|P02788|TRFL_HUMAN	52FU	668.352	2	592.276	y5	39.24	350300	17821	1	1273904
LADFALLCLDGK	sp|P02788|TRFL_HUMAN	54FU	668.352	2	592.276	y5	39.38	849057	10820	1	3212844
LADFALLCLDGK	sp|P02788|TRFL_HUMAN	57FU	668.352	2	592.276	y5	38.98	484305	33417	3	1968331
LADFALLCLDGK	sp|P02788|TRFL_HUMAN	52P	668.352	2	592.276	y5	39.24	18533	12567	3	76837
LADFALLCLDGK	sp|P02788|TRFL_HUMAN	54P	668.352	2	592.276	y5	#N/A	#N/A	#N/A	#N/A	#N/A
LADFALLCLDGK	sp|P02788|TRFL_HUMAN	57P	668.352	2	592.276	y5	#N/A	#N/A	#N/A	#N/A	#N/A
NLLFNDNTECLAR	sp|P02788|TRFL_HUMAN	52FO	790.38	2	1092.47	y9	33.61	52176	0	1	168617
NLLFNDNTECLAR	sp|P02788|TRFL_HUMAN	54FO	790.38	2	1092.47	y9	#N/A	#N/A	#N/A	#N/A	#N/A
NLLFNDNTECLAR	sp|P02788|TRFL_HUMAN	57FO	790.38	2	1092.47	y9	#N/A	#N/A	#N/A	#N/A	#N/A
NLLFNDNTECLAR	sp|P02788|TRFL_HUMAN	52FU	790.38	2	1092.47	y9	33.41	167711	13207	1	513635
NLLFNDNTECLAR	sp|P02788|TRFL_HUMAN	54FU	790.38	2	1092.47	y9	33.54	453225	0	1	1231931
NLLFNDNTECLAR	sp|P02788|TRFL_HUMAN	57FU	790.38	2	1092.47	y9	33.01	298347	0	1	866162
NLLFNDNTECLAR	sp|P02788|TRFL_HUMAN	52P	790.38	2	1092.47	y9	#N/A	#N/A	#N/A	#N/A	#N/A
NLLFNDNTECLAR	sp|P02788|TRFL_HUMAN	54P	790.38	2	1092.47	y9	#N/A	#N/A	#N/A	#N/A	#N/A
NLLFNDNTECLAR	sp|P02788|TRFL_HUMAN	57P	790.38	2	1092.47	y9	#N/A	#N/A	#N/A	#N/A	#N/A
NLLFNDNTECLAR	sp|P02788|TRFL_HUMAN	52FO	790.38	2	978.431	y8	33.54	32212	7158	4	168617
NLLFNDNTECLAR	sp|P02788|TRFL_HUMAN	54FO	790.38	2	978.431	y8	#N/A	#N/A	#N/A	#N/A	#N/A
NLLFNDNTECLAR	sp|P02788|TRFL_HUMAN	57FO	790.38	2	978.431	y8	#N/A	#N/A	#N/A	#N/A	#N/A
NLLFNDNTECLAR	sp|P02788|TRFL_HUMAN	52FU	790.38	2	978.431	y8	33.41	105734	22277	4	513635
NLLFNDNTECLAR	sp|P02788|TRFL_HUMAN	54FU	790.38	2	978.431	y8	33.54	238225	53929	4	1231931
NLLFNDNTECLAR	sp|P02788|TRFL_HUMAN	57FU	790.38	2	978.431	y8	33.01	178054	52509	3	866162
NLLFNDNTECLAR	sp|P02788|TRFL_HUMAN	52P	790.38	2	978.431	y8	#N/A	#N/A	#N/A	#N/A	#N/A
NLLFNDNTECLAR	sp|P02788|TRFL_HUMAN	54P	790.38	2	978.431	y8	#N/A	#N/A	#N/A	#N/A	#N/A
NLLFNDNTECLAR	sp|P02788|TRFL_HUMAN	57P	790.38	2	978.431	y8	#N/A	#N/A	#N/A	#N/A	#N/A
NLLFNDNTECLAR	sp|P02788|TRFL_HUMAN	52FO	790.38	2	863.404	y7	33.61	37382	8908	3	168617
NLLFNDNTECLAR	sp|P02788|TRFL_HUMAN	54FO	790.38	2	863.404	y7	#N/A	#N/A	#N/A	#N/A	#N/A
NLLFNDNTECLAR	sp|P02788|TRFL_HUMAN	57FO	790.38	2	863.404	y7	#N/A	#N/A	#N/A	#N/A	#N/A
NLLFNDNTECLAR	sp|P02788|TRFL_HUMAN	52FU	790.38	2	863.404	y7	33.41	122362	20845	2	513635
NLLFNDNTECLAR	sp|P02788|TRFL_HUMAN	54FU	790.38	2	863.404	y7	33.54	271712	26885	2	1231931
NLLFNDNTECLAR	sp|P02788|TRFL_HUMAN	57FU	790.38	2	863.404	y7	33.01	218709	4774	2	866162
NLLFNDNTECLAR	sp|P02788|TRFL_HUMAN	52P	790.38	2	863.404	y7	#N/A	#N/A	#N/A	#N/A	#N/A
NLLFNDNTECLAR	sp|P02788|TRFL_HUMAN	54P	790.38	2	863.404	y7	#N/A	#N/A	#N/A	#N/A	#N/A
NLLFNDNTECLAR	sp|P02788|TRFL_HUMAN	57P	790.38	2	863.404	y7	#N/A	#N/A	#N/A	#N/A	#N/A
NLLFNDNTECLAR	sp|P02788|TRFL_HUMAN	52FO	790.38	2	519.271	y4	33.54	46847	9544	2	168617
NLLFNDNTECLAR	sp|P02788|TRFL_HUMAN	54FO	790.38	2	519.271	y4	#N/A	#N/A	#N/A	#N/A	#N/A
NLLFNDNTECLAR	sp|P02788|TRFL_HUMAN	57FO	790.38	2	519.271	y4	#N/A	#N/A	#N/A	#N/A	#N/A
NLLFNDNTECLAR	sp|P02788|TRFL_HUMAN	52FU	790.38	2	519.271	y4	33.41	117827	7638	3	513635
NLLFNDNTECLAR	sp|P02788|TRFL_HUMAN	54FU	790.38	2	519.271	y4	33.48	268769	10340	3	1231931
NLLFNDNTECLAR	sp|P02788|TRFL_HUMAN	57FU	790.38	2	519.271	y4	33.01	171053	21481	4	866162
NLLFNDNTECLAR	sp|P02788|TRFL_HUMAN	52P	790.38	2	519.271	y4	#N/A	#N/A	#N/A	#N/A	#N/A
NLLFNDNTECLAR	sp|P02788|TRFL_HUMAN	54P	790.38	2	519.271	y4	#N/A	#N/A	#N/A	#N/A	#N/A
NLLFNDNTECLAR	sp|P02788|TRFL_HUMAN	57P	790.38	2	519.271	y4	#N/A	#N/A	#N/A	#N/A	#N/A
VYLSECK	sp|P00747|PLMN_HUMAN	52FO	449.721	2	799.365	y6	#N/A	#N/A	#N/A	#N/A	#N/A
VYLSECK	sp|P00747|PLMN_HUMAN	54FO	449.721	2	799.365	y6	23.47	23703	11613	3	172042
VYLSECK	sp|P00747|PLMN_HUMAN	57FO	449.721	2	799.365	y6	22.94	22436	5728	3	144957
VYLSECK	sp|P00747|PLMN_HUMAN	52FU	449.721	2	799.365	y6	23.47	66576	3500	3	660827
VYLSECK	sp|P00747|PLMN_HUMAN	54FU	449.721	2	799.365	y6	23.6	60306	7001	3	535753
VYLSECK	sp|P00747|PLMN_HUMAN	57FU	449.721	2	799.365	y6	23.27	27926	12730	3	301141
VYLSECK	sp|P00747|PLMN_HUMAN	52P	449.721	2	799.365	y6	23.47	938982	20681	3	8351409
VYLSECK	sp|P00747|PLMN_HUMAN	54P	449.721	2	799.365	y6	22.8	131352	0	3	1201187
VYLSECK	sp|P00747|PLMN_HUMAN	57P	449.721	2	799.365	y6	23.27	168383	0	3	1519428
VYLSECK	sp|P00747|PLMN_HUMAN	52FO	449.721	2	636.302	y5	#N/A	#N/A	#N/A	#N/A	#N/A
VYLSECK	sp|P00747|PLMN_HUMAN	54FO	449.721	2	636.302	y5	23.47	75403	31497	1	172042
VYLSECK	sp|P00747|PLMN_HUMAN	57FO	449.721	2	636.302	y5	23.14	59988	35802	2	144957
VYLSECK	sp|P00747|PLMN_HUMAN	52FU	449.721	2	636.302	y5	23.47	385217	27998	1	660827
VYLSECK	sp|P00747|PLMN_HUMAN	54FU	449.721	2	636.302	y5	23.6	322295	18617	1	535753
VYLSECK	sp|P00747|PLMN_HUMAN	57FU	449.721	2	636.302	y5	23.27	155066	28006	1	301141
VYLSECK	sp|P00747|PLMN_HUMAN	52P	449.721	2	636.302	y5	23.47	4969405	26885	1	8351409
VYLSECK	sp|P00747|PLMN_HUMAN	54P	449.721	2	636.302	y5	22.8	718739	14321	1	1201187
VYLSECK	sp|P00747|PLMN_HUMAN	57P	449.721	2	636.302	y5	23.27	904833	33088	1	1519428
VYLSECK	sp|P00747|PLMN_HUMAN	52FO	449.721	2	523.218	y4	#N/A	#N/A	#N/A	#N/A	#N/A
VYLSECK	sp|P00747|PLMN_HUMAN	54FO	449.721	2	523.218	y4	23.53	72937	47246	2	172042
VYLSECK	sp|P00747|PLMN_HUMAN	57FO	449.721	2	523.218	y4	23.27	62534	48690	1	144957
VYLSECK	sp|P00747|PLMN_HUMAN	52FU	449.721	2	523.218	y4	23.47	209034	24499	2	660827
VYLSECK	sp|P00747|PLMN_HUMAN	54FU	449.721	2	523.218	y4	23.6	153152	25777	2	535753
VYLSECK	sp|P00747|PLMN_HUMAN	57FU	449.721	2	523.218	y4	23.27	118149	26733	2	301141
VYLSECK	sp|P00747|PLMN_HUMAN	52P	449.721	2	523.218	y4	23.47	2443023	18613	2	8351409
VYLSECK	sp|P00747|PLMN_HUMAN	54P	449.721	2	523.218	y4	22.8	351095	23868	2	1201187
VYLSECK	sp|P00747|PLMN_HUMAN	57P	449.721	2	523.218	y4	23.27	446212	12408	2	1519428
WELCDIPR	sp|P00747|PLMN_HUMAN	52FO	544.763	2	902.44	y7	33.74	15355	8433	3	93641
WELCDIPR	sp|P00747|PLMN_HUMAN	54FO	544.763	2	902.44	y7	33.74	28317	5250	2	114380
WELCDIPR	sp|P00747|PLMN_HUMAN	57FO	544.763	2	902.44	y7	33.54	30703	2227	3	127345
WELCDIPR	sp|P00747|PLMN_HUMAN	52FU	544.763	2	902.44	y7	33.54	126788	6363	3	622249
WELCDIPR	sp|P00747|PLMN_HUMAN	54FU	544.763	2	902.44	y7	33.74	118357	6681	3	575797
WELCDIPR	sp|P00747|PLMN_HUMAN	57FU	544.763	2	902.44	y7	33.21	49088	0	3	222289
WELCDIPR	sp|P00747|PLMN_HUMAN	52P	544.763	2	902.44	y7	33.87	2270896	19885	3	11512608
WELCDIPR	sp|P00747|PLMN_HUMAN	54P	544.763	2	902.44	y7	33.81	266683	5410	3	1430318
WELCDIPR	sp|P00747|PLMN_HUMAN	57P	544.763	2	902.44	y7	33.87	408443	2704	3	1928949
WELCDIPR	sp|P00747|PLMN_HUMAN	52FO	544.763	2	773.397	y6	33.81	49009	12252	1	93641
WELCDIPR	sp|P00747|PLMN_HUMAN	54FO	544.763	2	773.397	y6	33.74	68008	8750	1	114380
WELCDIPR	sp|P00747|PLMN_HUMAN	57FO	544.763	2	773.397	y6	33.48	59019	0	1	127345
WELCDIPR	sp|P00747|PLMN_HUMAN	52FU	544.763	2	773.397	y6	33.54	322459	17181	1	622249
WELCDIPR	sp|P00747|PLMN_HUMAN	54FU	544.763	2	773.397	y6	33.74	303608	0	1	575797
WELCDIPR	sp|P00747|PLMN_HUMAN	57FU	544.763	2	773.397	y6	33.14	123158	11457	1	222289
WELCDIPR	sp|P00747|PLMN_HUMAN	52P	544.763	2	773.397	y6	33.87	6150668	34362	1	11512608
WELCDIPR	sp|P00747|PLMN_HUMAN	54P	544.763	2	773.397	y6	33.74	776181	21640	1	1430318
WELCDIPR	sp|P00747|PLMN_HUMAN	57P	544.763	2	773.397	y6	33.87	1006194	18931	1	1928949
WELCDIPR	sp|P00747|PLMN_HUMAN	52FO	544.763	2	660.313	y5	33.81	29278	13843	2	93641
WELCDIPR	sp|P00747|PLMN_HUMAN	54FO	544.763	2	660.313	y5	33.74	18056	25135	3	114380
WELCDIPR	sp|P00747|PLMN_HUMAN	57FO	544.763	2	660.313	y5	33.54	37623	6681	2	127345
WELCDIPR	sp|P00747|PLMN_HUMAN	52FU	544.763	2	660.313	y5	33.54	173002	20044	2	622249
WELCDIPR	sp|P00747|PLMN_HUMAN	54FU	544.763	2	660.313	y5	33.74	153832	12727	2	575797
WELCDIPR	sp|P00747|PLMN_HUMAN	57FU	544.763	2	660.313	y5	33.14	50043	28641	2	222289
WELCDIPR	sp|P00747|PLMN_HUMAN	52P	544.763	2	660.313	y5	33.81	3091044	85904	2	11512608
WELCDIPR	sp|P00747|PLMN_HUMAN	54P	544.763	2	660.313	y5	33.81	387454	10820	2	1430318
WELCDIPR	sp|P00747|PLMN_HUMAN	57P	544.763	2	660.313	y5	33.87	514312	5409	2	1928949
NLDENYCR	sp|P00747|PLMN_HUMAN	52FO	542.23	2	856.325	y6	22.27	48361	0	1	88688
NLDENYCR	sp|P00747|PLMN_HUMAN	54FO	542.23	2	856.325	y6	22.54	47168	3500	1	75723
NLDENYCR	sp|P00747|PLMN_HUMAN	57FO	542.23	2	856.325	y6	22.67	333913	20044	1	411545
NLDENYCR	sp|P00747|PLMN_HUMAN	52FU	542.23	2	856.325	y6	23.07	301858	11454	1	405898
NLDENYCR	sp|P00747|PLMN_HUMAN	54FU	542.23	2	856.325	y6	23.2	282674	11457	1	385624
NLDENYCR	sp|P00747|PLMN_HUMAN	57FU	542.23	2	856.325	y6	22.8	231385	18613	1	276405
NLDENYCR	sp|P00747|PLMN_HUMAN	52P	542.23	2	856.325	y6	23.07	2642750	26885	1	3791959
NLDENYCR	sp|P00747|PLMN_HUMAN	54P	542.23	2	856.325	y6	22.41	722419	9547	1	1044485
NLDENYCR	sp|P00747|PLMN_HUMAN	57P	542.23	2	856.325	y6	22.87	812512	15272	1	1172117
NLDENYCR	sp|P00747|PLMN_HUMAN	52FO	542.23	2	741.298	y5	22.27	19249	0	3	88688
NLDENYCR	sp|P00747|PLMN_HUMAN	54FO	542.23	2	741.298	y5	22.34	5568	11613	3	75723
NLDENYCR	sp|P00747|PLMN_HUMAN	57FO	542.23	2	741.298	y5	22.8	17181	8272	3	411545
NLDENYCR	sp|P00747|PLMN_HUMAN	52FU	542.23	2	741.298	y5	23.07	56554	12408	2	405898
NLDENYCR	sp|P00747|PLMN_HUMAN	54FU	542.23	2	741.298	y5	23.2	56726	9070	2	385624
NLDENYCR	sp|P00747|PLMN_HUMAN	57FU	542.23	2	741.298	y5	22.87	18215	16863	3	276405
NLDENYCR	sp|P00747|PLMN_HUMAN	52P	542.23	2	741.298	y5	23.07	654861	22749	2	3791959
NLDENYCR	sp|P00747|PLMN_HUMAN	54P	542.23	2	741.298	y5	22.41	192141	1909	2	1044485
NLDENYCR	sp|P00747|PLMN_HUMAN	57P	542.23	2	741.298	y5	22.87	219136	7159	2	1172117
NLDENYCR	sp|P00747|PLMN_HUMAN	52FO	542.23	2	612.256	y4	22.27	21078	7318	2	88688
NLDENYCR	sp|P00747|PLMN_HUMAN	54FO	542.23	2	612.256	y4	22.41	22987	7000	2	75723
NLDENYCR	sp|P00747|PLMN_HUMAN	57FO	542.23	2	612.256	y4	23.27	60451	4454	2	411545
NLDENYCR	sp|P00747|PLMN_HUMAN	52FU	542.23	2	612.256	y4	23.07	47486	1909	3	405898
NLDENYCR	sp|P00747|PLMN_HUMAN	54FU	542.23	2	612.256	y4	23.2	46224	7160	3	385624
NLDENYCR	sp|P00747|PLMN_HUMAN	57FU	542.23	2	612.256	y4	23.27	26805	16226	2	276405
NLDENYCR	sp|P00747|PLMN_HUMAN	52P	542.23	2	612.256	y4	23.07	494347	2068	3	3791959
NLDENYCR	sp|P00747|PLMN_HUMAN	54P	542.23	2	612.256	y4	22.41	129924	9547	3	1044485
NLDENYCR	sp|P00747|PLMN_HUMAN	57P	542.23	2	612.256	y4	22.8	140469	0	3	1172117
NPDGDVGGPWCYTTNPR	sp|P00747|PLMN_HUMAN	52FO	635.944	3	911.404	y7	40.83	13045	0	3	121221
NPDGDVGGPWCYTTNPR	sp|P00747|PLMN_HUMAN	54FO	635.944	3	911.404	y7	46.27	5808	4933	4	61420
NPDGDVGGPWCYTTNPR	sp|P00747|PLMN_HUMAN	57FO	635.944	3	911.404	y7	40.7	23465	2227	3	167513
NPDGDVGGPWCYTTNPR	sp|P00747|PLMN_HUMAN	52FU	635.944	3	911.404	y7	30.56	28396	5886	4	174593
NPDGDVGGPWCYTTNPR	sp|P00747|PLMN_HUMAN	54FU	635.944	3	911.404	y7	30.76	24816	17499	4	307258
NPDGDVGGPWCYTTNPR	sp|P00747|PLMN_HUMAN	57FU	635.944	3	911.404	y7	40.37	18135	2863	4	169343
NPDGDVGGPWCYTTNPR	sp|P00747|PLMN_HUMAN	52P	635.944	3	911.404	y7	30.89	616443	7636	3	3463614
NPDGDVGGPWCYTTNPR	sp|P00747|PLMN_HUMAN	54P	635.944	3	911.404	y7	30.89	74689	2068	4	500949
NPDGDVGGPWCYTTNPR	sp|P00747|PLMN_HUMAN	57P	635.944	3	911.404	y7	30.89	100006	7001	4	660820
NPDGDVGGPWCYTTNPR	sp|P00747|PLMN_HUMAN	52FO	635.944	3	751.373	y6	40.9	37464	9863	2	121221
NPDGDVGGPWCYTTNPR	sp|P00747|PLMN_HUMAN	54FO	635.944	3	751.373	y6	46.14	12332	3182	3	61420
NPDGDVGGPWCYTTNPR	sp|P00747|PLMN_HUMAN	57FO	635.944	3	751.373	y6	40.7	51145	14795	2	167513
NPDGDVGGPWCYTTNPR	sp|P00747|PLMN_HUMAN	52FU	635.944	3	751.373	y6	30.56	59974	8750	1	174593
NPDGDVGGPWCYTTNPR	sp|P00747|PLMN_HUMAN	54FU	635.944	3	751.373	y6	30.76	61483	7954	3	307258
NPDGDVGGPWCYTTNPR	sp|P00747|PLMN_HUMAN	57FU	635.944	3	751.373	y6	40.3	50031	9227	2	169343
NPDGDVGGPWCYTTNPR	sp|P00747|PLMN_HUMAN	52P	635.944	3	751.373	y6	30.89	1110631	26726	2	3463614
NPDGDVGGPWCYTTNPR	sp|P00747|PLMN_HUMAN	54P	635.944	3	751.373	y6	30.89	131959	8272	3	500949
NPDGDVGGPWCYTTNPR	sp|P00747|PLMN_HUMAN	57P	635.944	3	751.373	y6	30.96	195079	2546	2	660820
NPDGDVGGPWCYTTNPR	sp|P00747|PLMN_HUMAN	52FO	635.944	3	588.31	y5	40.97	63076	10022	1	121221
NPDGDVGGPWCYTTNPR	sp|P00747|PLMN_HUMAN	54FO	635.944	3	588.31	y5	46.27	28641	3341	1	61420
NPDGDVGGPWCYTTNPR	sp|P00747|PLMN_HUMAN	57FO	635.944	3	588.31	y5	40.77	75087	13363	1	167513
NPDGDVGGPWCYTTNPR	sp|P00747|PLMN_HUMAN	52FU	635.944	3	588.31	y5	30.63	51145	31498	2	174593
NPDGDVGGPWCYTTNPR	sp|P00747|PLMN_HUMAN	54FU	635.944	3	588.31	y5	30.76	94015	13522	2	307258
NPDGDVGGPWCYTTNPR	sp|P00747|PLMN_HUMAN	57FU	635.944	3	588.31	y5	40.37	82882	6363	1	169343
NPDGDVGGPWCYTTNPR	sp|P00747|PLMN_HUMAN	52P	635.944	3	588.31	y5	30.89	1180707	13363	1	3463614
NPDGDVGGPWCYTTNPR	sp|P00747|PLMN_HUMAN	54P	635.944	3	588.31	y5	30.89	157094	12408	1	500949
NPDGDVGGPWCYTTNPR	sp|P00747|PLMN_HUMAN	57P	635.944	3	588.31	y5	30.96	223880	22595	1	660820
NPDGDVGGPWCYTTNPR	sp|P00747|PLMN_HUMAN	52FO	635.944	3	712.29	b8	40.57	7636	15908	4	121221
NPDGDVGGPWCYTTNPR	sp|P00747|PLMN_HUMAN	54FO	635.944	3	712.29	b8	46.01	14639	8592	2	61420
NPDGDVGGPWCYTTNPR	sp|P00747|PLMN_HUMAN	57FO	635.944	3	712.29	b8	40.7	17817	10977	4	167513
NPDGDVGGPWCYTTNPR	sp|P00747|PLMN_HUMAN	52FU	635.944	3	712.29	b8	30.56	35078	45020	3	174593
NPDGDVGGPWCYTTNPR	sp|P00747|PLMN_HUMAN	54FU	635.944	3	712.29	b8	30.76	126944	0	1	307258
NPDGDVGGPWCYTTNPR	sp|P00747|PLMN_HUMAN	57FU	635.944	3	712.29	b8	40.57	18294	12408	3	169343
NPDGDVGGPWCYTTNPR	sp|P00747|PLMN_HUMAN	52P	635.944	3	712.29	b8	30.89	555833	101176	4	3463614
NPDGDVGGPWCYTTNPR	sp|P00747|PLMN_HUMAN	54P	635.944	3	712.29	b8	30.56	137208	12408	2	500949
NPDGDVGGPWCYTTNPR	sp|P00747|PLMN_HUMAN	57P	635.944	3	712.29	b8	30.96	141854	17662	3	660820
LDTLAQEVALLK	sp|P05452|TETN_HUMAN	52FO	657.387	2	984.609	y9	38.45	18056	12727	4	236078
LDTLAQEVALLK	sp|P05452|TETN_HUMAN	54FO	657.387	2	984.609	y9	38.45	47020	4137	3	372179
LDTLAQEVALLK	sp|P05452|TETN_HUMAN	57FO	657.387	2	984.609	y9	38.38	40257	12093	4	395887
LDTLAQEVALLK	sp|P05452|TETN_HUMAN	52FU	657.387	2	984.609	y9	38.38	104596	15431	4	1037135
LDTLAQEVALLK	sp|P05452|TETN_HUMAN	54FU	657.387	2	984.609	y9	38.51	197421	10499	4	1873350
LDTLAQEVALLK	sp|P05452|TETN_HUMAN	57FU	657.387	2	984.609	y9	38.05	88211	24499	4	867474
LDTLAQEVALLK	sp|P05452|TETN_HUMAN	52P	657.387	2	984.609	y9	38.45	340912	0	4	3203934
LDTLAQEVALLK	sp|P05452|TETN_HUMAN	54P	657.387	2	984.609	y9	38.45	583011	16707	4	6007843
LDTLAQEVALLK	sp|P05452|TETN_HUMAN	57P	657.387	2	984.609	y9	38.51	353083	8909	4	3799913
LDTLAQEVALLK	sp|P05452|TETN_HUMAN	52FO	657.387	2	871.525	y8	38.51	119948	2227	1	236078
LDTLAQEVALLK	sp|P05452|TETN_HUMAN	54FO	657.387	2	871.525	y8	38.45	186805	10343	1	372179
LDTLAQEVALLK	sp|P05452|TETN_HUMAN	57FO	657.387	2	871.525	y8	38.32	216481	10343	1	395887
LDTLAQEVALLK	sp|P05452|TETN_HUMAN	52FU	657.387	2	871.525	y8	38.38	539049	10499	1	1037135
LDTLAQEVALLK	sp|P05452|TETN_HUMAN	54FU	657.387	2	871.525	y8	38.51	987661	8750	1	1873350
LDTLAQEVALLK	sp|P05452|TETN_HUMAN	57FU	657.387	2	871.525	y8	38.05	463486	12249	1	867474
LDTLAQEVALLK	sp|P05452|TETN_HUMAN	52P	657.387	2	871.525	y8	38.45	1703445	21640	1	3203934
LDTLAQEVALLK	sp|P05452|TETN_HUMAN	54P	657.387	2	871.525	y8	38.45	3168689	16707	1	6007843
LDTLAQEVALLK	sp|P05452|TETN_HUMAN	57P	657.387	2	871.525	y8	38.45	1996877	44543	1	3799913
LDTLAQEVALLK	sp|P05452|TETN_HUMAN	52FO	657.387	2	800.488	y7	38.58	67610	13045	2	236078
LDTLAQEVALLK	sp|P05452|TETN_HUMAN	54FO	657.387	2	800.488	y7	38.45	93800	12411	2	372179
LDTLAQEVALLK	sp|P05452|TETN_HUMAN	57FO	657.387	2	800.488	y7	38.32	97699	11934	2	395887
LDTLAQEVALLK	sp|P05452|TETN_HUMAN	52FU	657.387	2	800.488	y7	38.38	254531	8750	2	1037135
LDTLAQEVALLK	sp|P05452|TETN_HUMAN	54FU	657.387	2	800.488	y7	38.51	467701	5250	2	1873350
LDTLAQEVALLK	sp|P05452|TETN_HUMAN	57FU	657.387	2	800.488	y7	38.05	215636	23862	2	867474
LDTLAQEVALLK	sp|P05452|TETN_HUMAN	52P	657.387	2	800.488	y7	38.45	793923	10661	2	3203934
LDTLAQEVALLK	sp|P05452|TETN_HUMAN	54P	657.387	2	800.488	y7	38.38	1508922	2387	2	6007843
LDTLAQEVALLK	sp|P05452|TETN_HUMAN	57P	657.387	2	800.488	y7	38.45	967457	15590	2	3799913
LDTLAQEVALLK	sp|P05452|TETN_HUMAN	52FO	657.387	2	672.429	y6	38.51	30464	8909	3	236078
LDTLAQEVALLK	sp|P05452|TETN_HUMAN	54FO	657.387	2	672.429	y6	38.45	44553	13684	4	372179
LDTLAQEVALLK	sp|P05452|TETN_HUMAN	57FO	657.387	2	672.429	y6	38.32	41450	20685	3	395887
LDTLAQEVALLK	sp|P05452|TETN_HUMAN	52FU	657.387	2	672.429	y6	38.38	138958	11454	3	1037135
LDTLAQEVALLK	sp|P05452|TETN_HUMAN	54FU	657.387	2	672.429	y6	38.51	220567	17181	3	1873350
LDTLAQEVALLK	sp|P05452|TETN_HUMAN	57FU	657.387	2	672.429	y6	38.05	100142	18772	3	867474
LDTLAQEVALLK	sp|P05452|TETN_HUMAN	52P	657.387	2	672.429	y6	38.45	365655	24663	3	3203934
LDTLAQEVALLK	sp|P05452|TETN_HUMAN	54P	657.387	2	672.429	y6	38.45	747221	9547	3	6007843
LDTLAQEVALLK	sp|P05452|TETN_HUMAN	57P	657.387	2	672.429	y6	38.45	482496	13363	3	3799913
CFLAFTQTK	sp|P05452|TETN_HUMAN	52FO	558.281	2	808.456	y7	32.88	143245	25134	2	460993
CFLAFTQTK	sp|P05452|TETN_HUMAN	54FO	558.281	2	808.456	y7	32.81	216657	13362	1	607658
CFLAFTQTK	sp|P05452|TETN_HUMAN	57FO	558.281	2	808.456	y7	32.61	191272	14003	1	588296
CFLAFTQTK	sp|P05452|TETN_HUMAN	52FU	558.281	2	808.456	y7	32.88	532656	14317	1	1548177
CFLAFTQTK	sp|P05452|TETN_HUMAN	54FU	558.281	2	808.456	y7	32.95	1008494	11138	1	2896914
CFLAFTQTK	sp|P05452|TETN_HUMAN	57FU	558.281	2	808.456	y7	32.35	318800	20681	1	957276
CFLAFTQTK	sp|P05452|TETN_HUMAN	52P	558.281	2	808.456	y7	32.88	1754993	17499	1	5337600
CFLAFTQTK	sp|P05452|TETN_HUMAN	54P	558.281	2	808.456	y7	32.88	3053659	20681	1	8921241
CFLAFTQTK	sp|P05452|TETN_HUMAN	57P	558.281	2	808.456	y7	32.95	1833683	11457	1	5565732
CFLAFTQTK	sp|P05452|TETN_HUMAN	52FO	558.281	2	695.372	y6	32.81	145472	26247	1	460993
CFLAFTQTK	sp|P05452|TETN_HUMAN	54FO	558.281	2	695.372	y6	32.81	179116	32451	2	607658
CFLAFTQTK	sp|P05452|TETN_HUMAN	57FO	558.281	2	695.372	y6	32.61	183315	15754	2	588296
CFLAFTQTK	sp|P05452|TETN_HUMAN	52FU	558.281	2	695.372	y6	32.81	442779	48835	2	1548177
CFLAFTQTK	sp|P05452|TETN_HUMAN	54FU	558.281	2	695.372	y6	32.95	873482	41371	2	2896914
CFLAFTQTK	sp|P05452|TETN_HUMAN	57FU	558.281	2	695.372	y6	32.35	278950	33407	2	957276
CFLAFTQTK	sp|P05452|TETN_HUMAN	52P	558.281	2	695.372	y6	32.88	1603149	19249	2	5337600
CFLAFTQTK	sp|P05452|TETN_HUMAN	54P	558.281	2	695.372	y6	32.88	2699463	18613	2	8921241
CFLAFTQTK	sp|P05452|TETN_HUMAN	57P	558.281	2	695.372	y6	32.95	1678941	11457	2	5565732
CFLAFTQTK	sp|P05452|TETN_HUMAN	52FO	558.281	2	624.335	y5	32.81	127974	11930	3	460993
CFLAFTQTK	sp|P05452|TETN_HUMAN	54FO	558.281	2	624.335	y5	32.81	125747	34360	3	607658
CFLAFTQTK	sp|P05452|TETN_HUMAN	57FO	558.281	2	624.335	y5	32.61	109719	22755	3	588296
CFLAFTQTK	sp|P05452|TETN_HUMAN	52FU	558.281	2	624.335	y5	32.88	304863	9544	3	1548177
CFLAFTQTK	sp|P05452|TETN_HUMAN	54FU	558.281	2	624.335	y5	32.95	535275	22277	3	2896914
CFLAFTQTK	sp|P05452|TETN_HUMAN	57FU	558.281	2	624.335	y5	32.35	192489	19090	3	957276
CFLAFTQTK	sp|P05452|TETN_HUMAN	52P	558.281	2	624.335	y5	32.88	994581	19249	3	5337600
CFLAFTQTK	sp|P05452|TETN_HUMAN	54P	558.281	2	624.335	y5	32.88	1665271	24817	3	8921241
CFLAFTQTK	sp|P05452|TETN_HUMAN	57P	558.281	2	624.335	y5	33.01	1010165	5728	4	5565732
CFLAFTQTK	sp|P05452|TETN_HUMAN	52FO	558.281	2	477.267	y4	32.95	44302	96716	4	460993
CFLAFTQTK	sp|P05452|TETN_HUMAN	54FO	558.281	2	477.267	y4	32.81	86138	62038	4	607658
CFLAFTQTK	sp|P05452|TETN_HUMAN	57FO	558.281	2	477.267	y4	32.61	103990	45511	4	588296
CFLAFTQTK	sp|P05452|TETN_HUMAN	52FU	558.281	2	477.267	y4	32.88	267879	44222	4	1548177
CFLAFTQTK	sp|P05452|TETN_HUMAN	54FU	558.281	2	477.267	y4	32.95	479663	28641	4	2896914
CFLAFTQTK	sp|P05452|TETN_HUMAN	57FU	558.281	2	477.267	y4	32.28	167036	27044	4	957276
CFLAFTQTK	sp|P05452|TETN_HUMAN	52P	558.281	2	477.267	y4	32.88	984877	12249	4	5337600
CFLAFTQTK	sp|P05452|TETN_HUMAN	54P	558.281	2	477.267	y4	32.88	1502848	59974	4	8921241
CFLAFTQTK	sp|P05452|TETN_HUMAN	57P	558.281	2	477.267	y4	32.95	1042943	28641	3	5565732
TFHEASEDCISR	sp|P05452|TETN_HUMAN	52FO	484.546	3	650.293	y5	22.94	85526	10184	4	681267
TFHEASEDCISR	sp|P05452|TETN_HUMAN	54FO	484.546	3	650.293	y5	23	147385	14317	4	1347784
TFHEASEDCISR	sp|P05452|TETN_HUMAN	57FO	484.546	3	650.293	y5	22.6	156855	17181	4	1480338
TFHEASEDCISR	sp|P05452|TETN_HUMAN	52FU	484.546	3	650.293	y5	22.94	589160	10977	4	5348815
TFHEASEDCISR	sp|P05452|TETN_HUMAN	54FU	484.546	3	650.293	y5	23.07	766378	31498	4	7695752
TFHEASEDCISR	sp|P05452|TETN_HUMAN	57FU	484.546	3	650.293	y5	22.74	432544	9545	4	4018492
TFHEASEDCISR	sp|P05452|TETN_HUMAN	52P	484.546	3	650.293	y5	22.94	760253	322937	4	7137375
TFHEASEDCISR	sp|P05452|TETN_HUMAN	54P	484.546	3	650.293	y5	22.34	2059552	63647	4	20108022
TFHEASEDCISR	sp|P05452|TETN_HUMAN	57P	484.546	3	650.293	y5	22.74	1153663	15908	4	10704312
TFHEASEDCISR	sp|P05452|TETN_HUMAN	52FO	484.546	3	535.266	y4	22.94	96267	52032	3	681267
TFHEASEDCISR	sp|P05452|TETN_HUMAN	54FO	484.546	3	535.266	y4	23	215789	41201	3	1347784
TFHEASEDCISR	sp|P05452|TETN_HUMAN	57FO	484.546	3	535.266	y4	22.6	237350	39293	3	1480338
TFHEASEDCISR	sp|P05452|TETN_HUMAN	52FU	484.546	3	535.266	y4	22.94	919176	15908	3	5348815
TFHEASEDCISR	sp|P05452|TETN_HUMAN	54FU	484.546	3	535.266	y4	23.07	1328574	42952	3	7695752
TFHEASEDCISR	sp|P05452|TETN_HUMAN	57FU	484.546	3	535.266	y4	22.74	666792	44225	3	4018492
TFHEASEDCISR	sp|P05452|TETN_HUMAN	52P	484.546	3	535.266	y4	22.94	1222545	504290	3	7137375
TFHEASEDCISR	sp|P05452|TETN_HUMAN	54P	484.546	3	535.266	y4	22.27	3360745	111383	3	20108022
TFHEASEDCISR	sp|P05452|TETN_HUMAN	57P	484.546	3	535.266	y4	22.74	1844397	42952	3	10704312
TFHEASEDCISR	sp|P05452|TETN_HUMAN	52FO	484.546	3	375.235	y3	22.94	222687	52191	2	681267
TFHEASEDCISR	sp|P05452|TETN_HUMAN	54FO	484.546	3	375.235	y3	23	429827	52973	2	1347784
TFHEASEDCISR	sp|P05452|TETN_HUMAN	57FO	484.546	3	375.235	y3	22.6	482416	45816	2	1480338
TFHEASEDCISR	sp|P05452|TETN_HUMAN	52FU	484.546	3	375.235	y3	22.94	1743539	39771	2	5348815
TFHEASEDCISR	sp|P05452|TETN_HUMAN	54FU	484.546	3	375.235	y3	23.07	2528450	70155	2	7695752
TFHEASEDCISR	sp|P05452|TETN_HUMAN	57FU	484.546	3	375.235	y3	22.67	1303995	41361	2	4018492
TFHEASEDCISR	sp|P05452|TETN_HUMAN	52P	484.546	3	375.235	y3	22.94	2327211	945743	2	7137375
TFHEASEDCISR	sp|P05452|TETN_HUMAN	54P	484.546	3	375.235	y3	22.34	6665719	90698	2	20108022
TFHEASEDCISR	sp|P05452|TETN_HUMAN	57P	484.546	3	375.235	y3	22.74	3542359	36589	2	10704312
TFHEASEDCISR	sp|P05452|TETN_HUMAN	52FO	484.546	3	262.151	y2	22.94	276787	62375	1	681267
TFHEASEDCISR	sp|P05452|TETN_HUMAN	54FO	484.546	3	262.151	y2	22.94	554783	50109	1	1347784
TFHEASEDCISR	sp|P05452|TETN_HUMAN	57FO	484.546	3	262.151	y2	22.6	603716	50111	1	1480338
TFHEASEDCISR	sp|P05452|TETN_HUMAN	52FU	484.546	3	262.151	y2	22.94	2096940	30226	1	5348815
TFHEASEDCISR	sp|P05452|TETN_HUMAN	54FU	484.546	3	262.151	y2	23.07	3072351	41520	1	7695752
TFHEASEDCISR	sp|P05452|TETN_HUMAN	57FU	484.546	3	262.151	y2	22.74	1615160	20681	1	4018492
TFHEASEDCISR	sp|P05452|TETN_HUMAN	52P	484.546	3	262.151	y2	22.94	2827365	1213001	1	7137375
TFHEASEDCISR	sp|P05452|TETN_HUMAN	54P	484.546	3	262.151	y2	22.34	8022007	42962	1	20108022
TFHEASEDCISR	sp|P05452|TETN_HUMAN	57P	484.546	3	262.151	y2	22.74	4163893	71587	1	10704312
ILYPEFNK	sp|Q12889|OVGP1_HUMAN	52FO	512.279	2	910.467	y7	30.76	302644	15594	4	9602095
ILYPEFNK	sp|Q12889|OVGP1_HUMAN	54FO	512.279	2	910.467	y7	30.69	667728	22907	4	21757380
ILYPEFNK	sp|Q12889|OVGP1_HUMAN	57FO	512.279	2	910.467	y7	30.49	148458	29278	4	5281467
ILYPEFNK	sp|Q12889|OVGP1_HUMAN	52FU	512.279	2	910.467	y7	30.56	22117	8115	4	336616
ILYPEFNK	sp|Q12889|OVGP1_HUMAN	54FU	512.279	2	910.467	y7	30.29	17499	14317	4	375195
ILYPEFNK	sp|Q12889|OVGP1_HUMAN	57FU	512.279	2	910.467	y7	30.16	26175	18935	4	708794
ILYPEFNK	sp|Q12889|OVGP1_HUMAN	52P	512.279	2	910.467	y7	#N/A	#N/A	#N/A	#N/A	#N/A
ILYPEFNK	sp|Q12889|OVGP1_HUMAN	54P	512.279	2	910.467	y7	#N/A	#N/A	#N/A	#N/A	#N/A
ILYPEFNK	sp|Q12889|OVGP1_HUMAN	57P	512.279	2	910.467	y7	#N/A	#N/A	#N/A	#N/A	#N/A
ILYPEFNK	sp|Q12889|OVGP1_HUMAN	52FO	512.279	2	797.383	y6	30.76	1989699	53464	3	9602095
ILYPEFNK	sp|Q12889|OVGP1_HUMAN	54FO	512.279	2	797.383	y6	30.69	4616667	91629	3	21757380
ILYPEFNK	sp|Q12889|OVGP1_HUMAN	57FO	512.279	2	797.383	y6	30.49	1108102	67944	3	5281467
ILYPEFNK	sp|Q12889|OVGP1_HUMAN	52FU	512.279	2	797.383	y6	30.69	61579	51873	3	336616
ILYPEFNK	sp|Q12889|OVGP1_HUMAN	54FU	512.279	2	797.383	y6	30.76	49554	45338	3	375195
ILYPEFNK	sp|Q12889|OVGP1_HUMAN	57FU	512.279	2	797.383	y6	30.16	84651	67625	3	708794
ILYPEFNK	sp|Q12889|OVGP1_HUMAN	52P	512.279	2	797.383	y6	#N/A	#N/A	#N/A	#N/A	#N/A
ILYPEFNK	sp|Q12889|OVGP1_HUMAN	54P	512.279	2	797.383	y6	#N/A	#N/A	#N/A	#N/A	#N/A
ILYPEFNK	sp|Q12889|OVGP1_HUMAN	57P	512.279	2	797.383	y6	#N/A	#N/A	#N/A	#N/A	#N/A
ILYPEFNK	sp|Q12889|OVGP1_HUMAN	52FO	512.279	2	634.32	y5	30.76	2467135	40098	2	9602095
ILYPEFNK	sp|Q12889|OVGP1_HUMAN	54FO	512.279	2	634.32	y5	30.69	5584335	45814	2	21757380
ILYPEFNK	sp|Q12889|OVGP1_HUMAN	57FO	512.279	2	634.32	y5	30.49	1287986	48849	2	5281467
ILYPEFNK	sp|Q12889|OVGP1_HUMAN	52FU	512.279	2	634.32	y5	30.56	90220	28164	2	336616
ILYPEFNK	sp|Q12889|OVGP1_HUMAN	54FU	512.279	2	634.32	y5	30.76	68723	49315	2	375195
ILYPEFNK	sp|Q12889|OVGP1_HUMAN	57FU	512.279	2	634.32	y5	30.16	136206	35006	2	708794
ILYPEFNK	sp|Q12889|OVGP1_HUMAN	52P	512.279	2	634.32	y5	#N/A	#N/A	#N/A	#N/A	#N/A
ILYPEFNK	sp|Q12889|OVGP1_HUMAN	54P	512.279	2	634.32	y5	#N/A	#N/A	#N/A	#N/A	#N/A
ILYPEFNK	sp|Q12889|OVGP1_HUMAN	57P	512.279	2	634.32	y5	#N/A	#N/A	#N/A	#N/A	#N/A
ILYPEFNK	sp|Q12889|OVGP1_HUMAN	52FO	512.279	2	227.175	b2	30.76	4842617	276230	1	9602095
ILYPEFNK	sp|Q12889|OVGP1_HUMAN	54FO	512.279	2	227.175	b2	30.69	10888653	372241	1	21757380
ILYPEFNK	sp|Q12889|OVGP1_HUMAN	57FO	512.279	2	227.175	b2	30.49	2736921	229608	1	5281467
ILYPEFNK	sp|Q12889|OVGP1_HUMAN	52FU	512.279	2	227.175	b2	30.56	162699	129363	1	336616
ILYPEFNK	sp|Q12889|OVGP1_HUMAN	54FU	512.279	2	227.175	b2	30.63	239418	115812	1	375195
ILYPEFNK	sp|Q12889|OVGP1_HUMAN	57FU	512.279	2	227.175	b2	30.16	461762	114565	1	708794
ILYPEFNK	sp|Q12889|OVGP1_HUMAN	52P	512.279	2	227.175	b2	#N/A	#N/A	#N/A	#N/A	#N/A
ILYPEFNK	sp|Q12889|OVGP1_HUMAN	54P	512.279	2	227.175	b2	#N/A	#N/A	#N/A	#N/A	#N/A
ILYPEFNK	sp|Q12889|OVGP1_HUMAN	57P	512.279	2	227.175	b2	#N/A	#N/A	#N/A	#N/A	#N/A
TLLSIGGWNFGTSR	sp|Q12889|OVGP1_HUMAN	52FO	754.896	2	1094.54	y10	40.44	125198	7795	4	1400320
TLLSIGGWNFGTSR	sp|Q12889|OVGP1_HUMAN	54FO	754.896	2	1094.54	y10	40.44	318078	10024	3	3548187
TLLSIGGWNFGTSR	sp|Q12889|OVGP1_HUMAN	57FO	754.896	2	1094.54	y10	40.3	84969	2387	3	883904
TLLSIGGWNFGTSR	sp|Q12889|OVGP1_HUMAN	52FU	754.896	2	1094.54	y10	40.3	8670	0	4	57508
TLLSIGGWNFGTSR	sp|Q12889|OVGP1_HUMAN	54FU	754.896	2	1094.54	y10	40.37	8272	0	4	65780
TLLSIGGWNFGTSR	sp|Q12889|OVGP1_HUMAN	57FU	754.896	2	1094.54	y10	40.04	11533	2227	4	142617
TLLSIGGWNFGTSR	sp|Q12889|OVGP1_HUMAN	52P	754.896	2	1094.54	y10	#N/A	#N/A	#N/A	#N/A	#N/A
TLLSIGGWNFGTSR	sp|Q12889|OVGP1_HUMAN	54P	754.896	2	1094.54	y10	#N/A	#N/A	#N/A	#N/A	#N/A
TLLSIGGWNFGTSR	sp|Q12889|OVGP1_HUMAN	57P	754.896	2	1094.54	y10	#N/A	#N/A	#N/A	#N/A	#N/A
TLLSIGGWNFGTSR	sp|Q12889|OVGP1_HUMAN	52FO	754.896	2	981.454	y9	40.44	881951	2704	1	1400320
TLLSIGGWNFGTSR	sp|Q12889|OVGP1_HUMAN	54FO	754.896	2	981.454	y9	40.44	2267600	39780	1	3548187
TLLSIGGWNFGTSR	sp|Q12889|OVGP1_HUMAN	57FO	754.896	2	981.454	y9	40.3	540606	16707	1	883904
TLLSIGGWNFGTSR	sp|Q12889|OVGP1_HUMAN	52FU	754.896	2	981.454	y9	40.44	21715	2227	1	57508
TLLSIGGWNFGTSR	sp|Q12889|OVGP1_HUMAN	54FU	754.896	2	981.454	y9	40.57	30385	2068	1	65780
TLLSIGGWNFGTSR	sp|Q12889|OVGP1_HUMAN	57FU	754.896	2	981.454	y9	40.11	73973	4454	1	142617
TLLSIGGWNFGTSR	sp|Q12889|OVGP1_HUMAN	52P	754.896	2	981.454	y9	#N/A	#N/A	#N/A	#N/A	#N/A
TLLSIGGWNFGTSR	sp|Q12889|OVGP1_HUMAN	54P	754.896	2	981.454	y9	#N/A	#N/A	#N/A	#N/A	#N/A
TLLSIGGWNFGTSR	sp|Q12889|OVGP1_HUMAN	57P	754.896	2	981.454	y9	#N/A	#N/A	#N/A	#N/A	#N/A
TLLSIGGWNFGTSR	sp|Q12889|OVGP1_HUMAN	52FO	754.896	2	924.432	y8	40.44	252304	19726	2	1400320
TLLSIGGWNFGTSR	sp|Q12889|OVGP1_HUMAN	54FO	754.896	2	924.432	y8	40.44	648170	15275	2	3548187
TLLSIGGWNFGTSR	sp|Q12889|OVGP1_HUMAN	57FO	754.896	2	924.432	y8	40.3	174076	25618	2	883904
TLLSIGGWNFGTSR	sp|Q12889|OVGP1_HUMAN	52FU	754.896	2	924.432	y8	40.5	17817	0	2	57508
TLLSIGGWNFGTSR	sp|Q12889|OVGP1_HUMAN	54FU	754.896	2	924.432	y8	40.37	18613	4454	2	65780
TLLSIGGWNFGTSR	sp|Q12889|OVGP1_HUMAN	57FU	754.896	2	924.432	y8	40.11	34839	2227	2	142617
TLLSIGGWNFGTSR	sp|Q12889|OVGP1_HUMAN	52P	754.896	2	924.432	y8	#N/A	#N/A	#N/A	#N/A	#N/A
TLLSIGGWNFGTSR	sp|Q12889|OVGP1_HUMAN	54P	754.896	2	924.432	y8	#N/A	#N/A	#N/A	#N/A	#N/A
TLLSIGGWNFGTSR	sp|Q12889|OVGP1_HUMAN	57P	754.896	2	924.432	y8	#N/A	#N/A	#N/A	#N/A	#N/A
TLLSIGGWNFGTSR	sp|Q12889|OVGP1_HUMAN	52FO	754.896	2	681.331	y6	40.5	140867	2704	3	1400320
TLLSIGGWNFGTSR	sp|Q12889|OVGP1_HUMAN	54FO	754.896	2	681.331	y6	40.44	314339	7638	4	3548187
TLLSIGGWNFGTSR	sp|Q12889|OVGP1_HUMAN	57FO	754.896	2	681.331	y6	40.3	84253	20685	4	883904
TLLSIGGWNFGTSR	sp|Q12889|OVGP1_HUMAN	52FU	754.896	2	681.331	y6	39.91	9306	4295	3	57508
TLLSIGGWNFGTSR	sp|Q12889|OVGP1_HUMAN	54FU	754.896	2	681.331	y6	40.44	8511	4454	3	65780
TLLSIGGWNFGTSR	sp|Q12889|OVGP1_HUMAN	57FU	754.896	2	681.331	y6	39.97	22271	4295	3	142617
TLLSIGGWNFGTSR	sp|Q12889|OVGP1_HUMAN	52P	754.896	2	681.331	y6	#N/A	#N/A	#N/A	#N/A	#N/A
TLLSIGGWNFGTSR	sp|Q12889|OVGP1_HUMAN	54P	754.896	2	681.331	y6	#N/A	#N/A	#N/A	#N/A	#N/A
TLLSIGGWNFGTSR	sp|Q12889|OVGP1_HUMAN	57P	754.896	2	681.331	y6	#N/A	#N/A	#N/A	#N/A	#N/A
FIASVISLLR	sp|Q12889|OVGP1_HUMAN	52FO	559.85	2	858.541	y8	42.29	2227975	19089	1	3879072
FIASVISLLR	sp|Q12889|OVGP1_HUMAN	54FO	559.85	2	858.541	y8	42.16	4588642	35157	1	8088128
FIASVISLLR	sp|Q12889|OVGP1_HUMAN	57FO	559.85	2	858.541	y8	42.09	1132288	11934	1	1990177
FIASVISLLR	sp|Q12889|OVGP1_HUMAN	52FU	559.85	2	858.541	y8	42.23	47406	0	1	86461
FIASVISLLR	sp|Q12889|OVGP1_HUMAN	54FU	559.85	2	858.541	y8	42.16	50028	8431	1	102841
FIASVISLLR	sp|Q12889|OVGP1_HUMAN	57FU	559.85	2	858.541	y8	41.9	98472	7795	1	195432
FIASVISLLR	sp|Q12889|OVGP1_HUMAN	52P	559.85	2	858.541	y8	#N/A	#N/A	#N/A	#N/A	#N/A
FIASVISLLR	sp|Q12889|OVGP1_HUMAN	54P	559.85	2	858.541	y8	#N/A	#N/A	#N/A	#N/A	#N/A
FIASVISLLR	sp|Q12889|OVGP1_HUMAN	57P	559.85	2	858.541	y8	#N/A	#N/A	#N/A	#N/A	#N/A
FIASVISLLR	sp|Q12889|OVGP1_HUMAN	52FO	559.85	2	787.504	y7	42.29	596682	2386	3	3879072
FIASVISLLR	sp|Q12889|OVGP1_HUMAN	54FO	559.85	2	787.504	y7	42.23	1240283	10818	3	8088128
FIASVISLLR	sp|Q12889|OVGP1_HUMAN	57FO	559.85	2	787.504	y7	42.09	314975	4774	3	1990177
FIASVISLLR	sp|Q12889|OVGP1_HUMAN	52FU	559.85	2	787.504	y7	42.16	8670	5091	3	86461
FIASVISLLR	sp|Q12889|OVGP1_HUMAN	54FU	559.85	2	787.504	y7	42.36	18134	0	3	102841
FIASVISLLR	sp|Q12889|OVGP1_HUMAN	57FU	559.85	2	787.504	y7	41.9	34203	2545	3	195432
FIASVISLLR	sp|Q12889|OVGP1_HUMAN	52P	559.85	2	787.504	y7	#N/A	#N/A	#N/A	#N/A	#N/A
FIASVISLLR	sp|Q12889|OVGP1_HUMAN	54P	559.85	2	787.504	y7	#N/A	#N/A	#N/A	#N/A	#N/A
FIASVISLLR	sp|Q12889|OVGP1_HUMAN	57P	559.85	2	787.504	y7	#N/A	#N/A	#N/A	#N/A	#N/A
FIASVISLLR	sp|Q12889|OVGP1_HUMAN	52FO	559.85	2	700.472	y6	42.29	240598	7158	4	3879072
FIASVISLLR	sp|Q12889|OVGP1_HUMAN	54FO	559.85	2	700.472	y6	42.23	493075	8113	4	8088128
FIASVISLLR	sp|Q12889|OVGP1_HUMAN	57FO	559.85	2	700.472	y6	42.16	128966	7160	4	1990177
FIASVISLLR	sp|Q12889|OVGP1_HUMAN	52FU	559.85	2	700.472	y6	42.03	7159	0	4	86461
FIASVISLLR	sp|Q12889|OVGP1_HUMAN	54FU	559.85	2	700.472	y6	42.49	9863	1909	4	102841
FIASVISLLR	sp|Q12889|OVGP1_HUMAN	57FU	559.85	2	700.472	y6	41.9	14476	4454	4	195432
FIASVISLLR	sp|Q12889|OVGP1_HUMAN	52P	559.85	2	700.472	y6	#N/A	#N/A	#N/A	#N/A	#N/A
FIASVISLLR	sp|Q12889|OVGP1_HUMAN	54P	559.85	2	700.472	y6	#N/A	#N/A	#N/A	#N/A	#N/A
FIASVISLLR	sp|Q12889|OVGP1_HUMAN	57P	559.85	2	700.472	y6	#N/A	#N/A	#N/A	#N/A	#N/A
FIASVISLLR	sp|Q12889|OVGP1_HUMAN	52FO	559.85	2	601.403	y5	42.29	813817	7158	2	3879072
FIASVISLLR	sp|Q12889|OVGP1_HUMAN	54FO	559.85	2	601.403	y5	42.23	1766129	13522	2	8088128
FIASVISLLR	sp|Q12889|OVGP1_HUMAN	57FO	559.85	2	601.403	y5	42.09	413947	30233	2	1990177
FIASVISLLR	sp|Q12889|OVGP1_HUMAN	52FU	559.85	2	601.403	y5	42.16	23226	0	2	86461
FIASVISLLR	sp|Q12889|OVGP1_HUMAN	54FU	559.85	2	601.403	y5	42.29	24815	11771	2	102841
FIASVISLLR	sp|Q12889|OVGP1_HUMAN	57FU	559.85	2	601.403	y5	41.9	48281	2704	2	195432
FIASVISLLR	sp|Q12889|OVGP1_HUMAN	52P	559.85	2	601.403	y5	#N/A	#N/A	#N/A	#N/A	#N/A
FIASVISLLR	sp|Q12889|OVGP1_HUMAN	54P	559.85	2	601.403	y5	#N/A	#N/A	#N/A	#N/A	#N/A
FIASVISLLR	sp|Q12889|OVGP1_HUMAN	57P	559.85	2	601.403	y5	#N/A	#N/A	#N/A	#N/A	#N/A
THDFDGLDLFFLYPGLR	sp|Q12889|OVGP1_HUMAN	52FO	676.007	3	865.493	y7	46.34	71428	2704	2	274655
THDFDGLDLFFLYPGLR	sp|Q12889|OVGP1_HUMAN	54FO	676.007	3	865.493	y7	46.34	368360	15594	2	1581321
THDFDGLDLFFLYPGLR	sp|Q12889|OVGP1_HUMAN	57FO	676.007	3	865.493	y7	46.27	171848	15116	2	771964
THDFDGLDLFFLYPGLR	sp|Q12889|OVGP1_HUMAN	52FU	676.007	3	865.493	y7	46.34	7477	4772	4	44782
THDFDGLDLFFLYPGLR	sp|Q12889|OVGP1_HUMAN	54FU	676.007	3	865.493	y7	46.34	12488	0	2	52815
THDFDGLDLFFLYPGLR	sp|Q12889|OVGP1_HUMAN	57FU	676.007	3	865.493	y7	46.14	38975	2227	1	119391
THDFDGLDLFFLYPGLR	sp|Q12889|OVGP1_HUMAN	52P	676.007	3	865.493	y7	#N/A	#N/A	#N/A	#N/A	#N/A
THDFDGLDLFFLYPGLR	sp|Q12889|OVGP1_HUMAN	54P	676.007	3	865.493	y7	#N/A	#N/A	#N/A	#N/A	#N/A
THDFDGLDLFFLYPGLR	sp|Q12889|OVGP1_HUMAN	57P	676.007	3	865.493	y7	#N/A	#N/A	#N/A	#N/A	#N/A
THDFDGLDLFFLYPGLR	sp|Q12889|OVGP1_HUMAN	52FO	676.007	3	718.425	y6	46.27	56633	8113	4	274655
THDFDGLDLFFLYPGLR	sp|Q12889|OVGP1_HUMAN	54FO	676.007	3	718.425	y6	46.34	338445	3501	3	1581321
THDFDGLDLFFLYPGLR	sp|Q12889|OVGP1_HUMAN	57FO	676.007	3	718.425	y6	46.27	164210	21799	3	771964
THDFDGLDLFFLYPGLR	sp|Q12889|OVGP1_HUMAN	52FU	676.007	3	718.425	y6	46.34	9227	1591	2	44782
THDFDGLDLFFLYPGLR	sp|Q12889|OVGP1_HUMAN	54FU	676.007	3	718.425	y6	46.4	10420	3818	3	52815
THDFDGLDLFFLYPGLR	sp|Q12889|OVGP1_HUMAN	57FU	676.007	3	718.425	y6	46.2	26169	8113	3	119391
THDFDGLDLFFLYPGLR	sp|Q12889|OVGP1_HUMAN	52P	676.007	3	718.425	y6	#N/A	#N/A	#N/A	#N/A	#N/A
THDFDGLDLFFLYPGLR	sp|Q12889|OVGP1_HUMAN	54P	676.007	3	718.425	y6	#N/A	#N/A	#N/A	#N/A	#N/A
THDFDGLDLFFLYPGLR	sp|Q12889|OVGP1_HUMAN	57P	676.007	3	718.425	y6	#N/A	#N/A	#N/A	#N/A	#N/A
THDFDGLDLFFLYPGLR	sp|Q12889|OVGP1_HUMAN	52FO	676.007	3	605.341	y5	46.34	89404	30067	1	274655
THDFDGLDLFFLYPGLR	sp|Q12889|OVGP1_HUMAN	54FO	676.007	3	605.341	y5	46.27	584602	49645	1	1581321
THDFDGLDLFFLYPGLR	sp|Q12889|OVGP1_HUMAN	57FO	676.007	3	605.341	y5	46.27	297711	30551	1	771964
THDFDGLDLFFLYPGLR	sp|Q12889|OVGP1_HUMAN	52FU	676.007	3	605.341	y5	46.34	19567	5727	1	44782
THDFDGLDLFFLYPGLR	sp|Q12889|OVGP1_HUMAN	54FU	676.007	3	605.341	y5	46.47	19806	7636	1	52815
THDFDGLDLFFLYPGLR	sp|Q12889|OVGP1_HUMAN	57FU	676.007	3	605.341	y5	46.14	35316	31339	2	119391
THDFDGLDLFFLYPGLR	sp|Q12889|OVGP1_HUMAN	52P	676.007	3	605.341	y5	#N/A	#N/A	#N/A	#N/A	#N/A
THDFDGLDLFFLYPGLR	sp|Q12889|OVGP1_HUMAN	54P	676.007	3	605.341	y5	#N/A	#N/A	#N/A	#N/A	#N/A
THDFDGLDLFFLYPGLR	sp|Q12889|OVGP1_HUMAN	57P	676.007	3	605.341	y5	#N/A	#N/A	#N/A	#N/A	#N/A
THDFDGLDLFFLYPGLR	sp|Q12889|OVGP1_HUMAN	52FO	676.007	3	901.369	b8	46.27	57190	0	3	274655
THDFDGLDLFFLYPGLR	sp|Q12889|OVGP1_HUMAN	54FO	676.007	3	901.369	b8	46.34	289914	0	4	1581321
THDFDGLDLFFLYPGLR	sp|Q12889|OVGP1_HUMAN	57FO	676.007	3	901.369	b8	46.27	138195	9229	4	771964
THDFDGLDLFFLYPGLR	sp|Q12889|OVGP1_HUMAN	52FU	676.007	3	901.369	b8	46.2	8511	1909	3	44782
THDFDGLDLFFLYPGLR	sp|Q12889|OVGP1_HUMAN	54FU	676.007	3	901.369	b8	46.4	10102	0	4	52815
THDFDGLDLFFLYPGLR	sp|Q12889|OVGP1_HUMAN	57FU	676.007	3	901.369	b8	46.14	18931	3659	4	119391
THDFDGLDLFFLYPGLR	sp|Q12889|OVGP1_HUMAN	52P	676.007	3	901.369	b8	#N/A	#N/A	#N/A	#N/A	#N/A
THDFDGLDLFFLYPGLR	sp|Q12889|OVGP1_HUMAN	54P	676.007	3	901.369	b8	#N/A	#N/A	#N/A	#N/A	#N/A
THDFDGLDLFFLYPGLR	sp|Q12889|OVGP1_HUMAN	57P	676.007	3	901.369	b8	#N/A	#N/A	#N/A	#N/A	#N/A

## Sheet: ENPL
Peptide Sequence	Protein Name	Replicate Name	Precursor Mz	Precursor Charge	Product Mz	Fragment Ion	Retention Time	Area	Background	Peak Rank	Total Area
LIINSLYK	sp|P14625|ENPL_HUMAN	52FO	482.297	2	850.503	y7	32.35	243929	36279	3	2597771
LIINSLYK	sp|P14625|ENPL_HUMAN	54FO	482.297	2	850.503	y7	32.35	403750	23862	3	4348110		Replicate Name	LIINSLYK	SILFVPTSAPR	GVVDSDDLPLNVSR	SGYLLPDTK	SUMA
LIINSLYK	sp|P14625|ENPL_HUMAN	57FO	482.297	2	850.503	y7	32.08	345854	2546	3	3787133		52FO	2597771	5713553	1677997	3343745	13333066
LIINSLYK	sp|P14625|ENPL_HUMAN	52FU	482.297	2	850.503	y7	32.42	101916	14002	3	1236193		54FO	4348110	8089401	2897123	4333915	19668549
LIINSLYK	sp|P14625|ENPL_HUMAN	54FU	482.297	2	850.503	y7	32.55	96744	17185	3	1140324		57FO	3787133	7427739	2739075	3987869	17941816
LIINSLYK	sp|P14625|ENPL_HUMAN	57FU	482.297	2	850.503	y7	32.02	202114	8272	3	2235182		52FU	1236193	2145477	924028	1126560	5432258
LIINSLYK	sp|P14625|ENPL_HUMAN	52P	482.297	2	850.503	y7	32.55	7477	5091	3	109289		54FU	1140324	1862373	787478	1007864	4798039
LIINSLYK	sp|P14625|ENPL_HUMAN	54P	482.297	2	850.503	y7	32.42	20919	0	3	215556		57FU	2235182	3806137	1787128	1953471	9781918
LIINSLYK	sp|P14625|ENPL_HUMAN	57P	482.297	2	850.503	y7	32.55	16624	0	3	162582		52P	109289	189467	54883	#N/A	353639
LIINSLYK	sp|P14625|ENPL_HUMAN	52FO	482.297	2	737.419	y6	32.35	1913243	68739	1			54P	215556	282993	128966	#N/A	627515
LIINSLYK	sp|P14625|ENPL_HUMAN	54FO	482.297	2	737.419	y6	32.35	3223957	106744	1			57P	162582	261989	100643	#N/A	525214
LIINSLYK	sp|P14625|ENPL_HUMAN	57FO	482.297	2	737.419	y6	32.15	2816561	86563	1
LIINSLYK	sp|P14625|ENPL_HUMAN	52FU	482.297	2	737.419	y6	32.48	934583	19253	1
LIINSLYK	sp|P14625|ENPL_HUMAN	54FU	482.297	2	737.419	y6	32.55	844761	28960	1
LIINSLYK	sp|P14625|ENPL_HUMAN	57FU	482.297	2	737.419	y6	32.02	1652544	45497	1
LIINSLYK	sp|P14625|ENPL_HUMAN	52P	482.297	2	737.419	y6	32.42	73894	3023	1
LIINSLYK	sp|P14625|ENPL_HUMAN	54P	482.297	2	737.419	y6	32.42	166320	0	1
LIINSLYK	sp|P14625|ENPL_HUMAN	57P	482.297	2	737.419	y6	32.48	118437	2386	1
LIINSLYK	sp|P14625|ENPL_HUMAN	52FO	482.297	2	624.335	y5	32.42	440600	19094	2
LIINSLYK	sp|P14625|ENPL_HUMAN	54FO	482.297	2	624.335	y5	32.35	720403	32930	2
LIINSLYK	sp|P14625|ENPL_HUMAN	57FO	482.297	2	624.335	y5	32.15	624718	25460	2
LIINSLYK	sp|P14625|ENPL_HUMAN	52FU	482.297	2	624.335	y5	32.48	199694	19253	2
LIINSLYK	sp|P14625|ENPL_HUMAN	54FU	482.297	2	624.335	y5	32.55	198819	24504	2
LIINSLYK	sp|P14625|ENPL_HUMAN	57FU	482.297	2	624.335	y5	32.02	380524	20681	2
LIINSLYK	sp|P14625|ENPL_HUMAN	52P	482.297	2	624.335	y5	32.42	27919	0	2
LIINSLYK	sp|P14625|ENPL_HUMAN	54P	482.297	2	624.335	y5	32.42	28317	4136	2
LIINSLYK	sp|P14625|ENPL_HUMAN	57P	482.297	2	624.335	y5	32.42	27521	8431	2
SILFVPTSAPR	sp|P14625|ENPL_HUMAN	52FO	594.343	2	987.562	y9	34.27	418641	9547	4	5713553
SILFVPTSAPR	sp|P14625|ENPL_HUMAN	54FO	594.343	2	987.562	y9	34.27	571582	18294	4	8089401
SILFVPTSAPR	sp|P14625|ENPL_HUMAN	57FO	594.343	2	987.562	y9	34.07	507986	13684	4	7427739
SILFVPTSAPR	sp|P14625|ENPL_HUMAN	52FU	594.343	2	987.562	y9	34.07	138354	3023	4	2145477
SILFVPTSAPR	sp|P14625|ENPL_HUMAN	54FU	594.343	2	987.562	y9	34.21	117243	7159	4	1862373
SILFVPTSAPR	sp|P14625|ENPL_HUMAN	57FU	594.343	2	987.562	y9	33.61	261754	3022	4	3806137
SILFVPTSAPR	sp|P14625|ENPL_HUMAN	52P	594.343	2	987.562	y9	34.47	13522	3659	4	189467
SILFVPTSAPR	sp|P14625|ENPL_HUMAN	54P	594.343	2	987.562	y9	34.6	19094	3660	4	282993
SILFVPTSAPR	sp|P14625|ENPL_HUMAN	57P	594.343	2	987.562	y9	34.54	20208	0	4	261989
SILFVPTSAPR	sp|P14625|ENPL_HUMAN	52FO	594.343	2	874.478	y8	34.34	889473	7160	2
SILFVPTSAPR	sp|P14625|ENPL_HUMAN	54FO	594.343	2	874.478	y8	34.21	1219841	5409	2
SILFVPTSAPR	sp|P14625|ENPL_HUMAN	57FO	594.343	2	874.478	y8	34.01	1167692	7001	2
SILFVPTSAPR	sp|P14625|ENPL_HUMAN	52FU	594.343	2	874.478	y8	34.07	318556	9547	2
SILFVPTSAPR	sp|P14625|ENPL_HUMAN	54FU	594.343	2	874.478	y8	34.21	309812	9068	2
SILFVPTSAPR	sp|P14625|ENPL_HUMAN	57FU	594.343	2	874.478	y8	33.61	582207	3022	2
SILFVPTSAPR	sp|P14625|ENPL_HUMAN	52P	594.343	2	874.478	y8	34.54	33805	7954	2
SILFVPTSAPR	sp|P14625|ENPL_HUMAN	54P	594.343	2	874.478	y8	34.47	47417	5728	2
SILFVPTSAPR	sp|P14625|ENPL_HUMAN	57P	594.343	2	874.478	y8	34.47	46224	0	2
SILFVPTSAPR	sp|P14625|ENPL_HUMAN	52FO	594.343	2	727.41	y7	34.27	697258	35802	3
SILFVPTSAPR	sp|P14625|ENPL_HUMAN	54FO	594.343	2	727.41	y7	34.21	1024091	24340	3
SILFVPTSAPR	sp|P14625|ENPL_HUMAN	57FO	594.343	2	727.41	y7	34.01	907772	40575	3
SILFVPTSAPR	sp|P14625|ENPL_HUMAN	52FU	594.343	2	727.41	y7	34.01	260398	9388	3
SILFVPTSAPR	sp|P14625|ENPL_HUMAN	54FU	594.343	2	727.41	y7	34.21	234964	18294	3
SILFVPTSAPR	sp|P14625|ENPL_HUMAN	57FU	594.343	2	727.41	y7	33.61	479048	15112	3
SILFVPTSAPR	sp|P14625|ENPL_HUMAN	52P	594.343	2	727.41	y7	34.4	31896	6045	3
SILFVPTSAPR	sp|P14625|ENPL_HUMAN	54P	594.343	2	727.41	y7	34.54	47338	3819	3
SILFVPTSAPR	sp|P14625|ENPL_HUMAN	57P	594.343	2	727.41	y7	34.6	31744	1909	3
SILFVPTSAPR	sp|P14625|ENPL_HUMAN	52FO	594.343	2	628.341	y6	34.34	3708181	47736	1
SILFVPTSAPR	sp|P14625|ENPL_HUMAN	54FO	594.343	2	628.341	y6	34.21	5273888	62201	1
SILFVPTSAPR	sp|P14625|ENPL_HUMAN	57FO	594.343	2	628.341	y6	34.01	4844288	24504	1
SILFVPTSAPR	sp|P14625|ENPL_HUMAN	52FU	594.343	2	628.341	y6	34.01	1428170	3182	1
SILFVPTSAPR	sp|P14625|ENPL_HUMAN	54FU	594.343	2	628.341	y6	34.21	1200354	19090	1
SILFVPTSAPR	sp|P14625|ENPL_HUMAN	57FU	594.343	2	628.341	y6	33.61	2483128	18134	1
SILFVPTSAPR	sp|P14625|ENPL_HUMAN	52P	594.343	2	628.341	y6	34.47	110244	8272	1
SILFVPTSAPR	sp|P14625|ENPL_HUMAN	54P	594.343	2	628.341	y6	34.54	169143	11457	1
SILFVPTSAPR	sp|P14625|ENPL_HUMAN	57P	594.343	2	628.341	y6	34.54	163813	7638	1
GVVDSDDLPLNVSR	sp|P14625|ENPL_HUMAN	52FO	743.381	2	1028.54	y9	32.35	155741	0	4	1677997
GVVDSDDLPLNVSR	sp|P14625|ENPL_HUMAN	54FO	743.381	2	1028.54	y9	32.35	232339	13999	4	2897123
GVVDSDDLPLNVSR	sp|P14625|ENPL_HUMAN	57FO	743.381	2	1028.54	y9	32.15	231458	8749	4	2739075
GVVDSDDLPLNVSR	sp|P14625|ENPL_HUMAN	52FU	743.381	2	1028.54	y9	32.35	81450	1750	4	924028
GVVDSDDLPLNVSR	sp|P14625|ENPL_HUMAN	54FU	743.381	2	1028.54	y9	32.48	68103	0	4	787478
GVVDSDDLPLNVSR	sp|P14625|ENPL_HUMAN	57FU	743.381	2	1028.54	y9	31.95	148344	0	4	1787128
GVVDSDDLPLNVSR	sp|P14625|ENPL_HUMAN	52P	743.381	2	1028.54	y9	32.35	5727	3023	3	54883
GVVDSDDLPLNVSR	sp|P14625|ENPL_HUMAN	54P	743.381	2	1028.54	y9	32.42	13207	1909	4	128966
GVVDSDDLPLNVSR	sp|P14625|ENPL_HUMAN	57P	743.381	2	1028.54	y9	32.48	10979	0	4	100643
GVVDSDDLPLNVSR	sp|P14625|ENPL_HUMAN	52FO	743.381	2	913.51	y8	32.35	187240	19249	3
GVVDSDDLPLNVSR	sp|P14625|ENPL_HUMAN	54FO	743.381	2	913.51	y8	32.35	325641	13999	3
GVVDSDDLPLNVSR	sp|P14625|ENPL_HUMAN	57FO	743.381	2	913.51	y8	32.15	320939	19248	3
GVVDSDDLPLNVSR	sp|P14625|ENPL_HUMAN	52FU	743.381	2	913.51	y8	32.35	97438	16704	3
GVVDSDDLPLNVSR	sp|P14625|ENPL_HUMAN	54FU	743.381	2	913.51	y8	32.48	95392	8752	3
GVVDSDDLPLNVSR	sp|P14625|ENPL_HUMAN	57FU	743.381	2	913.51	y8	31.95	202273	10499	3
GVVDSDDLPLNVSR	sp|P14625|ENPL_HUMAN	52P	743.381	2	913.51	y8	32.42	5329	7000	4
GVVDSDDLPLNVSR	sp|P14625|ENPL_HUMAN	54P	743.381	2	913.51	y8	32.42	15912	5887	3
GVVDSDDLPLNVSR	sp|P14625|ENPL_HUMAN	57P	743.381	2	913.51	y8	32.35	16548	0	2
GVVDSDDLPLNVSR	sp|P14625|ENPL_HUMAN	52FO	743.381	2	798.483	y7	32.28	264713	8272	2
GVVDSDDLPLNVSR	sp|P14625|ENPL_HUMAN	54FO	743.381	2	798.483	y7	32.35	380445	33248	2
GVVDSDDLPLNVSR	sp|P14625|ENPL_HUMAN	57FO	743.381	2	798.483	y7	32.15	387751	22748	2
GVVDSDDLPLNVSR	sp|P14625|ENPL_HUMAN	52FU	743.381	2	798.483	y7	32.35	129811	8272	2
GVVDSDDLPLNVSR	sp|P14625|ENPL_HUMAN	54FU	743.381	2	798.483	y7	32.48	103268	7001	2
GVVDSDDLPLNVSR	sp|P14625|ENPL_HUMAN	57FU	743.381	2	798.483	y7	31.95	239816	8750	2
GVVDSDDLPLNVSR	sp|P14625|ENPL_HUMAN	52P	743.381	2	798.483	y7	32.28	7000	5568	2
GVVDSDDLPLNVSR	sp|P14625|ENPL_HUMAN	54P	743.381	2	798.483	y7	32.35	17344	6047	2
GVVDSDDLPLNVSR	sp|P14625|ENPL_HUMAN	57P	743.381	2	798.483	y7	32.35	16469	0	3
GVVDSDDLPLNVSR	sp|P14625|ENPL_HUMAN	52FO	743.381	2	685.399	y6	32.35	1070304	21794	1
GVVDSDDLPLNVSR	sp|P14625|ENPL_HUMAN	54FO	743.381	2	685.399	y6	32.35	1958698	31498	1
GVVDSDDLPLNVSR	sp|P14625|ENPL_HUMAN	57FO	743.381	2	685.399	y6	32.15	1798927	15749	1
GVVDSDDLPLNVSR	sp|P14625|ENPL_HUMAN	52FU	743.381	2	685.399	y6	32.35	615329	24499	1
GVVDSDDLPLNVSR	sp|P14625|ENPL_HUMAN	54FU	743.381	2	685.399	y6	32.42	520716	1750	1
GVVDSDDLPLNVSR	sp|P14625|ENPL_HUMAN	57FU	743.381	2	685.399	y6	31.95	1196695	10499	1
GVVDSDDLPLNVSR	sp|P14625|ENPL_HUMAN	52P	743.381	2	685.399	y6	32.35	36827	4772	1
GVVDSDDLPLNVSR	sp|P14625|ENPL_HUMAN	54P	743.381	2	685.399	y6	32.35	82503	2228	1
GVVDSDDLPLNVSR	sp|P14625|ENPL_HUMAN	57P	743.381	2	685.399	y6	32.48	56646	3819	1
SGYLLPDTK	sp|P14625|ENPL_HUMAN	52FO	497.266	2	686.408	y6	28.37	606818	35793	3	3343745
SGYLLPDTK	sp|P14625|ENPL_HUMAN	54FO	497.266	2	686.408	y6	28.31	829326	53464	3	4333915
SGYLLPDTK	sp|P14625|ENPL_HUMAN	57FO	497.266	2	686.408	y6	28.11	708154	77314	3	3987869
SGYLLPDTK	sp|P14625|ENPL_HUMAN	52FU	497.266	2	686.408	y6	28.24	259204	40734	3	1126560
SGYLLPDTK	sp|P14625|ENPL_HUMAN	54FU	497.266	2	686.408	y6	28.37	244270	34839	3	1007864
SGYLLPDTK	sp|P14625|ENPL_HUMAN	57FU	497.266	2	686.408	y6	27.84	402864	35156	3	1953471
SGYLLPDTK	sp|P14625|ENPL_HUMAN	52P	497.266	2	686.408	y6	#N/A	#N/A	#N/A	#N/A	#N/A
SGYLLPDTK	sp|P14625|ENPL_HUMAN	54P	497.266	2	686.408	y6	#N/A	#N/A	#N/A	#N/A	#N/A
SGYLLPDTK	sp|P14625|ENPL_HUMAN	57P	497.266	2	686.408	y6	#N/A	#N/A	#N/A	#N/A	#N/A
SGYLLPDTK	sp|P14625|ENPL_HUMAN	52FO	497.266	2	573.324	y5	28.37	986706	59019	2
SGYLLPDTK	sp|P14625|ENPL_HUMAN	54FO	497.266	2	573.324	y5	28.31	1323151	42007	2
SGYLLPDTK	sp|P14625|ENPL_HUMAN	57FO	497.266	2	573.324	y5	28.11	1181980	52497	2
SGYLLPDTK	sp|P14625|ENPL_HUMAN	52FU	497.266	2	573.324	y5	28.24	296438	49804	2
SGYLLPDTK	sp|P14625|ENPL_HUMAN	54FU	497.266	2	573.324	y5	28.37	294859	26249	2
SGYLLPDTK	sp|P14625|ENPL_HUMAN	57FU	497.266	2	573.324	y5	27.84	555419	48200	2
SGYLLPDTK	sp|P14625|ENPL_HUMAN	52P	497.266	2	573.324	y5	#N/A	#N/A	#N/A	#N/A
SGYLLPDTK	sp|P14625|ENPL_HUMAN	54P	497.266	2	573.324	y5	#N/A	#N/A	#N/A	#N/A
SGYLLPDTK	sp|P14625|ENPL_HUMAN	57P	497.266	2	573.324	y5	#N/A	#N/A	#N/A	#N/A
SGYLLPDTK	sp|P14625|ENPL_HUMAN	52FO	497.266	2	460.24	y4	28.37	1750221	57270	1
SGYLLPDTK	sp|P14625|ENPL_HUMAN	54FO	497.266	2	460.24	y4	28.31	2181437	153709	1
SGYLLPDTK	sp|P14625|ENPL_HUMAN	57FO	497.266	2	460.24	y4	28.04	2097735	114539	1
SGYLLPDTK	sp|P14625|ENPL_HUMAN	52FU	497.266	2	460.24	y4	28.17	570918	40734	1
SGYLLPDTK	sp|P14625|ENPL_HUMAN	54FU	497.266	2	460.24	y4	28.37	468735	87495	1
SGYLLPDTK	sp|P14625|ENPL_HUMAN	57FU	497.266	2	460.24	y4	27.84	995189	96719	1
SGYLLPDTK	sp|P14625|ENPL_HUMAN	52P	497.266	2	460.24	y4	#N/A	#N/A	#N/A	#N/A
SGYLLPDTK	sp|P14625|ENPL_HUMAN	54P	497.266	2	460.24	y4	#N/A	#N/A	#N/A	#N/A
SGYLLPDTK	sp|P14625|ENPL_HUMAN	57P	497.266	2	460.24	y4	#N/A	#N/A	#N/A	#N/A

## Sheet: HSP90A
Peptide Sequence	Protein Name	Replicate Name	Precursor Mz	Precursor Charge	Product Mz	Fragment Ion	Retention Time	Area	Background	Peak Rank	Total Area
NPDDITNEEYGEFYK	sp|P07900|HS90A_HUMAN	52FO	917.394	2	1064.46	y8	31.29	431463	11457	4	3396724
NPDDITNEEYGEFYK	sp|P07900|HS90A_HUMAN	54FO	917.394	2	1064.46	y8	31.36	716326	6363	4	5256953		Replicate Name	NPDDITNEEYGEFYK	ALLFVPR	FYEQFSK	DQVANSAFVER	SUMA
NPDDITNEEYGEFYK	sp|P07900|HS90A_HUMAN	57FO	917.394	2	1064.46	y8	31.22	369229	11454	4	2881294		52FO	3396724	137059024	32134984	34683036	207273768
NPDDITNEEYGEFYK	sp|P07900|HS90A_HUMAN	52FU	917.394	2	1064.46	y8	31.49	90061	5251	4	751756		54FO	5256953	196341968	48637756	52657944	302894621
NPDDITNEEYGEFYK	sp|P07900|HS90A_HUMAN	54FU	917.394	2	1064.46	y8	31.49	107246	8911	4	994571		57FO	2881294	106609952	25491922	26853388	161836556
NPDDITNEEYGEFYK	sp|P07900|HS90A_HUMAN	57FU	917.394	2	1064.46	y8	31.09	184132	12408	4	1599683		52FU	751756	18031300	4590255	4724259	28097570
NPDDITNEEYGEFYK	sp|P07900|HS90A_HUMAN	52P	917.394	2	1064.46	y8	#N/A	#N/A	#N/A	#N/A	#N/A		54FU	994571	25490864	6425536	6872742	39783713
NPDDITNEEYGEFYK	sp|P07900|HS90A_HUMAN	54P	917.394	2	1064.46	y8	#N/A	#N/A	#N/A	#N/A	#N/A		57FU	1599683	41720400	10431500	11994921	65746504
NPDDITNEEYGEFYK	sp|P07900|HS90A_HUMAN	57P	917.394	2	1064.46	y8	#N/A	#N/A	#N/A	#N/A	#N/A		52P	#N/A	161468	#N/A	#N/A	161468
NPDDITNEEYGEFYK	sp|P07900|HS90A_HUMAN	52FO	917.394	2	935.415	y7	31.29	791638	14321	3			54P	#N/A	632417	#N/A	127822	760239
NPDDITNEEYGEFYK	sp|P07900|HS90A_HUMAN	54FO	917.394	2	935.415	y7	31.36	1186241	3182	3			57P	#N/A	158960	#N/A	48122	207082
NPDDITNEEYGEFYK	sp|P07900|HS90A_HUMAN	57FO	917.394	2	935.415	y7	31.22	631158	15272	3
NPDDITNEEYGEFYK	sp|P07900|HS90A_HUMAN	52FU	917.394	2	935.415	y7	31.42	137081	18458	3
NPDDITNEEYGEFYK	sp|P07900|HS90A_HUMAN	54FU	917.394	2	935.415	y7	31.49	200887	8911	3
NPDDITNEEYGEFYK	sp|P07900|HS90A_HUMAN	57FU	917.394	2	935.415	y7	31.09	293577	42633	3
NPDDITNEEYGEFYK	sp|P07900|HS90A_HUMAN	52P	917.394	2	935.415	y7	#N/A	#N/A	#N/A	#N/A
NPDDITNEEYGEFYK	sp|P07900|HS90A_HUMAN	54P	917.394	2	935.415	y7	#N/A	#N/A	#N/A	#N/A
NPDDITNEEYGEFYK	sp|P07900|HS90A_HUMAN	57P	917.394	2	935.415	y7	#N/A	#N/A	#N/A	#N/A
NPDDITNEEYGEFYK	sp|P07900|HS90A_HUMAN	52FO	917.394	2	806.372	y6	31.29	1069865	34371	2
NPDDITNEEYGEFYK	sp|P07900|HS90A_HUMAN	54FO	917.394	2	806.372	y6	31.36	1754545	22271	1
NPDDITNEEYGEFYK	sp|P07900|HS90A_HUMAN	57FO	917.394	2	806.372	y6	31.16	1040476	7636	1
NPDDITNEEYGEFYK	sp|P07900|HS90A_HUMAN	52FU	917.394	2	806.372	y6	31.42	369474	24823	1
NPDDITNEEYGEFYK	sp|P07900|HS90A_HUMAN	54FU	917.394	2	806.372	y6	31.42	462717	17821	1
NPDDITNEEYGEFYK	sp|P07900|HS90A_HUMAN	57FU	917.394	2	806.372	y6	31.16	693737	43428	1
NPDDITNEEYGEFYK	sp|P07900|HS90A_HUMAN	52P	917.394	2	806.372	y6	#N/A	#N/A	#N/A	#N/A
NPDDITNEEYGEFYK	sp|P07900|HS90A_HUMAN	54P	917.394	2	806.372	y6	#N/A	#N/A	#N/A	#N/A
NPDDITNEEYGEFYK	sp|P07900|HS90A_HUMAN	57P	917.394	2	806.372	y6	#N/A	#N/A	#N/A	#N/A
NPDDITNEEYGEFYK	sp|P07900|HS90A_HUMAN	52FO	917.394	2	643.309	y5	31.36	1103758	17185	1
NPDDITNEEYGEFYK	sp|P07900|HS90A_HUMAN	54FO	917.394	2	643.309	y5	31.36	1599842	22112	2
NPDDITNEEYGEFYK	sp|P07900|HS90A_HUMAN	57FO	917.394	2	643.309	y5	31.16	840430	48520	2
NPDDITNEEYGEFYK	sp|P07900|HS90A_HUMAN	52FU	917.394	2	643.309	y5	31.36	155141	24663	2
NPDDITNEEYGEFYK	sp|P07900|HS90A_HUMAN	54FU	917.394	2	643.309	y5	31.49	223721	21322	2
NPDDITNEEYGEFYK	sp|P07900|HS90A_HUMAN	57FU	917.394	2	643.309	y5	31.09	428237	22748	2
NPDDITNEEYGEFYK	sp|P07900|HS90A_HUMAN	52P	917.394	2	643.309	y5	#N/A	#N/A	#N/A	#N/A
NPDDITNEEYGEFYK	sp|P07900|HS90A_HUMAN	54P	917.394	2	643.309	y5	#N/A	#N/A	#N/A	#N/A
NPDDITNEEYGEFYK	sp|P07900|HS90A_HUMAN	57P	917.394	2	643.309	y5	#N/A	#N/A	#N/A	#N/A
ALLFVPR	sp|P07900|HS90A_HUMAN	52FO	408.261	2	631.393	y5	34.07	43878652	405341	2	137059024
ALLFVPR	sp|P07900|HS90A_HUMAN	54FO	408.261	2	631.393	y5	33.94	64718112	469610	2	196341968
ALLFVPR	sp|P07900|HS90A_HUMAN	57FO	408.261	2	631.393	y5	33.74	33948036	708396	2	106609952
ALLFVPR	sp|P07900|HS90A_HUMAN	52FU	408.261	2	631.393	y5	33.87	5908943	62996	2	18031300
ALLFVPR	sp|P07900|HS90A_HUMAN	54FU	408.261	2	631.393	y5	34.01	8307773	127743	2	25490864
ALLFVPR	sp|P07900|HS90A_HUMAN	57FU	408.261	2	631.393	y5	33.34	13866886	250236	2	41720400
ALLFVPR	sp|P07900|HS90A_HUMAN	52P	408.261	2	631.393	y5	34.07	48440	1909	2	161468
ALLFVPR	sp|P07900|HS90A_HUMAN	54P	408.261	2	631.393	y5	34.01	180600	4614	2	632417
ALLFVPR	sp|P07900|HS90A_HUMAN	57P	408.261	2	631.393	y5	34.27	39700	8752	3	158960
ALLFVPR	sp|P07900|HS90A_HUMAN	52FO	408.261	2	518.309	y4	34.07	61804736	173718	1
ALLFVPR	sp|P07900|HS90A_HUMAN	54FO	408.261	2	518.309	y4	33.94	86657120	125993	1
ALLFVPR	sp|P07900|HS90A_HUMAN	57FO	408.261	2	518.309	y4	33.74	48515616	727491	1
ALLFVPR	sp|P07900|HS90A_HUMAN	52FU	408.261	2	518.309	y4	33.87	8072447	34362	1
ALLFVPR	sp|P07900|HS90A_HUMAN	54FU	408.261	2	518.309	y4	34.01	11504021	92745	1
ALLFVPR	sp|P07900|HS90A_HUMAN	57FU	408.261	2	518.309	y4	33.34	18637434	213488	1
ALLFVPR	sp|P07900|HS90A_HUMAN	52P	408.261	2	518.309	y4	34.07	66655	5727	1
ALLFVPR	sp|P07900|HS90A_HUMAN	54P	408.261	2	518.309	y4	34.01	287607	10184	1
ALLFVPR	sp|P07900|HS90A_HUMAN	57P	408.261	2	518.309	y4	34.21	72479	14480	1
ALLFVPR	sp|P07900|HS90A_HUMAN	52FO	408.261	2	371.24	y3	34.01	31375638	335027	3
ALLFVPR	sp|P07900|HS90A_HUMAN	54FO	408.261	2	371.24	y3	33.94	44966732	398978	3
ALLFVPR	sp|P07900|HS90A_HUMAN	57FO	408.261	2	371.24	y3	33.74	24146308	439167	3
ALLFVPR	sp|P07900|HS90A_HUMAN	52FU	408.261	2	371.24	y3	33.87	4049910	41998	3
ALLFVPR	sp|P07900|HS90A_HUMAN	54FU	408.261	2	371.24	y3	34.01	5679070	83995	3
ALLFVPR	sp|P07900|HS90A_HUMAN	57FU	408.261	2	371.24	y3	33.34	9216079	222238	3
ALLFVPR	sp|P07900|HS90A_HUMAN	52P	408.261	2	371.24	y3	34.01	46372	7636	3
ALLFVPR	sp|P07900|HS90A_HUMAN	54P	408.261	2	371.24	y3	34.01	164210	19412	3
ALLFVPR	sp|P07900|HS90A_HUMAN	57P	408.261	2	371.24	y3	34.21	46781	16548	2
FYEQFSK	sp|P07900|HS90A_HUMAN	52FO	474.727	2	801.378	y6	26.25	6662378	49645	2	32134984
FYEQFSK	sp|P07900|HS90A_HUMAN	54FO	474.727	2	801.378	y6	26.25	10059640	181354	2	48637756
FYEQFSK	sp|P07900|HS90A_HUMAN	57FO	474.727	2	801.378	y6	25.99	5394520	105018	2	25491922
FYEQFSK	sp|P07900|HS90A_HUMAN	52FU	474.727	2	801.378	y6	26.25	893690	21481	2	4590255
FYEQFSK	sp|P07900|HS90A_HUMAN	54FU	474.727	2	801.378	y6	26.38	1275881	53450	2	6425536
FYEQFSK	sp|P07900|HS90A_HUMAN	57FU	474.727	2	801.378	y6	25.92	2135532	107564	2	10431500
FYEQFSK	sp|P07900|HS90A_HUMAN	52P	474.727	2	801.378	y6	#N/A	#N/A	#N/A	#N/A	#N/A
FYEQFSK	sp|P07900|HS90A_HUMAN	54P	474.727	2	801.378	y6	#N/A	#N/A	#N/A	#N/A	#N/A
FYEQFSK	sp|P07900|HS90A_HUMAN	57P	474.727	2	801.378	y6	#N/A	#N/A	#N/A	#N/A	#N/A
FYEQFSK	sp|P07900|HS90A_HUMAN	52FO	474.727	2	638.314	y5	26.25	17392878	37234	1
FYEQFSK	sp|P07900|HS90A_HUMAN	54FO	474.727	2	638.314	y5	26.25	26579910	271076	1
FYEQFSK	sp|P07900|HS90A_HUMAN	57FO	474.727	2	638.314	y5	25.99	13784608	14321	1
FYEQFSK	sp|P07900|HS90A_HUMAN	52FU	474.727	2	638.314	y5	26.25	2614081	16707	1
FYEQFSK	sp|P07900|HS90A_HUMAN	54FU	474.727	2	638.314	y5	26.38	3552200	35633	1
FYEQFSK	sp|P07900|HS90A_HUMAN	57FU	474.727	2	638.314	y5	25.92	5712360	16548	1
FYEQFSK	sp|P07900|HS90A_HUMAN	52P	474.727	2	638.314	y5	#N/A	#N/A	#N/A	#N/A
FYEQFSK	sp|P07900|HS90A_HUMAN	54P	474.727	2	638.314	y5	#N/A	#N/A	#N/A	#N/A
FYEQFSK	sp|P07900|HS90A_HUMAN	57P	474.727	2	638.314	y5	#N/A	#N/A	#N/A	#N/A
FYEQFSK	sp|P07900|HS90A_HUMAN	52FO	474.727	2	509.272	y4	26.25	3711204	66193	4
FYEQFSK	sp|P07900|HS90A_HUMAN	54FO	474.727	2	509.272	y4	26.25	5487058	99267	4
FYEQFSK	sp|P07900|HS90A_HUMAN	57FO	474.727	2	509.272	y4	25.99	2776621	145594	4
FYEQFSK	sp|P07900|HS90A_HUMAN	52FU	474.727	2	509.272	y4	26.32	507270	26255	4
FYEQFSK	sp|P07900|HS90A_HUMAN	54FU	474.727	2	509.272	y4	26.45	719030	24498	4
FYEQFSK	sp|P07900|HS90A_HUMAN	57FU	474.727	2	509.272	y4	25.92	1178194	59988	4
FYEQFSK	sp|P07900|HS90A_HUMAN	52P	474.727	2	509.272	y4	#N/A	#N/A	#N/A	#N/A
FYEQFSK	sp|P07900|HS90A_HUMAN	54P	474.727	2	509.272	y4	#N/A	#N/A	#N/A	#N/A
FYEQFSK	sp|P07900|HS90A_HUMAN	57P	474.727	2	509.272	y4	#N/A	#N/A	#N/A	#N/A
FYEQFSK	sp|P07900|HS90A_HUMAN	52FO	474.727	2	381.213	y3	26.25	4368523	80673	3
FYEQFSK	sp|P07900|HS90A_HUMAN	54FO	474.727	2	381.213	y3	26.25	6511148	137447	3
FYEQFSK	sp|P07900|HS90A_HUMAN	57FO	474.727	2	381.213	y3	25.99	3536173	71603	3
FYEQFSK	sp|P07900|HS90A_HUMAN	52FU	474.727	2	381.213	y3	26.32	575214	64443	3
FYEQFSK	sp|P07900|HS90A_HUMAN	54FU	474.727	2	381.213	y3	26.45	878426	35474	3
FYEQFSK	sp|P07900|HS90A_HUMAN	57FU	474.727	2	381.213	y3	25.92	1405416	86879	3
FYEQFSK	sp|P07900|HS90A_HUMAN	52P	474.727	2	381.213	y3	#N/A	#N/A	#N/A	#N/A
FYEQFSK	sp|P07900|HS90A_HUMAN	54P	474.727	2	381.213	y3	#N/A	#N/A	#N/A	#N/A
FYEQFSK	sp|P07900|HS90A_HUMAN	57P	474.727	2	381.213	y3	#N/A	#N/A	#N/A	#N/A
DQVANSAFVER	sp|P07900|HS90A_HUMAN	52FO	618.304	2	992.516	y9	26.05	7536193	21476	3	34683036
DQVANSAFVER	sp|P07900|HS90A_HUMAN	54FO	618.304	2	992.516	y9	26.12	11575858	91652	3	52657944
DQVANSAFVER	sp|P07900|HS90A_HUMAN	57FO	618.304	2	992.516	y9	25.79	5936385	35793	3	26853388
DQVANSAFVER	sp|P07900|HS90A_HUMAN	52FU	618.304	2	992.516	y9	26.05	1045249	10181	3	4724259
DQVANSAFVER	sp|P07900|HS90A_HUMAN	54FU	618.304	2	992.516	y9	26.18	1523688	8909	3	6872742
DQVANSAFVER	sp|P07900|HS90A_HUMAN	57FU	618.304	2	992.516	y9	25.79	2646143	22277	3	11994921
DQVANSAFVER	sp|P07900|HS90A_HUMAN	52P	618.304	2	992.516	y9	#N/A	#N/A	#N/A	#N/A	#N/A
DQVANSAFVER	sp|P07900|HS90A_HUMAN	54P	618.304	2	992.516	y9	25.85	25294	5091	3	127822
DQVANSAFVER	sp|P07900|HS90A_HUMAN	57P	618.304	2	992.516	y9	25.99	13045	0	3	48122
DQVANSAFVER	sp|P07900|HS90A_HUMAN	52FO	618.304	2	893.448	y8	26.05	15703755	35793	1
DQVANSAFVER	sp|P07900|HS90A_HUMAN	54FO	618.304	2	893.448	y8	26.12	23611542	48372	1
DQVANSAFVER	sp|P07900|HS90A_HUMAN	57FO	618.304	2	893.448	y8	25.79	12005786	26249	1
DQVANSAFVER	sp|P07900|HS90A_HUMAN	52FU	618.304	2	893.448	y8	26.05	2124779	16385	1
DQVANSAFVER	sp|P07900|HS90A_HUMAN	54FU	618.304	2	893.448	y8	26.18	3088657	8909	1
DQVANSAFVER	sp|P07900|HS90A_HUMAN	57FU	618.304	2	893.448	y8	25.79	5359037	13366	1
DQVANSAFVER	sp|P07900|HS90A_HUMAN	52P	618.304	2	893.448	y8	#N/A	#N/A	#N/A	#N/A
DQVANSAFVER	sp|P07900|HS90A_HUMAN	54P	618.304	2	893.448	y8	25.85	50190	1750	1
DQVANSAFVER	sp|P07900|HS90A_HUMAN	57P	618.304	2	893.448	y8	25.99	17340	0	1
DQVANSAFVER	sp|P07900|HS90A_HUMAN	52FO	618.304	2	822.41	y7	26.05	8118513	9545	2
DQVANSAFVER	sp|P07900|HS90A_HUMAN	54FO	618.304	2	822.41	y7	26.12	12339210	33097	2
DQVANSAFVER	sp|P07900|HS90A_HUMAN	57FO	618.304	2	822.41	y7	25.79	6250413	59656	2
DQVANSAFVER	sp|P07900|HS90A_HUMAN	52FU	618.304	2	822.41	y7	26.05	1089632	0	2
DQVANSAFVER	sp|P07900|HS90A_HUMAN	54FU	618.304	2	822.41	y7	26.18	1582866	2227	2
DQVANSAFVER	sp|P07900|HS90A_HUMAN	57FU	618.304	2	822.41	y7	25.79	2803273	17821	2
DQVANSAFVER	sp|P07900|HS90A_HUMAN	52P	618.304	2	822.41	y7	#N/A	#N/A	#N/A	#N/A
DQVANSAFVER	sp|P07900|HS90A_HUMAN	54P	618.304	2	822.41	y7	25.85	34998	1909	2
DQVANSAFVER	sp|P07900|HS90A_HUMAN	57P	618.304	2	822.41	y7	25.99	14476	3182	2
DQVANSAFVER	sp|P07900|HS90A_HUMAN	52FO	618.304	2	708.368	y6	26.05	3324576	2386	4
DQVANSAFVER	sp|P07900|HS90A_HUMAN	54FO	618.304	2	708.368	y6	26.05	5131338	61102	4
DQVANSAFVER	sp|P07900|HS90A_HUMAN	57FO	618.304	2	708.368	y6	25.85	2660806	23862	4
DQVANSAFVER	sp|P07900|HS90A_HUMAN	52FU	618.304	2	708.368	y6	26.05	464599	2068	4
DQVANSAFVER	sp|P07900|HS90A_HUMAN	54FU	618.304	2	708.368	y6	26.18	677530	0	4
DQVANSAFVER	sp|P07900|HS90A_HUMAN	57FU	618.304	2	708.368	y6	25.72	1186468	10979	4
DQVANSAFVER	sp|P07900|HS90A_HUMAN	52P	618.304	2	708.368	y6	#N/A	#N/A	#N/A	#N/A
DQVANSAFVER	sp|P07900|HS90A_HUMAN	54P	618.304	2	708.368	y6	25.79	17340	1909	4
DQVANSAFVER	sp|P07900|HS90A_HUMAN	57P	618.304	2	708.368	y6	26.18	3261	2227	4

## Sheet: NNRE
Peptide Sequence	Protein Name	Replicate Name	Precursor Mz	Precursor Charge	Product Mz	Fragment Ion	Retention Time	Area	Background	Peak Rank	Total Area
LFGYEPTIYYPK	sp|Q8NCW5|NNRE_HUMAN	52FO	745.882	2	1010.52	y8	36.86	155105	6363	2	922755
LFGYEPTIYYPK	sp|Q8NCW5|NNRE_HUMAN	54FO	745.882	2	1010.52	y8	36.79	147549	7636	3	940175		Replicate Name	LFGYEPTIYYPK	GNAGGIQPDLLISLTAPK	FVPPALEK	SUMA
LFGYEPTIYYPK	sp|Q8NCW5|NNRE_HUMAN	57FO	745.882	2	1010.52	y8	36.66	243873	0	2	1462759		52FO	922755	297546	2839215	4059516
LFGYEPTIYYPK	sp|Q8NCW5|NNRE_HUMAN	52FU	745.882	2	1010.52	y8	36.72	37313	0	2	239474		54FO	940175	311731	2849656	4101562
LFGYEPTIYYPK	sp|Q8NCW5|NNRE_HUMAN	54FU	745.882	2	1010.52	y8	36.86	64826	0	2	367877		57FO	1462759	421726	3872900	5757385
LFGYEPTIYYPK	sp|Q8NCW5|NNRE_HUMAN	57FU	745.882	2	1010.52	y8	36.39	99927	0	2	640055		52FU	239474	95079	657308	991861
LFGYEPTIYYPK	sp|Q8NCW5|NNRE_HUMAN	52P	745.882	2	1010.52	y8	#N/A	#N/A	#N/A	#N/A	#N/A		54FU	367877	190953	1063861	1622691
LFGYEPTIYYPK	sp|Q8NCW5|NNRE_HUMAN	54P	745.882	2	1010.52	y8	#N/A	#N/A	#N/A	#N/A	#N/A		57FU	640055	191535	1425057	2256647
LFGYEPTIYYPK	sp|Q8NCW5|NNRE_HUMAN	57P	745.882	2	1010.52	y8	#N/A	#N/A	#N/A	#N/A	#N/A		52P	#N/A	#N/A	#N/A	#N/A
LFGYEPTIYYPK	sp|Q8NCW5|NNRE_HUMAN	52FO	745.882	2	881.477	y7	36.79	544379	7954	1			54P	#N/A	#N/A	#N/A	#N/A
LFGYEPTIYYPK	sp|Q8NCW5|NNRE_HUMAN	54FO	745.882	2	881.477	y7	36.79	540879	11454	1			57P	#N/A	#N/A	#N/A	#N/A
LFGYEPTIYYPK	sp|Q8NCW5|NNRE_HUMAN	57FO	745.882	2	881.477	y7	36.66	865565	15431	1
LFGYEPTIYYPK	sp|Q8NCW5|NNRE_HUMAN	52FU	745.882	2	881.477	y7	36.79	143605	3501	1
LFGYEPTIYYPK	sp|Q8NCW5|NNRE_HUMAN	54FU	745.882	2	881.477	y7	36.86	213886	17499	1
LFGYEPTIYYPK	sp|Q8NCW5|NNRE_HUMAN	57FU	745.882	2	881.477	y7	36.39	372656	21004	1
LFGYEPTIYYPK	sp|Q8NCW5|NNRE_HUMAN	52P	745.882	2	881.477	y7	#N/A	#N/A	#N/A	#N/A
LFGYEPTIYYPK	sp|Q8NCW5|NNRE_HUMAN	54P	745.882	2	881.477	y7	#N/A	#N/A	#N/A	#N/A
LFGYEPTIYYPK	sp|Q8NCW5|NNRE_HUMAN	57P	745.882	2	881.477	y7	#N/A	#N/A	#N/A	#N/A
LFGYEPTIYYPK	sp|Q8NCW5|NNRE_HUMAN	52FO	745.882	2	570.292	y4	36.86	126073	12727	3
LFGYEPTIYYPK	sp|Q8NCW5|NNRE_HUMAN	54FO	745.882	2	570.292	y4	36.79	155503	5727	2
LFGYEPTIYYPK	sp|Q8NCW5|NNRE_HUMAN	57FO	745.882	2	570.292	y4	36.66	211181	2068	3
LFGYEPTIYYPK	sp|Q8NCW5|NNRE_HUMAN	52FU	745.882	2	570.292	y4	36.79	29755	8752	3
LFGYEPTIYYPK	sp|Q8NCW5|NNRE_HUMAN	54FU	745.882	2	570.292	y4	36.92	45179	12090	3
LFGYEPTIYYPK	sp|Q8NCW5|NNRE_HUMAN	57FU	745.882	2	570.292	y4	36.39	99131	18776	3
LFGYEPTIYYPK	sp|Q8NCW5|NNRE_HUMAN	52P	745.882	2	570.292	y4	#N/A	#N/A	#N/A	#N/A
LFGYEPTIYYPK	sp|Q8NCW5|NNRE_HUMAN	54P	745.882	2	570.292	y4	#N/A	#N/A	#N/A	#N/A
LFGYEPTIYYPK	sp|Q8NCW5|NNRE_HUMAN	57P	745.882	2	570.292	y4	#N/A	#N/A	#N/A	#N/A
LFGYEPTIYYPK	sp|Q8NCW5|NNRE_HUMAN	52FO	745.882	2	610.287	b5	36.79	97199	15908	4
LFGYEPTIYYPK	sp|Q8NCW5|NNRE_HUMAN	54FO	745.882	2	610.287	b5	36.79	96245	9545	4
LFGYEPTIYYPK	sp|Q8NCW5|NNRE_HUMAN	57FO	745.882	2	610.287	b5	36.66	142140	13840	4
LFGYEPTIYYPK	sp|Q8NCW5|NNRE_HUMAN	52FU	745.882	2	610.287	b5	36.66	28800	8752	4
LFGYEPTIYYPK	sp|Q8NCW5|NNRE_HUMAN	54FU	745.882	2	610.287	b5	36.92	43986	3500	4
LFGYEPTIYYPK	sp|Q8NCW5|NNRE_HUMAN	57FU	745.882	2	610.287	b5	36.46	68341	3501	4
LFGYEPTIYYPK	sp|Q8NCW5|NNRE_HUMAN	52P	745.882	2	610.287	b5	#N/A	#N/A	#N/A	#N/A
LFGYEPTIYYPK	sp|Q8NCW5|NNRE_HUMAN	54P	745.882	2	610.287	b5	#N/A	#N/A	#N/A	#N/A
LFGYEPTIYYPK	sp|Q8NCW5|NNRE_HUMAN	57P	745.882	2	610.287	b5	#N/A	#N/A	#N/A	#N/A
GNAGGIQPDLLISLTAPK	sp|Q8NCW5|NNRE_HUMAN	52FO	589	3	842.535	y8	40.64	38814	2227	4	297546
GNAGGIQPDLLISLTAPK	sp|Q8NCW5|NNRE_HUMAN	54FO	589	3	842.535	y8	40.7	32144	7161	4	311731
GNAGGIQPDLLISLTAPK	sp|Q8NCW5|NNRE_HUMAN	57FO	589	3	842.535	y8	40.64	35953	9227	4	421726
GNAGGIQPDLLISLTAPK	sp|Q8NCW5|NNRE_HUMAN	52FU	589	3	842.535	y8	40.44	12173	0	3	95079
GNAGGIQPDLLISLTAPK	sp|Q8NCW5|NNRE_HUMAN	54FU	589	3	842.535	y8	40.7	20925	3978	4	190953
GNAGGIQPDLLISLTAPK	sp|Q8NCW5|NNRE_HUMAN	57FU	589	3	842.535	y8	40.37	26408	0	3	191535
GNAGGIQPDLLISLTAPK	sp|Q8NCW5|NNRE_HUMAN	52P	589	3	842.535	y8	#N/A	#N/A	#N/A	#N/A	#N/A
GNAGGIQPDLLISLTAPK	sp|Q8NCW5|NNRE_HUMAN	54P	589	3	842.535	y8	#N/A	#N/A	#N/A	#N/A	#N/A
GNAGGIQPDLLISLTAPK	sp|Q8NCW5|NNRE_HUMAN	57P	589	3	842.535	y8	#N/A	#N/A	#N/A	#N/A	#N/A
GNAGGIQPDLLISLTAPK	sp|Q8NCW5|NNRE_HUMAN	52FO	589	3	729.451	y7	40.7	96398	2227	2
GNAGGIQPDLLISLTAPK	sp|Q8NCW5|NNRE_HUMAN	54FO	589	3	729.451	y7	40.7	99137	13526	2
GNAGGIQPDLLISLTAPK	sp|Q8NCW5|NNRE_HUMAN	57FO	589	3	729.451	y7	40.64	147071	2545	2
GNAGGIQPDLLISLTAPK	sp|Q8NCW5|NNRE_HUMAN	52FU	589	3	729.451	y7	40.57	31587	0	2
GNAGGIQPDLLISLTAPK	sp|Q8NCW5|NNRE_HUMAN	54FU	589	3	729.451	y7	40.77	63094	0	2
GNAGGIQPDLLISLTAPK	sp|Q8NCW5|NNRE_HUMAN	57FU	589	3	729.451	y7	40.37	55122	1750	2
GNAGGIQPDLLISLTAPK	sp|Q8NCW5|NNRE_HUMAN	52P	589	3	729.451	y7	#N/A	#N/A	#N/A	#N/A
GNAGGIQPDLLISLTAPK	sp|Q8NCW5|NNRE_HUMAN	54P	589	3	729.451	y7	#N/A	#N/A	#N/A	#N/A
GNAGGIQPDLLISLTAPK	sp|Q8NCW5|NNRE_HUMAN	57P	589	3	729.451	y7	#N/A	#N/A	#N/A	#N/A
GNAGGIQPDLLISLTAPK	sp|Q8NCW5|NNRE_HUMAN	52FO	589	3	616.366	y6	40.64	118032	14953	1
GNAGGIQPDLLISLTAPK	sp|Q8NCW5|NNRE_HUMAN	54FO	589	3	616.366	y6	40.7	132474	17186	1
GNAGGIQPDLLISLTAPK	sp|Q8NCW5|NNRE_HUMAN	57FO	589	3	616.366	y6	40.57	184376	18931	1
GNAGGIQPDLLISLTAPK	sp|Q8NCW5|NNRE_HUMAN	52FU	589	3	616.366	y6	40.77	40259	2228	1
GNAGGIQPDLLISLTAPK	sp|Q8NCW5|NNRE_HUMAN	54FU	589	3	616.366	y6	40.77	75665	2387	1
GNAGGIQPDLLISLTAPK	sp|Q8NCW5|NNRE_HUMAN	57FU	589	3	616.366	y6	40.37	90518	1750	1
GNAGGIQPDLLISLTAPK	sp|Q8NCW5|NNRE_HUMAN	52P	589	3	616.366	y6	#N/A	#N/A	#N/A	#N/A
GNAGGIQPDLLISLTAPK	sp|Q8NCW5|NNRE_HUMAN	54P	589	3	616.366	y6	#N/A	#N/A	#N/A	#N/A
GNAGGIQPDLLISLTAPK	sp|Q8NCW5|NNRE_HUMAN	57P	589	3	616.366	y6	#N/A	#N/A	#N/A	#N/A
GNAGGIQPDLLISLTAPK	sp|Q8NCW5|NNRE_HUMAN	52FO	589	3	529.334	y5	40.83	44302	11135	3
GNAGGIQPDLLISLTAPK	sp|Q8NCW5|NNRE_HUMAN	54FO	589	3	529.334	y5	40.7	47977	25301	3
GNAGGIQPDLLISLTAPK	sp|Q8NCW5|NNRE_HUMAN	57FO	589	3	529.334	y5	40.64	54327	20681	3
GNAGGIQPDLLISLTAPK	sp|Q8NCW5|NNRE_HUMAN	52FU	589	3	529.334	y5	40.77	11059	19573	4
GNAGGIQPDLLISLTAPK	sp|Q8NCW5|NNRE_HUMAN	54FU	589	3	529.334	y5	40.77	31269	7002	3
GNAGGIQPDLLISLTAPK	sp|Q8NCW5|NNRE_HUMAN	57FU	589	3	529.334	y5	40.37	19488	8750	4
GNAGGIQPDLLISLTAPK	sp|Q8NCW5|NNRE_HUMAN	52P	589	3	529.334	y5	#N/A	#N/A	#N/A	#N/A
GNAGGIQPDLLISLTAPK	sp|Q8NCW5|NNRE_HUMAN	54P	589	3	529.334	y5	#N/A	#N/A	#N/A	#N/A
GNAGGIQPDLLISLTAPK	sp|Q8NCW5|NNRE_HUMAN	57P	589	3	529.334	y5	#N/A	#N/A	#N/A	#N/A
FVPPALEK	sp|Q8NCW5|NNRE_HUMAN	52FO	450.763	2	753.451	y7	28.77	13442	8749	4	2839215
FVPPALEK	sp|Q8NCW5|NNRE_HUMAN	54FO	450.763	2	753.451	y7	28.7	23550	8433	4	2849656
FVPPALEK	sp|Q8NCW5|NNRE_HUMAN	57FO	450.763	2	753.451	y7	28.24	19089	10499	4	3872900
FVPPALEK	sp|Q8NCW5|NNRE_HUMAN	52FU	450.763	2	753.451	y7	28.31	11056	3659	3	657308
FVPPALEK	sp|Q8NCW5|NNRE_HUMAN	54FU	450.763	2	753.451	y7	28.44	4216	6841	4	1063861
FVPPALEK	sp|Q8NCW5|NNRE_HUMAN	57FU	450.763	2	753.451	y7	27.97	12886	1750	4	1425057
FVPPALEK	sp|Q8NCW5|NNRE_HUMAN	52P	450.763	2	753.451	y7	#N/A	#N/A	#N/A	#N/A	#N/A
FVPPALEK	sp|Q8NCW5|NNRE_HUMAN	54P	450.763	2	753.451	y7	#N/A	#N/A	#N/A	#N/A	#N/A
FVPPALEK	sp|Q8NCW5|NNRE_HUMAN	57P	450.763	2	753.451	y7	#N/A	#N/A	#N/A	#N/A	#N/A
FVPPALEK	sp|Q8NCW5|NNRE_HUMAN	52FO	450.763	2	654.382	y6	28.84	2280057	124080	1
FVPPALEK	sp|Q8NCW5|NNRE_HUMAN	54FO	450.763	2	654.382	y6	28.7	2270862	172166	1
FVPPALEK	sp|Q8NCW5|NNRE_HUMAN	57FO	450.763	2	654.382	y6	28.5	3093818	153669	1
FVPPALEK	sp|Q8NCW5|NNRE_HUMAN	52FU	450.763	2	654.382	y6	28.64	456870	66653	1
FVPPALEK	sp|Q8NCW5|NNRE_HUMAN	54FU	450.763	2	654.382	y6	28.77	811159	83995	1
FVPPALEK	sp|Q8NCW5|NNRE_HUMAN	57FU	450.763	2	654.382	y6	28.17	1090189	103244	1
FVPPALEK	sp|Q8NCW5|NNRE_HUMAN	52P	450.763	2	654.382	y6	#N/A	#N/A	#N/A	#N/A
FVPPALEK	sp|Q8NCW5|NNRE_HUMAN	54P	450.763	2	654.382	y6	#N/A	#N/A	#N/A	#N/A
FVPPALEK	sp|Q8NCW5|NNRE_HUMAN	57P	450.763	2	654.382	y6	#N/A	#N/A	#N/A	#N/A
FVPPALEK	sp|Q8NCW5|NNRE_HUMAN	52FO	450.763	2	557.329	y5	28.84	458302	92424	2
FVPPALEK	sp|Q8NCW5|NNRE_HUMAN	54FO	450.763	2	557.329	y5	28.7	468286	89106	2
FVPPALEK	sp|Q8NCW5|NNRE_HUMAN	57FO	450.763	2	557.329	y5	28.5	655001	77948	2
FVPPALEK	sp|Q8NCW5|NNRE_HUMAN	52FU	450.763	2	557.329	y5	28.57	182462	26725	2
FVPPALEK	sp|Q8NCW5|NNRE_HUMAN	54FU	450.763	2	557.329	y5	28.77	231385	38498	2
FVPPALEK	sp|Q8NCW5|NNRE_HUMAN	57FU	450.763	2	557.329	y5	28.11	281734	40089	2
FVPPALEK	sp|Q8NCW5|NNRE_HUMAN	52P	450.763	2	557.329	y5	#N/A	#N/A	#N/A	#N/A
FVPPALEK	sp|Q8NCW5|NNRE_HUMAN	54P	450.763	2	557.329	y5	#N/A	#N/A	#N/A	#N/A
FVPPALEK	sp|Q8NCW5|NNRE_HUMAN	57P	450.763	2	557.329	y5	#N/A	#N/A	#N/A	#N/A
FVPPALEK	sp|Q8NCW5|NNRE_HUMAN	52FO	450.763	2	389.239	y3	28.77	87413	59972	3
FVPPALEK	sp|Q8NCW5|NNRE_HUMAN	54FO	450.763	2	389.239	y3	28.84	86958	73354	3
FVPPALEK	sp|Q8NCW5|NNRE_HUMAN	57FO	450.763	2	389.239	y3	28.5	104991	66176	3
FVPPALEK	sp|Q8NCW5|NNRE_HUMAN	52FU	450.763	2	389.239	y3	28.77	6920	43110	4
FVPPALEK	sp|Q8NCW5|NNRE_HUMAN	54FU	450.763	2	389.239	y3	28.77	17101	46293	3
FVPPALEK	sp|Q8NCW5|NNRE_HUMAN	57FU	450.763	2	389.239	y3	28.24	40248	32612	3
FVPPALEK	sp|Q8NCW5|NNRE_HUMAN	52P	450.763	2	389.239	y3	#N/A	#N/A	#N/A	#N/A
FVPPALEK	sp|Q8NCW5|NNRE_HUMAN	54P	450.763	2	389.239	y3	#N/A	#N/A	#N/A	#N/A
FVPPALEK	sp|Q8NCW5|NNRE_HUMAN	57P	450.763	2	389.239	y3	#N/A	#N/A	#N/A	#N/A

## Sheet: PTGR2
Peptide Sequence	Protein Name	Replicate Name	Precursor Mz	Precursor Charge	Product Mz	Fragment Ion	Retention Time	Area	Background	Peak Rank	Total Area
GDFVTSFYWPWQTK	sp|Q8N8N7|PTGR2_HUMAN	52FO	881.417	2	845.43	y6	43.75	40248	0	3	259940
GDFVTSFYWPWQTK	sp|Q8N8N7|PTGR2_HUMAN	54FO	881.417	2	845.43	y6	43.88	67924	12567	3	416453		Replicate Name	GDFVTSFYWPWQTK	DNVAEQLR	FEPGILQLSQWFK	SUMA
GDFVTSFYWPWQTK	sp|Q8N8N7|PTGR2_HUMAN	57FO	881.417	2	845.43	y6	43.82	40882	6204	3	266208		52FO	259940	3181867	231359	3673166
GDFVTSFYWPWQTK	sp|Q8N8N7|PTGR2_HUMAN	52FU	881.417	2	845.43	y6	43.95	7240	6842	4	51319		54FO	416453	3239772	658122	4314347
GDFVTSFYWPWQTK	sp|Q8N8N7|PTGR2_HUMAN	54FU	881.417	2	845.43	y6	43.88	19652	0	3	91021		57FO	266208	1836841	651006	2754055
GDFVTSFYWPWQTK	sp|Q8N8N7|PTGR2_HUMAN	57FU	881.417	2	845.43	y6	43.69	32453	0	3	166161		52FU	51319	980330	430396	1462045
GDFVTSFYWPWQTK	sp|Q8N8N7|PTGR2_HUMAN	52P	881.417	2	845.43	y6	#N/A	#N/A	#N/A	#N/A	#N/A		54FU	91021	1208108	336775	1635904
GDFVTSFYWPWQTK	sp|Q8N8N7|PTGR2_HUMAN	54P	881.417	2	845.43	y6	#N/A	#N/A	#N/A	#N/A	#N/A		57FU	166161	1450389	706086	2322636
GDFVTSFYWPWQTK	sp|Q8N8N7|PTGR2_HUMAN	57P	881.417	2	845.43	y6	#N/A	#N/A	#N/A	#N/A	#N/A		52P	#N/A	#N/A	#N/A	#N/A
GDFVTSFYWPWQTK	sp|Q8N8N7|PTGR2_HUMAN	52FO	881.417	2	659.351	y5	43.82	102847	2545	1			54P	#N/A	#N/A	#N/A	#N/A
GDFVTSFYWPWQTK	sp|Q8N8N7|PTGR2_HUMAN	54FO	881.417	2	659.351	y5	43.88	171878	0	1			57P	#N/A	#N/A	#N/A	#N/A
GDFVTSFYWPWQTK	sp|Q8N8N7|PTGR2_HUMAN	57FO	881.417	2	659.351	y5	43.82	99182	8113	2
GDFVTSFYWPWQTK	sp|Q8N8N7|PTGR2_HUMAN	52FU	881.417	2	659.351	y5	43.88	13128	8275	2
GDFVTSFYWPWQTK	sp|Q8N8N7|PTGR2_HUMAN	54FU	881.417	2	659.351	y5	43.95	32621	2069	1
GDFVTSFYWPWQTK	sp|Q8N8N7|PTGR2_HUMAN	57FU	881.417	2	659.351	y5	43.69	60849	2227	1
GDFVTSFYWPWQTK	sp|Q8N8N7|PTGR2_HUMAN	52P	881.417	2	659.351	y5	#N/A	#N/A	#N/A	#N/A
GDFVTSFYWPWQTK	sp|Q8N8N7|PTGR2_HUMAN	54P	881.417	2	659.351	y5	#N/A	#N/A	#N/A	#N/A
GDFVTSFYWPWQTK	sp|Q8N8N7|PTGR2_HUMAN	57P	881.417	2	659.351	y5	#N/A	#N/A	#N/A	#N/A
GDFVTSFYWPWQTK	sp|Q8N8N7|PTGR2_HUMAN	52FO	881.417	2	320.124	b3	43.82	96404	2545	2
GDFVTSFYWPWQTK	sp|Q8N8N7|PTGR2_HUMAN	54FO	881.417	2	320.124	b3	43.95	141813	7795	2
GDFVTSFYWPWQTK	sp|Q8N8N7|PTGR2_HUMAN	57FO	881.417	2	320.124	b3	43.82	103000	2068	1
GDFVTSFYWPWQTK	sp|Q8N8N7|PTGR2_HUMAN	52FU	881.417	2	320.124	b3	43.88	20289	1910	1
GDFVTSFYWPWQTK	sp|Q8N8N7|PTGR2_HUMAN	54FU	881.417	2	320.124	b3	44.02	29598	0	2
GDFVTSFYWPWQTK	sp|Q8N8N7|PTGR2_HUMAN	57FU	881.417	2	320.124	b3	43.75	55838	4136	2
GDFVTSFYWPWQTK	sp|Q8N8N7|PTGR2_HUMAN	52P	881.417	2	320.124	b3	#N/A	#N/A	#N/A	#N/A
GDFVTSFYWPWQTK	sp|Q8N8N7|PTGR2_HUMAN	54P	881.417	2	320.124	b3	#N/A	#N/A	#N/A	#N/A
GDFVTSFYWPWQTK	sp|Q8N8N7|PTGR2_HUMAN	57P	881.417	2	320.124	b3	#N/A	#N/A	#N/A	#N/A
GDFVTSFYWPWQTK	sp|Q8N8N7|PTGR2_HUMAN	52FO	881.417	2	520.24	b5	43.82	20442	0	4
GDFVTSFYWPWQTK	sp|Q8N8N7|PTGR2_HUMAN	54FO	881.417	2	520.24	b5	43.82	34837	0	4
GDFVTSFYWPWQTK	sp|Q8N8N7|PTGR2_HUMAN	57FO	881.417	2	520.24	b5	43.88	23145	2068	4
GDFVTSFYWPWQTK	sp|Q8N8N7|PTGR2_HUMAN	52FU	881.417	2	520.24	b5	43.95	10662	0	3
GDFVTSFYWPWQTK	sp|Q8N8N7|PTGR2_HUMAN	54FU	881.417	2	520.24	b5	43.55	9150	2228	4
GDFVTSFYWPWQTK	sp|Q8N8N7|PTGR2_HUMAN	57FU	881.417	2	520.24	b5	43.69	17022	4454	4
GDFVTSFYWPWQTK	sp|Q8N8N7|PTGR2_HUMAN	52P	881.417	2	520.24	b5	#N/A	#N/A	#N/A	#N/A
GDFVTSFYWPWQTK	sp|Q8N8N7|PTGR2_HUMAN	54P	881.417	2	520.24	b5	#N/A	#N/A	#N/A	#N/A
GDFVTSFYWPWQTK	sp|Q8N8N7|PTGR2_HUMAN	57P	881.417	2	520.24	b5	#N/A	#N/A	#N/A	#N/A
DNVAEQLR	sp|Q8N8N7|PTGR2_HUMAN	52FO	472.743	2	715.41	y6	24.26	221118	23862	4	3181867
DNVAEQLR	sp|Q8N8N7|PTGR2_HUMAN	54FO	472.743	2	715.41	y6	24.26	214993	41042	4	3239772
DNVAEQLR	sp|Q8N8N7|PTGR2_HUMAN	57FO	472.743	2	715.41	y6	23.93	116130	44543	4	1836841
DNVAEQLR	sp|Q8N8N7|PTGR2_HUMAN	52FU	472.743	2	715.41	y6	24.26	41053	13684	4	980330
DNVAEQLR	sp|Q8N8N7|PTGR2_HUMAN	54FU	472.743	2	715.41	y6	24.39	41053	25141	4	1208108
DNVAEQLR	sp|Q8N8N7|PTGR2_HUMAN	57FU	472.743	2	715.41	y6	23.93	79936	10340	4	1450389
DNVAEQLR	sp|Q8N8N7|PTGR2_HUMAN	52P	472.743	2	715.41	y6	#N/A	#N/A	#N/A	#N/A	#N/A
DNVAEQLR	sp|Q8N8N7|PTGR2_HUMAN	54P	472.743	2	715.41	y6	#N/A	#N/A	#N/A	#N/A	#N/A
DNVAEQLR	sp|Q8N8N7|PTGR2_HUMAN	57P	472.743	2	715.41	y6	#N/A	#N/A	#N/A	#N/A	#N/A
DNVAEQLR	sp|Q8N8N7|PTGR2_HUMAN	52FO	472.743	2	616.341	y5	24.26	902685	101810	2
DNVAEQLR	sp|Q8N8N7|PTGR2_HUMAN	54FO	472.743	2	616.341	y5	24.26	957010	49791	2
DNVAEQLR	sp|Q8N8N7|PTGR2_HUMAN	57FO	472.743	2	616.341	y5	23.93	534277	83995	2
DNVAEQLR	sp|Q8N8N7|PTGR2_HUMAN	52FU	472.743	2	616.341	y5	24.26	115361	42166	3
DNVAEQLR	sp|Q8N8N7|PTGR2_HUMAN	54FU	472.743	2	616.341	y5	24.39	185294	63647	2
DNVAEQLR	sp|Q8N8N7|PTGR2_HUMAN	57FU	472.743	2	616.341	y5	23.93	277511	54882	2
DNVAEQLR	sp|Q8N8N7|PTGR2_HUMAN	52P	472.743	2	616.341	y5	#N/A	#N/A	#N/A	#N/A
DNVAEQLR	sp|Q8N8N7|PTGR2_HUMAN	54P	472.743	2	616.341	y5	#N/A	#N/A	#N/A	#N/A
DNVAEQLR	sp|Q8N8N7|PTGR2_HUMAN	57P	472.743	2	616.341	y5	#N/A	#N/A	#N/A	#N/A
DNVAEQLR	sp|Q8N8N7|PTGR2_HUMAN	52FO	472.743	2	545.304	y4	24.26	631935	145556	3
DNVAEQLR	sp|Q8N8N7|PTGR2_HUMAN	54FO	472.743	2	545.304	y4	24.26	545318	166236	3
DNVAEQLR	sp|Q8N8N7|PTGR2_HUMAN	57FO	472.743	2	545.304	y4	23.93	331925	124720	3
DNVAEQLR	sp|Q8N8N7|PTGR2_HUMAN	52FU	472.743	2	545.304	y4	24.26	132944	17185	2
DNVAEQLR	sp|Q8N8N7|PTGR2_HUMAN	54FU	472.743	2	545.304	y4	24.39	141934	31505	3
DNVAEQLR	sp|Q8N8N7|PTGR2_HUMAN	57FU	472.743	2	545.304	y4	23.93	194631	59972	3
DNVAEQLR	sp|Q8N8N7|PTGR2_HUMAN	52P	472.743	2	545.304	y4	#N/A	#N/A	#N/A	#N/A
DNVAEQLR	sp|Q8N8N7|PTGR2_HUMAN	54P	472.743	2	545.304	y4	#N/A	#N/A	#N/A	#N/A
DNVAEQLR	sp|Q8N8N7|PTGR2_HUMAN	57P	472.743	2	545.304	y4	#N/A	#N/A	#N/A	#N/A
DNVAEQLR	sp|Q8N8N7|PTGR2_HUMAN	52FO	472.743	2	230.077	b2	24.26	1426129	498072	1
DNVAEQLR	sp|Q8N8N7|PTGR2_HUMAN	54FO	472.743	2	230.077	b2	24.26	1522451	382263	1
DNVAEQLR	sp|Q8N8N7|PTGR2_HUMAN	57FO	472.743	2	230.077	b2	23.93	854509	465156	1
DNVAEQLR	sp|Q8N8N7|PTGR2_HUMAN	52FU	472.743	2	230.077	b2	23.93	690973	88788	1
DNVAEQLR	sp|Q8N8N7|PTGR2_HUMAN	54FU	472.743	2	230.077	b2	24.06	839828	98654	1
DNVAEQLR	sp|Q8N8N7|PTGR2_HUMAN	57FU	472.743	2	230.077	b2	23.93	898310	124080	1
DNVAEQLR	sp|Q8N8N7|PTGR2_HUMAN	52P	472.743	2	230.077	b2	#N/A	#N/A	#N/A	#N/A
DNVAEQLR	sp|Q8N8N7|PTGR2_HUMAN	54P	472.743	2	230.077	b2	#N/A	#N/A	#N/A	#N/A
DNVAEQLR	sp|Q8N8N7|PTGR2_HUMAN	57P	472.743	2	230.077	b2	#N/A	#N/A	#N/A	#N/A
FEPGILQLSQWFK	sp|Q8N8N7|PTGR2_HUMAN	52FO	796.927	2	936.494	y7	37.72	30312	13048	3	231359
FEPGILQLSQWFK	sp|Q8N8N7|PTGR2_HUMAN	54FO	796.927	2	936.494	y7	37.65	102131	5091	3	658122
FEPGILQLSQWFK	sp|Q8N8N7|PTGR2_HUMAN	57FO	796.927	2	936.494	y7	37.52	88126	16225	3	651006
FEPGILQLSQWFK	sp|Q8N8N7|PTGR2_HUMAN	52FU	796.927	2	936.494	y7	37.65	46531	17499	3	430396
FEPGILQLSQWFK	sp|Q8N8N7|PTGR2_HUMAN	54FU	796.927	2	936.494	y7	37.72	45906	13207	3	336775
FEPGILQLSQWFK	sp|Q8N8N7|PTGR2_HUMAN	57FU	796.927	2	936.494	y7	37.32	76121	32771	3	706086
FEPGILQLSQWFK	sp|Q8N8N7|PTGR2_HUMAN	52P	796.927	2	936.494	y7	#N/A	#N/A	#N/A	#N/A	#N/A
FEPGILQLSQWFK	sp|Q8N8N7|PTGR2_HUMAN	54P	796.927	2	936.494	y7	#N/A	#N/A	#N/A	#N/A	#N/A
FEPGILQLSQWFK	sp|Q8N8N7|PTGR2_HUMAN	57P	796.927	2	936.494	y7	#N/A	#N/A	#N/A	#N/A	#N/A
FEPGILQLSQWFK	sp|Q8N8N7|PTGR2_HUMAN	52FO	796.927	2	808.435	y6	37.65	70967	9547	2
FEPGILQLSQWFK	sp|Q8N8N7|PTGR2_HUMAN	54FO	796.927	2	808.435	y6	37.65	156378	17499	2
FEPGILQLSQWFK	sp|Q8N8N7|PTGR2_HUMAN	57FO	796.927	2	808.435	y6	37.59	192637	11453	2
FEPGILQLSQWFK	sp|Q8N8N7|PTGR2_HUMAN	52FU	796.927	2	808.435	y6	37.65	136254	26726	2
FEPGILQLSQWFK	sp|Q8N8N7|PTGR2_HUMAN	54FU	796.927	2	808.435	y6	37.72	87754	30551	2
FEPGILQLSQWFK	sp|Q8N8N7|PTGR2_HUMAN	57FU	796.927	2	808.435	y6	37.25	207443	71587	2
FEPGILQLSQWFK	sp|Q8N8N7|PTGR2_HUMAN	52P	796.927	2	808.435	y6	#N/A	#N/A	#N/A	#N/A
FEPGILQLSQWFK	sp|Q8N8N7|PTGR2_HUMAN	54P	796.927	2	808.435	y6	#N/A	#N/A	#N/A	#N/A
FEPGILQLSQWFK	sp|Q8N8N7|PTGR2_HUMAN	57P	796.927	2	808.435	y6	#N/A	#N/A	#N/A	#N/A
FEPGILQLSQWFK	sp|Q8N8N7|PTGR2_HUMAN	52FO	796.927	2	695.351	y5	37.72	130080	9229	1
FEPGILQLSQWFK	sp|Q8N8N7|PTGR2_HUMAN	54FO	796.927	2	695.351	y5	37.65	399614	5091	1
FEPGILQLSQWFK	sp|Q8N8N7|PTGR2_HUMAN	57FO	796.927	2	695.351	y5	37.45	370242	16225	1
FEPGILQLSQWFK	sp|Q8N8N7|PTGR2_HUMAN	52FU	796.927	2	695.351	y5	37.59	247611	15272	1
FEPGILQLSQWFK	sp|Q8N8N7|PTGR2_HUMAN	54FU	796.927	2	695.351	y5	37.72	203115	11457	1
FEPGILQLSQWFK	sp|Q8N8N7|PTGR2_HUMAN	57FU	796.927	2	695.351	y5	37.25	422522	14317	1
FEPGILQLSQWFK	sp|Q8N8N7|PTGR2_HUMAN	52P	796.927	2	695.351	y5	#N/A	#N/A	#N/A	#N/A
FEPGILQLSQWFK	sp|Q8N8N7|PTGR2_HUMAN	54P	796.927	2	695.351	y5	#N/A	#N/A	#N/A	#N/A
FEPGILQLSQWFK	sp|Q8N8N7|PTGR2_HUMAN	57P	796.927	2	695.351	y5	#N/A	#N/A	#N/A	#N/A

## Sheet: EF2
Peptide Sequence	Protein Name	Replicate Name	Precursor Mz	Precursor Charge	Product Mz	Fragment Ion	Retention Time	Area	Background	Peak Rank	Total Area
VFSGLVSTGLK	sp|P13639|EF2_HUMAN	52FO	554.324	2	1008.57	y10	32.35	804424	20685	4	13845021
VFSGLVSTGLK	sp|P13639|EF2_HUMAN	54FO	554.324	2	1008.57	y10	32.42	932380	8272	4	16427252		Replicate Name	VFSGLVSTGLK	FSVSPVVR	SDPVVSYR	YEWDVAEAR	SUMA
VFSGLVSTGLK	sp|P13639|EF2_HUMAN	57FO	554.324	2	1008.57	y10	32.22	672023	13840	4	11693942		52FO	13845021	24381004	8939119	3676466	50841610
VFSGLVSTGLK	sp|P13639|EF2_HUMAN	52FU	554.324	2	1008.57	y10	32.48	260895	1909	4	4347792		54FO	16427252	29293432	10311763	4574165	60606612
VFSGLVSTGLK	sp|P13639|EF2_HUMAN	54FU	554.324	2	1008.57	y10	32.55	368970	15748	4	6266835		57FO	11693942	22981824	8007726	3334121	46017613
VFSGLVSTGLK	sp|P13639|EF2_HUMAN	57FU	554.324	2	1008.57	y10	32.02	403500	5250	4	7246614		52FU	4347792	6959850	3304118	1325233	15936993
VFSGLVSTGLK	sp|P13639|EF2_HUMAN	52P	554.324	2	1008.57	y10	#N/A	#N/A	#N/A	#N/A	#N/A		54FU	6266835	10547312	5409823	2683398	24907368
VFSGLVSTGLK	sp|P13639|EF2_HUMAN	54P	554.324	2	1008.57	y10	#N/A	#N/A	#N/A	#N/A	#N/A		57FU	7246614	11950447	5308437	2317600	26823098
VFSGLVSTGLK	sp|P13639|EF2_HUMAN	57P	554.324	2	1008.57	y10	#N/A	#N/A	#N/A	#N/A	#N/A		52P	#N/A	#N/A	#N/A	#N/A	#N/A
VFSGLVSTGLK	sp|P13639|EF2_HUMAN	52FO	554.324	2	861.504	y9	32.42	9002484	204786	1			54P	#N/A	#N/A	#N/A	#N/A	#N/A
VFSGLVSTGLK	sp|P13639|EF2_HUMAN	54FO	554.324	2	861.504	y9	32.42	10657983	16545	1			57P	#N/A	#N/A	#N/A	#N/A	#N/A
VFSGLVSTGLK	sp|P13639|EF2_HUMAN	57FO	554.324	2	861.504	y9	32.22	7600721	26884	1
VFSGLVSTGLK	sp|P13639|EF2_HUMAN	52FU	554.324	2	861.504	y9	32.48	2806446	53452	1
VFSGLVSTGLK	sp|P13639|EF2_HUMAN	54FU	554.324	2	861.504	y9	32.55	4106944	41995	1
VFSGLVSTGLK	sp|P13639|EF2_HUMAN	57FU	554.324	2	861.504	y9	32.02	4723964	19248	1
VFSGLVSTGLK	sp|P13639|EF2_HUMAN	52P	554.324	2	861.504	y9	#N/A	#N/A	#N/A	#N/A
VFSGLVSTGLK	sp|P13639|EF2_HUMAN	54P	554.324	2	861.504	y9	#N/A	#N/A	#N/A	#N/A
VFSGLVSTGLK	sp|P13639|EF2_HUMAN	57P	554.324	2	861.504	y9	#N/A	#N/A	#N/A	#N/A
VFSGLVSTGLK	sp|P13639|EF2_HUMAN	52FO	554.324	2	774.472	y8	32.42	1657300	78605	3
VFSGLVSTGLK	sp|P13639|EF2_HUMAN	54FO	554.324	2	774.472	y8	32.42	2003718	51702	3
VFSGLVSTGLK	sp|P13639|EF2_HUMAN	57FO	554.324	2	774.472	y8	32.15	1382065	76516	3
VFSGLVSTGLK	sp|P13639|EF2_HUMAN	52FU	554.324	2	774.472	y8	32.48	543901	41998	3
VFSGLVSTGLK	sp|P13639|EF2_HUMAN	54FU	554.324	2	774.472	y8	32.55	737541	104829	3
VFSGLVSTGLK	sp|P13639|EF2_HUMAN	57FU	554.324	2	774.472	y8	32.02	836986	88447	3
VFSGLVSTGLK	sp|P13639|EF2_HUMAN	52P	554.324	2	774.472	y8	#N/A	#N/A	#N/A	#N/A
VFSGLVSTGLK	sp|P13639|EF2_HUMAN	54P	554.324	2	774.472	y8	#N/A	#N/A	#N/A	#N/A
VFSGLVSTGLK	sp|P13639|EF2_HUMAN	57P	554.324	2	774.472	y8	#N/A	#N/A	#N/A	#N/A
VFSGLVSTGLK	sp|P13639|EF2_HUMAN	52FO	554.324	2	604.366	y6	32.42	2380813	74468	2
VFSGLVSTGLK	sp|P13639|EF2_HUMAN	54FO	554.324	2	604.366	y6	32.42	2833172	47566	2
VFSGLVSTGLK	sp|P13639|EF2_HUMAN	57FO	554.324	2	604.366	y6	32.15	2039134	6204	2
VFSGLVSTGLK	sp|P13639|EF2_HUMAN	52FU	554.324	2	604.366	y6	32.48	736550	38180	2
VFSGLVSTGLK	sp|P13639|EF2_HUMAN	54FU	554.324	2	604.366	y6	32.55	1053381	45495	2
VFSGLVSTGLK	sp|P13639|EF2_HUMAN	57FU	554.324	2	604.366	y6	32.02	1282164	10499	2
VFSGLVSTGLK	sp|P13639|EF2_HUMAN	52P	554.324	2	604.366	y6	#N/A	#N/A	#N/A	#N/A
VFSGLVSTGLK	sp|P13639|EF2_HUMAN	54P	554.324	2	604.366	y6	#N/A	#N/A	#N/A	#N/A
VFSGLVSTGLK	sp|P13639|EF2_HUMAN	57P	554.324	2	604.366	y6	#N/A	#N/A	#N/A	#N/A
FSVSPVVR	sp|P13639|EF2_HUMAN	52FO	445.758	2	743.441	y7	28.7	2906863	56648	4	24381004
FSVSPVVR	sp|P13639|EF2_HUMAN	54FO	445.758	2	743.441	y7	28.64	3436153	73494	4	29293432
FSVSPVVR	sp|P13639|EF2_HUMAN	57FO	445.758	2	743.441	y7	28.37	2721168	40734	4	22981824
FSVSPVVR	sp|P13639|EF2_HUMAN	52FU	445.758	2	743.441	y7	28.5	841658	8911	4	6959850
FSVSPVVR	sp|P13639|EF2_HUMAN	54FU	445.758	2	743.441	y7	28.7	1248758	18612	4	10547312
FSVSPVVR	sp|P13639|EF2_HUMAN	57FU	445.758	2	743.441	y7	28.04	1445116	19094	4	11950447
FSVSPVVR	sp|P13639|EF2_HUMAN	52P	445.758	2	743.441	y7	#N/A	#N/A	#N/A	#N/A	#N/A
FSVSPVVR	sp|P13639|EF2_HUMAN	54P	445.758	2	743.441	y7	#N/A	#N/A	#N/A	#N/A	#N/A
FSVSPVVR	sp|P13639|EF2_HUMAN	57P	445.758	2	743.441	y7	#N/A	#N/A	#N/A	#N/A	#N/A
FSVSPVVR	sp|P13639|EF2_HUMAN	52FO	445.758	2	656.409	y6	28.77	6002367	48373	3
FSVSPVVR	sp|P13639|EF2_HUMAN	54FO	445.758	2	656.409	y6	28.64	7261886	56632	3
FSVSPVVR	sp|P13639|EF2_HUMAN	57FO	445.758	2	656.409	y6	28.44	5612513	73831	3
FSVSPVVR	sp|P13639|EF2_HUMAN	52FU	445.758	2	656.409	y6	28.5	1731052	19572	3
FSVSPVVR	sp|P13639|EF2_HUMAN	54FU	445.758	2	656.409	y6	28.64	2597099	16544	3
FSVSPVVR	sp|P13639|EF2_HUMAN	57FU	445.758	2	656.409	y6	28.04	2959050	34370	3
FSVSPVVR	sp|P13639|EF2_HUMAN	52P	445.758	2	656.409	y6	#N/A	#N/A	#N/A	#N/A
FSVSPVVR	sp|P13639|EF2_HUMAN	54P	445.758	2	656.409	y6	#N/A	#N/A	#N/A	#N/A
FSVSPVVR	sp|P13639|EF2_HUMAN	57P	445.758	2	656.409	y6	#N/A	#N/A	#N/A	#N/A
FSVSPVVR	sp|P13639|EF2_HUMAN	52FO	445.758	2	557.341	y5	28.7	8490243	193494	1
FSVSPVVR	sp|P13639|EF2_HUMAN	54FO	445.758	2	557.341	y5	28.64	10297994	214755	1
FSVSPVVR	sp|P13639|EF2_HUMAN	57FO	445.758	2	557.341	y5	28.37	8030957	150208	1
FSVSPVVR	sp|P13639|EF2_HUMAN	52FU	445.758	2	557.341	y5	28.5	2368879	222130	1
FSVSPVVR	sp|P13639|EF2_HUMAN	54FU	445.758	2	557.341	y5	28.7	3740786	163373	1
FSVSPVVR	sp|P13639|EF2_HUMAN	57FU	445.758	2	557.341	y5	28.04	4192777	124113	1
FSVSPVVR	sp|P13639|EF2_HUMAN	52P	445.758	2	557.341	y5	#N/A	#N/A	#N/A	#N/A
FSVSPVVR	sp|P13639|EF2_HUMAN	54P	445.758	2	557.341	y5	#N/A	#N/A	#N/A	#N/A
FSVSPVVR	sp|P13639|EF2_HUMAN	57P	445.758	2	557.341	y5	#N/A	#N/A	#N/A	#N/A
FSVSPVVR	sp|P13639|EF2_HUMAN	52FO	445.758	2	470.309	y4	28.7	6981532	142097	2
FSVSPVVR	sp|P13639|EF2_HUMAN	54FO	445.758	2	470.309	y4	28.64	8297401	230662	2
FSVSPVVR	sp|P13639|EF2_HUMAN	57FO	445.758	2	470.309	y4	28.44	6617188	213855	2
FSVSPVVR	sp|P13639|EF2_HUMAN	52FU	445.758	2	470.309	y4	28.5	2018261	119180	2
FSVSPVVR	sp|P13639|EF2_HUMAN	54FU	445.758	2	470.309	y4	28.7	2960670	155101	2
FSVSPVVR	sp|P13639|EF2_HUMAN	57FU	445.758	2	470.309	y4	28.04	3353505	185214	2
FSVSPVVR	sp|P13639|EF2_HUMAN	52P	445.758	2	470.309	y4	#N/A	#N/A	#N/A	#N/A
FSVSPVVR	sp|P13639|EF2_HUMAN	54P	445.758	2	470.309	y4	#N/A	#N/A	#N/A	#N/A
FSVSPVVR	sp|P13639|EF2_HUMAN	57P	445.758	2	470.309	y4	#N/A	#N/A	#N/A	#N/A
SDPVVSYR	sp|P13639|EF2_HUMAN	52FO	461.735	2	720.404	y6	24.33	1605966	38179	2	8939119
SDPVVSYR	sp|P13639|EF2_HUMAN	54FO	461.735	2	720.404	y6	24.33	1842833	84015	2	10311763
SDPVVSYR	sp|P13639|EF2_HUMAN	57FO	461.735	2	720.404	y6	24	1432227	44553	2	8007726
SDPVVSYR	sp|P13639|EF2_HUMAN	52FU	461.735	2	720.404	y6	24.33	634321	29111	2	3304118
SDPVVSYR	sp|P13639|EF2_HUMAN	54FU	461.735	2	720.404	y6	24.46	1086451	20681	2	5409823
SDPVVSYR	sp|P13639|EF2_HUMAN	57FU	461.735	2	720.404	y6	24	950257	26255	2	5308437
SDPVVSYR	sp|P13639|EF2_HUMAN	52P	461.735	2	720.404	y6	#N/A	#N/A	#N/A	#N/A	#N/A
SDPVVSYR	sp|P13639|EF2_HUMAN	54P	461.735	2	720.404	y6	#N/A	#N/A	#N/A	#N/A	#N/A
SDPVVSYR	sp|P13639|EF2_HUMAN	57P	461.735	2	720.404	y6	#N/A	#N/A	#N/A	#N/A	#N/A
SDPVVSYR	sp|P13639|EF2_HUMAN	52FO	461.735	2	623.351	y5	24.33	1336171	28634	4
SDPVVSYR	sp|P13639|EF2_HUMAN	54FO	461.735	2	623.351	y5	24.33	1543769	28641	4
SDPVVSYR	sp|P13639|EF2_HUMAN	57FO	461.735	2	623.351	y5	24	1186468	42326	4
SDPVVSYR	sp|P13639|EF2_HUMAN	52FU	461.735	2	623.351	y5	24.33	486538	13363	4
SDPVVSYR	sp|P13639|EF2_HUMAN	54FU	461.735	2	623.351	y5	24.46	798592	39293	4
SDPVVSYR	sp|P13639|EF2_HUMAN	57FU	461.735	2	623.351	y5	24	792252	35006	4
SDPVVSYR	sp|P13639|EF2_HUMAN	52P	461.735	2	623.351	y5	#N/A	#N/A	#N/A	#N/A
SDPVVSYR	sp|P13639|EF2_HUMAN	54P	461.735	2	623.351	y5	#N/A	#N/A	#N/A	#N/A
SDPVVSYR	sp|P13639|EF2_HUMAN	57P	461.735	2	623.351	y5	#N/A	#N/A	#N/A	#N/A
SDPVVSYR	sp|P13639|EF2_HUMAN	52FO	461.735	2	524.283	y4	24.33	4431421	81130	1
SDPVVSYR	sp|P13639|EF2_HUMAN	54FO	461.735	2	524.283	y4	24.33	5147091	82105	1
SDPVVSYR	sp|P13639|EF2_HUMAN	57FO	461.735	2	524.283	y4	24	4025225	60147	1
SDPVVSYR	sp|P13639|EF2_HUMAN	52FU	461.735	2	524.283	y4	24.33	1603978	31179	1
SDPVVSYR	sp|P13639|EF2_HUMAN	54FU	461.735	2	524.283	y4	24.39	2625013	43429	1
SDPVVSYR	sp|P13639|EF2_HUMAN	57FU	461.735	2	524.283	y4	24	2650519	78764	1
SDPVVSYR	sp|P13639|EF2_HUMAN	52P	461.735	2	524.283	y4	#N/A	#N/A	#N/A	#N/A
SDPVVSYR	sp|P13639|EF2_HUMAN	54P	461.735	2	524.283	y4	#N/A	#N/A	#N/A	#N/A
SDPVVSYR	sp|P13639|EF2_HUMAN	57P	461.735	2	524.283	y4	#N/A	#N/A	#N/A	#N/A
SDPVVSYR	sp|P13639|EF2_HUMAN	52FO	461.735	2	425.214	y3	24.33	1565561	145238	3
SDPVVSYR	sp|P13639|EF2_HUMAN	54FO	461.735	2	425.214	y3	24.33	1778071	103109	3
SDPVVSYR	sp|P13639|EF2_HUMAN	57FO	461.735	2	425.214	y3	24	1363806	147026	3
SDPVVSYR	sp|P13639|EF2_HUMAN	52FU	461.735	2	425.214	y3	24.33	579281	40088	3
SDPVVSYR	sp|P13639|EF2_HUMAN	54FU	461.735	2	425.214	y3	24.46	899768	49634	3
SDPVVSYR	sp|P13639|EF2_HUMAN	57FU	461.735	2	425.214	y3	24	915410	49009	3
SDPVVSYR	sp|P13639|EF2_HUMAN	52P	461.735	2	425.214	y3	#N/A	#N/A	#N/A	#N/A
SDPVVSYR	sp|P13639|EF2_HUMAN	54P	461.735	2	425.214	y3	#N/A	#N/A	#N/A	#N/A
SDPVVSYR	sp|P13639|EF2_HUMAN	57P	461.735	2	425.214	y3	#N/A	#N/A	#N/A	#N/A
YEWDVAEAR	sp|P13639|EF2_HUMAN	52FO	569.762	2	846.41	y7	29.9	1540391	12408	1	3676466
YEWDVAEAR	sp|P13639|EF2_HUMAN	54FO	569.762	2	846.41	y7	29.9	1910814	12408	1	4574165
YEWDVAEAR	sp|P13639|EF2_HUMAN	57FO	569.762	2	846.41	y7	29.7	1350447	4454	1	3334121
YEWDVAEAR	sp|P13639|EF2_HUMAN	52FU	569.762	2	846.41	y7	29.9	548594	10818	1	1325233
YEWDVAEAR	sp|P13639|EF2_HUMAN	54FU	569.762	2	846.41	y7	29.96	1099305	11135	1	2683398
YEWDVAEAR	sp|P13639|EF2_HUMAN	57FU	569.762	2	846.41	y7	29.5	926308	20680	1	2317600
YEWDVAEAR	sp|P13639|EF2_HUMAN	52P	569.762	2	846.41	y7	#N/A	#N/A	#N/A	#N/A	#N/A
YEWDVAEAR	sp|P13639|EF2_HUMAN	54P	569.762	2	846.41	y7	#N/A	#N/A	#N/A	#N/A	#N/A
YEWDVAEAR	sp|P13639|EF2_HUMAN	57P	569.762	2	846.41	y7	#N/A	#N/A	#N/A	#N/A	#N/A
YEWDVAEAR	sp|P13639|EF2_HUMAN	52FO	569.762	2	660.331	y6	29.9	711017	16545	3
YEWDVAEAR	sp|P13639|EF2_HUMAN	54FO	569.762	2	660.331	y6	29.83	831204	4136	3
YEWDVAEAR	sp|P13639|EF2_HUMAN	57FO	569.762	2	660.331	y6	29.63	588604	35316	4
YEWDVAEAR	sp|P13639|EF2_HUMAN	52FU	569.762	2	660.331	y6	29.9	242361	14795	3
YEWDVAEAR	sp|P13639|EF2_HUMAN	54FU	569.762	2	660.331	y6	29.96	495288	20044	3
YEWDVAEAR	sp|P13639|EF2_HUMAN	57FU	569.762	2	660.331	y6	29.57	446133	22748	3
YEWDVAEAR	sp|P13639|EF2_HUMAN	52P	569.762	2	660.331	y6	#N/A	#N/A	#N/A	#N/A
YEWDVAEAR	sp|P13639|EF2_HUMAN	54P	569.762	2	660.331	y6	#N/A	#N/A	#N/A	#N/A
YEWDVAEAR	sp|P13639|EF2_HUMAN	57P	569.762	2	660.331	y6	#N/A	#N/A	#N/A	#N/A
YEWDVAEAR	sp|P13639|EF2_HUMAN	52FO	569.762	2	545.304	y5	29.9	575718	80655	4
YEWDVAEAR	sp|P13639|EF2_HUMAN	54FO	569.762	2	545.304	y5	29.83	747686	72382	4
YEWDVAEAR	sp|P13639|EF2_HUMAN	57FO	569.762	2	545.304	y5	29.63	595524	26726	3
YEWDVAEAR	sp|P13639|EF2_HUMAN	52FU	569.762	2	545.304	y5	29.9	218420	28635	4
YEWDVAEAR	sp|P13639|EF2_HUMAN	54FU	569.762	2	545.304	y5	29.96	464506	40088	4
YEWDVAEAR	sp|P13639|EF2_HUMAN	57FU	569.762	2	545.304	y5	29.57	388229	72539	4
YEWDVAEAR	sp|P13639|EF2_HUMAN	52P	569.762	2	545.304	y5	#N/A	#N/A	#N/A	#N/A
YEWDVAEAR	sp|P13639|EF2_HUMAN	54P	569.762	2	545.304	y5	#N/A	#N/A	#N/A	#N/A
YEWDVAEAR	sp|P13639|EF2_HUMAN	57P	569.762	2	545.304	y5	#N/A	#N/A	#N/A	#N/A
YEWDVAEAR	sp|P13639|EF2_HUMAN	52FO	569.762	2	446.236	y4	29.83	849339	72064	2
YEWDVAEAR	sp|P13639|EF2_HUMAN	54FO	569.762	2	446.236	y4	29.9	1084462	51702	2
YEWDVAEAR	sp|P13639|EF2_HUMAN	57FO	569.762	2	446.236	y4	29.63	799546	33407	2
YEWDVAEAR	sp|P13639|EF2_HUMAN	52FU	569.762	2	446.236	y4	29.9	315857	28635	2
YEWDVAEAR	sp|P13639|EF2_HUMAN	54FU	569.762	2	446.236	y4	30.03	624299	48996	2
YEWDVAEAR	sp|P13639|EF2_HUMAN	57FU	569.762	2	446.236	y4	29.5	556930	41360	2
YEWDVAEAR	sp|P13639|EF2_HUMAN	52P	569.762	2	446.236	y4	#N/A	#N/A	#N/A	#N/A
YEWDVAEAR	sp|P13639|EF2_HUMAN	54P	569.762	2	446.236	y4	#N/A	#N/A	#N/A	#N/A
YEWDVAEAR	sp|P13639|EF2_HUMAN	57P	569.762	2	446.236	y4	#N/A	#N/A	#N/A	#N/A

## Sheet: COTL1
Peptide Sequence	Protein Name	Replicate Name	Precursor Mz	Precursor Charge	Product Mz	Fragment Ion	Retention Time	Area	Background	Peak Rank	Total Area
DDGSAVIWVTFK	sp|Q14019|COTL1_HUMAN	52FO	669.34	2	963.566	y8	39.18	28244	2228	3	143605
DDGSAVIWVTFK	sp|Q14019|COTL1_HUMAN	54FO	669.34	2	963.566	y8	39.11	19249	16067	4	151128		Replicate Name	DDGSAVIWVTFK	FALITWIGENVSGLQR	EVVQNFAK	SUMA
DDGSAVIWVTFK	sp|Q14019|COTL1_HUMAN	57FO	669.34	2	963.566	y8	39.11	27123	0	3	126232		52FO	143605	605546	1622739	2371890
DDGSAVIWVTFK	sp|Q14019|COTL1_HUMAN	52FU	669.34	2	963.566	y8	39.04	91790	2704	4	557742		54FO	151128	855305	1663839	2670272
DDGSAVIWVTFK	sp|Q14019|COTL1_HUMAN	54FU	669.34	2	963.566	y8	39.18	178251	5727	4	1122165		57FO	126232	557264	1196493	1879989
DDGSAVIWVTFK	sp|Q14019|COTL1_HUMAN	57FU	669.34	2	963.566	y8	38.85	124395	0	4	728156		52FU	557742	2038318	3956609	6552669
DDGSAVIWVTFK	sp|Q14019|COTL1_HUMAN	52P	669.34	2	963.566	y8	#N/A	#N/A	#N/A	#N/A	#N/A		54FU	1122165	2981197	5260542	9363904
DDGSAVIWVTFK	sp|Q14019|COTL1_HUMAN	54P	669.34	2	963.566	y8	#N/A	#N/A	#N/A	#N/A	#N/A		57FU	728156	3289460	3942689	7960305
DDGSAVIWVTFK	sp|Q14019|COTL1_HUMAN	57P	669.34	2	963.566	y8	#N/A	#N/A	#N/A	#N/A	#N/A		52P	#N/A	#N/A	#N/A	#N/A
DDGSAVIWVTFK	sp|Q14019|COTL1_HUMAN	52FO	669.34	2	892.529	y7	39.24	31903	6365	2			54P	#N/A	#N/A	#N/A	#N/A
DDGSAVIWVTFK	sp|Q14019|COTL1_HUMAN	54FO	669.34	2	892.529	y7	39.11	45577	11931	2			57P	#N/A	#N/A	#N/A	#N/A
DDGSAVIWVTFK	sp|Q14019|COTL1_HUMAN	57FO	669.34	2	892.529	y7	39.04	21476	20203	4
DDGSAVIWVTFK	sp|Q14019|COTL1_HUMAN	52FU	669.34	2	892.529	y7	39.11	131163	13522	3
DDGSAVIWVTFK	sp|Q14019|COTL1_HUMAN	54FU	669.34	2	892.529	y7	39.18	254690	31498	3
DDGSAVIWVTFK	sp|Q14019|COTL1_HUMAN	57FU	669.34	2	892.529	y7	38.85	171560	30224	3
DDGSAVIWVTFK	sp|Q14019|COTL1_HUMAN	52P	669.34	2	892.529	y7	#N/A	#N/A	#N/A	#N/A
DDGSAVIWVTFK	sp|Q14019|COTL1_HUMAN	54P	669.34	2	892.529	y7	#N/A	#N/A	#N/A	#N/A
DDGSAVIWVTFK	sp|Q14019|COTL1_HUMAN	57P	669.34	2	892.529	y7	#N/A	#N/A	#N/A	#N/A
DDGSAVIWVTFK	sp|Q14019|COTL1_HUMAN	52FO	669.34	2	793.461	y6	39.24	55851	15594	1
DDGSAVIWVTFK	sp|Q14019|COTL1_HUMAN	54FO	669.34	2	793.461	y6	39.11	48759	30385	1
DDGSAVIWVTFK	sp|Q14019|COTL1_HUMAN	57FO	669.34	2	793.461	y6	39.11	49315	20999	1
DDGSAVIWVTFK	sp|Q14019|COTL1_HUMAN	52FU	669.34	2	793.461	y6	39.11	189467	29430	1
DDGSAVIWVTFK	sp|Q14019|COTL1_HUMAN	54FU	669.34	2	793.461	y6	39.18	405898	14317	1
DDGSAVIWVTFK	sp|Q14019|COTL1_HUMAN	57FU	669.34	2	793.461	y6	38.85	247915	17816	1
DDGSAVIWVTFK	sp|Q14019|COTL1_HUMAN	52P	669.34	2	793.461	y6	#N/A	#N/A	#N/A	#N/A
DDGSAVIWVTFK	sp|Q14019|COTL1_HUMAN	54P	669.34	2	793.461	y6	#N/A	#N/A	#N/A	#N/A
DDGSAVIWVTFK	sp|Q14019|COTL1_HUMAN	57P	669.34	2	793.461	y6	#N/A	#N/A	#N/A	#N/A
DDGSAVIWVTFK	sp|Q14019|COTL1_HUMAN	52FO	669.34	2	680.377	y5	39.18	27607	21322	4
DDGSAVIWVTFK	sp|Q14019|COTL1_HUMAN	54FO	669.34	2	680.377	y5	39.11	37543	21476	3
DDGSAVIWVTFK	sp|Q14019|COTL1_HUMAN	57FO	669.34	2	680.377	y5	38.98	28317	20999	2
DDGSAVIWVTFK	sp|Q14019|COTL1_HUMAN	52FU	669.34	2	680.377	y5	39.11	145321	10818	2
DDGSAVIWVTFK	sp|Q14019|COTL1_HUMAN	54FU	669.34	2	680.377	y5	39.18	283325	20044	2
DDGSAVIWVTFK	sp|Q14019|COTL1_HUMAN	57FU	669.34	2	680.377	y5	38.91	184286	20361	2
DDGSAVIWVTFK	sp|Q14019|COTL1_HUMAN	52P	669.34	2	680.377	y5	#N/A	#N/A	#N/A	#N/A
DDGSAVIWVTFK	sp|Q14019|COTL1_HUMAN	54P	669.34	2	680.377	y5	#N/A	#N/A	#N/A	#N/A
DDGSAVIWVTFK	sp|Q14019|COTL1_HUMAN	57P	669.34	2	680.377	y5	#N/A	#N/A	#N/A	#N/A
FALITWIGENVSGLQR	sp|Q14019|COTL1_HUMAN	52FO	601.997	3	959.49	y9	45.41	65224	0	3	605546
FALITWIGENVSGLQR	sp|Q14019|COTL1_HUMAN	54FO	601.997	3	959.49	y9	45.47	85109	2068	3	855305
FALITWIGENVSGLQR	sp|Q14019|COTL1_HUMAN	57FO	601.997	3	959.49	y9	45.47	57349	2068	3	557264
FALITWIGENVSGLQR	sp|Q14019|COTL1_HUMAN	52FU	601.997	3	959.49	y9	45.41	208079	8272	3	2038318
FALITWIGENVSGLQR	sp|Q14019|COTL1_HUMAN	54FU	601.997	3	959.49	y9	45.47	279984	23862	3	2981197
FALITWIGENVSGLQR	sp|Q14019|COTL1_HUMAN	57FU	601.997	3	959.49	y9	45.34	364143	11457	3	3289460
FALITWIGENVSGLQR	sp|Q14019|COTL1_HUMAN	52P	601.997	3	959.49	y9	#N/A	#N/A	#N/A	#N/A	#N/A
FALITWIGENVSGLQR	sp|Q14019|COTL1_HUMAN	54P	601.997	3	959.49	y9	#N/A	#N/A	#N/A	#N/A	#N/A
FALITWIGENVSGLQR	sp|Q14019|COTL1_HUMAN	57P	601.997	3	959.49	y9	#N/A	#N/A	#N/A	#N/A	#N/A
FALITWIGENVSGLQR	sp|Q14019|COTL1_HUMAN	52FO	601.997	3	659.383	y6	45.34	30067	12090	4
FALITWIGENVSGLQR	sp|Q14019|COTL1_HUMAN	54FO	601.997	3	659.383	y6	45.41	48122	8272	4
FALITWIGENVSGLQR	sp|Q14019|COTL1_HUMAN	57FO	601.997	3	659.383	y6	45.41	37066	6204	4
FALITWIGENVSGLQR	sp|Q14019|COTL1_HUMAN	52FU	601.997	3	659.383	y6	45.41	116846	20203	4
FALITWIGENVSGLQR	sp|Q14019|COTL1_HUMAN	54FU	601.997	3	659.383	y6	45.47	169741	11136	4
FALITWIGENVSGLQR	sp|Q14019|COTL1_HUMAN	57FU	601.997	3	659.383	y6	45.34	198023	22913	4
FALITWIGENVSGLQR	sp|Q14019|COTL1_HUMAN	52P	601.997	3	659.383	y6	#N/A	#N/A	#N/A	#N/A
FALITWIGENVSGLQR	sp|Q14019|COTL1_HUMAN	54P	601.997	3	659.383	y6	#N/A	#N/A	#N/A	#N/A
FALITWIGENVSGLQR	sp|Q14019|COTL1_HUMAN	57P	601.997	3	659.383	y6	#N/A	#N/A	#N/A	#N/A
FALITWIGENVSGLQR	sp|Q14019|COTL1_HUMAN	52FO	601.997	3	560.315	y5	45.41	371059	17499	1
FALITWIGENVSGLQR	sp|Q14019|COTL1_HUMAN	54FO	601.997	3	560.315	y5	45.41	521789	16545	1
FALITWIGENVSGLQR	sp|Q14019|COTL1_HUMAN	57FO	601.997	3	560.315	y5	45.41	335345	10340	1
FALITWIGENVSGLQR	sp|Q14019|COTL1_HUMAN	52FU	601.997	3	560.315	y5	45.41	1233124	12408	1
FALITWIGENVSGLQR	sp|Q14019|COTL1_HUMAN	54FU	601.997	3	560.315	y5	45.54	1836682	35634	1
FALITWIGENVSGLQR	sp|Q14019|COTL1_HUMAN	57FU	601.997	3	560.315	y5	45.34	1986915	47736	1
FALITWIGENVSGLQR	sp|Q14019|COTL1_HUMAN	52P	601.997	3	560.315	y5	#N/A	#N/A	#N/A	#N/A
FALITWIGENVSGLQR	sp|Q14019|COTL1_HUMAN	54P	601.997	3	560.315	y5	#N/A	#N/A	#N/A	#N/A
FALITWIGENVSGLQR	sp|Q14019|COTL1_HUMAN	57P	601.997	3	560.315	y5	#N/A	#N/A	#N/A	#N/A
FALITWIGENVSGLQR	sp|Q14019|COTL1_HUMAN	52FO	601.997	3	473.283	y4	45.41	139197	8272	2
FALITWIGENVSGLQR	sp|Q14019|COTL1_HUMAN	54FO	601.997	3	473.283	y4	45.41	200284	14476	2
FALITWIGENVSGLQR	sp|Q14019|COTL1_HUMAN	57FO	601.997	3	473.283	y4	45.41	127504	10340	2
FALITWIGENVSGLQR	sp|Q14019|COTL1_HUMAN	52FU	601.997	3	473.283	y4	45.47	480269	22749	2
FALITWIGENVSGLQR	sp|Q14019|COTL1_HUMAN	54FU	601.997	3	473.283	y4	45.47	694791	31180	2
FALITWIGENVSGLQR	sp|Q14019|COTL1_HUMAN	57FU	601.997	3	473.283	y4	45.34	740379	51554	2
FALITWIGENVSGLQR	sp|Q14019|COTL1_HUMAN	52P	601.997	3	473.283	y4	#N/A	#N/A	#N/A	#N/A
FALITWIGENVSGLQR	sp|Q14019|COTL1_HUMAN	54P	601.997	3	473.283	y4	#N/A	#N/A	#N/A	#N/A
FALITWIGENVSGLQR	sp|Q14019|COTL1_HUMAN	57P	601.997	3	473.283	y4	#N/A	#N/A	#N/A	#N/A
EVVQNFAK	sp|Q14019|COTL1_HUMAN	52FO	467.753	2	706.388	y6	24.46	427644	70810	3	1622739
EVVQNFAK	sp|Q14019|COTL1_HUMAN	54FO	467.753	2	706.388	y6	24.46	412420	38498	3	1663839
EVVQNFAK	sp|Q14019|COTL1_HUMAN	57FO	467.753	2	706.388	y6	24.13	290948	26095	3	1196493
EVVQNFAK	sp|Q14019|COTL1_HUMAN	52FU	467.753	2	706.388	y6	24.39	1077065	12727	3	3956609
EVVQNFAK	sp|Q14019|COTL1_HUMAN	54FU	467.753	2	706.388	y6	24.53	1468347	12252	3	5260542
EVVQNFAK	sp|Q14019|COTL1_HUMAN	57FU	467.753	2	706.388	y6	24.06	1019239	13522	3	3942689
EVVQNFAK	sp|Q14019|COTL1_HUMAN	52P	467.753	2	706.388	y6	#N/A	#N/A	#N/A	#N/A	#N/A
EVVQNFAK	sp|Q14019|COTL1_HUMAN	54P	467.753	2	706.388	y6	#N/A	#N/A	#N/A	#N/A	#N/A
EVVQNFAK	sp|Q14019|COTL1_HUMAN	57P	467.753	2	706.388	y6	#N/A	#N/A	#N/A	#N/A	#N/A
EVVQNFAK	sp|Q14019|COTL1_HUMAN	52FO	467.753	2	607.32	y5	24.46	589949	78289	2
EVVQNFAK	sp|Q14019|COTL1_HUMAN	54FO	467.753	2	607.32	y5	24.46	634499	36748	1
EVVQNFAK	sp|Q14019|COTL1_HUMAN	57FO	467.753	2	607.32	y5	24.13	483164	45667	1
EVVQNFAK	sp|Q14019|COTL1_HUMAN	52FU	467.753	2	607.32	y5	24.39	1438817	27044	2
EVVQNFAK	sp|Q14019|COTL1_HUMAN	54FU	467.753	2	607.32	y5	24.53	1858426	42007	2
EVVQNFAK	sp|Q14019|COTL1_HUMAN	57FU	467.753	2	607.32	y5	24.06	1409149	78587	2
EVVQNFAK	sp|Q14019|COTL1_HUMAN	52P	467.753	2	607.32	y5	#N/A	#N/A	#N/A	#N/A
EVVQNFAK	sp|Q14019|COTL1_HUMAN	54P	467.753	2	607.32	y5	#N/A	#N/A	#N/A	#N/A
EVVQNFAK	sp|Q14019|COTL1_HUMAN	57P	467.753	2	607.32	y5	#N/A	#N/A	#N/A	#N/A
EVVQNFAK	sp|Q14019|COTL1_HUMAN	52FO	467.753	2	479.261	y4	24.46	605146	106613	1
EVVQNFAK	sp|Q14019|COTL1_HUMAN	54FO	467.753	2	479.261	y4	24.46	616920	29748	2
EVVQNFAK	sp|Q14019|COTL1_HUMAN	57FO	467.753	2	479.261	y4	24.13	422380	39939	2
EVVQNFAK	sp|Q14019|COTL1_HUMAN	52FU	467.753	2	479.261	y4	24.39	1440726	34998	1
EVVQNFAK	sp|Q14019|COTL1_HUMAN	54FU	467.753	2	479.261	y4	24.53	1933769	37393	1
EVVQNFAK	sp|Q14019|COTL1_HUMAN	57FU	467.753	2	479.261	y4	24.06	1514302	72223	1
EVVQNFAK	sp|Q14019|COTL1_HUMAN	52P	467.753	2	479.261	y4	#N/A	#N/A	#N/A	#N/A
EVVQNFAK	sp|Q14019|COTL1_HUMAN	54P	467.753	2	479.261	y4	#N/A	#N/A	#N/A	#N/A
EVVQNFAK	sp|Q14019|COTL1_HUMAN	57P	467.753	2	479.261	y4	#N/A	#N/A	#N/A	#N/A

## Sheet: NGAL
Peptide Sequence	Protein Name	Replicate Name	Precursor Mz	Precursor Charge	Product Mz	Fragment Ion	Retention Time	Area	Background	Peak Rank	Total Area
VPLQQNFQDNQFQGK	sp|P80188|NGAL_HUMAN	52FO	895.945	2	721.363	y6	35.8	120346	6045	2	430794
VPLQQNFQDNQFQGK	sp|P80188|NGAL_HUMAN	54FO	895.945	2	721.363	y6	35.66	143764	6206	2	553176		Replicate Name	VPLQQNFQDNQFQGK	SYNVTSVLFR	SUMA
VPLQQNFQDNQFQGK	sp|P80188|NGAL_HUMAN	57FO	895.945	2	721.363	y6	35.6	124829	8274	2	483084		52FO	430794	191137	621931
VPLQQNFQDNQFQGK	sp|P80188|NGAL_HUMAN	52FU	895.945	2	721.363	y6	35.66	92109	2068	2	359287		54FO	553176	443384	996560
VPLQQNFQDNQFQGK	sp|P80188|NGAL_HUMAN	54FU	895.945	2	721.363	y6	35.86	91631	4932	2	348628		57FO	483084	481541	964625
VPLQQNFQDNQFQGK	sp|P80188|NGAL_HUMAN	57FU	895.945	2	721.363	y6	35.33	116448	2545	2	440578		52FU	359287	819829	1179116
VPLQQNFQDNQFQGK	sp|P80188|NGAL_HUMAN	52P	895.945	2	721.363	y6	#N/A	#N/A	#N/A	#N/A	#N/A		54FU	348628	680551	1029179
VPLQQNFQDNQFQGK	sp|P80188|NGAL_HUMAN	54P	895.945	2	721.363	y6	#N/A	#N/A	#N/A	#N/A	#N/A		57FU	440578	1208467	1649045
VPLQQNFQDNQFQGK	sp|P80188|NGAL_HUMAN	57P	895.945	2	721.363	y6	#N/A	#N/A	#N/A	#N/A	#N/A		52P	#N/A	#N/A	#N/A
VPLQQNFQDNQFQGK	sp|P80188|NGAL_HUMAN	52FO	895.945	2	479.261	y4	35.8	304085	4136	1			54P	#N/A	#N/A	#N/A
VPLQQNFQDNQFQGK	sp|P80188|NGAL_HUMAN	54FO	895.945	2	479.261	y4	35.73	379339	4455	1			57P	#N/A	#N/A	#N/A
VPLQQNFQDNQFQGK	sp|P80188|NGAL_HUMAN	57FO	895.945	2	479.261	y4	35.6	326432	6524	1
VPLQQNFQDNQFQGK	sp|P80188|NGAL_HUMAN	52FU	895.945	2	479.261	y4	35.73	245941	2227	1
VPLQQNFQDNQFQGK	sp|P80188|NGAL_HUMAN	54FU	895.945	2	479.261	y4	35.73	236635	7636	1
VPLQQNFQDNQFQGK	sp|P80188|NGAL_HUMAN	57FU	895.945	2	479.261	y4	35.33	290802	31021	1
VPLQQNFQDNQFQGK	sp|P80188|NGAL_HUMAN	52P	895.945	2	479.261	y4	#N/A	#N/A	#N/A	#N/A
VPLQQNFQDNQFQGK	sp|P80188|NGAL_HUMAN	54P	895.945	2	479.261	y4	#N/A	#N/A	#N/A	#N/A
VPLQQNFQDNQFQGK	sp|P80188|NGAL_HUMAN	57P	895.945	2	479.261	y4	#N/A	#N/A	#N/A	#N/A
VPLQQNFQDNQFQGK	sp|P80188|NGAL_HUMAN	52FO	895.945	2	332.193	y3	35.73	6363	24976	3
VPLQQNFQDNQFQGK	sp|P80188|NGAL_HUMAN	54FO	895.945	2	332.193	y3	35.8	30073	24345	3
VPLQQNFQDNQFQGK	sp|P80188|NGAL_HUMAN	57FO	895.945	2	332.193	y3	35.6	31824	4296	3
VPLQQNFQDNQFQGK	sp|P80188|NGAL_HUMAN	52FU	895.945	2	332.193	y3	35.73	21237	10977	3
VPLQQNFQDNQFQGK	sp|P80188|NGAL_HUMAN	54FU	895.945	2	332.193	y3	35.8	20363	14795	3
VPLQQNFQDNQFQGK	sp|P80188|NGAL_HUMAN	57FU	895.945	2	332.193	y3	35.33	33328	22590	3
VPLQQNFQDNQFQGK	sp|P80188|NGAL_HUMAN	52P	895.945	2	332.193	y3	#N/A	#N/A	#N/A	#N/A
VPLQQNFQDNQFQGK	sp|P80188|NGAL_HUMAN	54P	895.945	2	332.193	y3	#N/A	#N/A	#N/A	#N/A
VPLQQNFQDNQFQGK	sp|P80188|NGAL_HUMAN	57P	895.945	2	332.193	y3	#N/A	#N/A	#N/A	#N/A
SYNVTSVLFR	sp|P80188|NGAL_HUMAN	52FO	593.317	2	935.531	y8	41.9	9068	0	4	191137
SYNVTSVLFR	sp|P80188|NGAL_HUMAN	54FO	593.317	2	935.531	y8	41.56	16867	2387	4	443384
SYNVTSVLFR	sp|P80188|NGAL_HUMAN	57FO	593.317	2	935.531	y8	41.36	20124	3500	4	481541
SYNVTSVLFR	sp|P80188|NGAL_HUMAN	52FU	593.317	2	935.531	y8	41.43	40805	0	4	819829
SYNVTSVLFR	sp|P80188|NGAL_HUMAN	54FU	593.317	2	935.531	y8	41.7	25777	2705	4	680551
SYNVTSVLFR	sp|P80188|NGAL_HUMAN	57FU	593.317	2	935.531	y8	40.97	55440	0	4	1208467
SYNVTSVLFR	sp|P80188|NGAL_HUMAN	52P	593.317	2	935.531	y8	#N/A	#N/A	#N/A	#N/A	#N/A
SYNVTSVLFR	sp|P80188|NGAL_HUMAN	54P	593.317	2	935.531	y8	#N/A	#N/A	#N/A	#N/A	#N/A
SYNVTSVLFR	sp|P80188|NGAL_HUMAN	57P	593.317	2	935.531	y8	#N/A	#N/A	#N/A	#N/A	#N/A
SYNVTSVLFR	sp|P80188|NGAL_HUMAN	52FO	593.317	2	821.488	y7	41.9	56872	0	2
SYNVTSVLFR	sp|P80188|NGAL_HUMAN	54FO	593.317	2	821.488	y7	41.5	133262	7638	2
SYNVTSVLFR	sp|P80188|NGAL_HUMAN	57FO	593.317	2	821.488	y7	41.43	151923	0	2
SYNVTSVLFR	sp|P80188|NGAL_HUMAN	52FU	593.317	2	821.488	y7	41.63	242202	15749	2
SYNVTSVLFR	sp|P80188|NGAL_HUMAN	54FU	593.317	2	821.488	y7	41.56	213139	5728	2
SYNVTSVLFR	sp|P80188|NGAL_HUMAN	57FU	593.317	2	821.488	y7	41.1	352049	20840	2
SYNVTSVLFR	sp|P80188|NGAL_HUMAN	52P	593.317	2	821.488	y7	#N/A	#N/A	#N/A	#N/A
SYNVTSVLFR	sp|P80188|NGAL_HUMAN	54P	593.317	2	821.488	y7	#N/A	#N/A	#N/A	#N/A
SYNVTSVLFR	sp|P80188|NGAL_HUMAN	57P	593.317	2	821.488	y7	#N/A	#N/A	#N/A	#N/A
SYNVTSVLFR	sp|P80188|NGAL_HUMAN	52FO	593.317	2	722.42	y6	41.83	84711	2068	1
SYNVTSVLFR	sp|P80188|NGAL_HUMAN	54FO	593.317	2	722.42	y6	41.56	202638	17821	1
SYNVTSVLFR	sp|P80188|NGAL_HUMAN	57FO	593.317	2	722.42	y6	41.5	206091	14954	1
SYNVTSVLFR	sp|P80188|NGAL_HUMAN	52FU	593.317	2	722.42	y6	41.36	363105	29271	1
SYNVTSVLFR	sp|P80188|NGAL_HUMAN	54FU	593.317	2	722.42	y6	41.63	295404	14321	1
SYNVTSVLFR	sp|P80188|NGAL_HUMAN	57FU	593.317	2	722.42	y6	40.83	534913	13999	1
SYNVTSVLFR	sp|P80188|NGAL_HUMAN	52P	593.317	2	722.42	y6	#N/A	#N/A	#N/A	#N/A
SYNVTSVLFR	sp|P80188|NGAL_HUMAN	54P	593.317	2	722.42	y6	#N/A	#N/A	#N/A	#N/A
SYNVTSVLFR	sp|P80188|NGAL_HUMAN	57P	593.317	2	722.42	y6	#N/A	#N/A	#N/A	#N/A
SYNVTSVLFR	sp|P80188|NGAL_HUMAN	52FO	593.317	2	621.372	y5	41.83	40486	8272	3
SYNVTSVLFR	sp|P80188|NGAL_HUMAN	54FO	593.317	2	621.372	y5	41.5	90618	14957	3
SYNVTSVLFR	sp|P80188|NGAL_HUMAN	57FO	593.317	2	621.372	y5	41.5	103403	14158	3
SYNVTSVLFR	sp|P80188|NGAL_HUMAN	52FU	593.317	2	621.372	y5	41.36	173718	17499	3
SYNVTSVLFR	sp|P80188|NGAL_HUMAN	54FU	593.317	2	621.372	y5	41.63	146230	5728	3
SYNVTSVLFR	sp|P80188|NGAL_HUMAN	57FU	593.317	2	621.372	y5	40.97	266065	17499	3
SYNVTSVLFR	sp|P80188|NGAL_HUMAN	52P	593.317	2	621.372	y5	#N/A	#N/A	#N/A	#N/A
SYNVTSVLFR	sp|P80188|NGAL_HUMAN	54P	593.317	2	621.372	y5	#N/A	#N/A	#N/A	#N/A
SYNVTSVLFR	sp|P80188|NGAL_HUMAN	57P	593.317	2	621.372	y5	#N/A	#N/A	#N/A	#N/A

## Sheet: SFRP4
Peptide Sequence	Protein Name	Replicate Name	Precursor Mz	Precursor Charge	Product Mz	Fragment Ion	Retention Time	Area	Background	Peak Rank	Total Area
GVCISPEAIVTDLPEDVK	sp|Q6FHJ7|SFRP4_HUMAN	52FO	971.496	2	916.462	y8	40.11	8274	8433	3	122840
GVCISPEAIVTDLPEDVK	sp|Q6FHJ7|SFRP4_HUMAN	54FO	971.496	2	916.462	y8	40.04	12408	7795	3	156537		Replicate Name	GVCISPEAIVTDLPEDVK	SGCNEVTTVVDVK	SUMA
GVCISPEAIVTDLPEDVK	sp|Q6FHJ7|SFRP4_HUMAN	57FO	971.496	2	916.462	y8	#N/A	#N/A	#N/A	#N/A	#N/A		52FO	122840	628135	750975
GVCISPEAIVTDLPEDVK	sp|Q6FHJ7|SFRP4_HUMAN	52FU	971.496	2	916.462	y8	39.97	55440	2068	3	526323		54FO	156537	706722	863259
GVCISPEAIVTDLPEDVK	sp|Q6FHJ7|SFRP4_HUMAN	54FU	971.496	2	916.462	y8	40.11	335024	8592	3	3118089		57FO	#N/A	354753	354753
GVCISPEAIVTDLPEDVK	sp|Q6FHJ7|SFRP4_HUMAN	57FU	971.496	2	916.462	y8	39.77	16311	0	3	129450		52FU	526323	1987253	2513576
GVCISPEAIVTDLPEDVK	sp|Q6FHJ7|SFRP4_HUMAN	52P	971.496	2	916.462	y8	#N/A	#N/A	#N/A	#N/A	#N/A		54FU	3118089	10968947	14087036
GVCISPEAIVTDLPEDVK	sp|Q6FHJ7|SFRP4_HUMAN	54P	971.496	2	916.462	y8	#N/A	#N/A	#N/A	#N/A	#N/A		57FU	129450	397956	527406
GVCISPEAIVTDLPEDVK	sp|Q6FHJ7|SFRP4_HUMAN	57P	971.496	2	916.462	y8	#N/A	#N/A	#N/A	#N/A	#N/A		52P	#N/A	#N/A	#N/A
GVCISPEAIVTDLPEDVK	sp|Q6FHJ7|SFRP4_HUMAN	52FO	971.496	2	246.181	y2	40.24	39223	18458	2			54P	#N/A	#N/A	#N/A
GVCISPEAIVTDLPEDVK	sp|Q6FHJ7|SFRP4_HUMAN	54FO	971.496	2	246.181	y2	40.04	50747	4454	2			57P	#N/A	#N/A	#N/A
GVCISPEAIVTDLPEDVK	sp|Q6FHJ7|SFRP4_HUMAN	57FO	971.496	2	246.181	y2	#N/A	#N/A	#N/A	#N/A
GVCISPEAIVTDLPEDVK	sp|Q6FHJ7|SFRP4_HUMAN	52FU	971.496	2	246.181	y2	40.04	112153	12249	2
GVCISPEAIVTDLPEDVK	sp|Q6FHJ7|SFRP4_HUMAN	54FU	971.496	2	246.181	y2	40.11	651830	17185	2
GVCISPEAIVTDLPEDVK	sp|Q6FHJ7|SFRP4_HUMAN	57FU	971.496	2	246.181	y2	39.84	56252	12094	2
GVCISPEAIVTDLPEDVK	sp|Q6FHJ7|SFRP4_HUMAN	52P	971.496	2	246.181	y2	#N/A	#N/A	#N/A	#N/A
GVCISPEAIVTDLPEDVK	sp|Q6FHJ7|SFRP4_HUMAN	54P	971.496	2	246.181	y2	#N/A	#N/A	#N/A	#N/A
GVCISPEAIVTDLPEDVK	sp|Q6FHJ7|SFRP4_HUMAN	57P	971.496	2	246.181	y2	#N/A	#N/A	#N/A	#N/A
GVCISPEAIVTDLPEDVK	sp|Q6FHJ7|SFRP4_HUMAN	52FO	971.496	2	317.128	b3	40.04	75343	4774	1
GVCISPEAIVTDLPEDVK	sp|Q6FHJ7|SFRP4_HUMAN	54FO	971.496	2	317.128	b3	40.11	93381	6363	1
GVCISPEAIVTDLPEDVK	sp|Q6FHJ7|SFRP4_HUMAN	57FO	971.496	2	317.128	b3	#N/A	#N/A	#N/A	#N/A
GVCISPEAIVTDLPEDVK	sp|Q6FHJ7|SFRP4_HUMAN	52FU	971.496	2	317.128	b3	39.97	358730	8909	1
GVCISPEAIVTDLPEDVK	sp|Q6FHJ7|SFRP4_HUMAN	54FU	971.496	2	317.128	b3	40.11	2131235	5728	1
GVCISPEAIVTDLPEDVK	sp|Q6FHJ7|SFRP4_HUMAN	57FU	971.496	2	317.128	b3	39.71	56888	11935	1
GVCISPEAIVTDLPEDVK	sp|Q6FHJ7|SFRP4_HUMAN	52P	971.496	2	317.128	b3	#N/A	#N/A	#N/A	#N/A
GVCISPEAIVTDLPEDVK	sp|Q6FHJ7|SFRP4_HUMAN	54P	971.496	2	317.128	b3	#N/A	#N/A	#N/A	#N/A
GVCISPEAIVTDLPEDVK	sp|Q6FHJ7|SFRP4_HUMAN	57P	971.496	2	317.128	b3	#N/A	#N/A	#N/A	#N/A
SGCNEVTTVVDVK	sp|Q6FHJ7|SFRP4_HUMAN	52FO	704.343	2	860.509	y8	27.31	271155	28635	1	628135
SGCNEVTTVVDVK	sp|Q6FHJ7|SFRP4_HUMAN	54FO	704.343	2	860.509	y8	27.58	162184	10340	4	706722
SGCNEVTTVVDVK	sp|Q6FHJ7|SFRP4_HUMAN	57FO	704.343	2	860.509	y8	27.38	45179	25294	4	354753
SGCNEVTTVVDVK	sp|Q6FHJ7|SFRP4_HUMAN	52FU	704.343	2	860.509	y8	27.64	520198	66178	3	1987253
SGCNEVTTVVDVK	sp|Q6FHJ7|SFRP4_HUMAN	54FU	704.343	2	860.509	y8	27.71	2599087	50268	3	10968947
SGCNEVTTVVDVK	sp|Q6FHJ7|SFRP4_HUMAN	57FU	704.343	2	860.509	y8	27.25	84015	3501	4	397956
SGCNEVTTVVDVK	sp|Q6FHJ7|SFRP4_HUMAN	52P	704.343	2	860.509	y8	#N/A	#N/A	#N/A	#N/A	#N/A
SGCNEVTTVVDVK	sp|Q6FHJ7|SFRP4_HUMAN	54P	704.343	2	860.509	y8	#N/A	#N/A	#N/A	#N/A	#N/A
SGCNEVTTVVDVK	sp|Q6FHJ7|SFRP4_HUMAN	57P	704.343	2	860.509	y8	#N/A	#N/A	#N/A	#N/A	#N/A
SGCNEVTTVVDVK	sp|Q6FHJ7|SFRP4_HUMAN	52FO	704.343	2	761.44	y7	27.64	136970	2386	2
SGCNEVTTVVDVK	sp|Q6FHJ7|SFRP4_HUMAN	54FO	704.343	2	761.44	y7	27.64	170456	17817	3
SGCNEVTTVVDVK	sp|Q6FHJ7|SFRP4_HUMAN	57FO	704.343	2	761.44	y7	27.38	81132	0	3
SGCNEVTTVVDVK	sp|Q6FHJ7|SFRP4_HUMAN	52FU	704.343	2	761.44	y7	27.64	578263	12408	1
SGCNEVTTVVDVK	sp|Q6FHJ7|SFRP4_HUMAN	54FU	704.343	2	761.44	y7	27.71	3348581	12249	1
SGCNEVTTVVDVK	sp|Q6FHJ7|SFRP4_HUMAN	57FU	704.343	2	761.44	y7	27.25	93562	7001	3
SGCNEVTTVVDVK	sp|Q6FHJ7|SFRP4_HUMAN	52P	704.343	2	761.44	y7	#N/A	#N/A	#N/A	#N/A
SGCNEVTTVVDVK	sp|Q6FHJ7|SFRP4_HUMAN	54P	704.343	2	761.44	y7	#N/A	#N/A	#N/A	#N/A
SGCNEVTTVVDVK	sp|Q6FHJ7|SFRP4_HUMAN	57P	704.343	2	761.44	y7	#N/A	#N/A	#N/A	#N/A
SGCNEVTTVVDVK	sp|Q6FHJ7|SFRP4_HUMAN	52FO	704.343	2	460.277	y4	27.64	93302	51383	4
SGCNEVTTVVDVK	sp|Q6FHJ7|SFRP4_HUMAN	54FO	704.343	2	460.277	y4	27.64	174672	44861	2
SGCNEVTTVVDVK	sp|Q6FHJ7|SFRP4_HUMAN	57FO	704.343	2	460.277	y4	27.31	141583	23862	1
SGCNEVTTVVDVK	sp|Q6FHJ7|SFRP4_HUMAN	52FU	704.343	2	460.277	y4	27.58	332561	92268	4
SGCNEVTTVVDVK	sp|Q6FHJ7|SFRP4_HUMAN	54FU	704.343	2	460.277	y4	27.71	2082881	112468	4
SGCNEVTTVVDVK	sp|Q6FHJ7|SFRP4_HUMAN	57FU	704.343	2	460.277	y4	27.25	115043	38507	1
SGCNEVTTVVDVK	sp|Q6FHJ7|SFRP4_HUMAN	52P	704.343	2	460.277	y4	#N/A	#N/A	#N/A	#N/A
SGCNEVTTVVDVK	sp|Q6FHJ7|SFRP4_HUMAN	54P	704.343	2	460.277	y4	#N/A	#N/A	#N/A	#N/A
SGCNEVTTVVDVK	sp|Q6FHJ7|SFRP4_HUMAN	57P	704.343	2	460.277	y4	#N/A	#N/A	#N/A	#N/A
SGCNEVTTVVDVK	sp|Q6FHJ7|SFRP4_HUMAN	52FO	704.343	2	361.208	y3	27.64	126709	23862	3
SGCNEVTTVVDVK	sp|Q6FHJ7|SFRP4_HUMAN	54FO	704.343	2	361.208	y3	27.64	199409	31498	1
SGCNEVTTVVDVK	sp|Q6FHJ7|SFRP4_HUMAN	57FO	704.343	2	361.208	y3	27.38	86859	31816	2
SGCNEVTTVVDVK	sp|Q6FHJ7|SFRP4_HUMAN	52FU	704.343	2	361.208	y3	27.64	556230	18454	2
SGCNEVTTVVDVK	sp|Q6FHJ7|SFRP4_HUMAN	54FU	704.343	2	361.208	y3	27.71	2938399	76993	2
SGCNEVTTVVDVK	sp|Q6FHJ7|SFRP4_HUMAN	57FU	704.343	2	361.208	y3	27.18	105337	44235	2
SGCNEVTTVVDVK	sp|Q6FHJ7|SFRP4_HUMAN	52P	704.343	2	361.208	y3	#N/A	#N/A	#N/A	#N/A
SGCNEVTTVVDVK	sp|Q6FHJ7|SFRP4_HUMAN	54P	704.343	2	361.208	y3	#N/A	#N/A	#N/A	#N/A
SGCNEVTTVVDVK	sp|Q6FHJ7|SFRP4_HUMAN	57P	704.343	2	361.208	y3	#N/A	#N/A	#N/A	#N/A

## Sheet: TRFL
Peptide Sequence	Protein Name	Replicate Name	Precursor Mz	Precursor Charge	Product Mz	Fragment Ion	Retention Time	Area	Background	Peak Rank	Total Area
LADFALLCLDGK	sp|P02788|TRFL_HUMAN	52FO	668.352	2	889.481	y8	39.51	77093	6206	2	320783
LADFALLCLDGK	sp|P02788|TRFL_HUMAN	54FO	668.352	2	889.481	y8	#N/A	#N/A	#N/A	#N/A	#N/A		Replicate Name	LADFALLCLDGK	NLLFNDNTECLAR	SUMA
LADFALLCLDGK	sp|P02788|TRFL_HUMAN	57FO	668.352	2	889.481	y8	#N/A	#N/A	#N/A	#N/A	#N/A		52FO	320783	168617	489400
LADFALLCLDGK	sp|P02788|TRFL_HUMAN	52FU	668.352	2	889.481	y8	39.31	290710	12729	4	1273904		54FO	#N/A	#N/A	#N/A
LADFALLCLDGK	sp|P02788|TRFL_HUMAN	54FU	668.352	2	889.481	y8	39.44	782466	5410	3	3212844		57FO	#N/A	#N/A	#N/A
LADFALLCLDGK	sp|P02788|TRFL_HUMAN	57FU	668.352	2	889.481	y8	38.98	459482	4774	4	1968331		52FU	1273904	513635	1787539
LADFALLCLDGK	sp|P02788|TRFL_HUMAN	52P	668.352	2	889.481	y8	39.84	29351	0	1	76837		54FU	3212844	1231931	4444775
LADFALLCLDGK	sp|P02788|TRFL_HUMAN	54P	668.352	2	889.481	y8	#N/A	#N/A	#N/A	#N/A	#N/A		57FU	1968331	866162	2834493
LADFALLCLDGK	sp|P02788|TRFL_HUMAN	57P	668.352	2	889.481	y8	#N/A	#N/A	#N/A	#N/A	#N/A		52P	76837	#N/A	#N/A
LADFALLCLDGK	sp|P02788|TRFL_HUMAN	52FO	668.352	2	818.444	y7	39.51	76377	12411	3			54P	#N/A	#N/A	#N/A
LADFALLCLDGK	sp|P02788|TRFL_HUMAN	54FO	668.352	2	818.444	y7	#N/A	#N/A	#N/A	#N/A			57P	#N/A	#N/A	#N/A
LADFALLCLDGK	sp|P02788|TRFL_HUMAN	57FO	668.352	2	818.444	y7	#N/A	#N/A	#N/A	#N/A
LADFALLCLDGK	sp|P02788|TRFL_HUMAN	52FU	668.352	2	818.444	y7	39.31	317840	35006	2
LADFALLCLDGK	sp|P02788|TRFL_HUMAN	54FU	668.352	2	818.444	y7	39.51	825269	18776	2
LADFALLCLDGK	sp|P02788|TRFL_HUMAN	57FU	668.352	2	818.444	y7	38.98	508970	24983	2
LADFALLCLDGK	sp|P02788|TRFL_HUMAN	52P	668.352	2	818.444	y7	39.44	26169	23703	2
LADFALLCLDGK	sp|P02788|TRFL_HUMAN	54P	668.352	2	818.444	y7	#N/A	#N/A	#N/A	#N/A
LADFALLCLDGK	sp|P02788|TRFL_HUMAN	57P	668.352	2	818.444	y7	#N/A	#N/A	#N/A	#N/A
LADFALLCLDGK	sp|P02788|TRFL_HUMAN	52FO	668.352	2	705.36	y6	39.51	73274	10184	4
LADFALLCLDGK	sp|P02788|TRFL_HUMAN	54FO	668.352	2	705.36	y6	#N/A	#N/A	#N/A	#N/A
LADFALLCLDGK	sp|P02788|TRFL_HUMAN	57FO	668.352	2	705.36	y6	#N/A	#N/A	#N/A	#N/A
LADFALLCLDGK	sp|P02788|TRFL_HUMAN	52FU	668.352	2	705.36	y6	39.38	315055	20049	3
LADFALLCLDGK	sp|P02788|TRFL_HUMAN	54FU	668.352	2	705.36	y6	39.51	756052	21481	4
LADFALLCLDGK	sp|P02788|TRFL_HUMAN	57FU	668.352	2	705.36	y6	38.98	515574	2387	1
LADFALLCLDGK	sp|P02788|TRFL_HUMAN	52P	668.352	2	705.36	y6	39.44	2784	8909	4
LADFALLCLDGK	sp|P02788|TRFL_HUMAN	54P	668.352	2	705.36	y6	#N/A	#N/A	#N/A	#N/A
LADFALLCLDGK	sp|P02788|TRFL_HUMAN	57P	668.352	2	705.36	y6	#N/A	#N/A	#N/A	#N/A
LADFALLCLDGK	sp|P02788|TRFL_HUMAN	52FO	668.352	2	592.276	y5	39.44	94039	10343	1
LADFALLCLDGK	sp|P02788|TRFL_HUMAN	54FO	668.352	2	592.276	y5	#N/A	#N/A	#N/A	#N/A
LADFALLCLDGK	sp|P02788|TRFL_HUMAN	57FO	668.352	2	592.276	y5	#N/A	#N/A	#N/A	#N/A
LADFALLCLDGK	sp|P02788|TRFL_HUMAN	52FU	668.352	2	592.276	y5	39.24	350300	17821	1
LADFALLCLDGK	sp|P02788|TRFL_HUMAN	54FU	668.352	2	592.276	y5	39.38	849057	10820	1
LADFALLCLDGK	sp|P02788|TRFL_HUMAN	57FU	668.352	2	592.276	y5	38.98	484305	33417	3
LADFALLCLDGK	sp|P02788|TRFL_HUMAN	52P	668.352	2	592.276	y5	39.24	18533	12567	3
LADFALLCLDGK	sp|P02788|TRFL_HUMAN	54P	668.352	2	592.276	y5	#N/A	#N/A	#N/A	#N/A
LADFALLCLDGK	sp|P02788|TRFL_HUMAN	57P	668.352	2	592.276	y5	#N/A	#N/A	#N/A	#N/A
NLLFNDNTECLAR	sp|P02788|TRFL_HUMAN	52FO	790.38	2	1092.47	y9	33.61	52176	0	1	168617
NLLFNDNTECLAR	sp|P02788|TRFL_HUMAN	54FO	790.38	2	1092.47	y9	#N/A	#N/A	#N/A	#N/A	#N/A
NLLFNDNTECLAR	sp|P02788|TRFL_HUMAN	57FO	790.38	2	1092.47	y9	#N/A	#N/A	#N/A	#N/A	#N/A
NLLFNDNTECLAR	sp|P02788|TRFL_HUMAN	52FU	790.38	2	1092.47	y9	33.41	167711	13207	1	513635
NLLFNDNTECLAR	sp|P02788|TRFL_HUMAN	54FU	790.38	2	1092.47	y9	33.54	453225	0	1	1231931
NLLFNDNTECLAR	sp|P02788|TRFL_HUMAN	57FU	790.38	2	1092.47	y9	33.01	298347	0	1	866162
NLLFNDNTECLAR	sp|P02788|TRFL_HUMAN	52P	790.38	2	1092.47	y9	#N/A	#N/A	#N/A	#N/A	#N/A
NLLFNDNTECLAR	sp|P02788|TRFL_HUMAN	54P	790.38	2	1092.47	y9	#N/A	#N/A	#N/A	#N/A	#N/A
NLLFNDNTECLAR	sp|P02788|TRFL_HUMAN	57P	790.38	2	1092.47	y9	#N/A	#N/A	#N/A	#N/A	#N/A
NLLFNDNTECLAR	sp|P02788|TRFL_HUMAN	52FO	790.38	2	978.431	y8	33.54	32212	7158	4
NLLFNDNTECLAR	sp|P02788|TRFL_HUMAN	54FO	790.38	2	978.431	y8	#N/A	#N/A	#N/A	#N/A
NLLFNDNTECLAR	sp|P02788|TRFL_HUMAN	57FO	790.38	2	978.431	y8	#N/A	#N/A	#N/A	#N/A
NLLFNDNTECLAR	sp|P02788|TRFL_HUMAN	52FU	790.38	2	978.431	y8	33.41	105734	22277	4
NLLFNDNTECLAR	sp|P02788|TRFL_HUMAN	54FU	790.38	2	978.431	y8	33.54	238225	53929	4
NLLFNDNTECLAR	sp|P02788|TRFL_HUMAN	57FU	790.38	2	978.431	y8	33.01	178054	52509	3
NLLFNDNTECLAR	sp|P02788|TRFL_HUMAN	52P	790.38	2	978.431	y8	#N/A	#N/A	#N/A	#N/A
NLLFNDNTECLAR	sp|P02788|TRFL_HUMAN	54P	790.38	2	978.431	y8	#N/A	#N/A	#N/A	#N/A
NLLFNDNTECLAR	sp|P02788|TRFL_HUMAN	57P	790.38	2	978.431	y8	#N/A	#N/A	#N/A	#N/A
NLLFNDNTECLAR	sp|P02788|TRFL_HUMAN	52FO	790.38	2	863.404	y7	33.61	37382	8908	3
NLLFNDNTECLAR	sp|P02788|TRFL_HUMAN	54FO	790.38	2	863.404	y7	#N/A	#N/A	#N/A	#N/A
NLLFNDNTECLAR	sp|P02788|TRFL_HUMAN	57FO	790.38	2	863.404	y7	#N/A	#N/A	#N/A	#N/A
NLLFNDNTECLAR	sp|P02788|TRFL_HUMAN	52FU	790.38	2	863.404	y7	33.41	122362	20845	2
NLLFNDNTECLAR	sp|P02788|TRFL_HUMAN	54FU	790.38	2	863.404	y7	33.54	271712	26885	2
NLLFNDNTECLAR	sp|P02788|TRFL_HUMAN	57FU	790.38	2	863.404	y7	33.01	218709	4774	2
NLLFNDNTECLAR	sp|P02788|TRFL_HUMAN	52P	790.38	2	863.404	y7	#N/A	#N/A	#N/A	#N/A
NLLFNDNTECLAR	sp|P02788|TRFL_HUMAN	54P	790.38	2	863.404	y7	#N/A	#N/A	#N/A	#N/A
NLLFNDNTECLAR	sp|P02788|TRFL_HUMAN	57P	790.38	2	863.404	y7	#N/A	#N/A	#N/A	#N/A
NLLFNDNTECLAR	sp|P02788|TRFL_HUMAN	52FO	790.38	2	519.271	y4	33.54	46847	9544	2
NLLFNDNTECLAR	sp|P02788|TRFL_HUMAN	54FO	790.38	2	519.271	y4	#N/A	#N/A	#N/A	#N/A
NLLFNDNTECLAR	sp|P02788|TRFL_HUMAN	57FO	790.38	2	519.271	y4	#N/A	#N/A	#N/A	#N/A
NLLFNDNTECLAR	sp|P02788|TRFL_HUMAN	52FU	790.38	2	519.271	y4	33.41	117827	7638	3
NLLFNDNTECLAR	sp|P02788|TRFL_HUMAN	54FU	790.38	2	519.271	y4	33.48	268769	10340	3
NLLFNDNTECLAR	sp|P02788|TRFL_HUMAN	57FU	790.38	2	519.271	y4	33.01	171053	21481	4
NLLFNDNTECLAR	sp|P02788|TRFL_HUMAN	52P	790.38	2	519.271	y4	#N/A	#N/A	#N/A	#N/A
NLLFNDNTECLAR	sp|P02788|TRFL_HUMAN	54P	790.38	2	519.271	y4	#N/A	#N/A	#N/A	#N/A
NLLFNDNTECLAR	sp|P02788|TRFL_HUMAN	57P	790.38	2	519.271	y4	#N/A	#N/A	#N/A	#N/A

[truncated: 3 more sheets: PLMN, TETN, OVGP1]
