# Supplementary material for: Which Low-Abundance Proteins are Present in the Human Milieu of Gamete/Embryo Maternal Interaction?
Source: Int J Mol Sci. 2019 Oct 24;20(21):5305. doi: 10.3390/ijms20215305 (PMC6861935; doi:10.3390/ijms20215305)
Supplement: Supplementary file 1 [file ijms-20-05305-s001.zip › supplementary material/Supplementary Table 2.xlsx]

## Sheet: ident_legend
	Peptide modification codes
	code	source	mode	site	type	description
	MOD:01214	PSIMOD	fixed	C	chemical	alkylation with iodoacetamide
	MOD:00719	PSIMOD	variable	M	chemical	methionine oxidation
	MOD:00040	PSIMOD	variable	Q at peptide N-terminus	chemical	pyroglutamic acid from glutamine
	MOD:00420	PSIMOD	variable	E at peptide N-terminus	chemical	pyroglutamic acid from glutamic acid
	MOD:00408	PSIMOD	variable	protein N-terminus	PTM	acetylation of protein N-terminus
	MS/MS database search codes
	M	MASCOT
	O	OMSSA
	T	X!TANDEM
	Y	Myrimatch
