# Supplementary material for: Which Low-Abundance Proteins are Present in the Human Milieu of Gamete/Embryo Maternal Interaction?
Source: Int J Mol Sci. 2019 Oct 24;20(21):5305. doi: 10.3390/ijms20215305 (PMC6861935; doi:10.3390/ijms20215305)
Supplement: Supplementary file 1 [file ijms-20-05305-s001.zip › supplementary material/Supplementary Table 3.xlsx]

## Sheet: quant_OF_vs_UF
contrast	category	log2_fold_change	pvalue	evalue	qvalue	num_replicates	num_peptides	set_type	peptide	modif	inferred_proteins	description
FO/FU	confident.down	-1.6	5.99994e-05	0.08	0.005	3	18	inferred	---	----	P02788	P02788|TRFL_HUMAN Lactotransferrin OS=Homo sapiens GN=LTF PE=1 SV=6	1
FO/FU	confident.down	-2.935	0.000169998	0.22	0.008	3	3	inferred	---	----	Q14019	Q14019|COTL1_HUMAN Coactosin-like protein OS=Homo sapiens GN=COTL1 PE=1 SV=3	1
FO/FU	confident.up	2.5	0.000139999	0.18	0.008	3	5	inferred	---	----	P15311	P15311|EZRI_HUMAN Ezrin OS=Homo sapiens GN=EZR PE=1 SV=4	1
FO/FU	likely.down	-2.34	0.000599994	0.76	0.019	3	5	inferred	---	----	P80188	P80188|NGAL_HUMAN Neutrophil gelatinase-associated lipocalin OS=Homo sapiens GN=LCN2 PE=1 SV=2	1
FO/FU	likely.down	-1.866	0.00227056	2.87	0.044	3	5	inferred	---	----	Q6FHJ7	Q6FHJ7|SFRP4_HUMAN Secreted frizzled-related protein 4 OS=Homo sapiens GN=SFRP4 PE=1 SV=2	1
FO/FU	likely.down	-5.492	0.00259456	3.28	0.048	3	1	inferred	---	----	P04216	P04216|THY1_HUMAN Thy-1 membrane glycoprotein OS=Homo sapiens GN=THY1 PE=1 SV=2	1
FO/FU	putative.down	-0.855	0.018362	23.23	0.138	3	23	inferred	---	----	P00747	P00747|PLMN_HUMAN Plasminogen OS=Homo sapiens GN=PLG PE=1 SV=2	1
FO/FU	putative.up	1.319	0.019898	25.17	0.143	3	7	inferred	---	----	P39023	P39023|RL3_HUMAN 60S ribosomal protein L3 OS=Homo sapiens GN=RPL3 PE=1 SV=2	1
FO/FU	putative.up	2.965	0.0206979	26.18	0.144	3	1	unresolved	---	----	P15311;P35241	P15311|EZRI_HUMAN Ezrin OS=Homo sapiens GN=EZR PE=1 SV=4	1
FO/FU	putative.up	1.051	0.0233307	29.51	0.145	3	10	inferred	---	----	Q14195-2	Q14195-2|DPYL3_HUMAN Isoform LCRMP-4 of Dihydropyrimidinase-related protein 3 OS=Homo sapiens GN=DPYSL3	1
FO/FU	putative.down	-2.454	0.023872	30.2	0.147	3	2	inferred	---	----	Q96P70	Q96P70|IPO9_HUMAN Importin-9 OS=Homo sapiens GN=IPO9 PE=1 SV=3	1
FO/FU	putative.up	0.999	0.0356607	45.11	0.178	3	11	inferred	---	----	P07900	P07900|HS90A_HUMAN Heat shock protein HSP 90-alpha OS=Homo sapiens GN=HSP90AA1 PE=1 SV=5	1
FO/FU	putative.down	-0.842	0.0457386	57.86	0.208	3	12	inferred	---	----	Q00610	Q00610|CLH1_HUMAN Clathrin heavy chain 1 OS=Homo sapiens GN=CLTC PE=1 SV=5	1
FO/FU	putative.up	2.476	0.0482379	61.02	0.213	3	2	inferred	---	----	Q8NC51	Q8NC51|PAIRB_HUMAN Plasminogen activator inhibitor 1 RNA-binding protein OS=Homo sapiens GN=SERBP1 PE=1 SV=2	1
FO/FU	putative.up	0.912	0.0522369	66.08	0.22	3	11	inferred	---	----	P13639	P13639|EF2_HUMAN Elongation factor 2 OS=Homo sapiens GN=EEF2 PE=1 SV=4	1
FO/FU	putative.down	-1.816	0.0564859	71.45	0.225	3	2	unresolved	---	----	H7BZJ3;P30101	H7BZJ3|H7BZJ3_HUMAN Protein disulfide-isomerase A3 (Fragment) OS=Homo sapiens GN=PDIA3 PE=1 SV=1	1
FO/FU	putative.up	1.124	0.0669777	84.73	0.25	3	5	inferred	---	----	Q8NCW5	Q8NCW5|NNRE_HUMAN NAD(P)H-hydrate epimerase OS=Homo sapiens GN=NAXE PE=1 SV=2	1
FO/FU	putative.up	1.789	0.068977	87.26	0.255	3	2	inferred	---	----	Q8NFU3	Q8NFU3|TSTD1_HUMAN Thiosulfate:glutathione sulfurtransferase OS=Homo sapiens GN=TSTD1 PE=1 SV=3	1
FO/FU	putative.down	-1.734	0.114443	144.77	0.331	3	1	unresolved	---	----	Q14194;Q14195-2;Q16555	Q14194|DPYL1_HUMAN Dihydropyrimidinase-related protein 1 OS=Homo sapiens GN=CRMP1 PE=1 SV=1	1
FO/FU	none	1.217	0.235764	298.24	0.473	3	2	unresolved	---	----	P15311;P26038;P35241	P15311|EZRI_HUMAN Ezrin OS=Homo sapiens GN=EZR PE=1 SV=4	1
FO/FU	none	1.071	0.27972	353.85	0.49	3	1	unresolved	---	----	P13639;Q15029	P13639|EF2_HUMAN Elongation factor 2 OS=Homo sapiens GN=EEF2 PE=1 SV=4	1
FO/FU	none	0.472	0.316683	400.6	0.529	3	9	inferred	---	----	P14625	P14625|ENPL_HUMAN Endoplasmin OS=Homo sapiens GN=HSP90B1 PE=1 SV=1	1
FO/FU	none	-0.397	0.417582	528.24	0.594	3	7	inferred	---	----	P30101	P30101|PDIA3_HUMAN Protein disulfide-isomerase A3 OS=Homo sapiens GN=PDIA3 PE=1 SV=4	1
FO/FU	none	0.791	0.43956	556.04	0.599	3	2	inferred	---	----	Q8N8N7	Q8N8N7|PTGR2_HUMAN Prostaglandin reductase 2 OS=Homo sapiens GN=PTGR2 PE=1 SV=1	1
FO/FU	none	-1.324	0.452547	572.47	0.603	3	8	inferred	---	----	P05452	P05452|TETN_HUMAN Tetranectin OS=Homo sapiens GN=CLEC3B PE=1 SV=3	1
FO/FU	none	0.484	0.496503	628.08	0.627	3	4	inferred	---	----	Q12889	Q12889|OVGP1_HUMAN Oviduct-specific glycoprotein OS=Homo sapiens GN=OVGP1 PE=2 SV=1	1
FO/FU	none	-0.911	0.543457	687.47	0.648	3	1	unresolved	---	----	P07900;P08238;Q58FF6	P07900|HS90A_HUMAN Heat shock protein HSP 90-alpha OS=Homo sapiens GN=HSP90AA1 PE=1 SV=5	1
FO/FU	none	4.646	0.578422	731.7	0.661	3	1	unresolved	---	----	P29692;P29692-3	P29692|EF1D_HUMAN Elongation factor 1-delta OS=Homo sapiens GN=EEF1D PE=1 SV=5	1
FO/FU	none	0.643	0.599401	758.24	0.667	3	1	inferred	---	----	P29692-3	P29692-3|EF1D_HUMAN Isoform 3 of Elongation factor 1-delta OS=Homo sapiens GN=EEF1D	1
FO/FU	none	2.113	0.752248	951.59	0.713	3	1	inferred	---	----	P29692	P29692|EF1D_HUMAN Elongation factor 1-delta OS=Homo sapiens GN=EEF1D PE=1 SV=5	1
FO/FU	none	0.918	0.902098	1141.15	0.759	3	1	unresolved	---	----	P07900;P08238	P07900|HS90A_HUMAN Heat shock protein HSP 90-alpha OS=Homo sapiens GN=HSP90AA1 PE=1 SV=5	1
FO/FU	none	0.036	0.95005	1201.81	0.769	3	4	inferred	---	----	P41250	P41250|GARS_HUMAN Glycine--tRNA ligase OS=Homo sapiens GN=GARS PE=1 SV=3	1
FO/FU	confident.up	2.446	9.9999e-06	0.01	0.002	3	15	inferred	---	----	Q99832	Q99832|TCPH_HUMAN T-complex protein 1 subunit eta OS=Homo sapiens GN=CCT7 PE=1 SV=2
FO/FU	confident.down	-6.844	1.99998e-05	0.03	0.003	3	1	inferred	---	----	P46108	P46108|CRK_HUMAN Adapter molecule crk OS=Homo sapiens GN=CRK PE=1 SV=2
FO/FU	confident.up	10.125	9.9999e-06	0.01	0.003	3	1	inferred	---	----	O95671	O95671|ASML_HUMAN N-acetylserotonin O-methyltransferase-like protein OS=Homo sapiens GN=ASMTL PE=1 SV=3
FO/FU	confident.up	5.938	1.99998e-05	0.03	0.003	3	2	inferred	---	----	P23246	P23246|SFPQ_HUMAN Splicing factor, proline- and glutamine-rich OS=Homo sapiens GN=SFPQ PE=1 SV=2
FO/FU	confident.up	3.984	9.9999e-06	0.01	0.003	3	4	unresolved	---	----	P08263;Q16772	P08263|GSTA1_HUMAN Glutathione S-transferase A1 OS=Homo sapiens GN=GSTA1 PE=1 SV=3
FO/FU	confident.down	-1.774	1.99998e-05	0.03	0.003	3	16	unresolved	---	----	A0A0D9SG88;P08603	A0A0D9SG88|A0A0D9SG88_HUMAN Complement factor H OS=Homo sapiens GN=CFH PE=1 SV=1
FO/FU	confident.up	4.108	3.99996e-05	0.05	0.004	3	2	inferred	---	----	P09211	P09211|GSTP1_HUMAN Glutathione S-transferase P OS=Homo sapiens GN=GSTP1 PE=1 SV=2
FO/FU	confident.down	-2.809	1.99998e-05	0.03	0.004	3	8	inferred	---	----	P13796	P13796|PLSL_HUMAN Plastin-2 OS=Homo sapiens GN=LCP1 PE=1 SV=6
FO/FU	confident.up	2.549	9.9999e-06	0.01	0.004	3	9	inferred	---	----	Q96CX2	Q96CX2|KCD12_HUMAN BTB/POZ domain-containing protein KCTD12 OS=Homo sapiens GN=KCTD12 PE=1 SV=1
FO/FU	confident.up	4.692	5.99994e-05	0.08	0.005	3	2	inferred	---	----	P37802	P37802|TAGL2_HUMAN Transgelin-2 OS=Homo sapiens GN=TAGLN2 PE=1 SV=3
FO/FU	confident.down	-1.977	6.99993e-05	0.09	0.005	3	10	inferred	---	----	P08603	P08603|CFAH_HUMAN Complement factor H OS=Homo sapiens GN=CFH PE=1 SV=4
FO/FU	confident.up	1.545	5.99994e-05	0.08	0.005	3	16	inferred	---	----	Q13228	Q13228|SBP1_HUMAN Selenium-binding protein 1 OS=Homo sapiens GN=SELENBP1 PE=1 SV=2
FO/FU	confident.up	1.192	3.99996e-05	0.05	0.005	3	54	inferred	---	----	Q14204	Q14204|DYHC1_HUMAN Cytoplasmic dynein 1 heavy chain 1 OS=Homo sapiens GN=DYNC1H1 PE=1 SV=5
FO/FU	confident.up	2.005	9.9999e-06	0.01	0.006	3	11	inferred	---	----	P00966	P00966|ASSY_HUMAN Argininosuccinate synthase OS=Homo sapiens GN=ASS1 PE=1 SV=2
FO/FU	confident.down	-1.513	5.99994e-05	0.08	0.006	3	19	inferred	---	----	B4E1Z4	B4E1Z4|B4E1Z4_HUMAN cDNA FLJ55673, highly similar to Complement factor B (EC 3.4.21.47) OS=Homo sapiens PE=1 SV=1
FO/FU	confident.down	-1.193	8.99991e-05	0.11	0.006	3	48	inferred	---	----	P01031	P01031|CO5_HUMAN Complement C5 OS=Homo sapiens GN=C5 PE=1 SV=4
FO/FU	confident.up	7.072	0.000109999	0.14	0.007	3	1	inferred	---	----	Q9H8L6	Q9H8L6|MMRN2_HUMAN Multimerin-2 OS=Homo sapiens GN=MMRN2 PE=1 SV=2
FO/FU	confident.up	2.344	0.000139999	0.18	0.007	3	6	inferred	---	----	P25325	P25325|THTM_HUMAN 3-mercaptopyruvate sulfurtransferase OS=Homo sapiens GN=MPST PE=1 SV=3
FO/FU	confident.down	-1.829	0.000109999	0.14	0.007	3	10	inferred	---	----	Q04756	Q04756|HGFA_HUMAN Hepatocyte growth factor activator OS=Homo sapiens GN=HGFAC PE=1 SV=1
FO/FU	confident.down	-1.681	0.000119999	0.15	0.007	3	11	inferred	---	----	P22792	P22792|CPN2_HUMAN Carboxypeptidase N subunit 2 OS=Homo sapiens GN=CPN2 PE=1 SV=3
FO/FU	confident.down	-1.385	0.000139999	0.18	0.007	3	22	unresolved	---	----	B7ZKJ8;Q14624;Q14624-2	B7ZKJ8|B7ZKJ8_HUMAN ITIH4 protein OS=Homo sapiens GN=ITIH4 PE=1 SV=1
FO/FU	confident.down	-1.042	0.000119999	0.15	0.007	3	79	inferred	---	----	P04114	P04114|APOB_HUMAN Apolipoprotein B-100 OS=Homo sapiens GN=APOB PE=1 SV=2
FO/FU	confident.down	-1.508	0.000159998	0.2	0.008	3	17	unresolved	---	----	P01042;P01042-2	P01042|KNG1_HUMAN Kininogen-1 OS=Homo sapiens GN=KNG1 PE=1 SV=2
FO/FU	confident.up	2.886	0.000189998	0.24	0.009	3	3	inferred	---	----	P39019	P39019|RS19_HUMAN 40S ribosomal protein S19 OS=Homo sapiens GN=RPS19 PE=1 SV=2
FO/FU	confident.up	2.494	0.000209998	0.27	0.009	3	5	inferred	---	----	P46781	P46781|RS9_HUMAN 40S ribosomal protein S9 OS=Homo sapiens GN=RPS9 PE=1 SV=3
FO/FU	confident.down	-1.477	0.000239998	0.3	0.01	3	18	inferred	---	----	P07358	P07358|CO8B_HUMAN Complement component C8 beta chain OS=Homo sapiens GN=C8B PE=1 SV=3
FO/FU	likely.up	4.149	0.000279997	0.35	0.011	3	2	inferred	---	----	P62750	P62750|RL23A_HUMAN 60S ribosomal protein L23a OS=Homo sapiens GN=RPL23A PE=1 SV=1
FO/FU	likely.down	-1.283	0.000309997	0.39	0.012	3	23	inferred	---	----	P10643	P10643|CO7_HUMAN Complement component C7 OS=Homo sapiens GN=C7 PE=1 SV=2
FO/FU	likely.down	-2.199	9.9999e-06	0.01	0.013	3	21	inferred	---	----	P09871	P09871|C1S_HUMAN Complement C1s subcomponent OS=Homo sapiens GN=C1S PE=1 SV=1
FO/FU	likely.up	1.268	0.000329997	0.42	0.013	3	24	inferred	---	----	P46940	P46940|IQGA1_HUMAN Ras GTPase-activating-like protein IQGAP1 OS=Homo sapiens GN=IQGAP1 PE=1 SV=1
FO/FU	likely.up	6.036	0.000389996	0.49	0.015	3	1	inferred	---	----	Q8N4P3	Q8N4P3|MESH1_HUMAN Guanosine-3',5'-bis(diphosphate) 3'-pyrophosphohydrolase MESH1 OS=Homo sapiens GN=HDDC3 PE=1 SV=3
FO/FU	likely.down	-3.659	0.000479995	0.61	0.017	3	3	inferred	---	----	P35606	P35606|COPB2_HUMAN Coatomer subunit beta' OS=Homo sapiens GN=COPB2 PE=1 SV=2
FO/FU	likely.down	-1.576	0.000479995	0.61	0.017	3	14	inferred	---	----	P06727	P06727|APOA4_HUMAN Apolipoprotein A-IV OS=Homo sapiens GN=APOA4 PE=1 SV=3
FO/FU	likely.up	3.075	0.000539995	0.68	0.018	3	4	inferred	---	----	Q96C23	Q96C23|GALM_HUMAN Aldose 1-epimerase OS=Homo sapiens GN=GALM PE=1 SV=1
FO/FU	likely.up	2.372	0.000579994	0.73	0.019	3	4	inferred	---	----	P62081	P62081|RS7_HUMAN 40S ribosomal protein S7 OS=Homo sapiens GN=RPS7 PE=1 SV=1
FO/FU	likely.up	2.458	0.000679993	0.86	0.02	3	5	inferred	---	----	P13861	P13861|KAP2_HUMAN cAMP-dependent protein kinase type II-alpha regulatory subunit OS=Homo sapiens GN=PRKAR2A PE=1 SV=2
FO/FU	likely.up	4.836	0.000659993	0.83	0.021	3	1	unresolved	---	----	P07437;P68371	P07437|TBB5_HUMAN Tubulin beta chain OS=Homo sapiens GN=TUBB PE=1 SV=2
FO/FU	likely.up	2.376	0.000669993	0.85	0.021	3	6	inferred	---	----	P49419-2	P49419-2|AL7A1_HUMAN Isoform 2 of Alpha-aminoadipic semialdehyde dehydrogenase OS=Homo sapiens GN=ALDH7A1
FO/FU	likely.up	3.322	0.000789992	1	0.023	3	3	inferred	---	----	P30046	P30046|DOPD_HUMAN D-dopachrome decarboxylase OS=Homo sapiens GN=DDT PE=1 SV=3
FO/FU	likely.down	-1.994	0.000849992	1.08	0.024	3	7	unresolved	---	----	D6RF35;P02774	D6RF35|D6RF35_HUMAN Vitamin D-binding protein OS=Homo sapiens GN=GC PE=1 SV=1
FO/FU	likely.up	1.196	0.000819992	1.04	0.024	3	21	inferred	---	----	P55072	P55072|TERA_HUMAN Transitional endoplasmic reticulum ATPase OS=Homo sapiens GN=VCP PE=1 SV=4
FO/FU	likely.down	-6.928	0.00113999	1.44	0.031	2	1	unresolved	---	----	Q15417;Q99439	Q15417|CNN3_HUMAN Calponin-3 OS=Homo sapiens GN=CNN3 PE=1 SV=1
FO/FU	likely.up	1.827	0.00113999	1.44	0.031	3	8	inferred	---	----	Q12906-7	Q12906-7|ILF3_HUMAN Isoform 7 of Interleukin enhancer-binding factor 3 OS=Homo sapiens GN=ILF3
FO/FU	likely.up	2.427	0.00128999	1.63	0.033	3	4	inferred	---	----	O60256	O60256|KPRB_HUMAN Phosphoribosyl pyrophosphate synthase-associated protein 2 OS=Homo sapiens GN=PRPSAP2 PE=1 SV=1
FO/FU	likely.down	-1.447	0.00123999	1.57	0.033	3	10	inferred	---	----	P29622	P29622|KAIN_HUMAN Kallistatin OS=Homo sapiens GN=SERPINA4 PE=1 SV=3
FO/FU	likely.up	4.601	0.00133999	1.7	0.034	3	2	inferred	---	----	Q9UMS4	Q9UMS4|PRP19_HUMAN Pre-mRNA-processing factor 19 OS=Homo sapiens GN=PRPF19 PE=1 SV=1
FO/FU	likely.up	2.338	0.00145999	1.85	0.034	3	4	inferred	---	----	Q9BW30	Q9BW30|TPPP3_HUMAN Tubulin polymerization-promoting protein family member 3 OS=Homo sapiens GN=TPPP3 PE=1 SV=1
FO/FU	likely.down	-3.702	0.00139999	1.77	0.035	3	2	inferred	---	----	P05164	P05164|PERM_HUMAN Myeloperoxidase OS=Homo sapiens GN=MPO PE=1 SV=1
FO/FU	likely.up	3.134	0.00144999	1.83	0.035	3	2	inferred	---	----	Q9Y3C8	Q9Y3C8|UFC1_HUMAN Ubiquitin-fold modifier-conjugating enzyme 1 OS=Homo sapiens GN=UFC1 PE=1 SV=3
FO/FU	likely.down	-1.571	0.00142999	1.81	0.035	3	9	inferred	---	----	P02760	P02760|AMBP_HUMAN Protein AMBP OS=Homo sapiens GN=AMBP PE=1 SV=1
FO/FU	likely.up	5.198	0.00155998	1.97	0.036	3	1	inferred	---	----	P62847	P62847|RS24_HUMAN 40S ribosomal protein S24 OS=Homo sapiens GN=RPS24 PE=1 SV=1
FO/FU	likely.down	-1.946	0.00161998	2.05	0.037	3	6	inferred	---	----	P25311	P25311|ZA2G_HUMAN Zinc-alpha-2-glycoprotein OS=Homo sapiens GN=AZGP1 PE=1 SV=2
FO/FU	likely.up	6.557	0.00177998	2.25	0.04	2	1	inferred	---	----	P46782	P46782|RS5_HUMAN 40S ribosomal protein S5 OS=Homo sapiens GN=RPS5 PE=1 SV=4
FO/FU	likely.down	-6.482	0.00190998	2.42	0.042	2	1	inferred	---	----	P01817	P01817|HV205_HUMAN Immunoglobulin heavy variable 2-5 OS=Homo sapiens GN=IGHV2-5 PE=1 SV=2
FO/FU	likely.up	6.461	0.00210987	2.67	0.042	2	1	inferred	---	----	Q9H4G4	Q9H4G4|GAPR1_HUMAN Golgi-associated plant pathogenesis-related protein 1 OS=Homo sapiens GN=GLIPR2 PE=1 SV=3
FO/FU	likely.up	3.288	0.00207606	2.63	0.042	3	2	unresolved	---	----	Q71U36;Q9BQE3	Q71U36|TBA1A_HUMAN Tubulin alpha-1A chain OS=Homo sapiens GN=TUBA1A PE=1 SV=1
FO/FU	likely.up	2.554	0.00197915	2.5	0.042	3	3	inferred	---	----	Q9Y5P6	Q9Y5P6|GMPPB_HUMAN Mannose-1-phosphate guanyltransferase beta OS=Homo sapiens GN=GMPPB PE=1 SV=2
FO/FU	likely.up	2.048	0.00197915	2.5	0.042	3	5	inferred	---	----	Q96TA1	Q96TA1|NIBL1_HUMAN Niban-like protein 1 OS=Homo sapiens GN=FAM129B PE=1 SV=3
FO/FU	likely.up	1.986	0.00215907	2.73	0.043	3	4	inferred	---	----	Q13177	Q13177|PAK2_HUMAN Serine/threonine-protein kinase PAK 2 OS=Homo sapiens GN=PAK2 PE=1 SV=3
FO/FU	likely.up	1.274	0.00206519	2.61	0.043	3	13	inferred	---	----	P17987	P17987|TCPA_HUMAN T-complex protein 1 subunit alpha OS=Homo sapiens GN=TCP1 PE=1 SV=1
FO/FU	likely.down	-1.457	0.00246151	3.11	0.046	3	10	inferred	---	----	P08697	P08697|A2AP_HUMAN Alpha-2-antiplasmin OS=Homo sapiens GN=SERPINF2 PE=1 SV=3
FO/FU	likely.up	1.57	0.00244869	3.1	0.047	3	8	inferred	---	----	P17858	P17858|PFKAL_HUMAN ATP-dependent 6-phosphofructokinase, liver type OS=Homo sapiens GN=PFKL PE=1 SV=6
FO/FU	likely.down	-1.764	0.0026027	3.29	0.048	3	6	inferred	---	----	P07360	P07360|CO8G_HUMAN Complement component C8 gamma chain OS=Homo sapiens GN=C8G PE=1 SV=3
FO/FU	likely.up	4.652	0.00279408	3.53	0.05	3	2	inferred	---	----	Q9H1X1	Q9H1X1|RSPH9_HUMAN Radial spoke head protein 9 homolog OS=Homo sapiens GN=RSPH9 PE=1 SV=1
FO/FU	putative.up	1.637	0.0028939	3.66	0.051	3	7	inferred	---	----	P30153	P30153|2AAA_HUMAN Serine/threonine-protein phosphatase 2A 65 kDa regulatory subunit A alpha isoform OS=Homo sapiens GN=PPP2R1A PE=1 SV=4
FO/FU	putative.down	-1.422	0.00287874	3.64	0.051	3	12	inferred	---	----	P05543	P05543|THBG_HUMAN Thyroxine-binding globulin OS=Homo sapiens GN=SERPINA7 PE=1 SV=2
FO/FU	putative.up	1.092	0.00304757	3.86	0.053	3	20	inferred	---	----	P78371	P78371|TCPB_HUMAN T-complex protein 1 subunit beta OS=Homo sapiens GN=CCT2 PE=1 SV=4
FO/FU	putative.up	5.279	0.00327581	4.14	0.056	3	1	inferred	---	----	P62330	P62330|ARF6_HUMAN ADP-ribosylation factor 6 OS=Homo sapiens GN=ARF6 PE=1 SV=2
FO/FU	putative.up	2.435	0.00333327	4.22	0.056	3	4	inferred	---	----	P05413	P05413|FABPH_HUMAN Fatty acid-binding protein, heart OS=Homo sapiens GN=FABP3 PE=1 SV=4
FO/FU	putative.up	2.939	0.00348208	4.4	0.057	3	2	inferred	---	----	P62195	P62195|PRS8_HUMAN 26S proteasome regulatory subunit 8 OS=Homo sapiens GN=PSMC5 PE=1 SV=1
FO/FU	putative.down	-1.673	0.00344637	4.36	0.057	3	6	inferred	---	----	P01011	P01011|AACT_HUMAN Alpha-1-antichymotrypsin OS=Homo sapiens GN=SERPINA3 PE=1 SV=2
FO/FU	putative.down	-1.351	0.00374502	4.74	0.061	3	10	inferred	---	----	P02790	P02790|HEMO_HUMAN Hemopexin OS=Homo sapiens GN=HPX PE=1 SV=2
FO/FU	putative.down	-2.434	0.00389788	4.93	0.062	3	2	inferred	---	----	P22352	P22352|GPX3_HUMAN Glutathione peroxidase 3 OS=Homo sapiens GN=GPX3 PE=1 SV=2
FO/FU	putative.down	-1.47	0.00402075	5.09	0.064	3	7	inferred	---	----	P19823	P19823|ITIH2_HUMAN Inter-alpha-trypsin inhibitor heavy chain H2 OS=Homo sapiens GN=ITIH2 PE=1 SV=2
FO/FU	putative.up	1.87	0.00431808	5.46	0.067	3	5	inferred	---	----	Q08257	Q08257|QOR_HUMAN Quinone oxidoreductase OS=Homo sapiens GN=CRYZ PE=1 SV=1
FO/FU	putative.down	-0.927	0.00426657	5.4	0.067	3	27	unresolved	---	----	A0A0G2JPR0;P0C0L4;P0C0L5	A0A0G2JPR0|A0A0G2JPR0_HUMAN Complement C4-A OS=Homo sapiens GN=C4A PE=1 SV=1
FO/FU	putative.down	-2.289	0.00459513	5.81	0.07	3	3	inferred	---	----	Q07654	Q07654|TFF3_HUMAN Trefoil factor 3 OS=Homo sapiens GN=TFF3 PE=1 SV=1
FO/FU	putative.down	-2.102	0.00477488	6.04	0.071	3	4	inferred	---	----	P07585	P07585|PGS2_HUMAN Decorin OS=Homo sapiens GN=DCN PE=1 SV=1
FO/FU	putative.up	1.412	0.00468281	5.92	0.071	3	9	inferred	---	----	E9PHY5	E9PHY5|E9PHY5_HUMAN Band 4.1-like protein 2 OS=Homo sapiens GN=EPB41L2 PE=1 SV=1
FO/FU	putative.up	1.499	0.00487488	6.17	0.072	3	7	inferred	---	----	P38606	P38606|VATA_HUMAN V-type proton ATPase catalytic subunit A OS=Homo sapiens GN=ATP6V1A PE=1 SV=2
FO/FU	putative.up	2.538	0.005135	6.5	0.075	3	4	inferred	---	----	P35270	P35270|SPRE_HUMAN Sepiapterin reductase OS=Homo sapiens GN=SPR PE=1 SV=1
FO/FU	putative.up	4.194	0.00547207	6.92	0.079	3	1	inferred	---	----	Q08722	Q08722|CD47_HUMAN Leukocyte surface antigen CD47 OS=Homo sapiens GN=CD47 PE=1 SV=1
FO/FU	putative.down	-1.246	0.00564689	7.14	0.079	3	12	inferred	---	----	P01871	P01871|IGHM_HUMAN Immunoglobulin heavy constant mu OS=Homo sapiens GN=IGHM PE=1 SV=4
FO/FU	putative.down	-3.656	0.00559984	7.08	0.08	3	1	inferred	---	----	rev_Q8N371	Q8N371|KDM8_HUMAN reversed JmjC domain-containing protein 5 OS=Homo sapiens GN=KDM8 PE=1 SV=1
FO/FU	putative.down	-4.416	0.00590891	7.47	0.082	3	1	inferred	---	----	Q9NXR7	Q9NXR7|BABA2_HUMAN BRISC and BRCA1-A complex member 2 OS=Homo sapiens GN=BABAM2 PE=1 SV=2
FO/FU	putative.up	1.851	0.00599981	7.59	0.082	3	5	inferred	---	----	Q14258	Q14258|TRI25_HUMAN E3 ubiquitin/ISG15 ligase TRIM25 OS=Homo sapiens GN=TRIM25 PE=1 SV=2
FO/FU	putative.down	-1.715	0.00596856	7.55	0.082	3	7	inferred	---	----	P12259	P12259|FA5_HUMAN Coagulation factor V OS=Homo sapiens GN=F5 PE=1 SV=4
FO/FU	putative.up	2.009	0.00622561	7.88	0.084	3	4	inferred	---	----	Q92747	Q92747|ARC1A_HUMAN Actin-related protein 2/3 complex subunit 1A OS=Homo sapiens GN=ARPC1A PE=2 SV=2
FO/FU	putative.down	-3.555	0.0065515	8.29	0.087	3	1	inferred	---	----	Q14651	Q14651|PLSI_HUMAN Plastin-1 OS=Homo sapiens GN=PLS1 PE=1 SV=2
FO/FU	putative.up	2.543	0.00672391	8.51	0.089	3	2	inferred	---	----	Q9BUL8	Q9BUL8|PDC10_HUMAN Programmed cell death protein 10 OS=Homo sapiens GN=PDCD10 PE=1 SV=1
FO/FU	putative.down	-2.383	0.00738433	9.34	0.09	3	2	inferred	---	----	P02750	P02750|A2GL_HUMAN Leucine-rich alpha-2-glycoprotein OS=Homo sapiens GN=LRG1 PE=1 SV=2
FO/FU	putative.up	2.495	0.00707381	8.95	0.09	3	3	inferred	---	----	P04264	P04264|K2C1_HUMAN Keratin, type II cytoskeletal 1 OS=Homo sapiens GN=KRT1 PE=1 SV=6
FO/FU	putative.down	-1.717	0.00689261	8.72	0.09	3	4	inferred	---	----	P00488	P00488|F13A_HUMAN Coagulation factor XIII A chain OS=Homo sapiens GN=F13A1 PE=1 SV=4
FO/FU	putative.up	1.997	0.00714788	9.04	0.09	3	4	inferred	---	----	P46783	P46783|RS10_HUMAN 40S ribosomal protein S10 OS=Homo sapiens GN=RPS10 PE=1 SV=1
FO/FU	putative.up	1.53	0.00710689	8.99	0.09	3	5	inferred	---	----	O94760	O94760|DDAH1_HUMAN N(G),N(G)-dimethylarginine dimethylaminohydrolase 1 OS=Homo sapiens GN=DDAH1 PE=1 SV=3
FO/FU	putative.down	-1.202	0.00726895	9.2	0.09	3	11	inferred	---	----	P05156	P05156|CFAI_HUMAN Complement factor I OS=Homo sapiens GN=CFI PE=1 SV=2
FO/FU	putative.up	3.549	0.00767969	9.71	0.091	3	1	inferred	---	----	P08865	P08865|RSSA_HUMAN 40S ribosomal protein SA OS=Homo sapiens GN=RPSA PE=1 SV=4
FO/FU	putative.up	2.818	0.00703678	8.9	0.091	3	2	inferred	---	----	O94811	O94811|TPPP_HUMAN Tubulin polymerization-promoting protein OS=Homo sapiens GN=TPPP PE=1 SV=1
FO/FU	putative.up	1.672	0.0073701	9.32	0.091	3	5	inferred	---	----	O43776	O43776|SYNC_HUMAN Asparagine--tRNA ligase, cytoplasmic OS=Homo sapiens GN=NARS PE=1 SV=1
FO/FU	putative.down	-1.964	0.00767969	9.71	0.092	3	5	inferred	---	----	P02765	P02765|FETUA_HUMAN Alpha-2-HS-glycoprotein OS=Homo sapiens GN=AHSG PE=1 SV=1
FO/FU	putative.down	-1.194	0.00763969	9.66	0.092	3	12	inferred	---	----	P02748	P02748|CO9_HUMAN Complement component C9 OS=Homo sapiens GN=C9 PE=1 SV=2
FO/FU	putative.up	10.588	0.00821703	10.39	0.096	1	1	inferred	---	----	Q12904	Q12904|AIMP1_HUMAN Aminoacyl tRNA synthase complex-interacting multifunctional protein 1 OS=Homo sapiens GN=AIMP1 PE=1 SV=2
FO/FU	putative.up	1.181	0.00839094	10.61	0.097	3	10	inferred	---	----	P36578	P36578|RL4_HUMAN 60S ribosomal protein L4 OS=Homo sapiens GN=RPL4 PE=1 SV=5
FO/FU	putative.down	-3.823	0.00863597	10.92	0.098	3	1	inferred	---	----	O14638	O14638|ENPP3_HUMAN Ectonucleotide pyrophosphatase/phosphodiesterase family member 3 OS=Homo sapiens GN=ENPP3 PE=1 SV=2
FO/FU	putative.down	-2.117	0.00859052	10.87	0.098	3	3	unresolved	---	----	P04217;P04217-2	P04217|A1BG_HUMAN Alpha-1B-glycoprotein OS=Homo sapiens GN=A1BG PE=1 SV=4
FO/FU	putative.up	1.365	0.00877233	11.1	0.098	3	10	inferred	---	----	Q92598	Q92598|HS105_HUMAN Heat shock protein 105 kDa OS=Homo sapiens GN=HSPH1 PE=1 SV=1
FO/FU	putative.down	-3.438	0.00859052	10.87	0.099	3	1	inferred	---	----	Q9Y5K1	Q9Y5K1|SPO11_HUMAN Meiotic recombination protein SPO11 OS=Homo sapiens GN=SPO11 PE=2 SV=1
FO/FU	putative.up	4.281	0.00895414	11.33	0.099	3	1	inferred	---	----	P28066	P28066|PSA5_HUMAN Proteasome subunit alpha type-5 OS=Homo sapiens GN=PSMA5 PE=1 SV=3
FO/FU	putative.down	-3.397	0.00919004	11.63	0.101	3	1	inferred	---	----	O00533	O00533|NCHL1_HUMAN Neural cell adhesion molecule L1-like protein OS=Homo sapiens GN=CHL1 PE=1 SV=4
FO/FU	putative.up	1.63	0.00938051	11.87	0.101	3	5	inferred	---	----	P58546	P58546|MTPN_HUMAN Myotrophin OS=Homo sapiens GN=MTPN PE=1 SV=2
FO/FU	putative.down	-1.144	0.00928527	11.75	0.101	3	11	inferred	---	----	Q06033	Q06033|ITIH3_HUMAN Inter-alpha-trypsin inhibitor heavy chain H3 OS=Homo sapiens GN=ITIH3 PE=1 SV=2
FO/FU	putative.down	-0.779	0.00933289	11.81	0.101	3	38	inferred	---	----	P01023	P01023|A2MG_HUMAN Alpha-2-macroglobulin OS=Homo sapiens GN=A2M PE=1 SV=3
FO/FU	putative.down	-4.064	0.00989951	12.52	0.105	3	1	inferred	---	----	P33151	P33151|CADH5_HUMAN Cadherin-5 OS=Homo sapiens GN=CDH5 PE=1 SV=5
FO/FU	putative.up	1.682	0.00994684	12.58	0.105	3	5	inferred	---	----	P12277	P12277|KCRB_HUMAN Creatine kinase B-type OS=Homo sapiens GN=CKB PE=1 SV=1
FO/FU	putative.up	5.12	0.0101495	12.84	0.106	2	1	inferred	---	----	Q6FI81	Q6FI81|CPIN1_HUMAN Anamorsin OS=Homo sapiens GN=CIAPIN1 PE=1 SV=2
FO/FU	putative.up	1.538	0.010555	13.35	0.109	3	5	inferred	---	----	P36959	P36959|GMPR1_HUMAN GMP reductase 1 OS=Homo sapiens GN=GMPR PE=1 SV=1
FO/FU	putative.up	9.557	0.0106661	13.49	0.11	1	1	inferred	---	----	Q96MW1	Q96MW1|CCD43_HUMAN Coiled-coil domain-containing protein 43 OS=Homo sapiens GN=CCDC43 PE=1 SV=2
FO/FU	putative.up	4.018	0.0107772	13.63	0.11	3	1	unresolved	---	----	Q13404;Q15819	Q13404|UB2V1_HUMAN Ubiquitin-conjugating enzyme E2 variant 1 OS=Homo sapiens GN=UBE2V1 PE=1 SV=2
FO/FU	putative.up	4.228	0.0109994	13.91	0.111	3	1	inferred	---	----	P32929	P32929|CGL_HUMAN Cystathionine gamma-lyase OS=Homo sapiens GN=CTH PE=1 SV=3
FO/FU	putative.up	1.507	0.0111758	14.14	0.112	3	6	inferred	---	----	P30711	P30711|GSTT1_HUMAN Glutathione S-transferase theta-1 OS=Homo sapiens GN=GSTT1 PE=1 SV=4
FO/FU	putative.down	-1.307	0.0112346	14.21	0.112	3	7	inferred	---	----	P07237	P07237|PDIA1_HUMAN Protein disulfide-isomerase OS=Homo sapiens GN=P4HB PE=1 SV=3
FO/FU	putative.down	-3.925	0.011764	14.88	0.116	3	1	inferred	---	----	Q15057	Q15057|ACAP2_HUMAN Arf-GAP with coiled-coil, ANK repeat and PH domain-containing protein 2 OS=Homo sapiens GN=ACAP2 PE=1 SV=3
FO/FU	putative.down	-4.967	0.0119368	15.1	0.117	2	1	inferred	---	----	P22105	P22105|TENX_HUMAN Tenascin-X OS=Homo sapiens GN=TNXB PE=1 SV=4
FO/FU	putative.up	1.576	0.0121242	15.34	0.118	3	8	inferred	---	----	Q13200	Q13200|PSMD2_HUMAN 26S proteasome non-ATPase regulatory subunit 2 OS=Homo sapiens GN=PSMD2 PE=1 SV=3
FO/FU	putative.up	3.237	0.0123117	15.57	0.119	3	1	inferred	---	----	P21926	P21926|CD9_HUMAN CD9 antigen OS=Homo sapiens GN=CD9 PE=1 SV=4
FO/FU	putative.up	3.934	0.0125617	15.89	0.119	3	1	inferred	---	----	Q7L5N1	Q7L5N1|CSN6_HUMAN COP9 signalosome complex subunit 6 OS=Homo sapiens GN=COPS6 PE=1 SV=1
FO/FU	putative.down	-2.235	0.0125325	15.85	0.12	3	3	inferred	---	----	P31146	P31146|COR1A_HUMAN Coronin-1A OS=Homo sapiens GN=CORO1A PE=1 SV=4
FO/FU	putative.down	-4.053	0.0129991	16.44	0.122	3	1	inferred	---	----	Q14194	Q14194|DPYL1_HUMAN Dihydropyrimidinase-related protein 1 OS=Homo sapiens GN=CRMP1 PE=1 SV=1
FO/FU	putative.up	1.462	0.0129325	16.36	0.122	3	7	inferred	---	----	Q9ULA0	Q9ULA0|DNPEP_HUMAN Aspartyl aminopeptidase OS=Homo sapiens GN=DNPEP PE=1 SV=1
FO/FU	putative.up	3.74	0.0138562	17.53	0.123	3	1	inferred	---	----	Q9NVE7	Q9NVE7|PANK4_HUMAN Pantothenate kinase 4 OS=Homo sapiens GN=PANK4 PE=1 SV=1
FO/FU	putative.down	-2.086	0.0134658	17.03	0.123	3	3	inferred	---	----	Q15046	Q15046|SYK_HUMAN Lysine--tRNA ligase OS=Homo sapiens GN=KARS PE=1 SV=3
FO/FU	putative.up	2.078	0.0134658	17.03	0.123	3	3	inferred	---	----	P62263	P62263|RS14_HUMAN 40S ribosomal protein S14 OS=Homo sapiens GN=RPS14 PE=1 SV=3
FO/FU	putative.down	-1.535	0.0138562	17.53	0.123	3	5	inferred	---	----	P27169	P27169|PON1_HUMAN Serum paraoxonase/arylesterase 1 OS=Homo sapiens GN=PON1 PE=1 SV=3
FO/FU	putative.up	1.42	0.0135705	17.17	0.123	3	7	inferred	---	----	Q14764	Q14764|MVP_HUMAN Major vault protein OS=Homo sapiens GN=MVP PE=1 SV=4
FO/FU	putative.up	1.234	0.0137133	17.35	0.123	3	8	inferred	---	----	P49588	P49588|SYAC_HUMAN Alanine--tRNA ligase, cytoplasmic OS=Homo sapiens GN=AARS PE=1 SV=2
FO/FU	putative.up	1.569	0.0134276	16.99	0.124	3	4	inferred	---	----	Q9Y2Z0	Q9Y2Z0|SGT1_HUMAN Protein SGT1 homolog OS=Homo sapiens GN=SUGT1 PE=1 SV=3
FO/FU	putative.up	1.509	0.0133324	16.87	0.124	3	5	unresolved	---	----	P07437;P68371;Q9BVA1	P07437|TBB5_HUMAN Tubulin beta chain OS=Homo sapiens GN=TUBB PE=1 SV=2
FO/FU	putative.down	-2.049	0.0144275	18.25	0.126	3	4	inferred	---	----	P04275	P04275|VWF_HUMAN von Willebrand factor OS=Homo sapiens GN=VWF PE=1 SV=4
FO/FU	putative.up	0.994	0.0143561	18.16	0.126	3	15	inferred	---	----	P50990	P50990|TCPQ_HUMAN T-complex protein 1 subunit theta OS=Homo sapiens GN=CCT8 PE=1 SV=4
FO/FU	putative.up	3.032	0.0146912	18.58	0.127	3	2	unresolved	---	----	P20810-5;P20810-6	P20810-5|ICAL_HUMAN Isoform 5 of Calpastatin OS=Homo sapiens GN=CAST
FO/FU	putative.down	-2.32	0.0149219	18.88	0.128	3	2	unresolved	---	----	P08603;Q03591	P08603|CFAH_HUMAN Complement factor H OS=Homo sapiens GN=CFH PE=1 SV=4
FO/FU	putative.up	1.902	0.0150758	19.07	0.128	3	3	inferred	---	----	P68104	P68104|EF1A1_HUMAN Elongation factor 1-alpha 1 OS=Homo sapiens GN=EEF1A1 PE=1 SV=1
FO/FU	putative.down	-1.23	0.014845	18.78	0.128	3	7	inferred	---	----	P08571	P08571|CD14_HUMAN Monocyte differentiation antigen CD14 OS=Homo sapiens GN=CD14 PE=1 SV=2
FO/FU	putative.up	1.577	0.015832	20.03	0.131	3	5	inferred	---	----	Q02878	Q02878|RL6_HUMAN 60S ribosomal protein L6 OS=Homo sapiens GN=RPL6 PE=1 SV=3
FO/FU	putative.down	-1.233	0.0157487	19.92	0.131	3	7	inferred	---	----	P51884	P51884|LUM_HUMAN Lumican OS=Homo sapiens GN=LUM PE=1 SV=2
FO/FU	putative.up	3.765	0.0157487	19.92	0.132	3	1	inferred	---	----	A8MWX3	A8MWX3|WASH4_HUMAN Putative WAS protein family homolog 4 OS=Homo sapiens GN=WASH4P PE=5 SV=1
FO/FU	putative.up	2.365	0.0156654	19.82	0.132	3	2	inferred	---	----	P34913	P34913|HYES_HUMAN Bifunctional epoxide hydrolase 2 OS=Homo sapiens GN=EPHX2 PE=1 SV=2
FO/FU	putative.up	3.623	0.016582	20.98	0.134	3	1	inferred	---	----	O75348	O75348|VATG1_HUMAN V-type proton ATPase subunit G 1 OS=Homo sapiens GN=ATP6V1G1 PE=1 SV=3
FO/FU	putative.up	10.686	0.0166653	21.08	0.134	3	1	inferred	---	----	P41227	P41227|NAA10_HUMAN N-alpha-acetyltransferase 10 OS=Homo sapiens GN=NAA10 PE=1 SV=1
FO/FU	putative.down	-0.947	0.016332	20.66	0.134	3	18	unresolved	---	----	E9PFZ2;P00450	E9PFZ2|E9PFZ2_HUMAN Ceruloplasmin OS=Homo sapiens GN=CP PE=1 SV=1
FO/FU	putative.down	-3.774	0.016582	20.98	0.135	3	1	inferred	---	----	Q9UGM3	Q9UGM3|DMBT1_HUMAN Deleted in malignant brain tumors 1 protein OS=Homo sapiens GN=DMBT1 PE=1 SV=2
FO/FU	putative.up	7.992	0.0175439	22.19	0.135	1	1	inferred	---	----	O96033	O96033|MOC2A_HUMAN Molybdopterin synthase sulfur carrier subunit OS=Homo sapiens GN=MOCS2 PE=1 SV=1
FO/FU	putative.up	1.714	0.0174152	22.03	0.135	3	3	unresolved	---	----	P11908;P60891	P11908|PRPS2_HUMAN Ribose-phosphate pyrophosphokinase 2 OS=Homo sapiens GN=PRPS2 PE=1 SV=2
FO/FU	putative.up	1.755	0.0176348	22.31	0.135	3	3	inferred	---	----	P42025	P42025|ACTY_HUMAN Beta-centractin OS=Homo sapiens GN=ACTR1B PE=1 SV=1
FO/FU	putative.up	2.913	0.0173621	21.96	0.136	3	1	inferred	---	----	Q96AT9	Q96AT9|RPE_HUMAN Ribulose-phosphate 3-epimerase OS=Homo sapiens GN=RPE PE=1 SV=1
FO/FU	putative.down	-1.042	0.0172712	21.85	0.136	3	13	inferred	---	----	P35858	P35858|ALS_HUMAN Insulin-like growth factor-binding protein complex acid labile subunit OS=Homo sapiens GN=IGFALS PE=1 SV=1
FO/FU	putative.up	2.282	0.0179984	22.77	0.137	3	2	inferred	---	----	Q9H977	Q9H977|WDR54_HUMAN WD repeat-containing protein 54 OS=Homo sapiens GN=WDR54 PE=1 SV=1
FO/FU	putative.up	1.891	0.0172712	21.85	0.137	3	3	inferred	---	----	O76070	O76070|SYUG_HUMAN Gamma-synuclein OS=Homo sapiens GN=SNCG PE=1 SV=2
FO/FU	putative.down	-1.248	0.0170819	21.61	0.137	3	7	inferred	---	----	P02753	P02753|RET4_HUMAN Retinol-binding protein 4 OS=Homo sapiens GN=RBP4 PE=1 SV=3
FO/FU	putative.down	-0.954	0.0171803	21.73	0.137	3	14	unresolved	---	----	B4E1Z4;P06681	B4E1Z4|B4E1Z4_HUMAN cDNA FLJ55673, highly similar to Complement factor B (EC 3.4.21.47) OS=Homo sapiens PE=1 SV=1
FO/FU	putative.up	2.961	0.0184529	23.34	0.138	3	1	unresolved	---	----	P68366;Q71U36;Q9BQE3	P68366|TBA4A_HUMAN Tubulin alpha-4A chain OS=Homo sapiens GN=TUBA4A PE=1 SV=1
FO/FU	putative.down	-1.351	0.0185438	23.46	0.138	3	8	inferred	---	----	Q08380	Q08380|LG3BP_HUMAN Galectin-3-binding protein OS=Homo sapiens GN=LGALS3BP PE=1 SV=1
FO/FU	putative.up	2.978	0.0191801	24.26	0.139	3	1	inferred	---	----	P35222	P35222|CTNB1_HUMAN Catenin beta-1 OS=Homo sapiens GN=CTNNB1 PE=1 SV=1
FO/FU	putative.up	1.401	0.018362	23.23	0.139	3	5	inferred	---	----	Q15785	Q15785|TOM34_HUMAN Mitochondrial import receptor subunit TOM34 OS=Homo sapiens GN=TOMM34 PE=1 SV=2
FO/FU	putative.up	1.407	0.0188981	23.91	0.139	3	5	inferred	---	----	Q15257	Q15257|PTPA_HUMAN Serine/threonine-protein phosphatase 2A activator OS=Homo sapiens GN=PTPA PE=1 SV=3
FO/FU	putative.down	-3.229	0.0188981	23.91	0.14	3	1	inferred	---	----	P02766	P02766|TTHY_HUMAN Transthyretin OS=Homo sapiens GN=TTR PE=1 SV=1
FO/FU	putative.down	-2.47	0.0190892	24.15	0.14	3	2	inferred	---	----	Q9Y2S2	Q9Y2S2|CRYL1_HUMAN Lambda-crystallin homolog OS=Homo sapiens GN=CRYL1 PE=1 SV=3
FO/FU	putative.down	-2.881	0.021331	26.98	0.141	3	1	inferred	---	----	Q07954	Q07954|LRP1_HUMAN Prolow-density lipoprotein receptor-related protein 1 OS=Homo sapiens GN=LRP1 PE=1 SV=2
FO/FU	putative.down	-7.095	0.0218865	27.69	0.141	1	1	inferred	---	----	P24347	P24347|MMP11_HUMAN Stromelysin-3 OS=Homo sapiens GN=MMP11 PE=1 SV=3
FO/FU	putative.down	-2.391	0.0214421	27.12	0.141	3	2	inferred	---	----	Q92841	Q92841|DDX17_HUMAN Probable ATP-dependent RNA helicase DDX17 OS=Homo sapiens GN=DDX17 PE=1 SV=2
FO/FU	putative.up	2.042	0.0217754	27.55	0.141	3	2	inferred	---	----	Q9NTK5	Q9NTK5|OLA1_HUMAN Obg-like ATPase 1 OS=Homo sapiens GN=OLA1 PE=1 SV=2
FO/FU	putative.down	-1.858	0.0219976	27.83	0.141	3	3	inferred	---	----	Q96AG4	Q96AG4|LRC59_HUMAN Leucine-rich repeat-containing protein 59 OS=Homo sapiens GN=LRRC59 PE=1 SV=1
FO/FU	putative.up	1.945	0.0214421	27.12	0.141	3	3	inferred	---	----	O43865	O43865|SAHH2_HUMAN S-adenosylhomocysteine hydrolase-like protein 1 OS=Homo sapiens GN=AHCYL1 PE=1 SV=2
FO/FU	putative.down	-1.743	0.0210979	26.69	0.141	3	4	inferred	---	----	P01833	P01833|PIGR_HUMAN Polymeric immunoglobulin receptor OS=Homo sapiens GN=PIGR PE=1 SV=4
FO/FU	putative.down	-1.381	0.0221087	27.97	0.141	3	7	inferred	---	----	O43866	O43866|CD5L_HUMAN CD5 antigen-like OS=Homo sapiens GN=CD5L PE=1 SV=1
FO/FU	putative.down	-0.977	0.0221087	27.97	0.141	3	14	inferred	---	----	P07357	P07357|CO8A_HUMAN Complement component C8 alpha chain OS=Homo sapiens GN=C8A PE=1 SV=2
FO/FU	putative.up	0.996	0.0212199	26.84	0.141	3	14	inferred	---	----	P48506	P48506|GSH1_HUMAN Glutamate--cysteine ligase catalytic subunit OS=Homo sapiens GN=GCLC PE=1 SV=2
FO/FU	putative.down	-0.864	0.0216643	27.41	0.141	3	21	inferred	---	----	B4DPQ0	B4DPQ0|B4DPQ0_HUMAN Complement C1r subcomponent OS=Homo sapiens GN=C1R PE=1 SV=1
FO/FU	putative.down	-3.616	0.0209977	26.56	0.142	3	1	unresolved	---	----	Q12906-7;Q96SI9	Q12906-7|ILF3_HUMAN Isoform 7 of Interleukin enhancer-binding factor 3 OS=Homo sapiens GN=ILF3
FO/FU	putative.up	4.312	0.0210979	26.69	0.142	2	1	inferred	---	----	O15372	O15372|EIF3H_HUMAN Eukaryotic translation initiation factor 3 subunit H OS=Homo sapiens GN=EIF3H PE=1 SV=1
FO/FU	putative.down	-0.944	0.022442	28.39	0.142	3	18	inferred	---	----	Q9Y6R7	Q9Y6R7|FCGBP_HUMAN IgGFc-binding protein OS=Homo sapiens GN=FCGBP PE=1 SV=3
FO/FU	putative.down	-3.508	0.020198	25.55	0.143	3	1	inferred	---	----	P21589	P21589|5NTD_HUMAN 5'-nucleotidase OS=Homo sapiens GN=NT5E PE=1 SV=1
FO/FU	putative.up	3.267	0.020498	25.93	0.143	3	1	inferred	---	----	Q58FF8	Q58FF8|H90B2_HUMAN Putative heat shock protein HSP 90-beta 2 OS=Homo sapiens GN=HSP90AB2P PE=1 SV=2
FO/FU	putative.up	7.666	0.0208979	26.44	0.143	1	1	inferred	---	----	P43353	P43353|AL3B1_HUMAN Aldehyde dehydrogenase family 3 member B1 OS=Homo sapiens GN=ALDH3B1 PE=1 SV=1
FO/FU	putative.up	2.493	0.019798	25.04	0.143	3	2	inferred	---	----	Q9UL25	Q9UL25|RAB21_HUMAN Ras-related protein Rab-21 OS=Homo sapiens GN=RAB21 PE=1 SV=3
FO/FU	putative.up	3.024	0.0209977	26.56	0.143	3	2	inferred	---	----	O43583	O43583|DENR_HUMAN Density-regulated protein OS=Homo sapiens GN=DENR PE=1 SV=2
FO/FU	putative.up	3.042	0.0227752	28.81	0.143	3	2	inferred	---	----	Q9HC35	Q9HC35|EMAL4_HUMAN Echinoderm microtubule-associated protein-like 4 OS=Homo sapiens GN=EML4 PE=1 SV=3
FO/FU	putative.up	1.835	0.020298	25.68	0.143	3	4	inferred	---	----	Q9UBQ7	Q9UBQ7|GRHPR_HUMAN Glyoxylate reductase/hydroxypyruvate reductase OS=Homo sapiens GN=GRHPR PE=1 SV=1
FO/FU	putative.down	-4.264	0.020198	25.55	0.144	2	1	inferred	---	----	Q13151	Q13151|ROA0_HUMAN Heterogeneous nuclear ribonucleoprotein A0 OS=Homo sapiens GN=HNRNPA0 PE=1 SV=1
FO/FU	putative.up	3.595	0.0207755	26.28	0.144	3	1	inferred	---	----	P02144	P02144|MYG_HUMAN Myoglobin OS=Homo sapiens GN=MB PE=1 SV=2
FO/FU	putative.up	3.519	0.0233721	29.57	0.144	3	1	inferred	---	----	O43633	O43633|CHM2A_HUMAN Charged multivesicular body protein 2a OS=Homo sapiens GN=CHMP2A PE=1 SV=1
FO/FU	putative.up	2.479	0.0208866	26.42	0.144	3	2	inferred	---	----	Q6ZMI0	Q6ZMI0|PPR21_HUMAN Protein phosphatase 1 regulatory subunit 21 OS=Homo sapiens GN=PPP1R21 PE=1 SV=1
FO/FU	putative.down	-1.021	0.020198	25.55	0.144	3	11	inferred	---	----	P04196	P04196|HRG_HUMAN Histidine-rich glycoprotein OS=Homo sapiens GN=HRG PE=1 SV=1
FO/FU	putative.up	2.868	0.0232196	29.37	0.145	3	1	inferred	---	----	Q9BVG4	Q9BVG4|PBDC1_HUMAN Protein PBDC1 OS=Homo sapiens GN=PBDC1 PE=1 SV=1
FO/FU	putative.up	1.667	0.0231085	29.23	0.145	3	5	unresolved	---	----	E7EQ12;P20810-5;P20810-6	E7EQ12|E7EQ12_HUMAN Calpastatin OS=Homo sapiens GN=CAST PE=1 SV=1
FO/FU	putative.up	3.063	0.024372	30.83	0.149	3	1	inferred	---	----	P01624	P01624|KV315_HUMAN Immunoglobulin kappa variable 3-15 OS=Homo sapiens GN=IGKV3-15 PE=1 SV=2
FO/FU	putative.up	3.47	0.0244969	30.99	0.149	3	1	inferred	---	----	Q9UNS2	Q9UNS2|CSN3_HUMAN COP9 signalosome complex subunit 3 OS=Homo sapiens GN=COPS3 PE=1 SV=3
FO/FU	putative.up	1.394	0.0248719	31.46	0.151	3	6	inferred	---	----	Q9Y265	Q9Y265|RUVB1_HUMAN RuvB-like 1 OS=Homo sapiens GN=RUVBL1 PE=1 SV=1
FO/FU	putative.down	-2.24	0.0254968	32.25	0.153	3	2	inferred	---	----	Q9Y696	Q9Y696|CLIC4_HUMAN Chloride intracellular channel protein 4 OS=Homo sapiens GN=CLIC4 PE=1 SV=4
FO/FU	putative.down	-1.879	0.0256218	32.41	0.153	3	2	inferred	---	----	P62249	P62249|RS16_HUMAN 40S ribosomal protein S16 OS=Homo sapiens GN=RPS16 PE=1 SV=2
FO/FU	putative.up	1.094	0.0253718	32.1	0.153	3	12	inferred	---	----	Q9Y3Z3	Q9Y3Z3|SAMH1_HUMAN Deoxynucleoside triphosphate triphosphohydrolase SAMHD1 OS=Homo sapiens GN=SAMHD1 PE=1 SV=2
FO/FU	putative.up	1.247	0.0259968	32.89	0.154	3	5	inferred	---	----	Q99584	Q99584|S10AD_HUMAN Protein S100-A13 OS=Homo sapiens GN=S100A13 PE=1 SV=1
FO/FU	putative.up	2.697	0.0263717	33.36	0.156	3	1	inferred	---	----	P68400	P68400|CSK21_HUMAN Casein kinase II subunit alpha OS=Homo sapiens GN=CSNK2A1 PE=1 SV=1
FO/FU	putative.up	2.743	0.0264967	33.52	0.156	3	1	unresolved	---	----	P02763;P19652	P02763|A1AG1_HUMAN Alpha-1-acid glycoprotein 1 OS=Homo sapiens GN=ORM1 PE=1 SV=1
FO/FU	putative.up	1.124	0.0269961	34.15	0.158	3	8	inferred	---	----	P14618	P14618|KPYM_HUMAN Pyruvate kinase PKM OS=Homo sapiens GN=PKM PE=1 SV=4
FO/FU	putative.up	0.979	0.0272818	34.51	0.159	3	11	inferred	---	----	P07384	P07384|CAN1_HUMAN Calpain-1 catalytic subunit OS=Homo sapiens GN=CAPN1 PE=1 SV=1
FO/FU	putative.down	-1.101	0.0277103	35.05	0.161	3	9	inferred	---	----	P06276	P06276|CHLE_HUMAN Cholinesterase OS=Homo sapiens GN=BCHE PE=1 SV=1
FO/FU	putative.up	3.179	0.0284245	35.96	0.162	3	1	inferred	---	----	P21283	P21283|VATC1_HUMAN V-type proton ATPase subunit C 1 OS=Homo sapiens GN=ATP6V1C1 PE=1 SV=4
FO/FU	putative.up	1.942	0.0282817	35.78	0.162	3	3	inferred	---	----	Q12792	Q12792|TWF1_HUMAN Twinfilin-1 OS=Homo sapiens GN=TWF1 PE=1 SV=3
FO/FU	putative.up	1.628	0.0285673	36.14	0.162	3	5	inferred	---	----	Q15084	Q15084|PDIA6_HUMAN Protein disulfide-isomerase A6 OS=Homo sapiens GN=PDIA6 PE=1 SV=1
FO/FU	putative.up	1.598	0.02971	37.58	0.163	3	3	inferred	---	----	Q96IU4	Q96IU4|ABHEB_HUMAN Protein ABHD14B OS=Homo sapiens GN=ABHD14B PE=1 SV=1
FO/FU	putative.down	-1.414	0.0282817	35.78	0.163	3	6	inferred	---	----	P06681	P06681|CO2_HUMAN Complement C2 OS=Homo sapiens GN=C2 PE=1 SV=2
FO/FU	putative.up	1.031	0.02971	37.58	0.163	3	8	inferred	---	----	Q92499	Q92499|DDX1_HUMAN ATP-dependent RNA helicase DDX1 OS=Homo sapiens GN=DDX1 PE=1 SV=2
FO/FU	putative.up	0.9	0.0281388	35.6	0.163	3	11	inferred	---	----	P48637	P48637|GSHB_HUMAN Glutathione synthetase OS=Homo sapiens GN=GSS PE=1 SV=1
FO/FU	putative.down	-2.66	0.0289959	36.68	0.164	3	1	inferred	---	----	Q01130	Q01130|SRSF2_HUMAN Serine/arginine-rich splicing factor 2 OS=Homo sapiens GN=SRSF2 PE=1 SV=4
FO/FU	putative.down	-3.312	0.02971	37.58	0.164	3	1	inferred	---	----	P12109	P12109|CO6A1_HUMAN Collagen alpha-1(VI) chain OS=Homo sapiens GN=COL6A1 PE=1 SV=3
FO/FU	putative.down	-3.771	0.0295672	37.4	0.165	2	1	inferred	---	----	Q9H223	Q9H223|EHD4_HUMAN EH domain-containing protein 4 OS=Homo sapiens GN=EHD4 PE=1 SV=1
FO/FU	putative.up	2.596	0.0302814	38.31	0.165	3	1	inferred	---	----	P02461	P02461|CO3A1_HUMAN Collagen alpha-1(III) chain OS=Homo sapiens GN=COL3A1 PE=1 SV=4
FO/FU	putative.up	1.488	0.02971	37.58	0.165	3	4	inferred	---	----	O75083	O75083|WDR1_HUMAN WD repeat-containing protein 1 OS=Homo sapiens GN=WDR1 PE=1 SV=4
FO/FU	putative.down	-2.899	0.0295672	37.4	0.166	3	1	inferred	---	----	P55290	P55290|CAD13_HUMAN Cadherin-13 OS=Homo sapiens GN=CDH13 PE=1 SV=1
FO/FU	putative.down	-1.386	0.02971	37.58	0.166	3	5	inferred	---	----	Q15113	Q15113|PCOC1_HUMAN Procollagen C-endopeptidase enhancer 1 OS=Homo sapiens GN=PCOLCE PE=1 SV=2
FO/FU	putative.up	0.927	0.0309948	39.21	0.168	3	13	inferred	---	----	Q86VP6	Q86VP6|CAND1_HUMAN Cullin-associated NEDD8-dissociated protein 1 OS=Homo sapiens GN=CAND1 PE=1 SV=2
FO/FU	putative.down	-2.801	0.0313281	39.63	0.169	3	2	inferred	---	----	H7BYY1	H7BYY1|H7BYY1_HUMAN Tropomyosin 1 (Alpha), isoform CRA_m OS=Homo sapiens GN=TPM1 PE=1 SV=1
FO/FU	putative.up	3.152	0.0317098	40.11	0.17	3	1	inferred	---	----	Q93034	Q93034|CUL5_HUMAN Cullin-5 OS=Homo sapiens GN=CUL5 PE=1 SV=4
FO/FU	putative.up	1.363	0.0316614	40.05	0.17	3	5	unresolved	---	----	Q01518;Q01518-2	Q01518|CAP1_HUMAN Adenylyl cyclase-associated protein 1 OS=Homo sapiens GN=CAP1 PE=1 SV=5
FO/FU	putative.up	1.075	0.031828	40.26	0.17	3	9	inferred	---	----	Q9NQ48	Q9NQ48|LZTL1_HUMAN Leucine zipper transcription factor-like protein 1 OS=Homo sapiens GN=LZTFL1 PE=1 SV=1
FO/FU	putative.up	2.872	0.0321613	40.68	0.171	3	1	inferred	---	----	P46736	P46736|BRCC3_HUMAN Lys-63-specific deubiquitinase BRCC36 OS=Homo sapiens GN=BRCC3 PE=1 SV=2
FO/FU	putative.up	1.152	0.0326612	41.32	0.173	3	8	inferred	---	----	P61247	P61247|RS3A_HUMAN 40S ribosomal protein S3a OS=Homo sapiens GN=RPS3A PE=1 SV=2
FO/FU	putative.up	3.999	0.0336611	42.58	0.175	2	1	inferred	---	----	Q7LG56	Q7LG56|RIR2B_HUMAN Ribonucleoside-diphosphate reductase subunit M2 B OS=Homo sapiens GN=RRM2B PE=1 SV=1
FO/FU	putative.down	-1.865	0.0331611	41.95	0.175	3	2	inferred	---	----	P35754	P35754|GLRX1_HUMAN Glutaredoxin-1 OS=Homo sapiens GN=GLRX PE=1 SV=2
FO/FU	putative.up	2.079	0.0334944	42.37	0.175	3	3	inferred	---	----	Q9Y262	Q9Y262|EIF3L_HUMAN Eukaryotic translation initiation factor 3 subunit L OS=Homo sapiens GN=EIF3L PE=1 SV=1
FO/FU	putative.down	-2.558	0.034161	43.21	0.176	3	1	inferred	---	----	P05109	P05109|S10A8_HUMAN Protein S100-A8 OS=Homo sapiens GN=S100A8 PE=1 SV=1
FO/FU	putative.down	-1.953	0.0334944	42.37	0.176	3	2	inferred	---	----	P02775	P02775|CXCL7_HUMAN Platelet basic protein OS=Homo sapiens GN=PPBP PE=1 SV=3
FO/FU	putative.down	-3.124	0.034161	43.21	0.177	3	1	inferred	---	----	Q04941	Q04941|PLP2_HUMAN Proteolipid protein 2 OS=Homo sapiens GN=PLP2 PE=1 SV=1
FO/FU	putative.up	3.496	0.0343276	43.42	0.177	2	1	inferred	---	----	Q14376	Q14376|GALE_HUMAN UDP-glucose 4-epimerase OS=Homo sapiens GN=GALE PE=1 SV=2
FO/FU	putative.up	1.772	0.0349942	44.27	0.177	3	2	inferred	---	----	O60888	O60888|CUTA_HUMAN Protein CutA OS=Homo sapiens GN=CUTA PE=1 SV=2
FO/FU	putative.down	-1.13	0.0353274	44.69	0.177	3	7	inferred	---	----	P26038	P26038|MOES_HUMAN Moesin OS=Homo sapiens GN=MSN PE=1 SV=3
FO/FU	putative.up	3.251	0.0353274	44.69	0.178	3	1	inferred	---	----	Q32MZ4-4	Q32MZ4-4|LRRF1_HUMAN Isoform 4 of Leucine-rich repeat flightless-interacting protein 1 OS=Homo sapiens GN=LRRFIP1
FO/FU	putative.up	1.908	0.0349942	44.27	0.178	3	2	inferred	---	----	Q9BY43	Q9BY43|CHM4A_HUMAN Charged multivesicular body protein 4a OS=Homo sapiens GN=CHMP4A PE=1 SV=3
FO/FU	putative.down	-1.514	0.0348275	44.06	0.178	3	4	inferred	---	----	P01019	P01019|ANGT_HUMAN Angiotensinogen OS=Homo sapiens GN=AGT PE=1 SV=1
FO/FU	putative.down	-1.133	0.0349942	44.27	0.178	3	8	inferred	---	----	P00748	P00748|FA12_HUMAN Coagulation factor XII OS=Homo sapiens GN=F12 PE=1 SV=3
FO/FU	putative.down	-2.357	0.0361606	45.74	0.179	3	2	inferred	---	----	P29508	P29508|SPB3_HUMAN Serpin B3 OS=Homo sapiens GN=SERPINB3 PE=1 SV=2
FO/FU	putative.up	0.915	0.035994	45.53	0.179	3	15	inferred	---	----	Q16531	Q16531|DDB1_HUMAN DNA damage-binding protein 1 OS=Homo sapiens GN=DDB1 PE=1 SV=1
FO/FU	putative.up	2.509	0.0366606	46.38	0.18	3	1	inferred	---	----	P40763	P40763|STAT3_HUMAN Signal transducer and activator of transcription 3 OS=Homo sapiens GN=STAT3 PE=1 SV=2
FO/FU	putative.down	-1.576	0.0364939	46.16	0.18	3	6	inferred	---	----	P07996	P07996|TSP1_HUMAN Thrombospondin-1 OS=Homo sapiens GN=THBS1 PE=1 SV=2
FO/FU	putative.down	-1.106	0.0369926	46.8	0.181	3	6	inferred	---	----	P00491	P00491|PNPH_HUMAN Purine nucleoside phosphorylase OS=Homo sapiens GN=PNP PE=1 SV=2
FO/FU	putative.down	-1.706	0.0373271	47.22	0.182	3	2	inferred	---	----	P02774	P02774|VTDB_HUMAN Vitamin D-binding protein OS=Homo sapiens GN=GC PE=1 SV=1
FO/FU	putative.down	-2.141	0.0373925	47.3	0.182	3	2	inferred	---	----	Q53EL6	Q53EL6|PDCD4_HUMAN Programmed cell death protein 4 OS=Homo sapiens GN=PDCD4 PE=1 SV=2
FO/FU	putative.down	-2.613	0.0375925	47.55	0.182	3	2	inferred	---	----	P14780	P14780|MMP9_HUMAN Matrix metalloproteinase-9 OS=Homo sapiens GN=MMP9 PE=1 SV=3
FO/FU	putative.down	-2.59	0.0379924	48.06	0.183	3	1	inferred	---	----	P51812	P51812|KS6A3_HUMAN Ribosomal protein S6 kinase alpha-3 OS=Homo sapiens GN=RPS6KA3 PE=1 SV=1
FO/FU	putative.up	3.02	0.0379924	48.06	0.183	2	1	inferred	---	----	Q13596	Q13596|SNX1_HUMAN Sorting nexin-1 OS=Homo sapiens GN=SNX1 PE=1 SV=3
FO/FU	putative.up	1.539	0.0383923	48.57	0.183	3	3	inferred	---	----	P78417	P78417|GSTO1_HUMAN Glutathione S-transferase omega-1 OS=Homo sapiens GN=GSTO1 PE=1 SV=2
FO/FU	putative.up	3.869	0.0383923	48.57	0.184	2	1	inferred	---	----	Q04637	Q04637|IF4G1_HUMAN Eukaryotic translation initiation factor 4 gamma 1 OS=Homo sapiens GN=EIF4G1 PE=1 SV=4
FO/FU	putative.down	-1.626	0.0385923	48.82	0.184	3	4	inferred	---	----	Q05707	Q05707|COEA1_HUMAN Collagen alpha-1(XIV) chain OS=Homo sapiens GN=COL14A1 PE=1 SV=3
FO/FU	putative.down	-0.782	0.0395921	50.08	0.188	3	20	inferred	---	----	P02671	P02671|FIBA_HUMAN Fibrinogen alpha chain OS=Homo sapiens GN=FGA PE=1 SV=2
FO/FU	putative.up	2.982	0.0403919	51.1	0.191	3	1	inferred	---	----	Q9Y2V2	Q9Y2V2|CHSP1_HUMAN Calcium-regulated heat-stable protein 1 OS=Homo sapiens GN=CARHSP1 PE=1 SV=2
FO/FU	putative.down	-3.693	0.0415917	52.61	0.196	2	1	inferred	---	----	Q9UBG3	Q9UBG3|CRNN_HUMAN Cornulin OS=Homo sapiens GN=CRNN PE=1 SV=1
FO/FU	putative.down	-1.735	0.0417916	52.87	0.196	3	2	inferred	---	----	P78330	P78330|SERB_HUMAN Phosphoserine phosphatase OS=Homo sapiens GN=PSPH PE=1 SV=2
FO/FU	putative.up	1.056	0.0423915	53.63	0.198	3	7	inferred	---	----	P14550	P14550|AK1A1_HUMAN Alcohol dehydrogenase [NADP(+)] OS=Homo sapiens GN=AKR1A1 PE=1 SV=3
FO/FU	putative.down	-2.306	0.0435913	55.14	0.201	3	1	inferred	---	----	P62312	P62312|LSM6_HUMAN U6 snRNA-associated Sm-like protein LSm6 OS=Homo sapiens GN=LSM6 PE=1 SV=1
FO/FU	putative.down	-1.471	0.0435913	55.14	0.201	3	4	unresolved	---	----	P23142;P23142-4	P23142|FBLN1_HUMAN Fibulin-1 OS=Homo sapiens GN=FBLN1 PE=1 SV=4
FO/FU	putative.down	-1.876	0.0433913	54.89	0.202	3	2	inferred	---	----	Q92820	Q92820|GGH_HUMAN Gamma-glutamyl hydrolase OS=Homo sapiens GN=GGH PE=1 SV=2
FO/FU	putative.down	-1.418	0.0439912	55.65	0.202	3	3	inferred	---	----	Q6EMK4	Q6EMK4|VASN_HUMAN Vasorin OS=Homo sapiens GN=VASN PE=1 SV=1
FO/FU	putative.up	1.305	0.0435913	55.14	0.202	3	4	inferred	---	----	P23297	P23297|S10A1_HUMAN Protein S100-A1 OS=Homo sapiens GN=S100A1 PE=1 SV=2
FO/FU	putative.down	-1.995	0.0443911	56.15	0.203	3	2	inferred	---	----	Q9NRF8	Q9NRF8|PYRG2_HUMAN CTP synthase 2 OS=Homo sapiens GN=CTPS2 PE=1 SV=1
FO/FU	putative.up	1.286	0.0459885	58.18	0.209	3	5	inferred	---	----	O14744	O14744|ANM5_HUMAN Protein arginine N-methyltransferase 5 OS=Homo sapiens GN=PRMT5 PE=1 SV=4
FO/FU	putative.up	2.818	0.0471906	59.7	0.21	2	1	inferred	---	----	O60927	O60927|PP1RB_HUMAN Protein phosphatase 1 regulatory subunit 11 OS=Homo sapiens GN=PPP1R11 PE=1 SV=1
FO/FU	putative.up	1.657	0.0467383	59.12	0.21	3	3	inferred	---	----	P30041	P30041|PRDX6_HUMAN Peroxiredoxin-6 OS=Homo sapiens GN=PRDX6 PE=1 SV=3
FO/FU	putative.up	1.53	0.0469883	59.44	0.21	3	3	inferred	---	----	Q02543	Q02543|RL18A_HUMAN 60S ribosomal protein L18a OS=Homo sapiens GN=RPL18A PE=1 SV=2
FO/FU	putative.down	-0.768	0.0467383	59.12	0.21	3	15	inferred	---	----	P02647	P02647|APOA1_HUMAN Apolipoprotein A-I OS=Homo sapiens GN=APOA1 PE=1 SV=1
FO/FU	putative.up	1.14	0.0467383	59.12	0.211	3	6	inferred	---	----	P31153	P31153|METK2_HUMAN S-adenosylmethionine synthase isoform type-2 OS=Homo sapiens GN=MAT2A PE=1 SV=1
FO/FU	putative.up	1.489	0.0477381	60.39	0.212	3	4	inferred	---	----	P78559	P78559|MAP1A_HUMAN Microtubule-associated protein 1A OS=Homo sapiens GN=MAP1A PE=1 SV=6
FO/FU	putative.up	1.058	0.047988	60.7	0.212	3	8	inferred	---	----	O60701	O60701|UGDH_HUMAN UDP-glucose 6-dehydrogenase OS=Homo sapiens GN=UGDH PE=1 SV=1
FO/FU	putative.up	1.482	0.0484879	61.34	0.213	3	4	inferred	---	----	P61201	P61201|CSN2_HUMAN COP9 signalosome complex subunit 2 OS=Homo sapiens GN=COPS2 PE=1 SV=1
FO/FU	putative.down	-0.845	0.0494876	62.6	0.215	3	12	inferred	---	----	P02679	P02679|FIBG_HUMAN Fibrinogen gamma chain OS=Homo sapiens GN=FGG PE=1 SV=3
FO/FU	putative.down	-0.818	0.0497376	62.92	0.215	3	16	inferred	---	----	P00734	P00734|THRB_HUMAN Prothrombin OS=Homo sapiens GN=F2 PE=1 SV=2
FO/FU	putative.down	-4.201	0.0492377	62.29	0.216	1	1	inferred	---	----	Q16363	Q16363|LAMA4_HUMAN Laminin subunit alpha-4 OS=Homo sapiens GN=LAMA4 PE=1 SV=4
FO/FU	putative.up	1.529	0.0494876	62.6	0.216	3	3	inferred	---	----	E9PAV3	E9PAV3|NACAM_HUMAN Nascent polypeptide-associated complex subunit alpha, muscle-specific form OS=Homo sapiens GN=NACA PE=1 SV=1
FO/FU	putative.down	-0.653	0.0499875	63.23	0.216	3	25	inferred	---	----	P13671	P13671|CO6_HUMAN Complement component C6 OS=Homo sapiens GN=C6 PE=1 SV=3
FO/FU	putative.down	-1.71	0.0514871	65.13	0.219	3	2	inferred	---	----	P02746	P02746|C1QB_HUMAN Complement C1q subcomponent subunit B OS=Homo sapiens GN=C1QB PE=1 SV=3
FO/FU	putative.down	-1.683	0.0509873	64.5	0.219	3	3	inferred	---	----	P01591	P01591|IGJ_HUMAN Immunoglobulin J chain OS=Homo sapiens GN=JCHAIN PE=1 SV=4
FO/FU	putative.up	1.529	0.051987	65.76	0.219	3	3	inferred	---	----	Q12765	Q12765|SCRN1_HUMAN Secernin-1 OS=Homo sapiens GN=SCRN1 PE=1 SV=2
FO/FU	putative.up	0.885	0.0514871	65.13	0.219	3	9	inferred	---	----	P17655	P17655|CAN2_HUMAN Calpain-2 catalytic subunit OS=Homo sapiens GN=CAPN2 PE=1 SV=6
FO/FU	putative.up	0.859	0.0524869	66.4	0.219	3	9	inferred	---	----	P40227	P40227|TCPZ_HUMAN T-complex protein 1 subunit zeta OS=Homo sapiens GN=CCT6A PE=1 SV=3
FO/FU	putative.down	-5.765	0.051987	65.76	0.22	1	1	inferred	---	----	P80723	P80723|BASP1_HUMAN Brain acid soluble protein 1 OS=Homo sapiens GN=BASP1 PE=1 SV=2
FO/FU	putative.up	2.76	0.0514871	65.13	0.22	3	1	unresolved	---	----	P42025;P61163	P42025|ACTY_HUMAN Beta-centractin OS=Homo sapiens GN=ACTR1B PE=1 SV=1
FO/FU	putative.up	1.318	0.0529868	67.03	0.22	3	6	inferred	---	----	P47897	P47897|SYQ_HUMAN Glutamine--tRNA ligase OS=Homo sapiens GN=QARS PE=1 SV=1
FO/FU	putative.down	-1.046	0.0524869	66.4	0.22	3	8	inferred	---	----	Q9UBC9	Q9UBC9|SPRR3_HUMAN Small proline-rich protein 3 OS=Homo sapiens GN=SPRR3 PE=1 SV=2
FO/FU	putative.down	-0.735	0.0512372	64.82	0.22	3	21	inferred	---	----	P21333	P21333|FLNA_HUMAN Filamin-A OS=Homo sapiens GN=FLNA PE=1 SV=4
FO/FU	putative.up	4.374	0.0532367	67.34	0.221	1	1	inferred	---	----	Q92485	Q92485|ASM3B_HUMAN Acid sphingomyelinase-like phosphodiesterase 3b OS=Homo sapiens GN=SMPDL3B PE=1 SV=2
FO/FU	putative.down	-1.179	0.0537366	67.98	0.221	3	5	inferred	---	----	P01834	P01834|IGKC_HUMAN Immunoglobulin kappa constant OS=Homo sapiens GN=IGKC PE=1 SV=2
FO/FU	putative.down	-2.558	0.0537366	67.98	0.222	3	1	inferred	---	----	A0A075B6S5	A0A075B6S5|KV127_HUMAN Immunoglobulin kappa variable 1-27 OS=Homo sapiens GN=IGKV1-27 PE=3 SV=1
FO/FU	putative.down	-2.434	0.0539865	68.29	0.222	3	1	inferred	---	----	P49736	P49736|MCM2_HUMAN DNA replication licensing factor MCM2 OS=Homo sapiens GN=MCM2 PE=1 SV=4
FO/FU	putative.down	-2.113	0.0549863	69.56	0.222	3	2	inferred	---	----	Q6IA69	Q6IA69|NADE_HUMAN Glutamine-dependent NAD(+) synthetase OS=Homo sapiens GN=NADSYN1 PE=1 SV=3
FO/FU	putative.up	1.474	0.0544864	68.93	0.222	3	3	inferred	---	----	Q15008	Q15008|PSMD6_HUMAN 26S proteasome non-ATPase regulatory subunit 6 OS=Homo sapiens GN=PSMD6 PE=1 SV=1
FO/FU	putative.up	1.308	0.0547363	69.24	0.222	3	4	inferred	---	----	P13798	P13798|ACPH_HUMAN Acylamino-acid-releasing enzyme OS=Homo sapiens GN=APEH PE=1 SV=4
FO/FU	putative.up	1.071	0.0552362	69.87	0.222	3	5	inferred	---	----	Q16881	Q16881|TRXR1_HUMAN Thioredoxin reductase 1, cytoplasmic OS=Homo sapiens GN=TXNRD1 PE=1 SV=3
FO/FU	putative.down	-2.791	0.0552362	69.87	0.223	2	1	inferred	---	----	P01042	P01042|KNG1_HUMAN Kininogen-1 OS=Homo sapiens GN=KNG1 PE=1 SV=2
FO/FU	putative.up	2.44	0.0547363	69.24	0.223	3	2	inferred	---	----	Q9H477	Q9H477|RBSK_HUMAN Ribokinase OS=Homo sapiens GN=RBKS PE=1 SV=1
FO/FU	putative.up	1.433	0.0544864	68.93	0.223	3	3	inferred	---	----	P0DMV8	P0DMV8|HS71A_HUMAN Heat shock 70 kDa protein 1A OS=Homo sapiens GN=HSPA1A PE=1 SV=1
FO/FU	putative.up	1.642	0.055986	70.82	0.224	3	3	inferred	---	----	P01876	P01876|IGHA1_HUMAN Immunoglobulin heavy constant alpha 1 OS=Homo sapiens GN=IGHA1 PE=1 SV=2
FO/FU	putative.up	2.362	0.0564859	71.45	0.225	3	1	inferred	---	----	Q15063	Q15063|POSTN_HUMAN Periostin OS=Homo sapiens GN=POSTN PE=1 SV=2
FO/FU	putative.up	2.824	0.0572357	72.4	0.227	3	1	inferred	---	----	Q8NCM8	Q8NCM8|DYHC2_HUMAN Cytoplasmic dynein 2 heavy chain 1 OS=Homo sapiens GN=DYNC2H1 PE=1 SV=4
FO/FU	putative.up	1.984	0.0589853	74.62	0.233	3	2	inferred	---	----	P48163	P48163|MAOX_HUMAN NADP-dependent malic enzyme OS=Homo sapiens GN=ME1 PE=1 SV=1
FO/FU	putative.up	1.382	0.0594851	75.25	0.234	3	3	inferred	---	----	P62241	P62241|RS8_HUMAN 40S ribosomal protein S8 OS=Homo sapiens GN=RPS8 PE=1 SV=2
FO/FU	putative.up	3.529	0.0603132	76.3	0.237	2	1	inferred	---	----	Q9UHV9	Q9UHV9|PFD2_HUMAN Prefoldin subunit 2 OS=Homo sapiens GN=PFDN2 PE=1 SV=1
FO/FU	putative.up	0.753	0.0613129	77.56	0.239	3	19	inferred	---	----	O75369	O75369|FLNB_HUMAN Filamin-B OS=Homo sapiens GN=FLNB PE=1 SV=2
FO/FU	putative.up	2.541	0.0616461	77.98	0.24	3	1	inferred	---	----	Q96GG9	Q96GG9|DCNL1_HUMAN DCN1-like protein 1 OS=Homo sapiens GN=DCUN1D1 PE=1 SV=1
FO/FU	putative.down	-1.365	0.0613129	77.56	0.24	3	4	inferred	---	----	O14498	O14498|ISLR_HUMAN Immunoglobulin superfamily containing leucine-rich repeat protein OS=Homo sapiens GN=ISLR PE=2 SV=1
FO/FU	putative.down	-1.329	0.0633122	80.09	0.243	3	4	inferred	---	----	P13611	P13611|CSPG2_HUMAN Versican core protein OS=Homo sapiens GN=VCAN PE=1 SV=3
FO/FU	putative.down	-3.446	0.062979	79.67	0.244	2	1	inferred	---	----	O96019	O96019|ACL6A_HUMAN Actin-like protein 6A OS=Homo sapiens GN=ACTL6A PE=1 SV=1
FO/FU	putative.up	5.203	0.0633122	80.09	0.244	1	1	inferred	---	----	Q07866	Q07866|KLC1_HUMAN Kinesin light chain 1 OS=Homo sapiens GN=KLC1 PE=1 SV=2
FO/FU	putative.up	0.883	0.062979	79.67	0.244	3	9	inferred	---	----	Q8N1G4	Q8N1G4|LRC47_HUMAN Leucine-rich repeat-containing protein 47 OS=Homo sapiens GN=LRRC47 PE=1 SV=1
FO/FU	putative.down	-2.327	0.0643119	81.35	0.247	3	1	inferred	---	----	P31947	P31947|1433S_HUMAN 14-3-3 protein sigma OS=Homo sapiens GN=SFN PE=1 SV=1
FO/FU	putative.up	2.099	0.0646451	81.78	0.247	3	1	unresolved	---	----	P01859;P01860;P01861	P01859|IGHG2_HUMAN Immunoglobulin heavy constant gamma 2 OS=Homo sapiens GN=IGHG2 PE=1 SV=2
FO/FU	putative.down	-2.798	0.0656448	83.04	0.249	3	1	inferred	---	----	P06454	P06454|PTMA_HUMAN Prothymosin alpha OS=Homo sapiens GN=PTMA PE=1 SV=2
FO/FU	putative.up	1.23	0.0653116	82.62	0.249	3	5	inferred	---	----	Q96NY7	Q96NY7|CLIC6_HUMAN Chloride intracellular channel protein 6 OS=Homo sapiens GN=CLIC6 PE=2 SV=3
FO/FU	putative.up	1.572	0.0666445	84.31	0.25	3	2	inferred	---	----	P30086	P30086|PEBP1_HUMAN Phosphatidylethanolamine-binding protein 1 OS=Homo sapiens GN=PEBP1 PE=1 SV=3
FO/FU	putative.up	1.066	0.065978	83.46	0.25	3	7	inferred	---	----	P35998	P35998|PRS7_HUMAN 26S proteasome regulatory subunit 7 OS=Homo sapiens GN=PSMC2 PE=1 SV=3
FO/FU	putative.up	1.012	0.0663112	83.88	0.25	3	7	inferred	---	----	P07355	P07355|ANXA2_HUMAN Annexin A2 OS=Homo sapiens GN=ANXA2 PE=1 SV=2
FO/FU	putative.down	-1.166	0.0669777	84.73	0.251	3	5	inferred	---	----	P00450	P00450|CERU_HUMAN Ceruloplasmin OS=Homo sapiens GN=CP PE=1 SV=1
FO/FU	putative.up	0.958	0.0666445	84.31	0.251	3	7	inferred	---	----	P08238	P08238|HS90B_HUMAN Heat shock protein HSP 90-beta OS=Homo sapiens GN=HSP90AB1 PE=1 SV=4
FO/FU	putative.up	1.458	0.0676441	85.57	0.252	3	6	inferred	---	----	P03951	P03951|FA11_HUMAN Coagulation factor XI OS=Homo sapiens GN=F11 PE=1 SV=1
FO/FU	putative.up	2.701	0.0693102	87.68	0.256	3	1	inferred	---	----	Q16864	Q16864|VATF_HUMAN V-type proton ATPase subunit F OS=Homo sapiens GN=ATP6V1F PE=1 SV=2
FO/FU	putative.down	-1.368	0.068977	87.26	0.256	3	4	inferred	---	----	P02743	P02743|SAMP_HUMAN Serum amyloid P-component OS=Homo sapiens GN=APCS PE=1 SV=2
FO/FU	putative.down	-1.839	0.0703099	88.94	0.258	3	2	unresolved	---	----	P22532;P35326	P22532|SPR2D_HUMAN Small proline-rich protein 2D OS=Homo sapiens GN=SPRR2D PE=2 SV=2
FO/FU	putative.down	-1.097	0.0706431	89.36	0.258	3	5	inferred	---	----	Q01995	Q01995|TAGL_HUMAN Transgelin OS=Homo sapiens GN=TAGLN PE=1 SV=4
FO/FU	putative.up	1.789	0.0703099	88.94	0.259	3	2	inferred	---	----	P60228	P60228|EIF3E_HUMAN Eukaryotic translation initiation factor 3 subunit E OS=Homo sapiens GN=EIF3E PE=1 SV=1
FO/FU	putative.down	-2.265	0.0726425	91.89	0.264	3	1	inferred	---	----	Q13557	Q13557|KCC2D_HUMAN Calcium/calmodulin-dependent protein kinase type II subunit delta OS=Homo sapiens GN=CAMK2D PE=1 SV=3
FO/FU	putative.up	1.467	0.0733089	92.74	0.264	3	3	inferred	---	----	P60842	P60842|IF4A1_HUMAN Eukaryotic initiation factor 4A-I OS=Homo sapiens GN=EIF4A1 PE=1 SV=1
FO/FU	putative.up	0.919	0.0723092	91.47	0.264	3	8	inferred	---	----	P27816	P27816|MAP4_HUMAN Microtubule-associated protein 4 OS=Homo sapiens GN=MAP4 PE=1 SV=3
FO/FU	putative.up	2.069	0.0729757	92.31	0.265	3	1	inferred	---	----	Q9BW83	Q9BW83|IFT27_HUMAN Intraflagellar transport protein 27 homolog OS=Homo sapiens GN=IFT27 PE=1 SV=1
FO/FU	putative.up	2.691	0.0736421	93.16	0.265	3	1	inferred	---	----	P28062	P28062|PSB8_HUMAN Proteasome subunit beta type-8 OS=Homo sapiens GN=PSMB8 PE=1 SV=3
FO/FU	putative.up	1.547	0.0733089	92.74	0.265	3	2	inferred	---	----	Q9Y5K6	Q9Y5K6|CD2AP_HUMAN CD2-associated protein OS=Homo sapiens GN=CD2AP PE=1 SV=1
FO/FU	putative.down	-1.22	0.0743086	94	0.266	3	3	inferred	---	----	P14151	P14151|LYAM1_HUMAN L-selectin OS=Homo sapiens GN=SELL PE=1 SV=2
FO/FU	putative.up	1.928	0.0753082	95.26	0.269	3	2	inferred	---	----	P47712	P47712|PA24A_HUMAN Cytosolic phospholipase A2 OS=Homo sapiens GN=PLA2G4A PE=1 SV=2
FO/FU	putative.down	-2.629	0.0776408	98.22	0.271	3	1	inferred	---	----	Q6YHK3	Q6YHK3|CD109_HUMAN CD109 antigen OS=Homo sapiens GN=CD109 PE=1 SV=2
FO/FU	putative.up	1.665	0.0763079	96.53	0.271	3	2	inferred	---	----	Q9Y5Z4	Q9Y5Z4|HEBP2_HUMAN Heme-binding protein 2 OS=Homo sapiens GN=HEBP2 PE=1 SV=1
FO/FU	putative.down	-2.432	0.0763079	96.53	0.272	3	1	inferred	---	----	Q9Y2X9	Q9Y2X9|ZN281_HUMAN Zinc finger protein 281 OS=Homo sapiens GN=ZNF281 PE=1 SV=1
FO/FU	putative.down	-2.174	0.0773076	97.79	0.272	3	1	inferred	---	----	rev_Q13563	Q13563|PKD2_HUMAN reversed Polycystin-2 OS=Homo sapiens GN=PKD2 PE=1 SV=3
FO/FU	putative.up	1.53	0.0776408	98.22	0.272	3	2	inferred	---	----	P62910	P62910|RL32_HUMAN 60S ribosomal protein L32 OS=Homo sapiens GN=RPL32 PE=1 SV=2
FO/FU	putative.up	1.094	0.0766411	96.95	0.272	3	5	inferred	---	----	O00410	O00410|IPO5_HUMAN Importin-5 OS=Homo sapiens GN=IPO5 PE=1 SV=4
FO/FU	putative.down	-3.652	0.0773076	97.79	0.273	1	1	inferred	---	----	P59665	P59665|DEF1_HUMAN Neutrophil defensin 1 OS=Homo sapiens GN=DEFA1 PE=1 SV=1
FO/FU	putative.up	2.835	0.0786405	99.48	0.273	2	1	inferred	---	----	O94973	O94973|AP2A2_HUMAN AP-2 complex subunit alpha-2 OS=Homo sapiens GN=AP2A2 PE=1 SV=2
FO/FU	putative.up	1.529	0.0776408	98.22	0.273	3	2	inferred	---	----	Q8N0W3	Q8N0W3|FUK_HUMAN L-fucose kinase OS=Homo sapiens GN=FUK PE=2 SV=2
FO/FU	putative.down	-1.617	0.0786405	99.48	0.274	3	2	inferred	---	----	Q15848	Q15848|ADIPO_HUMAN Adiponectin OS=Homo sapiens GN=ADIPOQ PE=1 SV=1
FO/FU	putative.down	-0.859	0.0796401	100.74	0.276	3	9	inferred	---	----	Q16610	Q16610|ECM1_HUMAN Extracellular matrix protein 1 OS=Homo sapiens GN=ECM1 PE=1 SV=2
FO/FU	putative.down	-2.298	0.0806398	102.01	0.279	3	1	inferred	---	----	P33316	P33316|DUT_HUMAN Deoxyuridine 5'-triphosphate nucleotidohydrolase, mitochondrial OS=Homo sapiens GN=DUT PE=1 SV=4
FO/FU	putative.up	0.899	0.0826391	104.54	0.279	3	9	inferred	---	----	O95834	O95834|EMAL2_HUMAN Echinoderm microtubule-associated protein-like 2 OS=Homo sapiens GN=EML2 PE=1 SV=1
FO/FU	putative.down	-2.411	0.0813062	102.85	0.28	3	1	inferred	---	----	P62136	P62136|PP1A_HUMAN Serine/threonine-protein phosphatase PP1-alpha catalytic subunit OS=Homo sapiens GN=PPP1CA PE=1 SV=1
FO/FU	putative.down	-3.589	0.0826391	104.54	0.28	1	1	inferred	---	----	Q9UNF1	Q9UNF1|MAGD2_HUMAN Melanoma-associated antigen D2 OS=Homo sapiens GN=MAGED2 PE=1 SV=2
FO/FU	putative.up	0.572	0.0826391	104.54	0.28	3	29	inferred	---	----	P35579	P35579|MYH9_HUMAN Myosin-9 OS=Homo sapiens GN=MYH9 PE=1 SV=4
FO/FU	putative.down	-3.175	0.0816395	103.27	0.281	2	1	inferred	---	----	Q06203	Q06203|PUR1_HUMAN Amidophosphoribosyltransferase OS=Homo sapiens GN=PPAT PE=1 SV=1
FO/FU	putative.up	2.431	0.0823059	104.12	0.281	2	1	unresolved	---	----	P04264;P35908	P04264|K2C1_HUMAN Keratin, type II cytoskeletal 1 OS=Homo sapiens GN=KRT1 PE=1 SV=6
FO/FU	putative.down	-1.613	0.0823059	104.12	0.281	3	2	inferred	---	----	P48739-3	P48739-3|PIPNB_HUMAN Isoform 3 of Phosphatidylinositol transfer protein beta isoform OS=Homo sapiens GN=PITPNB
FO/FU	putative.up	1.069	0.0826391	104.54	0.281	3	6	inferred	---	----	P62280	P62280|RS11_HUMAN 40S ribosomal protein S11 OS=Homo sapiens GN=RPS11 PE=1 SV=3
FO/FU	putative.up	1.523	0.083972	106.22	0.282	3	2	unresolved	---	----	P0DMV8;P48741	P0DMV8|HS71A_HUMAN Heat shock 70 kDa protein 1A OS=Homo sapiens GN=HSPA1A PE=1 SV=1
FO/FU	putative.up	1.529	0.0843052	106.65	0.282	3	2	inferred	---	----	Q9UBW8	Q9UBW8|CSN7A_HUMAN COP9 signalosome complex subunit 7a OS=Homo sapiens GN=COPS7A PE=1 SV=1
FO/FU	putative.down	-0.982	0.0823059	104.12	0.282	3	5	unresolved	---	----	G3V3A0;P01011	G3V3A0|G3V3A0_HUMAN Alpha-1-antichymotrypsin OS=Homo sapiens GN=SERPINA3 PE=1 SV=1
FO/FU	putative.down	-1.498	0.0846385	107.07	0.283	3	3	inferred	---	----	P12955	P12955|PEPD_HUMAN Xaa-Pro dipeptidase OS=Homo sapiens GN=PEPD PE=1 SV=3
FO/FU	putative.up	1.229	0.083972	106.22	0.283	3	5	inferred	---	----	P05455	P05455|LA_HUMAN Lupus La protein OS=Homo sapiens GN=SSB PE=1 SV=2
FO/FU	putative.up	2.543	0.0853049	107.91	0.284	3	1	inferred	---	----	Q08209	Q08209|PP2BA_HUMAN Serine/threonine-protein phosphatase 2B catalytic subunit alpha isoform OS=Homo sapiens GN=PPP3CA PE=1 SV=1
FO/FU	putative.up	2.514	0.0859713	108.75	0.285	3	1	inferred	---	----	Q9H2H8	Q9H2H8|PPIL3_HUMAN Peptidyl-prolyl cis-trans isomerase-like 3 OS=Homo sapiens GN=PPIL3 PE=1 SV=1
FO/FU	putative.up	2.076	0.0866378	109.6	0.287	3	1	inferred	---	----	P08729	P08729|K2C7_HUMAN Keratin, type II cytoskeletal 7 OS=Homo sapiens GN=KRT7 PE=1 SV=5
FO/FU	putative.up	1.931	0.0873042	110.44	0.288	3	1	inferred	---	----	Q15907	Q15907|RB11B_HUMAN Ras-related protein Rab-11B OS=Homo sapiens GN=RAB11B PE=1 SV=4
FO/FU	putative.down	-2.317	0.0886371	112.13	0.29	3	1	inferred	---	----	P22528	P22528|SPR1B_HUMAN Cornifin-B OS=Homo sapiens GN=SPRR1B PE=1 SV=2
FO/FU	putative.down	-1.565	0.0889555	112.53	0.29	3	3	inferred	---	----	P09972	P09972|ALDOC_HUMAN Fructose-bisphosphate aldolase C OS=Homo sapiens GN=ALDOC PE=1 SV=2
FO/FU	putative.up	1.849	0.0884558	111.9	0.291	3	1	inferred	---	----	P00441	P00441|SODC_HUMAN Superoxide dismutase [Cu-Zn] OS=Homo sapiens GN=SOD1 PE=1 SV=2
FO/FU	putative.down	-1.317	0.0883039	111.7	0.291	3	3	inferred	---	----	P35241	P35241|RADI_HUMAN Radixin OS=Homo sapiens GN=RDX PE=1 SV=1
FO/FU	putative.down	-0.747	0.0889555	112.53	0.291	3	11	inferred	---	----	P04278	P04278|SHBG_HUMAN Sex hormone-binding globulin OS=Homo sapiens GN=SHBG PE=1 SV=2
FO/FU	putative.down	-2.146	0.091954	116.32	0.292	3	1	inferred	---	----	Q92934	Q92934|BAD_HUMAN Bcl2-associated agonist of cell death OS=Homo sapiens GN=BAD PE=1 SV=3
FO/FU	putative.down	-1.877	0.0924538	116.95	0.292	3	1	inferred	---	----	Q96AC1	Q96AC1|FERM2_HUMAN Fermitin family homolog 2 OS=Homo sapiens GN=FERMT2 PE=1 SV=1
FO/FU	putative.down	-1.617	0.0909545	115.06	0.292	3	2	inferred	---	----	P23142	P23142|FBLN1_HUMAN Fibulin-1 OS=Homo sapiens GN=FBLN1 PE=1 SV=4
FO/FU	putative.up	1.851	0.091954	116.32	0.292	3	2	inferred	---	----	P46109	P46109|CRKL_HUMAN Crk-like protein OS=Homo sapiens GN=CRKL PE=1 SV=1
FO/FU	putative.down	-1.641	0.0914543	115.69	0.292	3	3	inferred	---	----	P18077	P18077|RL35A_HUMAN 60S ribosomal protein L35a OS=Homo sapiens GN=RPL35A PE=1 SV=2
FO/FU	putative.down	-1.942	0.0906365	114.66	0.293	3	1	inferred	---	----	A0A0B4J2B5	A0A0B4J2B5|A0A0B4J2B5_HUMAN Immunoglobulin heavy variable 3/OR16-9 (non-functional) (Fragment) OS=Homo sapiens GN=IGHV3OR16-9 PE=1 SV=1
FO/FU	putative.up	2.07	0.0914543	115.69	0.293	3	1	inferred	---	----	P62861	P62861|RS30_HUMAN 40S ribosomal protein S30 OS=Homo sapiens GN=FAU PE=1 SV=1
FO/FU	putative.up	1.858	0.091954	116.32	0.293	3	1	inferred	---	----	P28072	P28072|PSB6_HUMAN Proteasome subunit beta type-6 OS=Homo sapiens GN=PSMB6 PE=1 SV=4
FO/FU	putative.up	1.866	0.0929535	117.59	0.293	3	1	inferred	---	----	Q13542	Q13542|4EBP2_HUMAN Eukaryotic translation initiation factor 4E-binding protein 2 OS=Homo sapiens GN=EIF4EBP2 PE=1 SV=1
FO/FU	putative.down	-1.86	0.093953	118.85	0.293	3	2	inferred	---	----	Q6XQN6	Q6XQN6|PNCB_HUMAN Nicotinate phosphoribosyltransferase OS=Homo sapiens GN=NAPRT PE=1 SV=2
FO/FU	putative.up	1.658	0.089955	113.79	0.293	3	2	inferred	---	----	P23588	P23588|IF4B_HUMAN Eukaryotic translation initiation factor 4B OS=Homo sapiens GN=EIF4B PE=1 SV=2
FO/FU	putative.up	1.412	0.0929535	117.59	0.293	3	2	inferred	---	----	P07359	P07359|GP1BA_HUMAN Platelet glycoprotein Ib alpha chain OS=Homo sapiens GN=GP1BA PE=1 SV=2
FO/FU	putative.up	1.037	0.0904548	114.43	0.293	3	4	inferred	---	----	O60664	O60664|PLIN3_HUMAN Perilipin-3 OS=Homo sapiens GN=PLIN3 PE=1 SV=3
FO/FU	putative.down	-2.216	0.0909545	115.06	0.293	3	8	inferred	---	----	P02749	P02749|APOH_HUMAN Beta-2-glycoprotein 1 OS=Homo sapiens GN=APOH PE=1 SV=3
FO/FU	putative.down	-0.883	0.0934533	118.22	0.293	3	8	inferred	---	----	Q7KZF4	Q7KZF4|SND1_HUMAN Staphylococcal nuclease domain-containing protein 1 OS=Homo sapiens GN=SND1 PE=1 SV=1
FO/FU	putative.up	1.832	0.093953	118.85	0.294	3	2	inferred	---	----	O75832	O75832|PSD10_HUMAN 26S proteasome non-ATPase regulatory subunit 10 OS=Homo sapiens GN=PSMD10 PE=1 SV=1
FO/FU	putative.down	-1.045	0.0909545	115.06	0.294	3	5	inferred	---	----	P04004	P04004|VTNC_HUMAN Vitronectin OS=Homo sapiens GN=VTN PE=1 SV=1
FO/FU	putative.down	-1.444	0.0964518	122.01	0.301	3	2	inferred	---	----	P50851	P50851|LRBA_HUMAN Lipopolysaccharide-responsive and beige-like anchor protein OS=Homo sapiens GN=LRBA PE=1 SV=4
FO/FU	putative.down	-1.345	0.0984508	124.54	0.306	3	3	inferred	---	----	P52566	P52566|GDIR2_HUMAN Rho GDP-dissociation inhibitor 2 OS=Homo sapiens GN=ARHGDIB PE=1 SV=3
FO/FU	putative.down	-1.699	0.0989505	125.17	0.307	3	2	unresolved	---	----	P26232;P35221	P26232|CTNA2_HUMAN Catenin alpha-2 OS=Homo sapiens GN=CTNNA2 PE=1 SV=5
FO/FU	putative.down	-1.531	0.0994503	125.8	0.308	3	2	inferred	---	----	Q53FA7	Q53FA7|QORX_HUMAN Quinone oxidoreductase PIG3 OS=Homo sapiens GN=TP53I3 PE=1 SV=2
FO/FU	putative.up	1.139	0.10045	127.07	0.31	3	5	inferred	---	----	O43488	O43488|ARK72_HUMAN Aflatoxin B1 aldehyde reductase member 2 OS=Homo sapiens GN=AKR7A2 PE=1 SV=3
FO/FU	putative.up	0.959	0.10095	127.7	0.311	3	6	unresolved	---	----	O43865;Q96HN2	O43865|SAHH2_HUMAN S-adenosylhomocysteine hydrolase-like protein 1 OS=Homo sapiens GN=AHCYL1 PE=1 SV=2
FO/FU	putative.up	0.715	0.103948	131.49	0.319	3	11	inferred	---	----	P55786	P55786|PSA_HUMAN Puromycin-sensitive aminopeptidase OS=Homo sapiens GN=NPEPPS PE=1 SV=2
FO/FU	putative.down	-2.864	0.106947	135.29	0.324	2	1	inferred	---	----	P62879	P62879|GBB2_HUMAN Guanine nucleotide-binding protein G(I)/G(S)/G(T) subunit beta-2 OS=Homo sapiens GN=GNB2 PE=1 SV=3
FO/FU	putative.up	0.692	0.106447	134.66	0.324	3	12	inferred	---	----	P22314-2	P22314-2|UBA1_HUMAN Isoform 2 of Ubiquitin-like modifier-activating enzyme 1 OS=Homo sapiens GN=UBA1
FO/FU	putative.down	-1.983	0.106947	135.29	0.325	3	1	inferred	---	----	Q14240	Q14240|IF4A2_HUMAN Eukaryotic initiation factor 4A-II OS=Homo sapiens GN=EIF4A2 PE=1 SV=2
FO/FU	putative.up	2.404	0.106447	134.66	0.325	3	1	inferred	---	----	Q13642-4	Q13642-4|FHL1_HUMAN Isoform 4 of Four and a half LIM domains protein 1 OS=Homo sapiens GN=FHL1
FO/FU	putative.up	1.288	0.107446	135.92	0.325	3	4	inferred	---	----	Q00796	Q00796|DHSO_HUMAN Sorbitol dehydrogenase OS=Homo sapiens GN=SORD PE=1 SV=4
FO/FU	putative.up	2.106	0.106447	134.66	0.326	3	1	inferred	---	----	Q01433	Q01433|AMPD2_HUMAN AMP deaminase 2 OS=Homo sapiens GN=AMPD2 PE=1 SV=2
FO/FU	putative.up	0.959	0.108446	137.18	0.326	3	6	inferred	---	----	Q01813	Q01813|PFKAP_HUMAN ATP-dependent 6-phosphofructokinase, platelet type OS=Homo sapiens GN=PFKP PE=1 SV=2
FO/FU	putative.down	-0.957	0.107946	136.55	0.326	3	7	inferred	---	----	P43251	P43251|BTD_HUMAN Biotinidase OS=Homo sapiens GN=BTD PE=1 SV=2
FO/FU	putative.up	1.588	0.108446	137.18	0.327	3	2	unresolved	---	----	P10412;P16402;P16403	P10412|H14_HUMAN Histone H1.4 OS=Homo sapiens GN=HIST1H1E PE=1 SV=2
FO/FU	putative.down	-2.072	0.114943	145.4	0.329	2	1	inferred	---	----	P28290	P28290|SSFA2_HUMAN Sperm-specific antigen 2 OS=Homo sapiens GN=SSFA2 PE=1 SV=3
FO/FU	putative.up	1.082	0.114443	144.77	0.329	3	4	inferred	---	----	P48444	P48444|COPD_HUMAN Coatomer subunit delta OS=Homo sapiens GN=ARCN1 PE=1 SV=1
FO/FU	putative.down	-1.931	0.110445	139.71	0.33	3	1	inferred	---	----	Q13247	Q13247|SRSF6_HUMAN Serine/arginine-rich splicing factor 6 OS=Homo sapiens GN=SRSF6 PE=1 SV=2
FO/FU	putative.down	-1.778	0.114443	144.77	0.33	3	1	inferred	---	----	Q14624	Q14624|ITIH4_HUMAN Inter-alpha-trypsin inhibitor heavy chain H4 OS=Homo sapiens GN=ITIH4 PE=1 SV=4
FO/FU	putative.up	1.929	0.111444	140.98	0.33	3	1	inferred	---	----	O15498	O15498|YKT6_HUMAN Synaptobrevin homolog YKT6 OS=Homo sapiens GN=YKT6 PE=1 SV=1
FO/FU	putative.up	1.301	0.109945	139.08	0.33	3	3	inferred	---	----	Q9UBQ0	Q9UBQ0|VPS29_HUMAN Vacuolar protein sorting-associated protein 29 OS=Homo sapiens GN=VPS29 PE=1 SV=1
FO/FU	putative.up	1.222	0.114943	145.4	0.33	3	3	inferred	---	----	P27635	P27635|RL10_HUMAN 60S ribosomal protein L10 OS=Homo sapiens GN=RPL10 PE=1 SV=4
FO/FU	putative.up	0.983	0.110945	140.34	0.33	3	6	inferred	---	----	Q9NQR4	Q9NQR4|NIT2_HUMAN Omega-amidase NIT2 OS=Homo sapiens GN=NIT2 PE=1 SV=1
FO/FU	putative.up	2.314	0.113443	143.51	0.331	3	1	inferred	---	----	P15151	P15151|PVR_HUMAN Poliovirus receptor OS=Homo sapiens GN=PVR PE=1 SV=2
FO/FU	putative.down	-1.382	0.112944	142.87	0.331	3	2	inferred	---	----	O14907	O14907|TX1B3_HUMAN Tax1-binding protein 3 OS=Homo sapiens GN=TAX1BP3 PE=1 SV=2
FO/FU	putative.up	1.316	0.111444	140.98	0.331	3	2	inferred	---	----	P60903	P60903|S10AA_HUMAN Protein S100-A10 OS=Homo sapiens GN=S100A10 PE=1 SV=2
FO/FU	putative.down	-1.193	0.114443	144.77	0.331	3	3	inferred	---	----	Q9P258	Q9P258|RCC2_HUMAN Protein RCC2 OS=Homo sapiens GN=RCC2 PE=1 SV=2
FO/FU	putative.up	1.417	0.112444	142.24	0.331	3	3	inferred	---	----	P62191	P62191|PRS4_HUMAN 26S proteasome regulatory subunit 4 OS=Homo sapiens GN=PSMC1 PE=1 SV=1
FO/FU	putative.up	0.949	0.111944	141.61	0.331	3	6	inferred	---	----	P62424	P62424|RL7A_HUMAN 60S ribosomal protein L7a OS=Homo sapiens GN=RPL7A PE=1 SV=2
FO/FU	putative.up	0.83	0.110945	140.34	0.331	3	10	inferred	---	----	Q9Y230	Q9Y230|RUVB2_HUMAN RuvB-like 2 OS=Homo sapiens GN=RUVBL2 PE=1 SV=3
FO/FU	putative.up	1.794	0.114443	144.77	0.332	3	1	inferred	---	----	Q86V81	Q86V81|THOC4_HUMAN THO complex subunit 4 OS=Homo sapiens GN=ALYREF PE=1 SV=3
FO/FU	putative.down	-1.448	0.113443	143.51	0.332	3	2	inferred	---	----	P19525	P19525|E2AK2_HUMAN Interferon-induced, double-stranded RNA-activated protein kinase OS=Homo sapiens GN=EIF2AK2 PE=1 SV=2
FO/FU	putative.up	1.652	0.113943	144.14	0.332	3	2	inferred	---	----	P61513	P61513|RL37A_HUMAN 60S ribosomal protein L37a OS=Homo sapiens GN=RPL37A PE=1 SV=2
FO/FU	putative.down	-1.566	0.112444	142.24	0.332	3	3	inferred	---	----	P12004	P12004|PCNA_HUMAN Proliferating cell nuclear antigen OS=Homo sapiens GN=PCNA PE=1 SV=1
FO/FU	putative.down	-1.055	0.116442	147.3	0.332	3	4	inferred	---	----	P04424	P04424|ARLY_HUMAN Argininosuccinate lyase OS=Homo sapiens GN=ASL PE=1 SV=4
FO/FU	putative.down	-2.329	0.114443	144.77	0.333	3	1	inferred	---	----	P35321	P35321|SPR1A_HUMAN Cornifin-A OS=Homo sapiens GN=SPRR1A PE=1 SV=2
FO/FU	putative.up	2.096	0.116442	147.3	0.333	3	1	inferred	---	----	rev_J3KNF5	J3KNF5|J3KNF5_HUMAN reversed Centrosomal protein of 290 kDa OS=Homo sapiens GN=CEP290 PE=1 SV=1
FO/FU	putative.down	-1.798	0.118941	150.46	0.338	3	1	inferred	---	----	Q04206	Q04206|TF65_HUMAN Transcription factor p65 OS=Homo sapiens GN=RELA PE=1 SV=2
FO/FU	putative.up	0.933	0.11994	151.72	0.34	3	6	inferred	---	----	P41252	P41252|SYIC_HUMAN Isoleucine--tRNA ligase, cytoplasmic OS=Homo sapiens GN=IARS PE=1 SV=2
FO/FU	putative.up	2.363	0.12094	152.99	0.341	3	1	inferred	---	----	O43847	O43847|NRDC_HUMAN Nardilysin OS=Homo sapiens GN=NRDC PE=1 SV=2
FO/FU	putative.down	-0.83	0.12044	152.36	0.341	3	6	inferred	---	----	P36955	P36955|PEDF_HUMAN Pigment epithelium-derived factor OS=Homo sapiens GN=SERPINF1 PE=1 SV=4
FO/FU	putative.down	-1.841	0.121939	154.25	0.342	3	1	inferred	---	----	D6RF35	D6RF35|D6RF35_HUMAN Vitamin D-binding protein OS=Homo sapiens GN=GC PE=1 SV=1
FO/FU	putative.up	2.039	0.121439	153.62	0.342	3	1	inferred	---	----	Q16563-2	Q16563-2|SYPL1_HUMAN Isoform 2 of Synaptophysin-like protein 1 OS=Homo sapiens GN=SYPL1
FO/FU	putative.up	1.809	0.121939	154.25	0.343	3	1	inferred	---	----	Q9NR61	Q9NR61|DLL4_HUMAN Delta-like protein 4 OS=Homo sapiens GN=DLL4 PE=1 SV=1
FO/FU	putative.down	-1.091	0.122439	154.89	0.343	3	4	inferred	---	----	P22626	P22626|ROA2_HUMAN Heterogeneous nuclear ribonucleoproteins A2/B1 OS=Homo sapiens GN=HNRNPA2B1 PE=1 SV=2
FO/FU	putative.down	-2.125	0.123438	156.15	0.344	3	1	inferred	---	----	P20073	P20073|ANXA7_HUMAN Annexin A7 OS=Homo sapiens GN=ANXA7 PE=1 SV=3
FO/FU	putative.down	-1.71	0.124438	157.41	0.345	3	1	inferred	---	----	Q9NT62	Q9NT62|ATG3_HUMAN Ubiquitin-like-conjugating enzyme ATG3 OS=Homo sapiens GN=ATG3 PE=1 SV=1
FO/FU	putative.up	1.927	0.123938	156.78	0.345	3	1	inferred	---	----	P37108	P37108|SRP14_HUMAN Signal recognition particle 14 kDa protein OS=Homo sapiens GN=SRP14 PE=1 SV=2
FO/FU	putative.down	-1.617	0.123438	156.15	0.345	3	2	inferred	---	----	P54108	P54108|CRIS3_HUMAN Cysteine-rich secretory protein 3 OS=Homo sapiens GN=CRISP3 PE=1 SV=1
FO/FU	putative.down	-1.227	0.125937	159.31	0.345	3	3	inferred	---	----	Q8NDH3	Q8NDH3|PEPL1_HUMAN Probable aminopeptidase NPEPL1 OS=Homo sapiens GN=NPEPL1 PE=1 SV=3
FO/FU	putative.up	1.474	0.125437	158.68	0.346	3	2	inferred	---	----	Q13310	Q13310|PABP4_HUMAN Polyadenylate-binding protein 4 OS=Homo sapiens GN=PABPC4 PE=1 SV=1
FO/FU	putative.up	1.592	0.125937	159.31	0.346	3	2	inferred	---	----	P42766	P42766|RL35_HUMAN 60S ribosomal protein L35 OS=Homo sapiens GN=RPL35 PE=1 SV=2
FO/FU	putative.down	-1.498	0.125937	159.31	0.346	3	3	inferred	---	----	O00187	O00187|MASP2_HUMAN Mannan-binding lectin serine protease 2 OS=Homo sapiens GN=MASP2 PE=1 SV=4
FO/FU	putative.down	-2.252	0.125437	158.68	0.347	3	1	inferred	---	----	P34896	P34896|GLYC_HUMAN Serine hydroxymethyltransferase, cytosolic OS=Homo sapiens GN=SHMT1 PE=1 SV=1
FO/FU	putative.up	2.152	0.126937	160.57	0.347	2	1	inferred	---	----	O43617	O43617|TPPC3_HUMAN Trafficking protein particle complex subunit 3 OS=Homo sapiens GN=TRAPPC3 PE=1 SV=1
FO/FU	putative.up	1.308	0.125937	159.31	0.347	3	5	inferred	---	----	Q86UP2	Q86UP2|KTN1_HUMAN Kinectin OS=Homo sapiens GN=KTN1 PE=1 SV=1
FO/FU	putative.up	1.136	0.128436	162.47	0.349	3	4	inferred	---	----	P51665	P51665|PSMD7_HUMAN 26S proteasome non-ATPase regulatory subunit 7 OS=Homo sapiens GN=PSMD7 PE=1 SV=2
FO/FU	putative.up	0.709	0.127936	161.84	0.349	3	10	inferred	---	----	P53396	P53396|ACLY_HUMAN ATP-citrate synthase OS=Homo sapiens GN=ACLY PE=1 SV=3
FO/FU	putative.down	-2.735	0.131934	166.9	0.353	2	1	inferred	---	----	P21964	P21964|COMT_HUMAN Catechol O-methyltransferase OS=Homo sapiens GN=COMT PE=1 SV=2
FO/FU	putative.up	0.978	0.130435	165	0.353	3	4	inferred	---	----	O60610	O60610|DIAP1_HUMAN Protein diaphanous homolog 1 OS=Homo sapiens GN=DIAPH1 PE=1 SV=2
FO/FU	putative.down	-0.936	0.132434	167.53	0.353	3	5	inferred	---	----	P04070	P04070|PROC_HUMAN Vitamin K-dependent protein C OS=Homo sapiens GN=PROC PE=1 SV=1
FO/FU	putative.up	0.79	0.129935	164.37	0.353	3	8	inferred	---	----	Q96KP4	Q96KP4|CNDP2_HUMAN Cytosolic non-specific dipeptidase OS=Homo sapiens GN=CNDP2 PE=1 SV=2
FO/FU	putative.up	1.766	0.132934	168.16	0.354	3	1	inferred	---	----	P12821	P12821|ACE_HUMAN Angiotensin-converting enzyme OS=Homo sapiens GN=ACE PE=1 SV=1
FO/FU	putative.down	-1.761	0.131934	166.9	0.354	3	2	inferred	---	----	Q96R05	Q96R05|RET7_HUMAN Retinoid-binding protein 7 OS=Homo sapiens GN=RBP7 PE=1 SV=1
FO/FU	putative.down	-1.097	0.131934	166.9	0.354	3	4	inferred	---	----	P02452	P02452|CO1A1_HUMAN Collagen alpha-1(I) chain OS=Homo sapiens GN=COL1A1 PE=1 SV=5
FO/FU	putative.up	1.009	0.131434	166.26	0.354	3	5	inferred	---	----	O60763	O60763|USO1_HUMAN General vesicular transport factor p115 OS=Homo sapiens GN=USO1 PE=1 SV=2
FO/FU	putative.up	0.846	0.130935	165.63	0.354	3	7	inferred	---	----	P11142	P11142|HSP7C_HUMAN Heat shock cognate 71 kDa protein OS=Homo sapiens GN=HSPA8 PE=1 SV=1
FO/FU	putative.down	-1.946	0.133433	168.79	0.355	2	1	unresolved	---	----	A0A075B6P5;P06310	A0A075B6P5|KV228_HUMAN Immunoglobulin kappa variable 2-28 OS=Homo sapiens GN=IGKV2-28 PE=3 SV=1
FO/FU	putative.up	3.991	0.133933	169.43	0.355	1	1	inferred	---	----	Q9UBQ5	Q9UBQ5|EIF3K_HUMAN Eukaryotic translation initiation factor 3 subunit K OS=Homo sapiens GN=EIF3K PE=1 SV=1
FO/FU	putative.down	-1.216	0.131434	166.26	0.355	3	3	inferred	---	----	P01033	P01033|TIMP1_HUMAN Metalloproteinase inhibitor 1 OS=Homo sapiens GN=TIMP1 PE=1 SV=1
FO/FU	putative.up	1	0.134433	170.06	0.355	3	5	inferred	---	----	P62244	P62244|RS15A_HUMAN 40S ribosomal protein S15a OS=Homo sapiens GN=RPS15A PE=1 SV=2
FO/FU	putative.down	-2.27	0.134933	170.69	0.356	2	1	inferred	---	----	P09661	P09661|RU2A_HUMAN U2 small nuclear ribonucleoprotein A' OS=Homo sapiens GN=SNRPA1 PE=1 SV=2
FO/FU	putative.down	-2.069	0.135932	171.95	0.356	3	1	inferred	---	----	O00468-7	O00468-7|AGRIN_HUMAN Isoform 7 of Agrin OS=Homo sapiens GN=AGRN
FO/FU	putative.up	1.756	0.135432	171.32	0.356	3	1	inferred	---	----	P62906	P62906|RL10A_HUMAN 60S ribosomal protein L10a OS=Homo sapiens GN=RPL10A PE=1 SV=2
FO/FU	putative.down	-1.072	0.134433	170.06	0.356	3	4	inferred	---	----	O15144	O15144|ARPC2_HUMAN Actin-related protein 2/3 complex subunit 2 OS=Homo sapiens GN=ARPC2 PE=1 SV=1
FO/FU	putative.up	1.92	0.135932	171.95	0.357	3	1	inferred	---	----	Q07020	Q07020|RL18_HUMAN 60S ribosomal protein L18 OS=Homo sapiens GN=RPL18 PE=1 SV=2
FO/FU	putative.up	1.627	0.136432	172.59	0.357	3	1	inferred	---	----	O95336	O95336|6PGL_HUMAN 6-phosphogluconolactonase OS=Homo sapiens GN=PGLS PE=1 SV=2
FO/FU	putative.up	0.842	0.137431	173.85	0.358	3	6	inferred	---	----	Q02790	Q02790|FKBP4_HUMAN Peptidyl-prolyl cis-trans isomerase FKBP4 OS=Homo sapiens GN=FKBP4 PE=1 SV=3
FO/FU	putative.down	-1.632	0.138431	175.11	0.36	3	1	inferred	---	----	Q9UNW1	Q9UNW1|MINP1_HUMAN Multiple inositol polyphosphate phosphatase 1 OS=Homo sapiens GN=MINPP1 PE=1 SV=1
FO/FU	putative.up	1.112	0.138431	175.11	0.36	3	3	inferred	---	----	Q15365	Q15365|PCBP1_HUMAN Poly(rC)-binding protein 1 OS=Homo sapiens GN=PCBP1 PE=1 SV=2
FO/FU	putative.down	-2.211	0.14043	177.64	0.363	2	1	inferred	---	----	Q9HC84	Q9HC84|MUC5B_HUMAN Mucin-5B OS=Homo sapiens GN=MUC5B PE=1 SV=3
FO/FU	putative.up	1.215	0.13993	177.01	0.363	3	2	inferred	---	----	P49773	P49773|HINT1_HUMAN Histidine triad nucleotide-binding protein 1 OS=Homo sapiens GN=HINT1 PE=1 SV=2
FO/FU	putative.up	0.921	0.14043	177.64	0.363	3	5	inferred	---	----	Q13409	Q13409|DC1I2_HUMAN Cytoplasmic dynein 1 intermediate chain 2 OS=Homo sapiens GN=DYNC1I2 PE=1 SV=3
FO/FU	putative.up	1.712	0.142929	180.8	0.365	3	1	inferred	---	----	P61923	P61923|COPZ1_HUMAN Coatomer subunit zeta-1 OS=Homo sapiens GN=COPZ1 PE=1 SV=1
FO/FU	putative.down	-1.455	0.142929	180.8	0.365	3	2	inferred	---	----	P35908	P35908|K22E_HUMAN Keratin, type II cytoskeletal 2 epidermal OS=Homo sapiens GN=KRT2 PE=1 SV=2
FO/FU	putative.up	1.414	0.143428	181.44	0.365	3	2	inferred	---	----	Q92522	Q92522|H1X_HUMAN Histone H1x OS=Homo sapiens GN=H1FX PE=1 SV=1
FO/FU	putative.down	-1.717	0.143928	182.07	0.366	3	1	inferred	---	----	P49356	P49356|FNTB_HUMAN Protein farnesyltransferase subunit beta OS=Homo sapiens GN=FNTB PE=1 SV=1
FO/FU	putative.up	8.061	0.144928	183.33	0.366	3	1	inferred	---	----	P40123	P40123|CAP2_HUMAN Adenylyl cyclase-associated protein 2 OS=Homo sapiens GN=CAP2 PE=1 SV=1
FO/FU	putative.up	1.094	0.144428	182.7	0.366	3	4	inferred	---	----	P15880	P15880|RS2_HUMAN 40S ribosomal protein S2 OS=Homo sapiens GN=RPS2 PE=1 SV=2
FO/FU	putative.up	0.957	0.142929	180.8	0.366	3	5	inferred	---	----	P00352	P00352|AL1A1_HUMAN Retinal dehydrogenase 1 OS=Homo sapiens GN=ALDH1A1 PE=1 SV=2
FO/FU	putative.up	2.173	0.145927	184.6	0.367	3	1	inferred	---	----	Q99447	Q99447|PCY2_HUMAN Ethanolamine-phosphate cytidylyltransferase OS=Homo sapiens GN=PCYT2 PE=1 SV=1
FO/FU	putative.down	-1.231	0.144928	183.33	0.367	3	2	inferred	---	----	P18428	P18428|LBP_HUMAN Lipopolysaccharide-binding protein OS=Homo sapiens GN=LBP PE=1 SV=3
FO/FU	putative.down	-1.234	0.146927	185.86	0.367	3	2	inferred	---	----	P62829	P62829|RL23_HUMAN 60S ribosomal protein L23 OS=Homo sapiens GN=RPL23 PE=1 SV=1
FO/FU	putative.up	0.91	0.142429	180.17	0.367	3	4	inferred	---	----	P16930	P16930|FAAA_HUMAN Fumarylacetoacetase OS=Homo sapiens GN=FAH PE=1 SV=2
FO/FU	putative.up	0.769	0.142929	180.8	0.367	3	6	inferred	---	----	Q9NSD9	Q9NSD9|SYFB_HUMAN Phenylalanine--tRNA ligase beta subunit OS=Homo sapiens GN=FARSB PE=1 SV=3
FO/FU	putative.down	-0.752	0.142929	180.8	0.367	3	9	inferred	---	----	P42224	P42224|STAT1_HUMAN Signal transducer and activator of transcription 1-alpha/beta OS=Homo sapiens GN=STAT1 PE=1 SV=2
FO/FU	putative.down	-1.028	0.146927	185.86	0.368	3	4	inferred	---	----	Q9NZP8	Q9NZP8|C1RL_HUMAN Complement C1r subcomponent-like protein OS=Homo sapiens GN=C1RL PE=1 SV=2
FO/FU	putative.up	0.783	0.145927	184.6	0.368	3	6	inferred	---	----	P60900	P60900|PSA6_HUMAN Proteasome subunit alpha type-6 OS=Homo sapiens GN=PSMA6 PE=1 SV=1
FO/FU	putative.up	0.818	0.147426	186.49	0.368	3	7	inferred	---	----	Q96G03	Q96G03|PGM2_HUMAN Phosphoglucomutase-2 OS=Homo sapiens GN=PGM2 PE=1 SV=4
FO/FU	putative.down	-2.597	0.148426	187.76	0.369	2	1	inferred	---	----	P22532	P22532|SPR2D_HUMAN Small proline-rich protein 2D OS=Homo sapiens GN=SPRR2D PE=2 SV=2
FO/FU	putative.up	1.81	0.146927	185.86	0.369	3	1	inferred	---	----	Q92839	Q92839|HYAS1_HUMAN Hyaluronan synthase 1 OS=Homo sapiens GN=HAS1 PE=2 SV=2
FO/FU	putative.up	3.741	0.148426	187.76	0.37	1	1	inferred	---	----	P13929	P13929|ENOB_HUMAN Beta-enolase OS=Homo sapiens GN=ENO3 PE=1 SV=5
FO/FU	putative.down	-2.414	0.150425	190.29	0.373	2	1	unresolved	---	----	O00499;P49418	O00499|BIN1_HUMAN Myc box-dependent-interacting protein 1 OS=Homo sapiens GN=BIN1 PE=1 SV=1
FO/FU	putative.down	-0.529	0.150925	190.92	0.374	3	18	inferred	---	----	P20742	P20742|PZP_HUMAN Pregnancy zone protein OS=Homo sapiens GN=PZP PE=1 SV=4
FO/FU	putative.down	-1.277	0.152924	193.45	0.377	3	3	inferred	---	----	Q9UBE0	Q9UBE0|SAE1_HUMAN SUMO-activating enzyme subunit 1 OS=Homo sapiens GN=SAE1 PE=1 SV=1
FO/FU	putative.up	1.483	0.152924	193.45	0.378	3	1	inferred	---	----	Q9GZZ9	Q9GZZ9|UBA5_HUMAN Ubiquitin-like modifier-activating enzyme 5 OS=Homo sapiens GN=UBA5 PE=1 SV=1
FO/FU	putative.down	-0.606	0.153923	194.71	0.378	3	13	inferred	---	----	P18206	P18206|VINC_HUMAN Vinculin OS=Homo sapiens GN=VCL PE=1 SV=4
FO/FU	putative.up	1.378	0.153923	194.71	0.379	3	2	inferred	---	----	P07311	P07311|ACYP1_HUMAN Acylphosphatase-1 OS=Homo sapiens GN=ACYP1 PE=1 SV=2
FO/FU	putative.up	1.054	0.154423	195.34	0.379	3	4	inferred	---	----	P09488	P09488|GSTM1_HUMAN Glutathione S-transferase Mu 1 OS=Homo sapiens GN=GSTM1 PE=1 SV=3
FO/FU	putative.up	1.741	0.157921	199.77	0.383	3	1	inferred	---	----	P62937	P62937|PPIA_HUMAN Peptidyl-prolyl cis-trans isomerase A OS=Homo sapiens GN=PPIA PE=1 SV=2
FO/FU	putative.up	1.233	0.158421	200.4	0.383	3	2	inferred	---	----	P36507	P36507|MP2K2_HUMAN Dual specificity mitogen-activated protein kinase kinase 2 OS=Homo sapiens GN=MAP2K2 PE=1 SV=1
FO/FU	putative.down	-1.529	0.157421	199.14	0.384	3	1	inferred	---	----	P13716	P13716|HEM2_HUMAN Delta-aminolevulinic acid dehydratase OS=Homo sapiens GN=ALAD PE=1 SV=1
FO/FU	putative.down	-1.849	0.157921	199.77	0.384	3	1	inferred	---	----	Q9NQ38	Q9NQ38|ISK5_HUMAN Serine protease inhibitor Kazal-type 5 OS=Homo sapiens GN=SPINK5 PE=1 SV=2
FO/FU	putative.down	-2.136	0.158921	201.03	0.384	3	1	inferred	---	----	Q8N8I0	Q8N8I0|SAM12_HUMAN Sterile alpha motif domain-containing protein 12 OS=Homo sapiens GN=SAMD12 PE=2 SV=2
FO/FU	putative.up	4.171	0.157421	199.14	0.384	3	2	inferred	---	----	P62269	P62269|RS18_HUMAN 40S ribosomal protein S18 OS=Homo sapiens GN=RPS18 PE=1 SV=3
FO/FU	putative.up	0.894	0.158421	200.4	0.384	3	5	inferred	---	----	P04792	P04792|HSPB1_HUMAN Heat shock protein beta-1 OS=Homo sapiens GN=HSPB1 PE=1 SV=2
FO/FU	putative.up	1.101	0.157421	199.14	0.385	3	4	inferred	---	----	P04406	P04406|G3P_HUMAN Glyceraldehyde-3-phosphate dehydrogenase OS=Homo sapiens GN=GAPDH PE=1 SV=3
FO/FU	putative.up	0.897	0.16092	203.56	0.388	3	5	inferred	---	----	P00568	P00568|KAD1_HUMAN Adenylate kinase isoenzyme 1 OS=Homo sapiens GN=AK1 PE=1 SV=3
FO/FU	putative.down	-1.529	0.162419	205.46	0.39	3	1	inferred	---	----	O14645	O14645|IDLC_HUMAN Axonemal dynein light intermediate polypeptide 1 OS=Homo sapiens GN=DNALI1 PE=1 SV=2
FO/FU	putative.up	1.181	0.162419	205.46	0.391	3	2	inferred	---	----	P52943	P52943|CRIP2_HUMAN Cysteine-rich protein 2 OS=Homo sapiens GN=CRIP2 PE=1 SV=1
FO/FU	putative.down	-1.26	0.164918	208.62	0.394	3	3	inferred	---	----	Q9BY44	Q9BY44|EIF2A_HUMAN Eukaryotic translation initiation factor 2A OS=Homo sapiens GN=EIF2A PE=1 SV=3
FO/FU	putative.up	0.738	0.164918	208.62	0.394	3	6	inferred	---	----	P31948	P31948|STIP1_HUMAN Stress-induced-phosphoprotein 1 OS=Homo sapiens GN=STIP1 PE=1 SV=1
FO/FU	putative.up	1.491	0.164835	208.52	0.395	3	1	inferred	---	----	rev_P25054	P25054|APC_HUMAN reversed Adenomatous polyposis coli protein OS=Homo sapiens GN=APC PE=1 SV=2
FO/FU	putative.up	3.533	0.165834	209.78	0.395	1	1	inferred	---	----	P14317	P14317|HCLS1_HUMAN Hematopoietic lineage cell-specific protein OS=Homo sapiens GN=HCLS1 PE=1 SV=3
FO/FU	putative.down	-0.845	0.167416	211.78	0.397	3	4	inferred	---	----	P52209	P52209|6PGD_HUMAN 6-phosphogluconate dehydrogenase, decarboxylating OS=Homo sapiens GN=PGD PE=1 SV=3
FO/FU	putative.down	-0.609	0.166833	211.04	0.397	3	11	inferred	---	----	P19827	P19827|ITIH1_HUMAN Inter-alpha-trypsin inhibitor heavy chain H1 OS=Homo sapiens GN=ITIH1 PE=1 SV=3
FO/FU	putative.down	-0.795	0.16983	214.84	0.402	3	5	inferred	---	----	Q15019	Q15019|SEPT2_HUMAN Septin-2 OS=Homo sapiens GN=SEPT2 PE=1 SV=1
FO/FU	putative.up	1.033	0.170829	216.1	0.403	3	3	inferred	---	----	P60174	P60174|TPIS_HUMAN Triosephosphate isomerase OS=Homo sapiens GN=TPI1 PE=1 SV=3
FO/FU	putative.up	0.856	0.170829	216.1	0.404	3	4	inferred	---	----	Q99733	Q99733|NP1L4_HUMAN Nucleosome assembly protein 1-like 4 OS=Homo sapiens GN=NAP1L4 PE=1 SV=1
FO/FU	putative.up	0.813	0.171828	217.36	0.405	3	6	inferred	---	----	P09960	P09960|LKHA4_HUMAN Leukotriene A-4 hydrolase OS=Homo sapiens GN=LTA4H PE=1 SV=2
FO/FU	putative.up	0.919	0.173826	219.89	0.408	3	5	inferred	---	----	Q9NPH2	Q9NPH2|INO1_HUMAN Inositol-3-phosphate synthase 1 OS=Homo sapiens GN=ISYNA1 PE=1 SV=1
FO/FU	putative.up	1.046	0.174825	221.15	0.409	3	3	unresolved	---	----	P11940;Q13310	P11940|PABP1_HUMAN Polyadenylate-binding protein 1 OS=Homo sapiens GN=PABPC1 PE=1 SV=2
FO/FU	putative.up	0.745	0.173826	219.89	0.409	3	6	inferred	---	----	O15143	O15143|ARC1B_HUMAN Actin-related protein 2/3 complex subunit 1B OS=Homo sapiens GN=ARPC1B PE=1 SV=3
FO/FU	putative.down	-2.035	0.175824	222.42	0.41	3	1	inferred	---	----	P25815	P25815|S100P_HUMAN Protein S100-P OS=Homo sapiens GN=S100P PE=1 SV=2
FO/FU	putative.up	1.026	0.174825	221.15	0.41	3	3	inferred	---	----	Q04917	Q04917|1433F_HUMAN 14-3-3 protein eta OS=Homo sapiens GN=YWHAH PE=1 SV=4
FO/FU	putative.down	-1.123	0.177822	224.95	0.414	3	2	inferred	---	----	P51580	P51580|TPMT_HUMAN Thiopurine S-methyltransferase OS=Homo sapiens GN=TPMT PE=1 SV=1
FO/FU	putative.up	0.616	0.177822	224.95	0.414	3	12	unresolved	---	----	E9PCA1;P48643	E9PCA1|E9PCA1_HUMAN T-complex protein 1 subunit epsilon OS=Homo sapiens GN=CCT5 PE=1 SV=1
FO/FU	putative.up	1.548	0.180819	228.74	0.42	3	1	inferred	---	----	Q66K74	Q66K74|MAP1S_HUMAN Microtubule-associated protein 1S OS=Homo sapiens GN=MAP1S PE=1 SV=2
FO/FU	putative.up	2.36	0.182817	231.26	0.421	2	1	inferred	---	----	P62913	P62913|RL11_HUMAN 60S ribosomal protein L11 OS=Homo sapiens GN=RPL11 PE=1 SV=2
FO/FU	putative.up	1.524	0.183816	232.53	0.421	3	1	inferred	---	----	Q17RC7	Q17RC7|EX3L4_HUMAN Exocyst complex component 3-like protein 4 OS=Homo sapiens GN=EXOC3L4 PE=1 SV=2
FO/FU	putative.down	-0.842	0.181818	230	0.421	3	5	inferred	---	----	Q13813	Q13813|SPTN1_HUMAN Spectrin alpha chain, non-erythrocytic 1 OS=Homo sapiens GN=SPTAN1 PE=1 SV=3
FO/FU	putative.up	0.86	0.182817	231.26	0.422	3	5	unresolved	---	----	P36873;P62136;P62140	P36873|PP1G_HUMAN Serine/threonine-protein phosphatase PP1-gamma catalytic subunit OS=Homo sapiens GN=PPP1CC PE=1 SV=1
FO/FU	putative.up	0.688	0.182409	230.75	0.422	3	7	inferred	---	----	P62917	P62917|RL8_HUMAN 60S ribosomal protein L8 OS=Homo sapiens GN=RPL8 PE=1 SV=2
FO/FU	putative.down	-0.625	0.183816	232.53	0.422	3	9	inferred	---	----	P01008	P01008|ANT3_HUMAN Antithrombin-III OS=Homo sapiens GN=SERPINC1 PE=1 SV=1
FO/FU	putative.down	-1.893	0.183816	232.53	0.423	3	1	inferred	---	----	Q8WVJ2	Q8WVJ2|NUDC2_HUMAN NudC domain-containing protein 2 OS=Homo sapiens GN=NUDCD2 PE=1 SV=1
FO/FU	putative.up	0.752	0.185814	235.05	0.424	3	5	inferred	---	----	P00390	P00390|GSHR_HUMAN Glutathione reductase, mitochondrial OS=Homo sapiens GN=GSR PE=1 SV=2
FO/FU	putative.up	0.858	0.185814	235.05	0.425	3	4	inferred	---	----	P07195	P07195|LDHB_HUMAN L-lactate dehydrogenase B chain OS=Homo sapiens GN=LDHB PE=1 SV=2
FO/FU	putative.up	1.174	0.187812	237.58	0.426	3	2	inferred	---	----	Q13618	Q13618|CUL3_HUMAN Cullin-3 OS=Homo sapiens GN=CUL3 PE=1 SV=2
FO/FU	putative.up	0.835	0.186813	236.32	0.426	3	6	inferred	---	----	Q8IZ83	Q8IZ83|A16A1_HUMAN Aldehyde dehydrogenase family 16 member A1 OS=Homo sapiens GN=ALDH16A1 PE=1 SV=2
FO/FU	putative.down	-1.967	0.187812	237.58	0.427	2	1	inferred	---	----	Q92625	Q92625|ANS1A_HUMAN Ankyrin repeat and SAM domain-containing protein 1A OS=Homo sapiens GN=ANKS1A PE=1 SV=4
FO/FU	putative.down	-1.218	0.187812	237.58	0.427	3	2	inferred	---	----	O15371	O15371|EIF3D_HUMAN Eukaryotic translation initiation factor 3 subunit D OS=Homo sapiens GN=EIF3D PE=1 SV=1
FO/FU	putative.down	-1.004	0.18981	240.11	0.428	3	2	inferred	---	----	O14818	O14818|PSA7_HUMAN Proteasome subunit alpha type-7 OS=Homo sapiens GN=PSMA7 PE=1 SV=1
FO/FU	putative.up	1.011	0.18981	240.11	0.429	3	3	inferred	---	----	O75131	O75131|CPNE3_HUMAN Copine-3 OS=Homo sapiens GN=CPNE3 PE=1 SV=1
FO/FU	putative.up	0.901	0.190809	241.37	0.429	3	4	inferred	---	----	P21399	P21399|ACOC_HUMAN Cytoplasmic aconitate hydratase OS=Homo sapiens GN=ACO1 PE=1 SV=3
FO/FU	putative.up	0.691	0.190809	241.37	0.429	3	6	inferred	---	----	Q9Y617	Q9Y617|SERC_HUMAN Phosphoserine aminotransferase OS=Homo sapiens GN=PSAT1 PE=1 SV=2
FO/FU	putative.up	1.452	0.18981	240.11	0.43	3	1	inferred	---	----	P13987	P13987|CD59_HUMAN CD59 glycoprotein OS=Homo sapiens GN=CD59 PE=1 SV=1
FO/FU	putative.down	-1.739	0.192807	243.9	0.432	2	1	inferred	---	----	E9PFZ2	E9PFZ2|E9PFZ2_HUMAN Ceruloplasmin OS=Homo sapiens GN=CP PE=1 SV=1
FO/FU	putative.up	1.863	0.192807	243.9	0.432	3	1	inferred	---	----	P42126	P42126|ECI1_HUMAN Enoyl-CoA delta isomerase 1, mitochondrial OS=Homo sapiens GN=ECI1 PE=1 SV=1
FO/FU	putative.up	1.2	0.194805	246.43	0.432	3	2	inferred	---	----	Q9UGI8	Q9UGI8|TES_HUMAN Testin OS=Homo sapiens GN=TES PE=1 SV=1
FO/FU	putative.up	1.009	0.193806	245.16	0.432	3	4	inferred	---	----	Q06830	Q06830|PRDX1_HUMAN Peroxiredoxin-1 OS=Homo sapiens GN=PRDX1 PE=1 SV=1
FO/FU	putative.down	-0.362	0.193806	245.16	0.432	3	53	unresolved	---	----	P02751;P02751-10	P02751|FINC_HUMAN Fibronectin OS=Homo sapiens GN=FN1 PE=1 SV=4
FO/FU	putative.down	-1.561	0.193806	245.16	0.433	3	1	inferred	---	----	E7ES60	E7ES60|E7ES60_HUMAN Ras-related protein Rab-34, isoform NARR OS=Homo sapiens GN=RAB34 PE=1 SV=2
FO/FU	putative.up	0.992	0.194805	246.43	0.433	3	2	inferred	---	----	P60981	P60981|DEST_HUMAN Destrin OS=Homo sapiens GN=DSTN PE=1 SV=3
FO/FU	putative.up	2.373	0.195804	247.69	0.434	2	1	inferred	---	----	Q9Y365	Q9Y365|STA10_HUMAN START domain-containing protein 10 OS=Homo sapiens GN=STARD10 PE=1 SV=2
FO/FU	putative.up	1.401	0.196803	248.96	0.435	3	1	inferred	---	----	Q15843	Q15843|NEDD8_HUMAN NEDD8 OS=Homo sapiens GN=NEDD8 PE=1 SV=1
FO/FU	putative.up	0.877	0.198801	251.48	0.439	3	3	inferred	---	----	O75608	O75608|LYPA1_HUMAN Acyl-protein thioesterase 1 OS=Homo sapiens GN=LYPLA1 PE=1 SV=1
FO/FU	putative.down	-3.324	0.1998	252.75	0.44	1	1	inferred	---	----	Q14103	Q14103|HNRPD_HUMAN Heterogeneous nuclear ribonucleoprotein D0 OS=Homo sapiens GN=HNRNPD PE=1 SV=1
FO/FU	putative.up	1.676	0.1998	252.75	0.44	3	1	inferred	---	----	P01619	P01619|KV320_HUMAN Immunoglobulin kappa variable 3-20 OS=Homo sapiens GN=IGKV3-20 PE=1 SV=2
FO/FU	putative.up	0.773	0.200799	254.01	0.44	3	5	inferred	---	----	Q96FW1	Q96FW1|OTUB1_HUMAN Ubiquitin thioesterase OTUB1 OS=Homo sapiens GN=OTUB1 PE=1 SV=2
FO/FU	putative.down	-1.035	0.200799	254.01	0.441	3	3	inferred	---	----	Q15121	Q15121|PEA15_HUMAN Astrocytic phosphoprotein PEA-15 OS=Homo sapiens GN=PEA15 PE=1 SV=2
FO/FU	putative.up	1.386	0.201798	255.27	0.442	3	2	inferred	---	----	O14737	O14737|PDCD5_HUMAN Programmed cell death protein 5 OS=Homo sapiens GN=PDCD5 PE=1 SV=3
FO/FU	putative.up	0.959	0.202797	256.54	0.443	3	3	inferred	---	----	P60660	P60660|MYL6_HUMAN Myosin light polypeptide 6 OS=Homo sapiens GN=MYL6 PE=1 SV=2
FO/FU	putative.up	0.851	0.203796	257.8	0.444	3	4	inferred	---	----	P05787	P05787|K2C8_HUMAN Keratin, type II cytoskeletal 8 OS=Homo sapiens GN=KRT8 PE=1 SV=7
FO/FU	putative.up	1.348	0.205794	260.33	0.446	3	1	inferred	---	----	O95865	O95865|DDAH2_HUMAN N(G),N(G)-dimethylarginine dimethylaminohydrolase 2 OS=Homo sapiens GN=DDAH2 PE=1 SV=1
FO/FU	putative.down	-0.979	0.204795	259.07	0.446	3	2	unresolved	---	----	D6RE86;E9PFZ2;P00450	D6RE86|D6RE86_HUMAN Ceruloplasmin (Fragment) OS=Homo sapiens GN=CP PE=1 SV=8
FO/FU	putative.down	-1.769	0.205794	260.33	0.447	2	1	inferred	---	----	P07305	P07305|H10_HUMAN Histone H1.0 OS=Homo sapiens GN=H1F0 PE=1 SV=3
FO/FU	putative.up	1.073	0.205794	260.33	0.447	3	2	unresolved	---	----	P16989-2;P67809	P16989-2|YBOX3_HUMAN Isoform 2 of Y-box-binding protein 3 OS=Homo sapiens GN=YBX3
FO/FU	putative.down	-0.768	0.206793	261.59	0.447	3	4	inferred	---	----	P02652	P02652|APOA2_HUMAN Apolipoprotein A-II OS=Homo sapiens GN=APOA2 PE=1 SV=1
FO/FU	putative.down	-1.451	0.208791	264.12	0.448	3	1	inferred	---	----	Q9NQP4	Q9NQP4|PFD4_HUMAN Prefoldin subunit 4 OS=Homo sapiens GN=PFDN4 PE=1 SV=1
FO/FU	putative.up	1.322	0.20979	265.38	0.448	3	1	inferred	---	----	O00232	O00232|PSD12_HUMAN 26S proteasome non-ATPase regulatory subunit 12 OS=Homo sapiens GN=PSMD12 PE=1 SV=3
FO/FU	putative.down	-1.849	0.210789	266.65	0.449	3	1	inferred	---	----	P13598	P13598|ICAM2_HUMAN Intercellular adhesion molecule 2 OS=Homo sapiens GN=ICAM2 PE=1 SV=2
FO/FU	putative.up	0.97	0.208791	264.12	0.449	3	4	inferred	---	----	P42330	P42330|AK1C3_HUMAN Aldo-keto reductase family 1 member C3 OS=Homo sapiens GN=AKR1C3 PE=1 SV=4
FO/FU	putative.down	-0.677	0.20979	265.38	0.449	3	7	inferred	---	----	Q14697	Q14697|GANAB_HUMAN Neutral alpha-glucosidase AB OS=Homo sapiens GN=GANAB PE=1 SV=3
FO/FU	putative.down	-1.337	0.20979	265.38	0.45	3	1	unresolved	---	----	P0DMV8;P34931	P0DMV8|HS71A_HUMAN Heat shock 70 kDa protein 1A OS=Homo sapiens GN=HSPA1A PE=1 SV=1
FO/FU	putative.down	-1.541	0.212787	269.18	0.45	3	1	inferred	---	----	P16402	P16402|H13_HUMAN Histone H1.3 OS=Homo sapiens GN=HIST1H1D PE=1 SV=2
FO/FU	putative.up	1.425	0.211788	267.91	0.45	3	1	unresolved	---	----	O43707;P12814	O43707|ACTN4_HUMAN Alpha-actinin-4 OS=Homo sapiens GN=ACTN4 PE=1 SV=2
FO/FU	putative.up	1.225	0.211788	267.91	0.45	3	2	inferred	---	----	Q9GZT8	Q9GZT8|NIF3L_HUMAN NIF3-like protein 1 OS=Homo sapiens GN=NIF3L1 PE=1 SV=2
FO/FU	putative.down	-0.905	0.210789	266.65	0.45	3	3	inferred	---	----	P00915	P00915|CAH1_HUMAN Carbonic anhydrase 1 OS=Homo sapiens GN=CA1 PE=1 SV=2
FO/FU	putative.up	0.611	0.208791	264.12	0.45	3	10	inferred	---	----	P01009	P01009|A1AT_HUMAN Alpha-1-antitrypsin OS=Homo sapiens GN=SERPINA1 PE=1 SV=3
FO/FU	putative.up	1.47	0.208791	264.12	0.451	3	1	inferred	---	----	P42677	P42677|RS27_HUMAN 40S ribosomal protein S27 OS=Homo sapiens GN=RPS27 PE=1 SV=3
FO/FU	putative.up	1.005	0.212787	269.18	0.451	3	2	inferred	---	----	P62826	P62826|RAN_HUMAN GTP-binding nuclear protein Ran OS=Homo sapiens GN=RAN PE=1 SV=3
FO/FU	putative.down	-0.87	0.213786	270.44	0.451	3	3	inferred	---	----	P68036	P68036|UB2L3_HUMAN Ubiquitin-conjugating enzyme E2 L3 OS=Homo sapiens GN=UBE2L3 PE=1 SV=1
FO/FU	putative.up	1.321	0.214785	271.7	0.452	3	1	inferred	---	----	P46776	P46776|RL27A_HUMAN 60S ribosomal protein L27a OS=Homo sapiens GN=RPL27A PE=1 SV=2
FO/FU	putative.up	6.448	0.216783	274.23	0.452	3	1	inferred	---	----	Q13045	Q13045|FLII_HUMAN Protein flightless-1 homolog OS=Homo sapiens GN=FLII PE=1 SV=2
FO/FU	putative.down	-2.288	0.216783	274.23	0.453	1	1	inferred	---	----	P15104	P15104|GLNA_HUMAN Glutamine synthetase OS=Homo sapiens GN=GLUL PE=1 SV=4
FO/FU	putative.up	1.76	0.215784	272.97	0.453	3	1	inferred	---	----	Q13308	Q13308|PTK7_HUMAN Inactive tyrosine-protein kinase 7 OS=Homo sapiens GN=PTK7 PE=1 SV=2
FO/FU	putative.down	-1.316	0.214785	271.7	0.453	3	2	inferred	---	----	Q15819	Q15819|UB2V2_HUMAN Ubiquitin-conjugating enzyme E2 variant 2 OS=Homo sapiens GN=UBE2V2 PE=1 SV=4
FO/FU	putative.up	1.076	0.216783	274.23	0.453	3	2	inferred	---	----	P61981	P61981|1433G_HUMAN 14-3-3 protein gamma OS=Homo sapiens GN=YWHAG PE=1 SV=2
FO/FU	putative.down	-0.715	0.215784	272.97	0.453	3	5	inferred	---	----	Q96IY4	Q96IY4|CBPB2_HUMAN Carboxypeptidase B2 OS=Homo sapiens GN=CPB2 PE=1 SV=2
FO/FU	putative.up	1.405	0.216783	274.23	0.454	3	1	inferred	---	----	Q9UPU5	Q9UPU5|UBP24_HUMAN Ubiquitin carboxyl-terminal hydrolase 24 OS=Homo sapiens GN=USP24 PE=1 SV=3
FO/FU	putative.down	-2.219	0.218781	276.76	0.455	1	1	inferred	---	----	O75339	O75339|CILP1_HUMAN Cartilage intermediate layer protein 1 OS=Homo sapiens GN=CILP PE=1 SV=4
FO/FU	putative.down	-1.416	0.21978	278.02	0.457	3	1	inferred	---	----	O14933	O14933|UB2L6_HUMAN Ubiquitin/ISG15-conjugating enzyme E2 L6 OS=Homo sapiens GN=UBE2L6 PE=1 SV=4
FO/FU	putative.down	-1.816	0.220779	279.29	0.458	3	1	inferred	---	----	Q14919	Q14919|NC2A_HUMAN Dr1-associated corepressor OS=Homo sapiens GN=DRAP1 PE=1 SV=3
FO/FU	none	-1.036	0.221778	280.55	0.458	3	2	inferred	---	----	P51149	P51149|RAB7A_HUMAN Ras-related protein Rab-7a OS=Homo sapiens GN=RAB7A PE=1 SV=1
FO/FU	none	1.381	0.221778	280.55	0.459	3	1	inferred	---	----	O43324	O43324|MCA3_HUMAN Eukaryotic translation elongation factor 1 epsilon-1 OS=Homo sapiens GN=EEF1E1 PE=1 SV=1
FO/FU	none	1.03	0.222777	281.81	0.459	3	2	inferred	---	----	P25789	P25789|PSA4_HUMAN Proteasome subunit alpha type-4 OS=Homo sapiens GN=PSMA4 PE=1 SV=1
FO/FU	none	-1.006	0.223776	283.08	0.46	3	2	inferred	---	----	P50453	P50453|SPB9_HUMAN Serpin B9 OS=Homo sapiens GN=SERPINB9 PE=1 SV=1
FO/FU	none	-0.914	0.222777	281.81	0.46	3	5	inferred	---	----	P20851	P20851|C4BPB_HUMAN C4b-binding protein beta chain OS=Homo sapiens GN=C4BPB PE=1 SV=1
FO/FU	none	1.333	0.225774	285.6	0.463	3	1	inferred	---	----	Q969H8	Q969H8|MYDGF_HUMAN Myeloid-derived growth factor OS=Homo sapiens GN=MYDGF PE=1 SV=1
FO/FU	none	3.369	0.225774	285.6	0.464	1	1	inferred	---	----	Q86UD1	Q86UD1|OAF_HUMAN Out at first protein homolog OS=Homo sapiens GN=OAF PE=2 SV=1
FO/FU	none	-1.231	0.227772	288.13	0.465	3	1	inferred	---	----	P49747	P49747|COMP_HUMAN Cartilage oligomeric matrix protein OS=Homo sapiens GN=COMP PE=1 SV=2
FO/FU	none	0.77	0.227772	288.13	0.466	3	5	inferred	---	----	P17174	P17174|AATC_HUMAN Aspartate aminotransferase, cytoplasmic OS=Homo sapiens GN=GOT1 PE=1 SV=3
FO/FU	none	0.788	0.22977	290.66	0.469	3	3	inferred	---	----	P56537	P56537|IF6_HUMAN Eukaryotic translation initiation factor 6 OS=Homo sapiens GN=EIF6 PE=1 SV=1
FO/FU	none	-1.812	0.230769	291.92	0.47	3	1	inferred	---	----	Q14116	Q14116|IL18_HUMAN Interleukin-18 OS=Homo sapiens GN=IL18 PE=1 SV=1
FO/FU	none	1.169	0.232767	294.45	0.47	3	3	inferred	---	----	Q16851-2	Q16851-2|UGPA_HUMAN Isoform 2 of UTP--glucose-1-phosphate uridylyltransferase OS=Homo sapiens GN=UGP2
FO/FU	none	1.513	0.231768	293.19	0.471	3	1	inferred	---	----	Q8N142	Q8N142|PURA1_HUMAN Adenylosuccinate synthetase isozyme 1 OS=Homo sapiens GN=ADSSL1 PE=1 SV=1
FO/FU	none	-1.33	0.238761	302.03	0.471	3	1	inferred	---	----	Q9Y6G5	Q9Y6G5|COMDA_HUMAN COMM domain-containing protein 10 OS=Homo sapiens GN=COMMD10 PE=1 SV=1
FO/FU	none	1.039	0.232767	294.45	0.471	3	2	inferred	---	----	Q16181	Q16181|SEPT7_HUMAN Septin-7 OS=Homo sapiens GN=SEPT7 PE=1 SV=2
FO/FU	none	-0.932	0.240759	304.56	0.471	3	3	inferred	---	----	Q13435	Q13435|SF3B2_HUMAN Splicing factor 3B subunit 2 OS=Homo sapiens GN=SF3B2 PE=1 SV=2
FO/FU	none	-1.785	0.232767	294.45	0.472	3	1	inferred	---	----	P06702	P06702|S10A9_HUMAN Protein S100-A9 OS=Homo sapiens GN=S100A9 PE=1 SV=1
FO/FU	none	2.021	0.234765	296.98	0.472	2	1	inferred	---	----	P08237	P08237|PFKAM_HUMAN ATP-dependent 6-phosphofructokinase, muscle type OS=Homo sapiens GN=PFKM PE=1 SV=2
FO/FU	none	1.289	0.235764	298.24	0.472	3	1	inferred	---	----	Q9BS40	Q9BS40|LXN_HUMAN Latexin OS=Homo sapiens GN=LXN PE=1 SV=2
FO/FU	none	0.881	0.238761	302.03	0.472	3	3	inferred	---	----	Q6BCY4	Q6BCY4|NB5R2_HUMAN NADH-cytochrome b5 reductase 2 OS=Homo sapiens GN=CYB5R2 PE=1 SV=1
FO/FU	none	0.535	0.23976	303.3	0.472	3	11	inferred	---	----	P29144	P29144|TPP2_HUMAN Tripeptidyl-peptidase 2 OS=Homo sapiens GN=TPP2 PE=1 SV=4
FO/FU	none	0.504	0.240759	304.56	0.472	3	11	inferred	---	----	Q06210	Q06210|GFPT1_HUMAN Glutamine--fructose-6-phosphate aminotransferase [isomerizing] 1 OS=Homo sapiens GN=GFPT1 PE=1 SV=3
FO/FU	none	-2.148	0.234765	296.98	0.473	2	1	inferred	---	----	Q96C11	Q96C11|FGGY_HUMAN FGGY carbohydrate kinase domain-containing protein OS=Homo sapiens GN=FGGY PE=1 SV=2
FO/FU	none	1.749	0.235764	298.24	0.473	3	1	inferred	---	----	Q9BV20	Q9BV20|MTNA_HUMAN Methylthioribose-1-phosphate isomerase OS=Homo sapiens GN=MRI1 PE=1 SV=1
FO/FU	none	1.372	0.236763	299.51	0.473	3	1	inferred	---	----	Q16186	Q16186|ADRM1_HUMAN Proteasomal ubiquitin receptor ADRM1 OS=Homo sapiens GN=ADRM1 PE=1 SV=2
FO/FU	none	-3.246	0.238761	302.03	0.473	1	1	inferred	---	----	Q01082	Q01082|SPTB2_HUMAN Spectrin beta chain, non-erythrocytic 1 OS=Homo sapiens GN=SPTBN1 PE=1 SV=2
FO/FU	none	1.441	0.238761	302.03	0.473	3	1	inferred	---	----	P23284	P23284|PPIB_HUMAN Peptidyl-prolyl cis-trans isomerase B OS=Homo sapiens GN=PPIB PE=1 SV=2
FO/FU	none	0.973	0.232767	294.45	0.473	3	2	inferred	---	----	P32119	P32119|PRDX2_HUMAN Peroxiredoxin-2 OS=Homo sapiens GN=PRDX2 PE=1 SV=5
FO/FU	none	-1.009	0.240759	304.56	0.473	3	3	inferred	---	----	P13645	P13645|K1C10_HUMAN Keratin, type I cytoskeletal 10 OS=Homo sapiens GN=KRT10 PE=1 SV=6
FO/FU	none	-1.736	0.237762	300.77	0.474	3	1	inferred	---	----	P50579	P50579|MAP2_HUMAN Methionine aminopeptidase 2 OS=Homo sapiens GN=METAP2 PE=1 SV=1
FO/FU	none	1.292	0.234765	296.98	0.474	3	2	inferred	---	----	Q9UHY7	Q9UHY7|ENOPH_HUMAN Enolase-phosphatase E1 OS=Homo sapiens GN=ENOPH1 PE=1 SV=1
FO/FU	none	1.362	0.237762	300.77	0.474	3	2	inferred	---	----	O15355	O15355|PPM1G_HUMAN Protein phosphatase 1G OS=Homo sapiens GN=PPM1G PE=1 SV=1
FO/FU	none	0.753	0.238761	302.03	0.474	3	5	inferred	---	----	P34949	P34949|MPI_HUMAN Mannose-6-phosphate isomerase OS=Homo sapiens GN=MPI PE=1 SV=2
FO/FU	none	0.797	0.240759	304.56	0.474	3	5	inferred	---	----	P43034	P43034|LIS1_HUMAN Platelet-activating factor acetylhydrolase IB subunit alpha OS=Homo sapiens GN=PAFAH1B1 PE=1 SV=2
FO/FU	none	-0.666	0.238761	302.03	0.475	3	9	inferred	---	----	Q9NZB2	Q9NZB2|F120A_HUMAN Constitutive coactivator of PPAR-gamma-like protein 1 OS=Homo sapiens GN=FAM120A PE=1 SV=2
FO/FU	none	0.563	0.243756	308.35	0.477	3	8	inferred	---	----	O00231	O00231|PSD11_HUMAN 26S proteasome non-ATPase regulatory subunit 11 OS=Homo sapiens GN=PSMD11 PE=1 SV=3
FO/FU	none	-1.378	0.245754	310.88	0.478	3	1	unresolved	---	----	P01857;P01860;P01861	P01857|IGHG1_HUMAN Immunoglobulin heavy constant gamma 1 OS=Homo sapiens GN=IGHG1 PE=1 SV=1
FO/FU	none	-0.522	0.244755	309.62	0.478	3	9	inferred	---	----	P08133	P08133|ANXA6_HUMAN Annexin A6 OS=Homo sapiens GN=ANXA6 PE=1 SV=3
FO/FU	none	-1.245	0.246753	312.14	0.479	3	1	inferred	---	----	rev_Q5TCK5	Q5TCK5|Q5TCK5_HUMAN reversed Membrane progestin receptor delta (Fragment) OS=Homo sapiens GN=PAQR6 PE=4 SV=1
FO/FU	none	0.832	0.245754	310.88	0.479	3	3	inferred	---	----	P18124	P18124|RL7_HUMAN 60S ribosomal protein L7 OS=Homo sapiens GN=RPL7 PE=1 SV=1
FO/FU	none	-1.267	0.247752	313.41	0.481	3	1	inferred	---	----	P41236	P41236|IPP2_HUMAN Protein phosphatase inhibitor 2 OS=Homo sapiens GN=PPP1R2 PE=1 SV=2
FO/FU	none	1.328	0.24975	315.93	0.482	3	1	inferred	---	----	P12111	P12111|CO6A3_HUMAN Collagen alpha-3(VI) chain OS=Homo sapiens GN=COL6A3 PE=1 SV=5
FO/FU	none	1.27	0.250749	317.2	0.482	3	1	inferred	---	----	P84098	P84098|RL19_HUMAN 60S ribosomal protein L19 OS=Homo sapiens GN=RPL19 PE=1 SV=1
FO/FU	none	-3.956	0.250749	317.2	0.483	3	2	unresolved	---	----	A0A0C4DH25;P01619	A0A0C4DH25|KVD20_HUMAN Immunoglobulin kappa variable 3D-20 OS=Homo sapiens GN=IGKV3D-20 PE=3 SV=1
FO/FU	none	0.883	0.24975	315.93	0.483	3	3	inferred	---	----	Q00839	Q00839|HNRPU_HUMAN Heterogeneous nuclear ribonucleoprotein U OS=Homo sapiens GN=HNRNPU PE=1 SV=6
FO/FU	none	0.891	0.251748	318.46	0.483	3	3	inferred	---	----	Q9H7C9	Q9H7C9|AAMDC_HUMAN Mth938 domain-containing protein OS=Homo sapiens GN=AAMDC PE=1 SV=1
FO/FU	none	1.238	0.24975	315.93	0.484	3	1	inferred	---	----	P62851	P62851|RS25_HUMAN 40S ribosomal protein S25 OS=Homo sapiens GN=RPS25 PE=1 SV=1
FO/FU	none	1.761	0.250749	317.2	0.484	3	1	inferred	---	----	P05204	P05204|HMGN2_HUMAN Non-histone chromosomal protein HMG-17 OS=Homo sapiens GN=HMGN2 PE=1 SV=3
FO/FU	none	1.273	0.252747	319.73	0.484	3	1	inferred	---	----	Q9NQ66	Q9NQ66|PLCB1_HUMAN 1-phosphatidylinositol 4,5-bisphosphate phosphodiesterase beta-1 OS=Homo sapiens GN=PLCB1 PE=1 SV=1
FO/FU	none	1.643	0.253746	320.99	0.484	3	1	inferred	---	----	P38919	P38919|IF4A3_HUMAN Eukaryotic initiation factor 4A-III OS=Homo sapiens GN=EIF4A3 PE=1 SV=4
FO/FU	none	0.773	0.260739	329.84	0.484	3	6	inferred	---	----	P13667	P13667|PDIA4_HUMAN Protein disulfide-isomerase A4 OS=Homo sapiens GN=PDIA4 PE=1 SV=2
FO/FU	none	-1.573	0.254745	322.25	0.485	2	1	inferred	---	----	rev_P06213	P06213|INSR_HUMAN reversed Insulin receptor OS=Homo sapiens GN=INSR PE=1 SV=4
FO/FU	none	-1.579	0.260739	329.84	0.485	3	1	inferred	---	----	P61163	P61163|ACTZ_HUMAN Alpha-centractin OS=Homo sapiens GN=ACTR1A PE=1 SV=1
FO/FU	none	-1.28	0.261738	331.1	0.485	3	1	inferred	---	----	P08263	P08263|GSTA1_HUMAN Glutathione S-transferase A1 OS=Homo sapiens GN=GSTA1 PE=1 SV=3
FO/FU	none	-1.5	0.265734	336.15	0.485	2	1	inferred	---	----	Q9NP79	Q9NP79|VTA1_HUMAN Vacuolar protein sorting-associated protein VTA1 homolog OS=Homo sapiens GN=VTA1 PE=1 SV=1
FO/FU	none	-1.957	0.274725	347.53	0.485	2	1	inferred	---	----	P08311	P08311|CATG_HUMAN Cathepsin G OS=Homo sapiens GN=CTSG PE=1 SV=2
FO/FU	none	-1.576	0.274725	347.53	0.485	2	1	inferred	---	----	Q9H0U4	Q9H0U4|RAB1B_HUMAN Ras-related protein Rab-1B OS=Homo sapiens GN=RAB1B PE=1 SV=1
FO/FU	none	1.014	0.25974	328.57	0.485	3	2	inferred	---	----	P25786	P25786|PSA1_HUMAN Proteasome subunit alpha type-1 OS=Homo sapiens GN=PSMA1 PE=1 SV=1
FO/FU	none	0.736	0.253746	320.99	0.485	3	4	inferred	---	----	B5ME19	B5ME19|EIFCL_HUMAN Eukaryotic translation initiation factor 3 subunit C-like protein OS=Homo sapiens GN=EIF3CL PE=3 SV=1
FO/FU	none	0.727	0.254745	322.25	0.485	3	5	inferred	---	----	O43242	O43242|PSMD3_HUMAN 26S proteasome non-ATPase regulatory subunit 3 OS=Homo sapiens GN=PSMD3 PE=1 SV=2
FO/FU	none	1.923	0.253746	320.99	0.486	2	1	inferred	---	----	Q13616	Q13616|CUL1_HUMAN Cullin-1 OS=Homo sapiens GN=CUL1 PE=1 SV=2
FO/FU	none	1.214	0.25974	328.57	0.486	3	1	unresolved	---	----	P14923;P35222	P14923|PLAK_HUMAN Junction plakoglobin OS=Homo sapiens GN=JUP PE=1 SV=3
FO/FU	none	0.947	0.258741	327.31	0.486	3	2	inferred	---	----	Q8NB37	Q8NB37|GALD1_HUMAN Glutamine amidotransferase-like class 1 domain-containing protein 1 OS=Homo sapiens GN=GATD1 PE=1 SV=1
FO/FU	none	1.087	0.260739	329.84	0.486	3	2	inferred	---	----	O00429	O00429|DNM1L_HUMAN Dynamin-1-like protein OS=Homo sapiens GN=DNM1L PE=1 SV=2
FO/FU	none	-2.768	0.265734	336.15	0.486	3	3	inferred	---	----	P69891	P69891|HBG1_HUMAN Hemoglobin subunit gamma-1 OS=Homo sapiens GN=HBG1 PE=1 SV=2
FO/FU	none	-0.722	0.273726	346.26	0.486	3	3	unresolved	---	----	P35579;P35580;Q7Z406	P35579|MYH9_HUMAN Myosin-9 OS=Homo sapiens GN=MYH9 PE=1 SV=4
FO/FU	none	-0.988	0.275724	348.79	0.486	3	3	inferred	---	----	O95394	O95394|AGM1_HUMAN Phosphoacetylglucosamine mutase OS=Homo sapiens GN=PGM3 PE=1 SV=1
FO/FU	none	0.751	0.260739	329.84	0.486	3	4	inferred	---	----	P61254	P61254|RL26_HUMAN 60S ribosomal protein L26 OS=Homo sapiens GN=RPL26 PE=1 SV=1
FO/FU	none	0.678	0.265734	336.15	0.486	3	4	inferred	---	----	P20618	P20618|PSB1_HUMAN Proteasome subunit beta type-1 OS=Homo sapiens GN=PSMB1 PE=1 SV=2
FO/FU	none	-0.589	0.274725	347.53	0.486	3	8	inferred	---	----	P12956	P12956|XRCC6_HUMAN X-ray repair cross-complementing protein 6 OS=Homo sapiens GN=XRCC6 PE=1 SV=2
FO/FU	none	1.436	0.258741	327.31	0.487	3	1	inferred	---	----	O43414	O43414|ERI3_HUMAN ERI1 exoribonuclease 3 OS=Homo sapiens GN=ERI3 PE=1 SV=2
FO/FU	none	-1.225	0.268731	339.95	0.487	3	1	inferred	---	----	P23142-4	P23142-4|FBLN1_HUMAN Isoform C of Fibulin-1 OS=Homo sapiens GN=FBLN1
FO/FU	none	-1.136	0.272727	345	0.487	3	1	inferred	---	----	P31749	P31749|AKT1_HUMAN RAC-alpha serine/threonine-protein kinase OS=Homo sapiens GN=AKT1 PE=1 SV=2
FO/FU	none	-1.269	0.273726	346.26	0.487	3	1	inferred	---	----	P36957	P36957|ODO2_HUMAN Dihydrolipoyllysine-residue succinyltransferase component of 2-oxoglutarate dehydrogenase complex, mitochondrial OS=Homo sapiens GN=DLST PE=1 SV=4
FO/FU	none	-1.618	0.274725	347.53	0.487	3	1	inferred	---	----	P10721	P10721|KIT_HUMAN Mast/stem cell growth factor receptor Kit OS=Homo sapiens GN=KIT PE=1 SV=1
FO/FU	none	-1.14	0.276723	350.05	0.487	3	1	inferred	---	----	P05155	P05155|IC1_HUMAN Plasma protease C1 inhibitor OS=Homo sapiens GN=SERPING1 PE=1 SV=2
FO/FU	none	0.942	0.265734	336.15	0.487	3	2	inferred	---	----	P50135	P50135|HNMT_HUMAN Histamine N-methyltransferase OS=Homo sapiens GN=HNMT PE=1 SV=1
FO/FU	none	1.254	0.271728	343.74	0.487	3	2	inferred	---	----	Q16204	Q16204|CCDC6_HUMAN Coiled-coil domain-containing protein 6 OS=Homo sapiens GN=CCDC6 PE=1 SV=2
FO/FU	none	0.946	0.25974	328.57	0.487	3	3	unresolved	---	----	P31150;P50395	P31150|GDIA_HUMAN Rab GDP dissociation inhibitor alpha OS=Homo sapiens GN=GDI1 PE=1 SV=2
FO/FU	none	-0.909	0.25974	328.57	0.487	3	3	inferred	---	----	P60953	P60953|CDC42_HUMAN Cell division control protein 42 homolog OS=Homo sapiens GN=CDC42 PE=1 SV=2
FO/FU	none	-0.805	0.267732	338.68	0.487	3	3	inferred	---	----	P07858	P07858|CATB_HUMAN Cathepsin B OS=Homo sapiens GN=CTSB PE=1 SV=3
FO/FU	none	0.807	0.257742	326.04	0.487	3	4	inferred	---	----	P49721	P49721|PSB2_HUMAN Proteasome subunit beta type-2 OS=Homo sapiens GN=PSMB2 PE=1 SV=1
FO/FU	none	0.745	0.274725	347.53	0.487	3	5	inferred	---	----	Q9UNM6	Q9UNM6|PSD13_HUMAN 26S proteasome non-ATPase regulatory subunit 13 OS=Homo sapiens GN=PSMD13 PE=1 SV=2
FO/FU	none	0.433	0.272727	345	0.487	3	18	inferred	---	----	P49327	P49327|FAS_HUMAN Fatty acid synthase OS=Homo sapiens GN=FASN PE=1 SV=3
FO/FU	none	1.194	0.256743	324.78	0.488	3	1	inferred	---	----	P62873	P62873|GBB1_HUMAN Guanine nucleotide-binding protein G(I)/G(S)/G(T) subunit beta-1 OS=Homo sapiens GN=GNB1 PE=1 SV=3
FO/FU	none	1.322	0.263736	333.63	0.488	3	1	inferred	---	----	P29350	P29350|PTN6_HUMAN Tyrosine-protein phosphatase non-receptor type 6 OS=Homo sapiens GN=PTPN6 PE=1 SV=1
FO/FU	none	-1.45	0.264735	334.89	0.488	3	1	inferred	---	----	Q01469	Q01469|FABP5_HUMAN Fatty acid-binding protein, epidermal OS=Homo sapiens GN=FABP5 PE=1 SV=3
FO/FU	none	-1.163	0.265734	336.15	0.488	3	1	inferred	---	----	A0AVF1	A0AVF1|IFT56_HUMAN Intraflagellar transport protein 56 OS=Homo sapiens GN=TTC26 PE=2 SV=1
FO/FU	none	1.395	0.268731	339.95	0.488	3	1	unresolved	---	----	P35443;P49747	P35443|TSP4_HUMAN Thrombospondin-4 OS=Homo sapiens GN=THBS4 PE=1 SV=2
FO/FU	none	1.119	0.26973	341.21	0.488	3	1	inferred	---	----	Q5XUX1	Q5XUX1|FBXW9_HUMAN F-box/WD repeat-containing protein 9 OS=Homo sapiens GN=FBXW9 PE=1 SV=2
FO/FU	none	1.667	0.273726	346.26	0.488	3	1	inferred	---	----	Q96EK6	Q96EK6|GNA1_HUMAN Glucosamine 6-phosphate N-acetyltransferase OS=Homo sapiens GN=GNPNAT1 PE=1 SV=1
FO/FU	none	0.962	0.272727	345	0.488	3	2	unresolved	---	----	P08134;P61586	P08134|RHOC_HUMAN Rho-related GTP-binding protein RhoC OS=Homo sapiens GN=RHOC PE=1 SV=1
FO/FU	none	-0.869	0.263736	333.63	0.488	3	3	inferred	---	----	P00746	P00746|CFAD_HUMAN Complement factor D OS=Homo sapiens GN=CFD PE=1 SV=5
FO/FU	none	-0.927	0.271728	343.74	0.488	3	3	inferred	---	----	P07339	P07339|CATD_HUMAN Cathepsin D OS=Homo sapiens GN=CTSD PE=1 SV=1
FO/FU	none	0.843	0.271728	343.74	0.488	3	3	inferred	---	----	Q9UKK9	Q9UKK9|NUDT5_HUMAN ADP-sugar pyrophosphatase OS=Homo sapiens GN=NUDT5 PE=1 SV=1
FO/FU	none	0.674	0.268731	339.95	0.488	3	5	inferred	---	----	Q9UHD1	Q9UHD1|CHRD1_HUMAN Cysteine and histidine-rich domain-containing protein 1 OS=Homo sapiens GN=CHORDC1 PE=1 SV=2
FO/FU	none	-0.592	0.257742	326.04	0.488	3	8	inferred	---	----	P15169	P15169|CBPN_HUMAN Carboxypeptidase N catalytic chain OS=Homo sapiens GN=CPN1 PE=1 SV=1
FO/FU	none	-0.553	0.258741	327.31	0.488	3	8	inferred	---	----	Q96KN2	Q96KN2|CNDP1_HUMAN Beta-Ala-His dipeptidase OS=Homo sapiens GN=CNDP1 PE=1 SV=4
FO/FU	none	-0.58	0.267732	338.68	0.488	3	8	inferred	---	----	Q14203-4	Q14203-4|DCTN1_HUMAN Isoform 4 of Dynactin subunit 1 OS=Homo sapiens GN=DCTN1
FO/FU	none	-1.614	0.258741	327.31	0.489	3	1	inferred	---	----	O75935	O75935|DCTN3_HUMAN Dynactin subunit 3 OS=Homo sapiens GN=DCTN3 PE=1 SV=1
FO/FU	none	-2.955	0.264735	334.89	0.489	1	1	inferred	---	----	P32969	P32969|RL9_HUMAN 60S ribosomal protein L9 OS=Homo sapiens GN=RPL9 PE=1 SV=1
FO/FU	none	1.392	0.265734	336.15	0.489	3	1	unresolved	---	----	Q32MZ4-2;Q32MZ4-4	Q32MZ4-2|LRRF1_HUMAN Isoform 2 of Leucine-rich repeat flightless-interacting protein 1 OS=Homo sapiens GN=LRRFIP1
FO/FU	none	-1.154	0.270729	342.47	0.489	3	1	inferred	---	----	P62841	P62841|RS15_HUMAN 40S ribosomal protein S15 OS=Homo sapiens GN=RPS15 PE=1 SV=2
FO/FU	none	-1.018	0.270729	342.47	0.489	3	2	inferred	---	----	P22061	P22061|PIMT_HUMAN Protein-L-isoaspartate(D-aspartate) O-methyltransferase OS=Homo sapiens GN=PCMT1 PE=1 SV=4
FO/FU	none	1.021	0.271728	343.74	0.489	3	2	unresolved	---	----	E9PL57;Q15843	E9PL57|E9PL57_HUMAN NEDD8-MDP1 readthrough (Fragment) OS=Homo sapiens GN=NEDD8-MDP1 PE=4 SV=1
FO/FU	none	1.183	0.257742	326.04	0.489	3	3	inferred	---	----	Q13938	Q13938|CAYP1_HUMAN Calcyphosin OS=Homo sapiens GN=CAPS PE=1 SV=1
FO/FU	none	-0.879	0.265734	336.15	0.489	3	3	inferred	---	----	P01859	P01859|IGHG2_HUMAN Immunoglobulin heavy constant gamma 2 OS=Homo sapiens GN=IGHG2 PE=1 SV=2
FO/FU	none	-0.86	0.27972	353.85	0.489	3	3	inferred	---	----	Q8NBS9	Q8NBS9|TXND5_HUMAN Thioredoxin domain-containing protein 5 OS=Homo sapiens GN=TXNDC5 PE=1 SV=2
FO/FU	none	1.577	0.278721	352.58	0.49	3	1	inferred	---	----	O15145	O15145|ARPC3_HUMAN Actin-related protein 2/3 complex subunit 3 OS=Homo sapiens GN=ARPC3 PE=1 SV=3
FO/FU	none	-0.857	0.271728	343.74	0.49	3	2	inferred	---	----	P06737	P06737|PYGL_HUMAN Glycogen phosphorylase, liver form OS=Homo sapiens GN=PYGL PE=1 SV=4
FO/FU	none	-1.606	0.281718	356.37	0.491	3	1	inferred	---	----	P15291	P15291|B4GT1_HUMAN Beta-1,4-galactosyltransferase 1 OS=Homo sapiens GN=B4GALT1 PE=1 SV=5
FO/FU	none	1.106	0.27972	353.85	0.491	3	2	inferred	---	----	Q9NZL9	Q9NZL9|MAT2B_HUMAN Methionine adenosyltransferase 2 subunit beta OS=Homo sapiens GN=MAT2B PE=1 SV=1
FO/FU	none	1.051	0.281718	356.37	0.492	3	2	inferred	---	----	Q8IW45	Q8IW45|NNRD_HUMAN ATP-dependent (S)-NAD(P)H-hydrate dehydratase OS=Homo sapiens GN=NAXD PE=1 SV=1
FO/FU	none	0.849	0.281718	356.37	0.492	3	4	inferred	---	----	Q9BXJ9	Q9BXJ9|NAA15_HUMAN N-alpha-acetyltransferase 15, NatA auxiliary subunit OS=Homo sapiens GN=NAA15 PE=1 SV=1
FO/FU	none	-1.114	0.283716	358.9	0.493	3	1	inferred	---	----	Q15404	Q15404|RSU1_HUMAN Ras suppressor protein 1 OS=Homo sapiens GN=RSU1 PE=1 SV=3
FO/FU	none	-0.697	0.284715	360.16	0.493	3	5	inferred	---	----	O43237	O43237|DC1L2_HUMAN Cytoplasmic dynein 1 light intermediate chain 2 OS=Homo sapiens GN=DYNC1LI2 PE=1 SV=1
FO/FU	none	-1.193	0.283716	358.9	0.494	3	1	inferred	---	----	Q8TF05	Q8TF05|PP4R1_HUMAN Serine/threonine-protein phosphatase 4 regulatory subunit 1 OS=Homo sapiens GN=PPP4R1 PE=1 SV=1
FO/FU	none	1.584	0.284715	360.16	0.494	2	2	inferred	---	----	O75800	O75800|ZMY10_HUMAN Zinc finger MYND domain-containing protein 10 OS=Homo sapiens GN=ZMYND10 PE=1 SV=2
FO/FU	none	-0.858	0.285714	361.43	0.494	3	2	inferred	---	----	Q96QR8	Q96QR8|PURB_HUMAN Transcriptional activator protein Pur-beta OS=Homo sapiens GN=PURB PE=1 SV=3
FO/FU	none	0.629	0.286713	362.69	0.495	3	5	inferred	---	----	P43490	P43490|NAMPT_HUMAN Nicotinamide phosphoribosyltransferase OS=Homo sapiens GN=NAMPT PE=1 SV=1
FO/FU	none	1.157	0.287712	363.96	0.497	3	1	inferred	---	----	P41567	P41567|EIF1_HUMAN Eukaryotic translation initiation factor 1 OS=Homo sapiens GN=EIF1 PE=1 SV=1
FO/FU	none	0.65	0.288711	365.22	0.498	3	5	inferred	---	----	P07203	P07203|GPX1_HUMAN Glutathione peroxidase 1 OS=Homo sapiens GN=GPX1 PE=1 SV=4
FO/FU	none	0.61	0.291708	369.01	0.498	3	5	inferred	---	----	P19338	P19338|NUCL_HUMAN Nucleolin OS=Homo sapiens GN=NCL PE=1 SV=3
FO/FU	none	-0.424	0.28971	366.48	0.498	3	13	unresolved	---	----	P06396;P06396-2	P06396|GELS_HUMAN Gelsolin OS=Homo sapiens GN=GSN PE=1 SV=1
FO/FU	none	-1.293	0.28971	366.48	0.499	3	1	inferred	---	----	P42574	P42574|CASP3_HUMAN Caspase-3 OS=Homo sapiens GN=CASP3 PE=1 SV=2
FO/FU	none	-1.632	0.291708	369.01	0.499	3	1	inferred	---	----	P04745	P04745|AMY1_HUMAN Alpha-amylase 1 OS=Homo sapiens GN=AMY1A PE=1 SV=2
FO/FU	none	1.867	0.292707	370.27	0.499	2	1	inferred	---	----	P48643	P48643|TCPE_HUMAN T-complex protein 1 subunit epsilon OS=Homo sapiens GN=CCT5 PE=1 SV=1
FO/FU	none	-0.806	0.290709	367.75	0.499	3	3	inferred	---	----	Q9Y570	Q9Y570|PPME1_HUMAN Protein phosphatase methylesterase 1 OS=Homo sapiens GN=PPME1 PE=1 SV=3
FO/FU	none	-0.793	0.291708	369.01	0.499	3	4	inferred	---	----	P00918	P00918|CAH2_HUMAN Carbonic anhydrase 2 OS=Homo sapiens GN=CA2 PE=1 SV=2
FO/FU	none	1.126	0.291708	369.01	0.5	3	2	inferred	---	----	P08727	P08727|K1C19_HUMAN Keratin, type I cytoskeletal 19 OS=Homo sapiens GN=KRT19 PE=1 SV=4
FO/FU	none	-1.043	0.298701	377.86	0.507	3	2	inferred	---	----	A0AVT1	A0AVT1|UBA6_HUMAN Ubiquitin-like modifier-activating enzyme 6 OS=Homo sapiens GN=UBA6 PE=1 SV=1
FO/FU	none	-0.671	0.297702	376.59	0.507	3	4	inferred	---	----	P09525	P09525|ANXA4_HUMAN Annexin A4 OS=Homo sapiens GN=ANXA4 PE=1 SV=4
FO/FU	none	-0.471	0.298701	377.86	0.507	3	8	inferred	---	----	Q96PD5	Q96PD5|PGRP2_HUMAN N-acetylmuramoyl-L-alanine amidase OS=Homo sapiens GN=PGLYRP2 PE=1 SV=1
FO/FU	none	0.743	0.298701	377.86	0.508	3	3	inferred	---	----	P21281	P21281|VATB2_HUMAN V-type proton ATPase subunit B, brain isoform OS=Homo sapiens GN=ATP6V1B2 PE=1 SV=3
FO/FU	none	0.559	0.300699	380.38	0.509	3	6	inferred	---	----	P28838-2	P28838-2|AMPL_HUMAN Isoform 2 of Cytosol aminopeptidase OS=Homo sapiens GN=LAP3
FO/FU	none	1.873	0.303696	384.18	0.514	2	1	unresolved	---	----	O43390;O60506-3	O43390|HNRPR_HUMAN Heterogeneous nuclear ribonucleoprotein R OS=Homo sapiens GN=HNRNPR PE=1 SV=1
FO/FU	none	-0.631	0.304695	385.44	0.515	3	5	inferred	---	----	P02747	P02747|C1QC_HUMAN Complement C1q subcomponent subunit C OS=Homo sapiens GN=C1QC PE=1 SV=3
FO/FU	none	-3.602	0.306693	387.97	0.517	3	1	inferred	---	----	Q96AZ6	Q96AZ6|ISG20_HUMAN Interferon-stimulated gene 20 kDa protein OS=Homo sapiens GN=ISG20 PE=1 SV=2
FO/FU	none	-1.336	0.306693	387.97	0.517	3	1	inferred	---	----	P80511	P80511|S10AC_HUMAN Protein S100-A12 OS=Homo sapiens GN=S100A12 PE=1 SV=2
FO/FU	none	1.118	0.30969	391.76	0.521	3	1	inferred	---	----	P16455	P16455|MGMT_HUMAN Methylated-DNA--protein-cysteine methyltransferase OS=Homo sapiens GN=MGMT PE=1 SV=1
FO/FU	none	-1.512	0.310689	393.02	0.522	3	1	unresolved	---	----	P0DP23;P27482	P0DP23|CALM1_HUMAN Calmodulin-1 OS=Homo sapiens GN=CALM1 PE=1 SV=1
FO/FU	none	-2.613	0.311688	394.29	0.523	1	1	inferred	---	----	Q86TI2	Q86TI2|DPP9_HUMAN Dipeptidyl peptidase 9 OS=Homo sapiens GN=DPP9 PE=1 SV=3
FO/FU	none	1.071	0.312687	395.55	0.523	3	1	inferred	---	----	Q92572	Q92572|AP3S1_HUMAN AP-3 complex subunit sigma-1 OS=Homo sapiens GN=AP3S1 PE=1 SV=1
FO/FU	none	0.767	0.312687	395.55	0.524	3	3	inferred	---	----	P00558	P00558|PGK1_HUMAN Phosphoglycerate kinase 1 OS=Homo sapiens GN=PGK1 PE=1 SV=3
FO/FU	none	1.067	0.314685	398.08	0.526	3	2	inferred	---	----	P53609	P53609|PGTB1_HUMAN Geranylgeranyl transferase type-1 subunit beta OS=Homo sapiens GN=PGGT1B PE=1 SV=2
FO/FU	none	-0.834	0.31968	404.4	0.529	3	2	inferred	---	----	P09455	P09455|RET1_HUMAN Retinol-binding protein 1 OS=Homo sapiens GN=RBP1 PE=1 SV=2
FO/FU	none	0.661	0.317682	401.87	0.529	3	4	inferred	---	----	Q06323	Q06323|PSME1_HUMAN Proteasome activator complex subunit 1 OS=Homo sapiens GN=PSME1 PE=1 SV=1
FO/FU	none	-1.141	0.318681	403.13	0.53	3	1	inferred	---	----	Q9H993	Q9H993|ARMT1_HUMAN Protein-glutamate O-methyltransferase OS=Homo sapiens GN=ARMT1 PE=1 SV=1
FO/FU	none	1.285	0.31968	404.4	0.53	3	1	inferred	---	----	Q15642	Q15642|CIP4_HUMAN Cdc42-interacting protein 4 OS=Homo sapiens GN=TRIP10 PE=1 SV=3
FO/FU	none	-1.151	0.320679	405.66	0.53	3	1	inferred	---	----	P61077	P61077|UB2D3_HUMAN Ubiquitin-conjugating enzyme E2 D3 OS=Homo sapiens GN=UBE2D3 PE=1 SV=1
FO/FU	none	1.025	0.320679	405.66	0.53	3	1	inferred	---	----	P25787	P25787|PSA2_HUMAN Proteasome subunit alpha type-2 OS=Homo sapiens GN=PSMA2 PE=1 SV=2
FO/FU	none	0.947	0.318681	403.13	0.53	3	2	inferred	---	----	P61160	P61160|ARP2_HUMAN Actin-related protein 2 OS=Homo sapiens GN=ACTR2 PE=1 SV=1
FO/FU	none	1.363	0.321678	406.92	0.531	2	1	inferred	---	----	Q9BRF8	Q9BRF8|CPPED_HUMAN Serine/threonine-protein phosphatase CPPED1 OS=Homo sapiens GN=CPPED1 PE=1 SV=3
FO/FU	none	-1.088	0.322677	408.19	0.531	3	1	unresolved	---	----	O94973;O95782	O94973|AP2A2_HUMAN AP-2 complex subunit alpha-2 OS=Homo sapiens GN=AP2A2 PE=1 SV=2
FO/FU	none	1.028	0.31968	404.4	0.531	3	2	inferred	---	----	P54577	P54577|SYYC_HUMAN Tyrosine--tRNA ligase, cytoplasmic OS=Homo sapiens GN=YARS PE=1 SV=4
FO/FU	none	-1.123	0.324675	410.71	0.532	3	1	inferred	---	----	B5MC59	B5MC59|B5MC59_HUMAN Replication protein A 14 kDa subunit OS=Homo sapiens GN=RPA3 PE=1 SV=1
FO/FU	none	0.956	0.324675	410.71	0.533	3	1	unresolved	---	----	P15531;P22392-2	P15531|NDKA_HUMAN Nucleoside diphosphate kinase A OS=Homo sapiens GN=NME1 PE=1 SV=1
FO/FU	none	0.834	0.324675	410.71	0.533	3	3	inferred	---	----	P05198	P05198|IF2A_HUMAN Eukaryotic translation initiation factor 2 subunit 1 OS=Homo sapiens GN=EIF2S1 PE=1 SV=3
FO/FU	none	2.541	0.324675	410.71	0.534	1	1	inferred	---	----	A0MZ66	A0MZ66|SHOT1_HUMAN Shootin-1 OS=Homo sapiens GN=SHTN1 PE=1 SV=4
FO/FU	none	-0.808	0.327672	414.51	0.535	3	2	inferred	---	----	P49321	P49321|NASP_HUMAN Nuclear autoantigenic sperm protein OS=Homo sapiens GN=NASP PE=1 SV=2
FO/FU	none	-1.199	0.327672	414.51	0.536	2	1	inferred	---	----	P52564	P52564|MP2K6_HUMAN Dual specificity mitogen-activated protein kinase kinase 6 OS=Homo sapiens GN=MAP2K6 PE=1 SV=1
FO/FU	none	0.881	0.327672	414.51	0.536	3	2	inferred	---	----	Q8TCD5	Q8TCD5|NT5C_HUMAN 5'(3')-deoxyribonucleotidase, cytosolic type OS=Homo sapiens GN=NT5C PE=1 SV=2
FO/FU	none	0.711	0.328671	415.77	0.536	3	4	inferred	---	----	P35237	P35237|SPB6_HUMAN Serpin B6 OS=Homo sapiens GN=SERPINB6 PE=1 SV=3
FO/FU	none	1.032	0.330669	418.3	0.538	3	1	inferred	---	----	Q8TD19	Q8TD19|NEK9_HUMAN Serine/threonine-protein kinase Nek9 OS=Homo sapiens GN=NEK9 PE=1 SV=2
FO/FU	none	1.229	0.331668	419.56	0.538	3	1	inferred	---	----	O60502	O60502|OGA_HUMAN Protein O-GlcNAcase OS=Homo sapiens GN=MGEA5 PE=1 SV=2
FO/FU	none	1.068	0.330669	418.3	0.538	3	2	inferred	---	----	P35221	P35221|CTNA1_HUMAN Catenin alpha-1 OS=Homo sapiens GN=CTNNA1 PE=1 SV=1
FO/FU	none	-1.478	0.331668	419.56	0.539	2	1	inferred	---	----	P52888	P52888|THOP1_HUMAN Thimet oligopeptidase OS=Homo sapiens GN=THOP1 PE=1 SV=2
FO/FU	none	0.743	0.336663	425.88	0.542	3	4	inferred	---	----	Q5TD94	Q5TD94|RSH4A_HUMAN Radial spoke head protein 4 homolog A OS=Homo sapiens GN=RSPH4A PE=1 SV=1
FO/FU	none	-0.528	0.334665	423.35	0.542	3	8	inferred	---	----	P00740	P00740|FA9_HUMAN Coagulation factor IX OS=Homo sapiens GN=F9 PE=1 SV=2
FO/FU	none	0.822	0.336663	425.88	0.543	3	2	inferred	---	----	Q99471	Q99471|PFD5_HUMAN Prefoldin subunit 5 OS=Homo sapiens GN=PFDN5 PE=1 SV=2
FO/FU	none	-0.692	0.336663	425.88	0.543	3	2	inferred	---	----	P30044-2	P30044-2|PRDX5_HUMAN Isoform Cytoplasmic+peroxisomal of Peroxiredoxin-5, mitochondrial OS=Homo sapiens GN=PRDX5
FO/FU	none	0.729	0.335664	424.62	0.543	3	4	inferred	---	----	P02741	P02741|CRP_HUMAN C-reactive protein OS=Homo sapiens GN=CRP PE=1 SV=1
FO/FU	none	1.041	0.338661	428.41	0.544	3	1	unresolved	---	----	O14950;P24844	O14950|ML12B_HUMAN Myosin regulatory light chain 12B OS=Homo sapiens GN=MYL12B PE=1 SV=2
FO/FU	none	-0.852	0.336663	425.88	0.544	3	2	inferred	---	----	P01344	P01344|IGF2_HUMAN Insulin-like growth factor II OS=Homo sapiens GN=IGF2 PE=1 SV=1
FO/FU	none	0.673	0.338661	428.41	0.544	3	3	inferred	---	----	P04083	P04083|ANXA1_HUMAN Annexin A1 OS=Homo sapiens GN=ANXA1 PE=1 SV=2
FO/FU	none	-1.428	0.340659	430.93	0.545	3	1	inferred	---	----	P61313	P61313|RL15_HUMAN 60S ribosomal protein L15 OS=Homo sapiens GN=RPL15 PE=1 SV=2
FO/FU	none	0.99	0.340659	430.93	0.546	3	1	inferred	---	----	P0DOY2	P0DOY2|IGLC2_HUMAN Immunoglobulin lambda constant 2 OS=Homo sapiens GN=IGLC2 PE=1 SV=1
FO/FU	none	-0.642	0.341658	432.2	0.546	3	4	inferred	---	----	Q14247	Q14247|SRC8_HUMAN Src substrate cortactin OS=Homo sapiens GN=CTTN PE=1 SV=2
FO/FU	none	0.977	0.343656	434.73	0.548	3	1	inferred	---	----	Q13155	Q13155|AIMP2_HUMAN Aminoacyl tRNA synthase complex-interacting multifunctional protein 2 OS=Homo sapiens GN=AIMP2 PE=1 SV=2
FO/FU	none	0.953	0.343656	434.73	0.548	3	2	inferred	---	----	Q15075	Q15075|EEA1_HUMAN Early endosome antigen 1 OS=Homo sapiens GN=EEA1 PE=1 SV=2
FO/FU	none	0.969	0.344655	435.99	0.548	3	2	unresolved	---	----	P04899;P08754	P04899|GNAI2_HUMAN Guanine nucleotide-binding protein G(i) subunit alpha-2 OS=Homo sapiens GN=GNAI2 PE=1 SV=3
FO/FU	none	1.031	0.348651	441.04	0.549	3	1	inferred	---	----	P63220	P63220|RS21_HUMAN 40S ribosomal protein S21 OS=Homo sapiens GN=RPS21 PE=1 SV=1
FO/FU	none	-1.069	0.34965	442.31	0.549	3	1	inferred	---	----	O95989	O95989|NUDT3_HUMAN Diphosphoinositol polyphosphate phosphohydrolase 1 OS=Homo sapiens GN=NUDT3 PE=1 SV=1
FO/FU	none	0.935	0.347652	439.78	0.549	3	3	inferred	---	----	P98160	P98160|PGBM_HUMAN Basement membrane-specific heparan sulfate proteoglycan core protein OS=Homo sapiens GN=HSPG2 PE=1 SV=4
FO/FU	none	-0.619	0.343656	434.73	0.549	3	6	inferred	---	----	P00738	P00738|HPT_HUMAN Haptoglobin OS=Homo sapiens GN=HP PE=1 SV=1
FO/FU	none	1.672	0.346653	438.52	0.55	1	1	inferred	---	----	Q9NVQ4	Q9NVQ4|FAIM1_HUMAN Fas apoptotic inhibitory molecule 1 OS=Homo sapiens GN=FAIM PE=1 SV=1
FO/FU	none	2.345	0.347652	439.78	0.55	1	1	inferred	---	----	Q9UL46	Q9UL46|PSME2_HUMAN Proteasome activator complex subunit 2 OS=Homo sapiens GN=PSME2 PE=1 SV=4
FO/FU	none	1.389	0.350649	443.57	0.55	3	1	inferred	---	----	P51148	P51148|RAB5C_HUMAN Ras-related protein Rab-5C OS=Homo sapiens GN=RAB5C PE=1 SV=2
FO/FU	none	4.276	0.348651	441.04	0.55	3	2	inferred	---	----	P19652	P19652|A1AG2_HUMAN Alpha-1-acid glycoprotein 2 OS=Homo sapiens GN=ORM2 PE=1 SV=2
FO/FU	none	0.731	0.346653	438.52	0.55	3	3	inferred	---	----	Q9BY32	Q9BY32|ITPA_HUMAN Inosine triphosphate pyrophosphatase OS=Homo sapiens GN=ITPA PE=1 SV=2
FO/FU	none	0.715	0.347652	439.78	0.55	3	3	inferred	---	----	Q9C0C9	Q9C0C9|UBE2O_HUMAN (E3-independent) E2 ubiquitin-conjugating enzyme OS=Homo sapiens GN=UBE2O PE=1 SV=3
FO/FU	none	0.571	0.34965	442.31	0.55	3	4	inferred	---	----	Q9Y5P4	Q9Y5P4|C43BP_HUMAN Collagen type IV alpha-3-binding protein OS=Homo sapiens GN=COL4A3BP PE=1 SV=1
FO/FU	none	-1.552	0.346653	438.52	0.551	2	1	inferred	---	----	Q8N1V2	Q8N1V2|CFA52_HUMAN Cilia- and flagella-associated protein 52 OS=Homo sapiens GN=CFAP52 PE=1 SV=3
FO/FU	none	-1.146	0.351648	444.84	0.551	3	2	inferred	---	----	Q9HCU0	Q9HCU0|CD248_HUMAN Endosialin OS=Homo sapiens GN=CD248 PE=1 SV=1
FO/FU	none	0.609	0.352647	446.1	0.552	3	4	inferred	---	----	Q99460	Q99460|PSMD1_HUMAN 26S proteasome non-ATPase regulatory subunit 1 OS=Homo sapiens GN=PSMD1 PE=1 SV=2
FO/FU	none	-0.784	0.355644	449.89	0.555	3	2	inferred	---	----	P18669	P18669|PGAM1_HUMAN Phosphoglycerate mutase 1 OS=Homo sapiens GN=PGAM1 PE=1 SV=2
FO/FU	none	-1.651	0.356643	451.15	0.556	2	1	inferred	---	----	Q96GD0	Q96GD0|PLPP_HUMAN Pyridoxal phosphate phosphatase OS=Homo sapiens GN=PDXP PE=1 SV=2
FO/FU	none	-0.884	0.355644	449.89	0.556	3	2	inferred	---	----	P51452	P51452|DUS3_HUMAN Dual specificity protein phosphatase 3 OS=Homo sapiens GN=DUSP3 PE=1 SV=1
FO/FU	none	-0.845	0.357642	452.42	0.556	3	2	inferred	---	----	Q8N6C8	Q8N6C8|LIRA3_HUMAN Leukocyte immunoglobulin-like receptor subfamily A member 3 OS=Homo sapiens GN=LILRA3 PE=1 SV=3
FO/FU	none	0.719	0.356643	451.15	0.556	3	3	inferred	---	----	Q5RHP9	Q5RHP9|ERIC3_HUMAN Glutamate-rich protein 3 OS=Homo sapiens GN=ERICH3 PE=2 SV=1
FO/FU	none	0.752	0.357642	452.42	0.556	3	3	unresolved	---	----	P60709;P63261;P68032	P60709|ACTB_HUMAN Actin, cytoplasmic 1 OS=Homo sapiens GN=ACTB PE=1 SV=1
FO/FU	none	0.677	0.361638	457.47	0.557	3	3	inferred	---	----	P16083	P16083|NQO2_HUMAN Ribosyldihydronicotinamide dehydrogenase [quinone] OS=Homo sapiens GN=NQO2 PE=1 SV=5
FO/FU	none	-0.985	0.35964	454.95	0.558	3	1	inferred	---	----	P62256	P62256|UBE2H_HUMAN Ubiquitin-conjugating enzyme E2 H OS=Homo sapiens GN=UBE2H PE=1 SV=1
FO/FU	none	1.123	0.361638	457.47	0.558	3	1	inferred	---	----	P22392-2	P22392-2|NDKB_HUMAN Isoform 3 of Nucleoside diphosphate kinase B OS=Homo sapiens GN=NME2
FO/FU	none	-0.961	0.363636	460	0.558	3	1	unresolved	---	----	P01023;P20742	P01023|A2MG_HUMAN Alpha-2-macroglobulin OS=Homo sapiens GN=A2M PE=1 SV=3
FO/FU	none	0.594	0.366633	463.79	0.558	3	4	inferred	---	----	Q3LXA3	Q3LXA3|TKFC_HUMAN Triokinase/FMN cyclase OS=Homo sapiens GN=TKFC PE=1 SV=2
FO/FU	none	0.685	0.368631	466.32	0.558	3	4	inferred	---	----	O95757	O95757|HS74L_HUMAN Heat shock 70 kDa protein 4L OS=Homo sapiens GN=HSPA4L PE=1 SV=3
FO/FU	none	0.645	0.360639	456.21	0.558	3	5	inferred	---	----	P07737	P07737|PROF1_HUMAN Profilin-1 OS=Homo sapiens GN=PFN1 PE=1 SV=2
FO/FU	none	-0.566	0.367632	465.05	0.558	3	5	inferred	---	----	O94903	O94903|PLPHP_HUMAN Pyridoxal phosphate homeostasis protein OS=Homo sapiens GN=PLPBP PE=1 SV=1
FO/FU	none	1.084	0.361638	457.47	0.559	3	1	inferred	---	----	P35268	P35268|RL22_HUMAN 60S ribosomal protein L22 OS=Homo sapiens GN=RPL22 PE=1 SV=2
FO/FU	none	0.9	0.361638	457.47	0.559	3	1	inferred	---	----	A0A0D9SGC1	A0A0D9SGC1|A0A0D9SGC1_HUMAN Unconventional myosin-VI OS=Homo sapiens GN=MYO6 PE=1 SV=1
FO/FU	none	1.143	0.365634	462.53	0.559	3	1	inferred	---	----	P08123	P08123|CO1A2_HUMAN Collagen alpha-2(I) chain OS=Homo sapiens GN=COL1A2 PE=1 SV=7
FO/FU	none	1.592	0.36963	467.58	0.559	1	1	inferred	---	----	Q14141	Q14141|SEPT6_HUMAN Septin-6 OS=Homo sapiens GN=SEPT6 PE=1 SV=4
FO/FU	none	0.787	0.360639	456.21	0.559	3	2	inferred	---	----	P46926	P46926|GNPI1_HUMAN Glucosamine-6-phosphate isomerase 1 OS=Homo sapiens GN=GNPDA1 PE=1 SV=1
FO/FU	none	-0.731	0.363636	460	0.559	3	2	inferred	---	----	P08519	P08519|APOA_HUMAN Apolipoprotein(a) OS=Homo sapiens GN=LPA PE=1 SV=1
FO/FU	none	0.828	0.364635	461.26	0.559	3	2	inferred	---	----	P28070	P28070|PSB4_HUMAN Proteasome subunit beta type-4 OS=Homo sapiens GN=PSMB4 PE=1 SV=4
FO/FU	none	0.923	0.366633	463.79	0.559	3	2	inferred	---	----	Q13442	Q13442|HAP28_HUMAN 28 kDa heat- and acid-stable phosphoprotein OS=Homo sapiens GN=PDAP1 PE=1 SV=1
FO/FU	none	0.87	0.365634	462.53	0.559	3	3	inferred	---	----	Q13561	Q13561|DCTN2_HUMAN Dynactin subunit 2 OS=Homo sapiens GN=DCTN2 PE=1 SV=4
FO/FU	none	0.638	0.366633	463.79	0.559	3	3	inferred	---	----	P31150	P31150|GDIA_HUMAN Rab GDP dissociation inhibitor alpha OS=Homo sapiens GN=GDI1 PE=1 SV=2
FO/FU	none	-0.578	0.368631	466.32	0.559	3	4	inferred	---	----	P29373	P29373|RABP2_HUMAN Cellular retinoic acid-binding protein 2 OS=Homo sapiens GN=CRABP2 PE=1 SV=2
FO/FU	none	0.509	0.371628	470.11	0.559	3	7	inferred	---	----	Q96IJ6	Q96IJ6|GMPPA_HUMAN Mannose-1-phosphate guanyltransferase alpha OS=Homo sapiens GN=GMPPA PE=1 SV=1
FO/FU	none	0.464	0.367632	465.05	0.559	3	8	inferred	---	----	P20591	P20591|MX1_HUMAN Interferon-induced GTP-binding protein Mx1 OS=Homo sapiens GN=MX1 PE=1 SV=4
FO/FU	none	0.954	0.363636	460	0.56	3	1	inferred	---	----	P40429	P40429|RL13A_HUMAN 60S ribosomal protein L13a OS=Homo sapiens GN=RPL13A PE=1 SV=2
FO/FU	none	-1.287	0.371628	470.11	0.56	3	1	inferred	---	----	Q96IZ0	Q96IZ0|PAWR_HUMAN PRKC apoptosis WT1 regulator protein OS=Homo sapiens GN=PAWR PE=1 SV=1
FO/FU	none	-1.202	0.372627	471.37	0.56	3	1	inferred	---	----	P04080	P04080|CYTB_HUMAN Cystatin-B OS=Homo sapiens GN=CSTB PE=1 SV=2
FO/FU	none	-0.582	0.365634	462.53	0.56	3	5	inferred	---	----	P57737	P57737|CORO7_HUMAN Coronin-7 OS=Homo sapiens GN=CORO7 PE=1 SV=2
FO/FU	none	0.573	0.371628	470.11	0.56	3	6	inferred	---	----	Q13098	Q13098|CSN1_HUMAN COP9 signalosome complex subunit 1 OS=Homo sapiens GN=GPS1 PE=1 SV=4
FO/FU	none	-1.24	0.371628	470.11	0.561	3	1	inferred	---	----	O75312	O75312|ZPR1_HUMAN Zinc finger protein ZPR1 OS=Homo sapiens GN=ZPR1 PE=1 SV=1
FO/FU	none	-0.995	0.371628	470.11	0.562	3	1	inferred	---	----	Q16890	Q16890|TPD53_HUMAN Tumor protein D53 OS=Homo sapiens GN=TPD52L1 PE=1 SV=1
FO/FU	none	0.525	0.378621	478.96	0.566	3	5	inferred	---	----	Q96QK1	Q96QK1|VPS35_HUMAN Vacuolar protein sorting-associated protein 35 OS=Homo sapiens GN=VPS35 PE=1 SV=2
FO/FU	none	1.528	0.378621	478.96	0.567	2	1	inferred	---	----	Q9Y6Z7	Q9Y6Z7|COL10_HUMAN Collectin-10 OS=Homo sapiens GN=COLEC10 PE=1 SV=2
FO/FU	none	-0.665	0.378621	478.96	0.567	3	3	inferred	---	----	P15941	P15941|MUC1_HUMAN Mucin-1 OS=Homo sapiens GN=MUC1 PE=1 SV=3
FO/FU	none	-0.556	0.37962	480.22	0.567	3	4	inferred	---	----	P35580	P35580|MYH10_HUMAN Myosin-10 OS=Homo sapiens GN=MYH10 PE=1 SV=3
FO/FU	none	-2.361	0.378621	478.96	0.568	1	1	inferred	---	----	Q9NYL2-2	Q9NYL2-2|M3K20_HUMAN Isoform 2 of Mitogen-activated protein kinase kinase kinase 20 OS=Homo sapiens GN=MAP3K20
FO/FU	none	0.955	0.382617	484.01	0.57	3	1	inferred	---	----	P55103	P55103|INHBC_HUMAN Inhibin beta C chain OS=Homo sapiens GN=INHBC PE=2 SV=1
FO/FU	none	0.544	0.383616	485.27	0.571	3	5	inferred	---	----	P53618	P53618|COPB_HUMAN Coatomer subunit beta OS=Homo sapiens GN=COPB1 PE=1 SV=3
FO/FU	none	0.413	0.382617	484.01	0.571	3	9	inferred	---	----	Q9NZM1	Q9NZM1|MYOF_HUMAN Myoferlin OS=Homo sapiens GN=MYOF PE=1 SV=1
FO/FU	none	-1.367	0.385614	487.8	0.573	3	1	inferred	---	----	P07333	P07333|CSF1R_HUMAN Macrophage colony-stimulating factor 1 receptor OS=Homo sapiens GN=CSF1R PE=1 SV=2
FO/FU	none	0.594	0.385614	487.8	0.573	3	4	inferred	---	----	P29218	P29218|IMPA1_HUMAN Inositol monophosphatase 1 OS=Homo sapiens GN=IMPA1 PE=1 SV=1
FO/FU	none	0.887	0.38961	492.86	0.574	3	1	inferred	---	----	Q9P1F3	Q9P1F3|ABRAL_HUMAN Costars family protein ABRACL OS=Homo sapiens GN=ABRACL PE=1 SV=1
FO/FU	none	0.845	0.388611	491.59	0.574	3	2	inferred	---	----	O00182	O00182|LEG9_HUMAN Galectin-9 OS=Homo sapiens GN=LGALS9 PE=1 SV=2
FO/FU	none	-0.707	0.388611	491.59	0.574	3	2	inferred	---	----	Q16576	Q16576|RBBP7_HUMAN Histone-binding protein RBBP7 OS=Homo sapiens GN=RBBP7 PE=1 SV=1
FO/FU	none	0.726	0.393606	497.91	0.574	3	2	inferred	---	----	P28065	P28065|PSB9_HUMAN Proteasome subunit beta type-9 OS=Homo sapiens GN=PSMB9 PE=1 SV=2
FO/FU	none	-0.556	0.387612	490.33	0.574	3	4	inferred	---	----	P02655	P02655|APOC2_HUMAN Apolipoprotein C-II OS=Homo sapiens GN=APOC2 PE=1 SV=1
FO/FU	none	0.882	0.387612	490.33	0.575	3	1	inferred	---	----	P62854	P62854|RS26_HUMAN 40S ribosomal protein S26 OS=Homo sapiens GN=RPS26 PE=1 SV=3
FO/FU	none	0.937	0.388611	491.59	0.575	3	1	inferred	---	----	Q9H853	Q9H853|TBA4B_HUMAN Putative tubulin-like protein alpha-4B OS=Homo sapiens GN=TUBA4B PE=5 SV=2
FO/FU	none	-0.928	0.390609	494.12	0.575	3	1	inferred	---	----	rev_H3BTQ3	H3BTQ3|H3BTQ3_HUMAN reversed Folate transporter 1 OS=Homo sapiens GN=SLC19A1 PE=1 SV=1
FO/FU	none	-1.124	0.393606	497.91	0.575	3	1	inferred	---	----	Q9BXP5	Q9BXP5|SRRT_HUMAN Serrate RNA effector molecule homolog OS=Homo sapiens GN=SRRT PE=1 SV=1
FO/FU	none	-0.686	0.392607	496.65	0.575	3	3	inferred	---	----	P67936	P67936|TPM4_HUMAN Tropomyosin alpha-4 chain OS=Homo sapiens GN=TPM4 PE=1 SV=3
FO/FU	none	1.101	0.391608	495.38	0.576	3	1	inferred	---	----	P30520	P30520|PURA2_HUMAN Adenylosuccinate synthetase isozyme 2 OS=Homo sapiens GN=ADSS PE=1 SV=3
FO/FU	none	-0.879	0.393606	497.91	0.576	3	1	inferred	---	----	Q8NBJ4	Q8NBJ4|GOLM1_HUMAN Golgi membrane protein 1 OS=Homo sapiens GN=GOLM1 PE=1 SV=1
FO/FU	none	-0.756	0.393606	497.91	0.576	3	2	inferred	---	----	P50502	P50502|F10A1_HUMAN Hsc70-interacting protein OS=Homo sapiens GN=ST13 PE=1 SV=2
FO/FU	none	0.494	0.392607	496.65	0.576	3	5	inferred	---	----	Q9NTJ4	Q9NTJ4|MA2C1_HUMAN Alpha-mannosidase 2C1 OS=Homo sapiens GN=MAN2C1 PE=1 SV=1
FO/FU	none	0.987	0.392607	496.65	0.577	3	1	inferred	---	----	Q9H2G2	Q9H2G2|SLK_HUMAN STE20-like serine/threonine-protein kinase OS=Homo sapiens GN=SLK PE=1 SV=1
FO/FU	none	-0.71	0.395604	500.44	0.577	3	2	inferred	---	----	P0C0L5	P0C0L5|CO4B_HUMAN Complement C4-B OS=Homo sapiens GN=C4B PE=1 SV=2
FO/FU	none	0.964	0.3996	505.49	0.581	3	1	inferred	---	----	Q96DE0	Q96DE0|NUD16_HUMAN U8 snoRNA-decapping enzyme OS=Homo sapiens GN=NUDT16 PE=1 SV=2
FO/FU	none	1.039	0.3996	505.49	0.582	3	1	inferred	---	----	P62318	P62318|SMD3_HUMAN Small nuclear ribonucleoprotein Sm D3 OS=Homo sapiens GN=SNRPD3 PE=1 SV=1
FO/FU	none	-0.496	0.400599	506.76	0.582	3	5	inferred	---	----	Q9P2E9	Q9P2E9|RRBP1_HUMAN Ribosome-binding protein 1 OS=Homo sapiens GN=RRBP1 PE=1 SV=4
FO/FU	none	1.101	0.402597	509.29	0.583	2	2	inferred	---	----	Q9UIA9	Q9UIA9|XPO7_HUMAN Exportin-7 OS=Homo sapiens GN=XPO7 PE=1 SV=3
FO/FU	none	0.951	0.403596	510.55	0.584	3	1	inferred	---	----	O00534	O00534|VMA5A_HUMAN von Willebrand factor A domain-containing protein 5A OS=Homo sapiens GN=VWA5A PE=2 SV=2
FO/FU	none	0.544	0.402597	509.29	0.584	3	4	inferred	---	----	Q9HB71	Q9HB71|CYBP_HUMAN Calcyclin-binding protein OS=Homo sapiens GN=CACYBP PE=1 SV=2
FO/FU	none	0.577	0.404595	511.81	0.585	3	3	inferred	---	----	Q8TBC4	Q8TBC4|UBA3_HUMAN NEDD8-activating enzyme E1 catalytic subunit OS=Homo sapiens GN=UBA3 PE=1 SV=2
FO/FU	none	1.367	0.405594	513.08	0.586	2	1	inferred	---	----	P10809	P10809|CH60_HUMAN 60 kDa heat shock protein, mitochondrial OS=Homo sapiens GN=HSPD1 PE=1 SV=2
FO/FU	none	1.103	0.406593	514.34	0.586	3	1	inferred	---	----	P17612	P17612|KAPCA_HUMAN cAMP-dependent protein kinase catalytic subunit alpha OS=Homo sapiens GN=PRKACA PE=1 SV=2
FO/FU	none	0.592	0.407592	515.6	0.587	3	3	inferred	---	----	P13797	P13797|PLST_HUMAN Plastin-3 OS=Homo sapiens GN=PLS3 PE=1 SV=4
FO/FU	none	0.946	0.40959	518.13	0.589	3	1	inferred	---	----	P63172	P63172|DYLT1_HUMAN Dynein light chain Tctex-type 1 OS=Homo sapiens GN=DYNLT1 PE=1 SV=1
FO/FU	none	-0.676	0.40959	518.13	0.589	3	2	unresolved	---	----	P35579;Q7Z406	P35579|MYH9_HUMAN Myosin-9 OS=Homo sapiens GN=MYH9 PE=1 SV=4
FO/FU	none	1.228	0.411588	520.66	0.59	3	1	inferred	---	----	Q8WZA9	Q8WZA9|IRGQ_HUMAN Immunity-related GTPase family Q protein OS=Homo sapiens GN=IRGQ PE=1 SV=1
FO/FU	none	-0.732	0.410589	519.4	0.59	3	2	inferred	---	----	O00273	O00273|DFFA_HUMAN DNA fragmentation factor subunit alpha OS=Homo sapiens GN=DFFA PE=1 SV=1
FO/FU	none	-0.637	0.423576	535.82	0.59	3	2	inferred	---	----	P37840	P37840|SYUA_HUMAN Alpha-synuclein OS=Homo sapiens GN=SNCA PE=1 SV=1
FO/FU	none	0.555	0.424575	537.09	0.59	3	3	inferred	---	----	P11413	P11413|G6PD_HUMAN Glucose-6-phosphate 1-dehydrogenase OS=Homo sapiens GN=G6PD PE=1 SV=4
FO/FU	none	0.453	0.412587	521.92	0.59	3	4	inferred	---	----	P00492	P00492|HPRT_HUMAN Hypoxanthine-guanine phosphoribosyltransferase OS=Homo sapiens GN=HPRT1 PE=1 SV=2
FO/FU	none	-0.858	0.412587	521.92	0.591	3	1	inferred	---	----	Q8IWE2	Q8IWE2|NXP20_HUMAN Protein NOXP20 OS=Homo sapiens GN=FAM114A1 PE=1 SV=2
FO/FU	none	-0.846	0.422577	534.56	0.591	3	1	inferred	---	----	P68106	P68106|FKB1B_HUMAN Peptidyl-prolyl cis-trans isomerase FKBP1B OS=Homo sapiens GN=FKBP1B PE=1 SV=2
FO/FU	none	-1.236	0.423576	535.82	0.591	3	1	inferred	---	----	P20810-5	P20810-5|ICAL_HUMAN Isoform 5 of Calpastatin OS=Homo sapiens GN=CAST
FO/FU	none	-1.418	0.424575	537.09	0.591	2	1	inferred	---	----	O14786	O14786|NRP1_HUMAN Neuropilin-1 OS=Homo sapiens GN=NRP1 PE=1 SV=3
FO/FU	none	-0.629	0.422577	534.56	0.591	3	2	inferred	---	----	P52565	P52565|GDIR1_HUMAN Rho GDP-dissociation inhibitor 1 OS=Homo sapiens GN=ARHGDIA PE=1 SV=3
FO/FU	none	-0.682	0.423576	535.82	0.591	3	2	inferred	---	----	O75368	O75368|SH3L1_HUMAN SH3 domain-binding glutamic acid-rich-like protein OS=Homo sapiens GN=SH3BGRL PE=1 SV=1
FO/FU	none	0.464	0.420579	532.03	0.591	3	6	inferred	---	----	P01857	P01857|IGHG1_HUMAN Immunoglobulin heavy constant gamma 1 OS=Homo sapiens GN=IGHG1 PE=1 SV=1
FO/FU	none	-0.93	0.414585	524.45	0.592	3	1	inferred	---	----	Q15477	Q15477|SKIV2_HUMAN Helicase SKI2W OS=Homo sapiens GN=SKIV2L PE=1 SV=3
FO/FU	none	4.316	0.415584	525.71	0.592	3	1	inferred	---	----	O95825	O95825|QORL1_HUMAN Quinone oxidoreductase-like protein 1 OS=Homo sapiens GN=CRYZL1 PE=1 SV=2
FO/FU	none	-1.022	0.426573	539.62	0.592	3	1	inferred	---	----	O14618	O14618|CCS_HUMAN Copper chaperone for superoxide dismutase OS=Homo sapiens GN=CCS PE=1 SV=1
FO/FU	none	-0.981	0.41958	530.77	0.592	2	2	inferred	---	----	Q5EBM0	Q5EBM0|CMPK2_HUMAN UMP-CMP kinase 2, mitochondrial OS=Homo sapiens GN=CMPK2 PE=1 SV=3
FO/FU	none	-0.549	0.420579	532.03	0.592	3	4	inferred	---	----	Q92954-3	Q92954-3|PRG4_HUMAN Isoform C of Proteoglycan 4 OS=Homo sapiens GN=PRG4
FO/FU	none	0.502	0.420579	532.03	0.592	3	4	inferred	---	----	P46777	P46777|RL5_HUMAN 60S ribosomal protein L5 OS=Homo sapiens GN=RPL5 PE=1 SV=3
FO/FU	none	-0.359	0.422577	534.56	0.592	3	9	inferred	---	----	P12814	P12814|ACTN1_HUMAN Alpha-actinin-1 OS=Homo sapiens GN=ACTN1 PE=1 SV=2
FO/FU	none	1.015	0.421578	533.3	0.592	3	13	inferred	---	----	P07814	P07814|SYEP_HUMAN Bifunctional glutamate/proline--tRNA ligase OS=Homo sapiens GN=EPRS PE=1 SV=5
FO/FU	none	-1.342	0.414585	524.45	0.593	1	1	inferred	---	----	O95218	O95218|ZRAB2_HUMAN Zinc finger Ran-binding domain-containing protein 2 OS=Homo sapiens GN=ZRANB2 PE=1 SV=2
FO/FU	none	-1.156	0.420579	532.03	0.593	3	1	inferred	---	----	P27708	P27708|PYR1_HUMAN CAD protein OS=Homo sapiens GN=CAD PE=1 SV=3
FO/FU	none	0.893	0.41958	530.77	0.593	3	2	inferred	---	----	P04179	P04179|SODM_HUMAN Superoxide dismutase [Mn], mitochondrial OS=Homo sapiens GN=SOD2 PE=1 SV=3
FO/FU	none	-0.673	0.416583	526.98	0.593	3	3	inferred	---	----	P31943	P31943|HNRH1_HUMAN Heterogeneous nuclear ribonucleoprotein H OS=Homo sapiens GN=HNRNPH1 PE=1 SV=4
FO/FU	none	0.745	0.417582	528.24	0.593	3	3	inferred	---	----	P63104	P63104|1433Z_HUMAN 14-3-3 protein zeta/delta OS=Homo sapiens GN=YWHAZ PE=1 SV=1
FO/FU	none	0.534	0.415584	525.71	0.593	3	4	inferred	---	----	Q8NBF2	Q8NBF2|NHLC2_HUMAN NHL repeat-containing protein 2 OS=Homo sapiens GN=NHLRC2 PE=1 SV=1
FO/FU	none	0.56	0.418581	529.51	0.593	3	4	inferred	---	----	Q9BR76	Q9BR76|COR1B_HUMAN Coronin-1B OS=Homo sapiens GN=CORO1B PE=1 SV=1
FO/FU	none	0.368	0.422577	534.56	0.593	3	11	inferred	---	----	P50991	P50991|TCPD_HUMAN T-complex protein 1 subunit delta OS=Homo sapiens GN=CCT4 PE=1 SV=4
FO/FU	none	-0.73	0.418581	529.51	0.594	3	2	inferred	---	----	Q9GZP4	Q9GZP4|PITH1_HUMAN PITH domain-containing protein 1 OS=Homo sapiens GN=PITHD1 PE=1 SV=1
FO/FU	none	0.755	0.41958	530.77	0.594	3	2	inferred	---	----	Q969E4	Q969E4|TCAL3_HUMAN Transcription elongation factor A protein-like 3 OS=Homo sapiens GN=TCEAL3 PE=1 SV=1
FO/FU	none	0.719	0.42957	543.41	0.595	3	2	inferred	---	----	P48507	P48507|GSH0_HUMAN Glutamate--cysteine ligase regulatory subunit OS=Homo sapiens GN=GCLM PE=1 SV=1
FO/FU	none	0.846	0.430569	544.67	0.595	3	3	inferred	---	----	P06744	P06744|G6PI_HUMAN Glucose-6-phosphate isomerase OS=Homo sapiens GN=GPI PE=1 SV=4
FO/FU	none	1.158	0.42957	543.41	0.596	3	1	inferred	---	----	P01824	P01824|HV439_HUMAN Immunoglobulin heavy variable 4-39 OS=Homo sapiens GN=IGHV4-39 PE=1 SV=2
FO/FU	none	-1.354	0.431568	545.93	0.596	2	1	inferred	---	----	Q7L9L4	Q7L9L4|MOB1B_HUMAN MOB kinase activator 1B OS=Homo sapiens GN=MOB1B PE=1 SV=3
FO/FU	none	-0.791	0.430569	544.67	0.596	3	2	inferred	---	----	Q9H832	Q9H832|UBE2Z_HUMAN Ubiquitin-conjugating enzyme E2 Z OS=Homo sapiens GN=UBE2Z PE=1 SV=2
FO/FU	none	-0.429	0.432567	547.2	0.597	3	6	inferred	---	----	P13010	P13010|XRCC5_HUMAN X-ray repair cross-complementing protein 5 OS=Homo sapiens GN=XRCC5 PE=1 SV=3
FO/FU	none	-0.786	0.438561	554.78	0.598	3	2	inferred	---	----	Q96FV0	Q96FV0|LRC46_HUMAN Leucine-rich repeat-containing protein 46 OS=Homo sapiens GN=LRRC46 PE=2 SV=1
FO/FU	none	0.717	0.43956	556.04	0.598	3	2	inferred	---	----	P26641	P26641|EF1G_HUMAN Elongation factor 1-gamma OS=Homo sapiens GN=EEF1G PE=1 SV=3
FO/FU	none	-0.597	0.434565	549.73	0.598	3	3	inferred	---	----	O75436	O75436|VP26A_HUMAN Vacuolar protein sorting-associated protein 26A OS=Homo sapiens GN=VPS26A PE=1 SV=2
FO/FU	none	-0.526	0.437562	553.52	0.598	3	3	inferred	---	----	P32455	P32455|GBP1_HUMAN Guanylate-binding protein 1 OS=Homo sapiens GN=GBP1 PE=1 SV=2
FO/FU	none	0.458	0.438561	554.78	0.598	3	6	inferred	---	----	Q9NY33	Q9NY33|DPP3_HUMAN Dipeptidyl peptidase 3 OS=Homo sapiens GN=DPP3 PE=1 SV=2
FO/FU	none	1.179	0.434565	549.73	0.599	2	1	inferred	---	----	P49354	P49354|FNTA_HUMAN Protein farnesyltransferase/geranylgeranyltransferase type-1 subunit alpha OS=Homo sapiens GN=FNTA PE=1 SV=1
FO/FU	none	0.867	0.437562	553.52	0.599	3	1	inferred	---	----	rev_Q9Y6N1	Q9Y6N1|COX11_HUMAN reversed Cytochrome c oxidase assembly protein COX11, mitochondrial OS=Homo sapiens GN=COX11 PE=1 SV=3
FO/FU	none	-1.439	0.441558	558.57	0.599	2	1	inferred	---	----	rev_P61221	P61221|ABCE1_HUMAN reversed ATP-binding cassette sub-family E member 1 OS=Homo sapiens GN=ABCE1 PE=1 SV=1
FO/FU	none	-0.968	0.442557	559.84	0.599	3	1	unresolved	---	----	P13796;P13797	P13796|PLSL_HUMAN Plastin-2 OS=Homo sapiens GN=LCP1 PE=1 SV=6
FO/FU	none	-0.922	0.443556	561.1	0.599	3	1	inferred	---	----	P10253	P10253|LYAG_HUMAN Lysosomal alpha-glucosidase OS=Homo sapiens GN=GAA PE=1 SV=4
FO/FU	none	-0.612	0.435564	550.99	0.599	3	2	inferred	---	----	Q86X76-2	Q86X76-2|NIT1_HUMAN Isoform 1 of Deaminated glutathione amidase OS=Homo sapiens GN=NIT1
FO/FU	none	0.554	0.438561	554.78	0.599	3	4	inferred	---	----	O43396	O43396|TXNL1_HUMAN Thioredoxin-like protein 1 OS=Homo sapiens GN=TXNL1 PE=1 SV=3
FO/FU	none	-0.574	0.441558	558.57	0.599	3	5	inferred	---	----	P43686	P43686|PRS6B_HUMAN 26S proteasome regulatory subunit 6B OS=Homo sapiens GN=PSMC4 PE=1 SV=2
FO/FU	none	-1.896	0.443556	561.1	0.599	3	6	inferred	---	----	Q15582	Q15582|BGH3_HUMAN Transforming growth factor-beta-induced protein ig-h3 OS=Homo sapiens GN=TGFBI PE=1 SV=1
FO/FU	none	9.555	0.437562	553.52	0.6	2	1	inferred	---	----	O14964	O14964|HGS_HUMAN Hepatocyte growth factor-regulated tyrosine kinase substrate OS=Homo sapiens GN=HGS PE=1 SV=1
FO/FU	none	0.881	0.441558	558.57	0.6	3	1	inferred	---	----	O95994	O95994|AGR2_HUMAN Anterior gradient protein 2 homolog OS=Homo sapiens GN=AGR2 PE=1 SV=1
FO/FU	none	0.689	0.443556	561.1	0.6	3	2	unresolved	---	----	Q13153;Q13177	Q13153|PAK1_HUMAN Serine/threonine-protein kinase PAK 1 OS=Homo sapiens GN=PAK1 PE=1 SV=2
FO/FU	none	-0.833	0.444555	562.36	0.6	3	2	inferred	---	----	P06753-2	P06753-2|TPM3_HUMAN Isoform 2 of Tropomyosin alpha-3 chain OS=Homo sapiens GN=TPM3
FO/FU	none	-0.432	0.437562	553.52	0.6	3	6	inferred	---	----	P04040	P04040|CATA_HUMAN Catalase OS=Homo sapiens GN=CAT PE=1 SV=3
FO/FU	none	0.36	0.445554	563.63	0.6	3	8	inferred	---	----	P12429	P12429|ANXA3_HUMAN Annexin A3 OS=Homo sapiens GN=ANXA3 PE=1 SV=3
FO/FU	none	-0.356	0.436563	552.25	0.6	3	11	inferred	---	----	P19971	P19971|TYPH_HUMAN Thymidine phosphorylase OS=Homo sapiens GN=TYMP PE=1 SV=2
FO/FU	none	0.623	0.446553	564.89	0.601	3	3	inferred	---	----	Q9UJ70	Q9UJ70|NAGK_HUMAN N-acetyl-D-glucosamine kinase OS=Homo sapiens GN=NAGK PE=1 SV=4
FO/FU	none	-0.857	0.448551	567.42	0.603	3	1	inferred	---	----	O43504	O43504|LTOR5_HUMAN Ragulator complex protein LAMTOR5 OS=Homo sapiens GN=LAMTOR5 PE=1 SV=1
FO/FU	none	3.586	0.450549	569.95	0.603	3	1	inferred	---	----	rev_Q5JR12	Q5JR12|PPM1J_HUMAN reversed Protein phosphatase 1J OS=Homo sapiens GN=PPM1J PE=1 SV=1
FO/FU	none	0.725	0.450549	569.95	0.604	3	2	inferred	---	----	Q9UI12	Q9UI12|VATH_HUMAN V-type proton ATPase subunit H OS=Homo sapiens GN=ATP6V1H PE=1 SV=1
FO/FU	none	-0.568	0.452547	572.47	0.604	3	2	inferred	---	----	P68366	P68366|TBA4A_HUMAN Tubulin alpha-4A chain OS=Homo sapiens GN=TUBA4A PE=1 SV=1
FO/FU	none	-0.697	0.453546	573.74	0.604	3	2	inferred	---	----	O95786	O95786|DDX58_HUMAN Probable ATP-dependent RNA helicase DDX58 OS=Homo sapiens GN=DDX58 PE=1 SV=2
FO/FU	none	-0.55	0.450549	569.95	0.604	3	3	inferred	---	----	P01860	P01860|IGHG3_HUMAN Immunoglobulin heavy constant gamma 3 OS=Homo sapiens GN=IGHG3 PE=1 SV=2
FO/FU	none	-0.491	0.44955	568.68	0.604	3	4	inferred	---	----	P55036	P55036|PSMD4_HUMAN 26S proteasome non-ATPase regulatory subunit 4 OS=Homo sapiens GN=PSMD4 PE=1 SV=1
FO/FU	none	0.415	0.451548	571.21	0.604	3	8	inferred	---	----	P56192	P56192|SYMC_HUMAN Methionine--tRNA ligase, cytoplasmic OS=Homo sapiens GN=MARS PE=1 SV=2
FO/FU	none	0.911	0.452547	572.47	0.605	3	1	unresolved	---	----	O75828;P16152	O75828|CBR3_HUMAN Carbonyl reductase [NADPH] 3 OS=Homo sapiens GN=CBR3 PE=1 SV=3
FO/FU	none	-0.987	0.454545	575	0.605	3	1	inferred	---	----	P0CG34	P0CG34|TB15A_HUMAN Thymosin beta-15A OS=Homo sapiens GN=TMSB15A PE=1 SV=1
FO/FU	none	0.771	0.456543	577.53	0.606	3	1	unresolved	---	----	P01857;P01859;P01860;P01861	P01857|IGHG1_HUMAN Immunoglobulin heavy constant gamma 1 OS=Homo sapiens GN=IGHG1 PE=1 SV=1
FO/FU	none	0.842	0.457542	578.79	0.606	3	1	inferred	---	----	P14678	P14678|RSMB_HUMAN Small nuclear ribonucleoprotein-associated proteins B and B' OS=Homo sapiens GN=SNRPB PE=1 SV=2
FO/FU	none	4.375	0.456543	577.53	0.607	3	1	inferred	---	----	P20774	P20774|MIME_HUMAN Mimecan OS=Homo sapiens GN=OGN PE=1 SV=1
FO/FU	none	-1.249	0.458541	580.05	0.607	2	1	inferred	---	----	Q5JS54	Q5JS54|PSMG4_HUMAN Proteasome assembly chaperone 4 OS=Homo sapiens GN=PSMG4 PE=1 SV=2
FO/FU	none	0.874	0.45954	581.32	0.607	3	1	inferred	---	----	P62714	P62714|PP2AB_HUMAN Serine/threonine-protein phosphatase 2A catalytic subunit beta isoform OS=Homo sapiens GN=PPP2CB PE=1 SV=1
FO/FU	none	-0.64	0.457542	578.79	0.607	3	2	inferred	---	----	P16070	P16070|CD44_HUMAN CD44 antigen OS=Homo sapiens GN=CD44 PE=1 SV=3
FO/FU	none	6.126	0.465534	588.9	0.61	3	1	inferred	---	----	P40306	P40306|PSB10_HUMAN Proteasome subunit beta type-10 OS=Homo sapiens GN=PSMB10 PE=1 SV=1
FO/FU	none	-0.925	0.463536	586.37	0.611	3	1	inferred	---	----	O00425	O00425|IF2B3_HUMAN Insulin-like growth factor 2 mRNA-binding protein 3 OS=Homo sapiens GN=IGF2BP3 PE=1 SV=2
FO/FU	none	-0.603	0.463536	586.37	0.611	3	2	inferred	---	----	Q15274	Q15274|NADC_HUMAN Nicotinate-nucleotide pyrophosphorylase [carboxylating] OS=Homo sapiens GN=QPRT PE=1 SV=3
FO/FU	none	-0.63	0.464535	587.64	0.611	3	2	inferred	---	----	Q15102	Q15102|PA1B3_HUMAN Platelet-activating factor acetylhydrolase IB subunit gamma OS=Homo sapiens GN=PAFAH1B3 PE=1 SV=1
FO/FU	none	0.571	0.462537	585.11	0.611	3	3	inferred	---	----	Q5T6V5	Q5T6V5|QSPP_HUMAN Queuosine salvage protein OS=Homo sapiens GN=C9orf64 PE=1 SV=1
FO/FU	none	-0.582	0.465534	588.9	0.611	3	3	inferred	---	----	P14868	P14868|SYDC_HUMAN Aspartate--tRNA ligase, cytoplasmic OS=Homo sapiens GN=DARS PE=1 SV=2
FO/FU	none	0.388	0.464535	587.64	0.611	3	6	inferred	---	----	P46779	P46779|RL28_HUMAN 60S ribosomal protein L28 OS=Homo sapiens GN=RPL28 PE=1 SV=3
FO/FU	none	-5.682	0.465534	588.9	0.612	2	1	inferred	---	----	Q9BQE3	Q9BQE3|TBA1C_HUMAN Tubulin alpha-1C chain OS=Homo sapiens GN=TUBA1C PE=1 SV=1
FO/FU	none	-0.745	0.467532	591.43	0.612	3	1	inferred	---	----	P28161	P28161|GSTM2_HUMAN Glutathione S-transferase Mu 2 OS=Homo sapiens GN=GSTM2 PE=1 SV=2
FO/FU	none	-0.62	0.468531	592.69	0.613	3	3	inferred	---	----	P62701	P62701|RS4X_HUMAN 40S ribosomal protein S4, X isoform OS=Homo sapiens GN=RPS4X PE=1 SV=2
FO/FU	none	1.067	0.46953	593.96	0.614	3	1	inferred	---	----	Q7L1Q6	Q7L1Q6|BZW1_HUMAN Basic leucine zipper and W2 domain-containing protein 1 OS=Homo sapiens GN=BZW1 PE=1 SV=1
FO/FU	none	-0.784	0.470529	595.22	0.614	3	1	inferred	---	----	Q9HCB6	Q9HCB6|SPON1_HUMAN Spondin-1 OS=Homo sapiens GN=SPON1 PE=1 SV=2
FO/FU	none	-1.099	0.471528	596.48	0.615	3	1	inferred	---	----	Q6EEV4	Q6EEV4|GL1AD_HUMAN DNA-directed RNA polymerase II subunit GRINL1A, isoforms 4/5 OS=Homo sapiens GN=POLR2M PE=1 SV=1
FO/FU	none	0.998	0.473526	599.01	0.617	3	1	inferred	---	----	P43121	P43121|MUC18_HUMAN Cell surface glycoprotein MUC18 OS=Homo sapiens GN=MCAM PE=1 SV=2
FO/FU	none	-1.118	0.474525	600.27	0.618	3	1	inferred	---	----	Q9BV86	Q9BV86|NTM1A_HUMAN N-terminal Xaa-Pro-Lys N-methyltransferase 1 OS=Homo sapiens GN=NTMT1 PE=1 SV=3
FO/FU	none	-1.083	0.476523	602.8	0.62	3	1	inferred	---	----	P07602	P07602|SAP_HUMAN Prosaposin OS=Homo sapiens GN=PSAP PE=1 SV=2
FO/FU	none	1.184	0.477522	604.07	0.62	2	1	unresolved	---	----	O60814;P06899	O60814|H2B1K_HUMAN Histone H2B type 1-K OS=Homo sapiens GN=HIST1H2BK PE=1 SV=3
FO/FU	none	-0.907	0.478521	605.33	0.62	3	1	inferred	---	----	O75569	O75569|PRKRA_HUMAN Interferon-inducible double-stranded RNA-dependent protein kinase activator A OS=Homo sapiens GN=PRKRA PE=1 SV=1
FO/FU	none	0.78	0.478521	605.33	0.62	3	2	inferred	---	----	Q07955	Q07955|SRSF1_HUMAN Serine/arginine-rich splicing factor 1 OS=Homo sapiens GN=SRSF1 PE=1 SV=2
FO/FU	none	0.695	0.481518	609.12	0.62	3	2	inferred	---	----	P04632	P04632|CPNS1_HUMAN Calpain small subunit 1 OS=Homo sapiens GN=CAPNS1 PE=1 SV=1
FO/FU	none	-0.608	0.47952	606.59	0.62	3	3	inferred	---	----	P36405	P36405|ARL3_HUMAN ADP-ribosylation factor-like protein 3 OS=Homo sapiens GN=ARL3 PE=1 SV=2
FO/FU	none	-0.418	0.486513	615.44	0.62	3	5	inferred	---	----	Q12905	Q12905|ILF2_HUMAN Interleukin enhancer-binding factor 2 OS=Homo sapiens GN=ILF2 PE=1 SV=2
FO/FU	none	0.764	0.480519	607.86	0.621	3	1	inferred	---	----	Q9NWV4	Q9NWV4|CA123_HUMAN UPF0587 protein C1orf123 OS=Homo sapiens GN=C1orf123 PE=1 SV=1
FO/FU	none	0.793	0.481518	609.12	0.621	3	1	inferred	---	----	P53582	P53582|MAP11_HUMAN Methionine aminopeptidase 1 OS=Homo sapiens GN=METAP1 PE=1 SV=2
FO/FU	none	1.79	0.478521	605.33	0.621	3	2	inferred	---	----	Q96CN7	Q96CN7|ISOC1_HUMAN Isochorismatase domain-containing protein 1 OS=Homo sapiens GN=ISOC1 PE=1 SV=3
FO/FU	none	0.905	0.486513	615.44	0.621	3	2	inferred	---	----	Q9BYT3	Q9BYT3|STK33_HUMAN Serine/threonine-protein kinase 33 OS=Homo sapiens GN=STK33 PE=1 SV=1
FO/FU	none	-1.799	0.484515	612.91	0.622	1	1	inferred	---	----	O00154	O00154|BACH_HUMAN Cytosolic acyl coenzyme A thioester hydrolase OS=Homo sapiens GN=ACOT7 PE=1 SV=3
FO/FU	none	0.845	0.484515	612.91	0.622	2	1	inferred	---	----	P08294	P08294|SODE_HUMAN Extracellular superoxide dismutase [Cu-Zn] OS=Homo sapiens GN=SOD3 PE=1 SV=2
FO/FU	none	0.804	0.486513	615.44	0.622	2	2	unresolved	---	----	P31946;P31946-2	P31946|1433B_HUMAN 14-3-3 protein beta/alpha OS=Homo sapiens GN=YWHAB PE=1 SV=3
FO/FU	none	0.689	0.486513	615.44	0.622	3	2	inferred	---	----	Q16401	Q16401|PSMD5_HUMAN 26S proteasome non-ATPase regulatory subunit 5 OS=Homo sapiens GN=PSMD5 PE=1 SV=3
FO/FU	none	2.39	0.488511	617.97	0.622	3	2	inferred	---	----	O15347	O15347|HMGB3_HUMAN High mobility group protein B3 OS=Homo sapiens GN=HMGB3 PE=1 SV=4
FO/FU	none	0.468	0.483516	611.65	0.622	3	6	inferred	---	----	Q14152	Q14152|EIF3A_HUMAN Eukaryotic translation initiation factor 3 subunit A OS=Homo sapiens GN=EIF3A PE=1 SV=1
FO/FU	none	-0.437	0.483516	611.65	0.622	3	6	inferred	---	----	Q9UGM5	Q9UGM5|FETUB_HUMAN Fetuin-B OS=Homo sapiens GN=FETUB PE=1 SV=2
FO/FU	none	1.566	0.485514	614.18	0.622	3	6	inferred	---	----	Q9Y2T3	Q9Y2T3|GUAD_HUMAN Guanine deaminase OS=Homo sapiens GN=GDA PE=1 SV=1
FO/FU	none	-0.373	0.481518	609.12	0.622	3	8	inferred	---	----	P00742	P00742|FA10_HUMAN Coagulation factor X OS=Homo sapiens GN=F10 PE=1 SV=2
FO/FU	none	-0.241	0.485514	614.18	0.622	3	19	inferred	---	----	P07225	P07225|PROS_HUMAN Vitamin K-dependent protein S OS=Homo sapiens GN=PROS1 PE=1 SV=1
FO/FU	none	-0.667	0.490509	620.49	0.623	3	2	inferred	---	----	P40121	P40121|CAPG_HUMAN Macrophage-capping protein OS=Homo sapiens GN=CAPG PE=1 SV=2
FO/FU	none	-0.259	0.48951	619.23	0.623	3	20	inferred	---	----	P04003	P04003|C4BPA_HUMAN C4b-binding protein alpha chain OS=Homo sapiens GN=C4BPA PE=1 SV=2
FO/FU	none	0.947	0.501499	634.4	0.624	3	1	inferred	---	----	rev_Q9H239	Q9H239|MMP28_HUMAN reversed Matrix metalloproteinase-28 OS=Homo sapiens GN=MMP28 PE=2 SV=2
FO/FU	none	0.652	0.490509	620.49	0.624	3	2	inferred	---	----	Q5R3I4	Q5R3I4|TTC38_HUMAN Tetratricopeptide repeat protein 38 OS=Homo sapiens GN=TTC38 PE=1 SV=1
FO/FU	none	0.366	0.492507	623.02	0.624	3	8	inferred	---	----	Q8WUM4	Q8WUM4|PDC6I_HUMAN Programmed cell death 6-interacting protein OS=Homo sapiens GN=PDCD6IP PE=1 SV=1
FO/FU	none	0.68	0.492507	623.02	0.625	3	1	unresolved	---	----	K7ERI7;P35268	K7ERI7|K7ERI7_HUMAN 60S ribosomal protein L22 OS=Homo sapiens GN=RPL22 PE=1 SV=1
FO/FU	none	0.729	0.501499	634.4	0.625	3	1	inferred	---	----	P62857	P62857|RS28_HUMAN 40S ribosomal protein S28 OS=Homo sapiens GN=RPS28 PE=1 SV=1
FO/FU	none	0.534	0.5005	633.13	0.625	3	2	inferred	---	----	P62316	P62316|SMD2_HUMAN Small nuclear ribonucleoprotein Sm D2 OS=Homo sapiens GN=SNRPD2 PE=1 SV=1
FO/FU	none	-0.716	0.494505	625.55	0.626	3	1	inferred	---	----	Q9UKM9	Q9UKM9|RALY_HUMAN RNA-binding protein Raly OS=Homo sapiens GN=RALY PE=1 SV=1
FO/FU	none	-1.692	0.497502	629.34	0.626	1	1	inferred	---	----	A0A0D9SG88	A0A0D9SG88|A0A0D9SG88_HUMAN Complement factor H OS=Homo sapiens GN=CFH PE=1 SV=1
FO/FU	none	4.477	0.5005	633.13	0.626	3	1	inferred	---	----	P49441	P49441|INPP_HUMAN Inositol polyphosphate 1-phosphatase OS=Homo sapiens GN=INPP1 PE=1 SV=1
FO/FU	none	1	0.501499	634.4	0.626	3	1	inferred	---	----	P50552	P50552|VASP_HUMAN Vasodilator-stimulated phosphoprotein OS=Homo sapiens GN=VASP PE=1 SV=3
FO/FU	none	-1.138	0.503497	636.92	0.626	2	1	inferred	---	----	Q15637	Q15637|SF01_HUMAN Splicing factor 1 OS=Homo sapiens GN=SF1 PE=1 SV=4
FO/FU	none	-0.778	0.4995	631.87	0.626	3	2	inferred	---	----	Q13057	Q13057|COASY_HUMAN Bifunctional coenzyme A synthase OS=Homo sapiens GN=COASY PE=1 SV=4
FO/FU	none	-0.526	0.4995	631.87	0.626	3	2	inferred	---	----	O43143	O43143|DHX15_HUMAN Pre-mRNA-splicing factor ATP-dependent RNA helicase DHX15 OS=Homo sapiens GN=DHX15 PE=1 SV=2
FO/FU	none	-0.438	0.5005	633.13	0.626	3	3	inferred	---	----	P14324	P14324|FPPS_HUMAN Farnesyl pyrophosphate synthase OS=Homo sapiens GN=FDPS PE=1 SV=4
FO/FU	none	0.488	0.494505	625.55	0.626	3	4	inferred	---	----	O43765	O43765|SGTA_HUMAN Small glutamine-rich tetratricopeptide repeat-containing protein alpha OS=Homo sapiens GN=SGTA PE=1 SV=1
FO/FU	none	-0.366	0.498501	630.6	0.626	3	7	inferred	---	----	Q9UK55	Q9UK55|ZPI_HUMAN Protein Z-dependent protease inhibitor OS=Homo sapiens GN=SERPINA10 PE=1 SV=1
FO/FU	none	1.062	0.497502	629.34	0.627	3	1	unresolved	---	----	P35580;Q7Z406	P35580|MYH10_HUMAN Myosin-10 OS=Homo sapiens GN=MYH10 PE=1 SV=3
FO/FU	none	0.715	0.497502	629.34	0.627	3	1	inferred	---	----	P59910	P59910|DJB13_HUMAN DnaJ homolog subfamily B member 13 OS=Homo sapiens GN=DNAJB13 PE=1 SV=1
FO/FU	none	0.535	0.496503	628.08	0.627	3	4	inferred	---	----	P29401	P29401|TKT_HUMAN Transketolase OS=Homo sapiens GN=TKT PE=1 SV=3
FO/FU	none	1.395	0.4995	631.87	0.627	3	4	inferred	---	----	P61158	P61158|ARP3_HUMAN Actin-related protein 3 OS=Homo sapiens GN=ACTR3 PE=1 SV=3
FO/FU	none	-0.348	0.498501	630.6	0.627	3	6	inferred	---	----	P02745	P02745|C1QA_HUMAN Complement C1q subcomponent subunit A OS=Homo sapiens GN=C1QA PE=1 SV=2
FO/FU	none	-0.708	0.505495	639.45	0.628	3	1	unresolved	---	----	P24666;P24666-2	P24666|PPAC_HUMAN Low molecular weight phosphotyrosine protein phosphatase OS=Homo sapiens GN=ACP1 PE=1 SV=3
FO/FU	none	0.936	0.506494	640.71	0.628	3	1	inferred	---	----	Q9Y3U8	Q9Y3U8|RL36_HUMAN 60S ribosomal protein L36 OS=Homo sapiens GN=RPL36 PE=1 SV=3
FO/FU	none	8.791	0.507493	641.98	0.628	2	1	inferred	---	----	P01780	P01780|HV307_HUMAN Immunoglobulin heavy variable 3-7 OS=Homo sapiens GN=IGHV3-7 PE=1 SV=2
FO/FU	none	0.455	0.506494	640.71	0.628	3	4	inferred	---	----	Q8TEX9	Q8TEX9|IPO4_HUMAN Importin-4 OS=Homo sapiens GN=IPO4 PE=1 SV=2
FO/FU	none	0.686	0.508492	643.24	0.629	3	1	inferred	---	----	Q99436	Q99436|PSB7_HUMAN Proteasome subunit beta type-7 OS=Homo sapiens GN=PSMB7 PE=1 SV=1
FO/FU	none	0.861	0.509491	644.51	0.629	3	1	inferred	---	----	Q08J23	Q08J23|NSUN2_HUMAN tRNA (cytosine(34)-C(5))-methyltransferase OS=Homo sapiens GN=NSUN2 PE=1 SV=2
FO/FU	none	0.447	0.506494	640.71	0.629	3	4	inferred	---	----	Q15691	Q15691|MARE1_HUMAN Microtubule-associated protein RP/EB family member 1 OS=Homo sapiens GN=MAPRE1 PE=1 SV=3
FO/FU	none	-0.638	0.51049	645.77	0.63	3	1	inferred	---	----	Q9NSK0	Q9NSK0|KLC4_HUMAN Kinesin light chain 4 OS=Homo sapiens GN=KLC4 PE=1 SV=3
FO/FU	none	-1.151	0.512488	648.3	0.632	2	1	inferred	---	----	Q01105	Q01105|SET_HUMAN Protein SET OS=Homo sapiens GN=SET PE=1 SV=3
FO/FU	none	0.716	0.516484	653.35	0.635	3	1	inferred	---	----	O60869	O60869|EDF1_HUMAN Endothelial differentiation-related factor 1 OS=Homo sapiens GN=EDF1 PE=1 SV=1
FO/FU	none	0.805	0.52048	658.41	0.635	3	1	inferred	---	----	O95219	O95219|SNX4_HUMAN Sorting nexin-4 OS=Homo sapiens GN=SNX4 PE=1 SV=1
FO/FU	none	-2.027	0.515485	652.09	0.635	3	3	inferred	---	----	Q14508	Q14508|WFDC2_HUMAN WAP four-disulfide core domain protein 2 OS=Homo sapiens GN=WFDC2 PE=1 SV=2
FO/FU	none	0.403	0.519481	657.14	0.635	3	5	inferred	---	----	Q14166	Q14166|TTL12_HUMAN Tubulin--tyrosine ligase-like protein 12 OS=Homo sapiens GN=TTLL12 PE=1 SV=2
FO/FU	none	3.601	0.516484	653.35	0.636	3	1	inferred	---	----	Q9NR34	Q9NR34|MA1C1_HUMAN Mannosyl-oligosaccharide 1,2-alpha-mannosidase IC OS=Homo sapiens GN=MAN1C1 PE=1 SV=1
FO/FU	none	-1.099	0.518482	655.88	0.636	1	1	inferred	---	----	Q15056	Q15056|IF4H_HUMAN Eukaryotic translation initiation factor 4H OS=Homo sapiens GN=EIF4H PE=1 SV=5
FO/FU	none	1.036	0.518482	655.88	0.636	3	1	inferred	---	----	P17931	P17931|LEG3_HUMAN Galectin-3 OS=Homo sapiens GN=LGALS3 PE=1 SV=5
FO/FU	none	0.973	0.52048	658.41	0.636	3	1	inferred	---	----	P00739	P00739|HPTR_HUMAN Haptoglobin-related protein OS=Homo sapiens GN=HPR PE=2 SV=2
FO/FU	none	-0.771	0.517483	654.62	0.636	3	2	inferred	---	----	O43684	O43684|BUB3_HUMAN Mitotic checkpoint protein BUB3 OS=Homo sapiens GN=BUB3 PE=1 SV=1
FO/FU	none	-0.676	0.519481	657.14	0.636	3	2	inferred	---	----	P53004	P53004|BIEA_HUMAN Biliverdin reductase A OS=Homo sapiens GN=BLVRA PE=1 SV=2
FO/FU	none	0.569	0.519481	657.14	0.636	3	3	unresolved	---	----	P36980;Q03591	P36980|FHR2_HUMAN Complement factor H-related protein 2 OS=Homo sapiens GN=CFHR2 PE=1 SV=1
FO/FU	none	0.701	0.522478	660.93	0.637	3	1	inferred	---	----	Q96SI9	Q96SI9|STRBP_HUMAN Spermatid perinuclear RNA-binding protein OS=Homo sapiens GN=STRBP PE=1 SV=1
FO/FU	none	0.617	0.523477	662.2	0.637	3	2	inferred	---	----	Q92900	Q92900|RENT1_HUMAN Regulator of nonsense transcripts 1 OS=Homo sapiens GN=UPF1 PE=1 SV=2
FO/FU	none	-0.865	0.524476	663.46	0.638	3	1	inferred	---	----	P54819	P54819|KAD2_HUMAN Adenylate kinase 2, mitochondrial OS=Homo sapiens GN=AK2 PE=1 SV=2
FO/FU	none	0.804	0.526474	665.99	0.638	3	2	inferred	---	----	P36915	P36915|GNL1_HUMAN Guanine nucleotide-binding protein-like 1 OS=Homo sapiens GN=GNL1 PE=1 SV=2
FO/FU	none	-0.934	0.525475	664.73	0.639	3	1	inferred	---	----	Q9Y371	Q9Y371|SHLB1_HUMAN Endophilin-B1 OS=Homo sapiens GN=SH3GLB1 PE=1 SV=1
FO/FU	none	-0.746	0.527473	667.25	0.639	3	1	inferred	---	----	Q7Z4S6	Q7Z4S6|KI21A_HUMAN Kinesin-like protein KIF21A OS=Homo sapiens GN=KIF21A PE=1 SV=2
FO/FU	none	0.76	0.526474	665.99	0.639	3	2	inferred	---	----	Q8N6H7	Q8N6H7|ARFG2_HUMAN ADP-ribosylation factor GTPase-activating protein 2 OS=Homo sapiens GN=ARFGAP2 PE=1 SV=1
FO/FU	none	0.483	0.526474	665.99	0.639	3	2	inferred	---	----	O14950	O14950|ML12B_HUMAN Myosin regulatory light chain 12B OS=Homo sapiens GN=MYL12B PE=1 SV=2
FO/FU	none	-0.446	0.531469	672.31	0.642	3	3	inferred	---	----	O14980	O14980|XPO1_HUMAN Exportin-1 OS=Homo sapiens GN=XPO1 PE=1 SV=1
FO/FU	none	2.815	0.531469	672.31	0.643	3	1	inferred	---	----	Q93052	Q93052|LPP_HUMAN Lipoma-preferred partner OS=Homo sapiens GN=LPP PE=1 SV=1
FO/FU	none	0.951	0.532468	673.57	0.643	3	1	inferred	---	----	P24592	P24592|IBP6_HUMAN Insulin-like growth factor-binding protein 6 OS=Homo sapiens GN=IGFBP6 PE=1 SV=1
FO/FU	none	1.061	0.535465	677.36	0.644	2	1	inferred	---	----	P07476	P07476|INVO_HUMAN Involucrin OS=Homo sapiens GN=IVL PE=1 SV=2
FO/FU	none	0.391	0.535465	677.36	0.644	3	4	inferred	---	----	P61970	P61970|NTF2_HUMAN Nuclear transport factor 2 OS=Homo sapiens GN=NUTF2 PE=1 SV=1
FO/FU	none	0.873	0.535465	677.36	0.645	2	1	inferred	---	----	Q15166	Q15166|PON3_HUMAN Serum paraoxonase/lactonase 3 OS=Homo sapiens GN=PON3 PE=1 SV=3
FO/FU	none	0.511	0.539461	682.42	0.645	3	2	inferred	---	----	P15121	P15121|ALDR_HUMAN Aldose reductase OS=Homo sapiens GN=AKR1B1 PE=1 SV=3
FO/FU	none	0.549	0.534466	676.1	0.645	3	3	inferred	---	----	Q5VYK3	Q5VYK3|ECM29_HUMAN Proteasome-associated protein ECM29 homolog OS=Homo sapiens GN=ECM29 PE=1 SV=2
FO/FU	none	2.616	0.537463	679.89	0.646	3	1	inferred	---	----	Q9Y547	Q9Y547|IFT25_HUMAN Intraflagellar transport protein 25 homolog OS=Homo sapiens GN=HSPB11 PE=1 SV=1
FO/FU	none	0.913	0.538462	681.15	0.646	3	1	inferred	---	----	P31949	P31949|S10AB_HUMAN Protein S100-A11 OS=Homo sapiens GN=S100A11 PE=1 SV=2
FO/FU	none	3.397	0.539461	682.42	0.646	3	1	inferred	---	----	Q9H910	Q9H910|JUPI2_HUMAN Jupiter microtubule associated homolog 2 OS=Homo sapiens GN=JPT2 PE=1 SV=1
FO/FU	none	3.164	0.539461	682.42	0.646	3	1	inferred	---	----	P55039	P55039|DRG2_HUMAN Developmentally-regulated GTP-binding protein 2 OS=Homo sapiens GN=DRG2 PE=1 SV=1
FO/FU	none	-0.849	0.543457	687.47	0.647	2	1	inferred	---	----	P09874	P09874|PARP1_HUMAN Poly [ADP-ribose] polymerase 1 OS=Homo sapiens GN=PARP1 PE=1 SV=4
FO/FU	none	1.631	0.545455	690	0.647	1	1	inferred	---	----	Q9UI10	Q9UI10|EI2BD_HUMAN Translation initiation factor eIF-2B subunit delta OS=Homo sapiens GN=EIF2B4 PE=1 SV=2
FO/FU	none	-0.609	0.539461	682.42	0.647	3	2	unresolved	---	----	P18085;P84077;P84085	P18085|ARF4_HUMAN ADP-ribosylation factor 4 OS=Homo sapiens GN=ARF4 PE=1 SV=3
FO/FU	none	-0.894	0.544456	688.74	0.647	2	2	unresolved	---	----	O75015;P08637	O75015|FCG3B_HUMAN Low affinity immunoglobulin gamma Fc region receptor III-B OS=Homo sapiens GN=FCGR3B PE=1 SV=2
FO/FU	none	0.511	0.544456	688.74	0.647	3	2	inferred	---	----	O00764	O00764|PDXK_HUMAN Pyridoxal kinase OS=Homo sapiens GN=PDXK PE=1 SV=1
FO/FU	none	-0.68	0.547453	692.53	0.648	3	1	inferred	---	----	A0A075B7B8	A0A075B7B8|A0A075B7B8_HUMAN Immunoglobulin heavy variable 3/OR16-12 (non-functional) (Fragment) OS=Homo sapiens GN=IGHV3OR16-12 PE=1 SV=1
FO/FU	none	-0.671	0.548452	693.79	0.648	3	1	inferred	---	----	P39060	P39060|COIA1_HUMAN Collagen alpha-1(XVIII) chain OS=Homo sapiens GN=COL18A1 PE=1 SV=5
FO/FU	none	0.522	0.544456	688.74	0.648	3	3	unresolved	---	----	P06737;P11216	P06737|PYGL_HUMAN Glycogen phosphorylase, liver form OS=Homo sapiens GN=PYGL PE=1 SV=4
FO/FU	none	0.449	0.547453	692.53	0.648	3	3	inferred	---	----	P30085	P30085|KCY_HUMAN UMP-CMP kinase OS=Homo sapiens GN=CMPK1 PE=1 SV=3
FO/FU	none	0.742	0.543457	687.47	0.649	3	1	inferred	---	----	Q9UJW0	Q9UJW0|DCTN4_HUMAN Dynactin subunit 4 OS=Homo sapiens GN=DCTN4 PE=1 SV=1
FO/FU	none	-0.444	0.547453	692.53	0.649	3	2	inferred	---	----	Q96FQ6	Q96FQ6|S10AG_HUMAN Protein S100-A16 OS=Homo sapiens GN=S100A16 PE=1 SV=1
FO/FU	none	0.469	0.55045	696.32	0.649	3	2	inferred	---	----	Q04760	Q04760|LGUL_HUMAN Lactoylglutathione lyase OS=Homo sapiens GN=GLO1 PE=1 SV=4
FO/FU	none	0.443	0.543457	687.47	0.649	3	3	inferred	---	----	P15170-3	P15170-3|ERF3A_HUMAN Isoform 3 of Eukaryotic peptide chain release factor GTP-binding subunit ERF3A OS=Homo sapiens GN=GSPT1
FO/FU	none	-0.699	0.55045	696.32	0.65	3	2	inferred	---	----	P52597	P52597|HNRPF_HUMAN Heterogeneous nuclear ribonucleoprotein F OS=Homo sapiens GN=HNRNPF PE=1 SV=3
FO/FU	none	0.485	0.55045	696.32	0.65	3	2	inferred	---	----	O60749	O60749|SNX2_HUMAN Sorting nexin-2 OS=Homo sapiens GN=SNX2 PE=1 SV=2
FO/FU	none	0.484	0.551449	697.58	0.65	3	2	inferred	---	----	Q7L2H7	Q7L2H7|EIF3M_HUMAN Eukaryotic translation initiation factor 3 subunit M OS=Homo sapiens GN=EIF3M PE=1 SV=1
FO/FU	none	0.478	0.552448	698.85	0.65	3	3	inferred	---	----	Q96T51	Q96T51|RUFY1_HUMAN RUN and FYVE domain-containing protein 1 OS=Homo sapiens GN=RUFY1 PE=1 SV=2
FO/FU	none	0.644	0.556444	703.9	0.651	3	1	inferred	---	----	P61978-2	P61978-2|HNRPK_HUMAN Isoform 2 of Heterogeneous nuclear ribonucleoprotein K OS=Homo sapiens GN=HNRNPK
FO/FU	none	-0.811	0.553447	700.11	0.651	2	2	inferred	---	----	Q5T4S7	Q5T4S7|UBR4_HUMAN E3 ubiquitin-protein ligase UBR4 OS=Homo sapiens GN=UBR4 PE=1 SV=1
FO/FU	none	0.493	0.554446	701.37	0.651	3	2	inferred	---	----	Q9BWD1	Q9BWD1|THIC_HUMAN Acetyl-CoA acetyltransferase, cytosolic OS=Homo sapiens GN=ACAT2 PE=1 SV=2
FO/FU	none	0.467	0.555445	702.64	0.651	3	3	inferred	---	----	O95352	O95352|ATG7_HUMAN Ubiquitin-like modifier-activating enzyme ATG7 OS=Homo sapiens GN=ATG7 PE=1 SV=1
FO/FU	none	-0.659	0.555445	702.64	0.652	3	1	inferred	---	----	P07910	P07910|HNRPC_HUMAN Heterogeneous nuclear ribonucleoproteins C1/C2 OS=Homo sapiens GN=HNRNPC PE=1 SV=4
FO/FU	none	-0.663	0.557443	705.16	0.652	3	1	inferred	---	----	P51570	P51570|GALK1_HUMAN Galactokinase OS=Homo sapiens GN=GALK1 PE=1 SV=1
FO/FU	none	0.867	0.558442	706.43	0.652	3	1	inferred	---	----	O00299	O00299|CLIC1_HUMAN Chloride intracellular channel protein 1 OS=Homo sapiens GN=CLIC1 PE=1 SV=4
FO/FU	none	0.465	0.556444	703.9	0.652	3	2	inferred	---	----	P26599	P26599|PTBP1_HUMAN Polypyrimidine tract-binding protein 1 OS=Homo sapiens GN=PTBP1 PE=1 SV=1
FO/FU	none	0.292	0.558442	706.43	0.652	3	8	inferred	---	----	O95861	O95861|BPNT1_HUMAN 3'(2'),5'-bisphosphate nucleotidase 1 OS=Homo sapiens GN=BPNT1 PE=1 SV=1
FO/FU	none	0.684	0.561439	710.22	0.654	3	1	inferred	---	----	Q13162	Q13162|PRDX4_HUMAN Peroxiredoxin-4 OS=Homo sapiens GN=PRDX4 PE=1 SV=1
FO/FU	none	-0.965	0.563437	712.75	0.654	1	1	inferred	---	----	P41240	P41240|CSK_HUMAN Tyrosine-protein kinase CSK OS=Homo sapiens GN=CSK PE=1 SV=1
FO/FU	none	0.541	0.563437	712.75	0.654	3	2	inferred	---	----	Q9BRP8-2	Q9BRP8-2|PYM1_HUMAN Isoform 2 of Partner of Y14 and mago OS=Homo sapiens GN=PYM1
FO/FU	none	-0.622	0.562438	711.48	0.655	3	1	inferred	---	----	rev_Q709C8	Q709C8|VP13C_HUMAN reversed Vacuolar protein sorting-associated protein 13C OS=Homo sapiens GN=VPS13C PE=1 SV=1
FO/FU	none	0.867	0.563437	712.75	0.655	3	1	inferred	---	----	P62633	P62633|CNBP_HUMAN Cellular nucleic acid-binding protein OS=Homo sapiens GN=CNBP PE=1 SV=1
FO/FU	none	-3.164	0.568432	719.07	0.655	3	1	inferred	---	----	P11766	P11766|ADHX_HUMAN Alcohol dehydrogenase class-3 OS=Homo sapiens GN=ADH5 PE=1 SV=4
FO/FU	none	-0.505	0.561439	710.22	0.655	3	2	inferred	---	----	P23381	P23381|SYWC_HUMAN Tryptophan--tRNA ligase, cytoplasmic OS=Homo sapiens GN=WARS PE=1 SV=2
FO/FU	none	4.289	0.568432	719.07	0.656	3	1	inferred	---	----	P45985	P45985|MP2K4_HUMAN Dual specificity mitogen-activated protein kinase kinase 4 OS=Homo sapiens GN=MAP2K4 PE=1 SV=1
FO/FU	none	0.584	0.567433	717.8	0.657	3	1	unresolved	---	----	O60749;Q13596	O60749|SNX2_HUMAN Sorting nexin-2 OS=Homo sapiens GN=SNX2 PE=1 SV=2
FO/FU	none	-0.458	0.567433	717.8	0.657	3	2	inferred	---	----	Q9H299	Q9H299|SH3L3_HUMAN SH3 domain-binding glutamic acid-rich-like protein 3 OS=Homo sapiens GN=SH3BGRL3 PE=1 SV=1
FO/FU	none	1.849	0.568432	719.07	0.657	3	2	inferred	---	----	Q13126	Q13126|MTAP_HUMAN S-methyl-5'-thioadenosine phosphorylase OS=Homo sapiens GN=MTAP PE=1 SV=2
FO/FU	none	0.529	0.57043	721.59	0.657	3	2	inferred	---	----	Q13630	Q13630|FCL_HUMAN GDP-L-fucose synthase OS=Homo sapiens GN=TSTA3 PE=1 SV=1
FO/FU	none	0.345	0.568432	719.07	0.657	3	5	inferred	---	----	P41091	P41091|IF2G_HUMAN Eukaryotic translation initiation factor 2 subunit 3 OS=Homo sapiens GN=EIF2S3 PE=1 SV=3
FO/FU	none	3.31	0.567433	717.8	0.658	3	1	inferred	---	----	Q9UKG1	Q9UKG1|DP13A_HUMAN DCC-interacting protein 13-alpha OS=Homo sapiens GN=APPL1 PE=1 SV=1
FO/FU	none	0.666	0.572428	724.12	0.658	2	1	inferred	---	----	P30040	P30040|ERP29_HUMAN Endoplasmic reticulum resident protein 29 OS=Homo sapiens GN=ERP29 PE=1 SV=4
FO/FU	none	1.911	0.571429	722.86	0.658	3	2	inferred	---	----	P10599	P10599|THIO_HUMAN Thioredoxin OS=Homo sapiens GN=TXN PE=1 SV=3
FO/FU	none	0.711	0.574426	726.65	0.66	3	14	inferred	---	----	P21980	P21980|TGM2_HUMAN Protein-glutamine gamma-glutamyltransferase 2 OS=Homo sapiens GN=TGM2 PE=1 SV=2
FO/FU	none	-0.565	0.579421	732.97	0.661	3	3	inferred	---	----	Q15942	Q15942|ZYX_HUMAN Zyxin OS=Homo sapiens GN=ZYX PE=1 SV=1
FO/FU	none	-0.809	0.576424	729.18	0.662	3	1	inferred	---	----	Q96K17	Q96K17|BT3L4_HUMAN Transcription factor BTF3 homolog 4 OS=Homo sapiens GN=BTF3L4 PE=1 SV=1
FO/FU	none	-0.804	0.578422	731.7	0.662	3	1	inferred	---	----	Q9UNF0	Q9UNF0|PACN2_HUMAN Protein kinase C and casein kinase substrate in neurons protein 2 OS=Homo sapiens GN=PACSIN2 PE=1 SV=2
FO/FU	none	0.387	0.578422	731.7	0.662	3	3	inferred	---	----	P62333	P62333|PRS10_HUMAN 26S proteasome regulatory subunit 10B OS=Homo sapiens GN=PSMC6 PE=1 SV=1
FO/FU	none	-1.106	0.579421	732.97	0.662	3	5	inferred	---	----	P05160	P05160|F13B_HUMAN Coagulation factor XIII B chain OS=Homo sapiens GN=F13B PE=1 SV=3
FO/FU	none	0.235	0.577423	730.44	0.662	3	16	inferred	---	----	Q9Y490	Q9Y490|TLN1_HUMAN Talin-1 OS=Homo sapiens GN=TLN1 PE=1 SV=3
FO/FU	none	-0.597	0.578422	731.7	0.663	3	1	inferred	---	----	P24844	P24844|MYL9_HUMAN Myosin regulatory light polypeptide 9 OS=Homo sapiens GN=MYL9 PE=1 SV=4
FO/FU	none	1.006	0.581419	735.49	0.663	1	1	inferred	---	----	Q9UMY4	Q9UMY4|SNX12_HUMAN Sorting nexin-12 OS=Homo sapiens GN=SNX12 PE=1 SV=3
FO/FU	none	-0.94	0.582418	736.76	0.663	2	1	inferred	---	----	P01034	P01034|CYTC_HUMAN Cystatin-C OS=Homo sapiens GN=CST3 PE=1 SV=1
FO/FU	none	0.624	0.583417	738.02	0.664	3	1	inferred	---	----	O60506-3	O60506-3|HNRPQ_HUMAN Isoform 3 of Heterogeneous nuclear ribonucleoprotein Q OS=Homo sapiens GN=SYNCRIP
FO/FU	none	-0.6	0.585415	740.55	0.664	3	1	unresolved	---	----	P08603;P36980;Q03591	P08603|CFAH_HUMAN Complement factor H OS=Homo sapiens GN=CFH PE=1 SV=4
FO/FU	none	-0.763	0.586414	741.81	0.664	3	1	inferred	---	----	Q9BWG6-3	Q9BWG6-3|SCNM1_HUMAN Isoform 3 of Sodium channel modifier 1 OS=Homo sapiens GN=SCNM1
FO/FU	none	1.941	0.587413	743.08	0.664	3	1	inferred	---	----	P14923	P14923|PLAK_HUMAN Junction plakoglobin OS=Homo sapiens GN=JUP PE=1 SV=3
FO/FU	none	-0.547	0.59041	746.87	0.664	3	1	inferred	---	----	Q9UNZ2	Q9UNZ2|NSF1C_HUMAN NSFL1 cofactor p47 OS=Homo sapiens GN=NSFL1C PE=1 SV=2
FO/FU	none	0.508	0.585415	740.55	0.664	3	2	inferred	---	----	Q9BT73	Q9BT73|PSMG3_HUMAN Proteasome assembly chaperone 3 OS=Homo sapiens GN=PSMG3 PE=1 SV=1
FO/FU	none	5.702	0.585415	740.55	0.665	2	1	inferred	---	----	P15144	P15144|AMPN_HUMAN Aminopeptidase N OS=Homo sapiens GN=ANPEP PE=1 SV=4
FO/FU	none	-0.649	0.59041	746.87	0.665	3	1	inferred	---	----	P50914	P50914|RL14_HUMAN 60S ribosomal protein L14 OS=Homo sapiens GN=RPL14 PE=1 SV=4
FO/FU	none	2.482	0.591409	748.13	0.665	3	1	inferred	---	----	O00743	O00743|PPP6_HUMAN Serine/threonine-protein phosphatase 6 catalytic subunit OS=Homo sapiens GN=PPP6C PE=1 SV=1
FO/FU	none	-0.506	0.585415	740.55	0.665	3	2	inferred	---	----	P61353	P61353|RL27_HUMAN 60S ribosomal protein L27 OS=Homo sapiens GN=RPL27 PE=1 SV=2
FO/FU	none	-0.227	0.588412	744.34	0.665	3	12	inferred	---	----	P31939	P31939|PUR9_HUMAN Bifunctional purine biosynthesis protein PURH OS=Homo sapiens GN=ATIC PE=1 SV=3
FO/FU	none	-0.172	0.587413	743.08	0.665	3	34	inferred	---	----	Q09666	Q09666|AHNK_HUMAN Neuroblast differentiation-associated protein AHNAK OS=Homo sapiens GN=AHNAK PE=1 SV=2
FO/FU	none	-0.782	0.59041	746.87	0.666	3	1	inferred	---	----	rev_Q11206	Q11206|SIA4C_HUMAN reversed CMP-N-acetylneuraminate-beta-galactosamide-alpha-2,3-sialyltransferase 4 OS=Homo sapiens GN=ST3GAL4 PE=2 SV=1
FO/FU	none	-0.253	0.59041	746.87	0.666	3	7	inferred	---	----	P08185	P08185|CBG_HUMAN Corticosteroid-binding globulin OS=Homo sapiens GN=SERPINA6 PE=1 SV=1
FO/FU	none	-0.545	0.601399	760.77	0.667	3	1	inferred	---	----	Q14847	Q14847|LASP1_HUMAN LIM and SH3 domain protein 1 OS=Homo sapiens GN=LASP1 PE=1 SV=2
FO/FU	none	-0.802	0.604396	764.56	0.667	3	1	inferred	---	----	Q9ULV4	Q9ULV4|COR1C_HUMAN Coronin-1C OS=Homo sapiens GN=CORO1C PE=1 SV=1
FO/FU	none	0.421	0.593407	750.66	0.667	3	2	inferred	---	----	P61769	P61769|B2MG_HUMAN Beta-2-microglobulin OS=Homo sapiens GN=B2M PE=1 SV=1
FO/FU	none	0.363	0.599401	758.24	0.667	3	3	inferred	---	----	P09651	P09651|ROA1_HUMAN Heterogeneous nuclear ribonucleoprotein A1 OS=Homo sapiens GN=HNRNPA1 PE=1 SV=5
FO/FU	none	-0.412	0.6004	759.51	0.667	3	3	inferred	---	----	P49908	P49908|SEPP1_HUMAN Selenoprotein P OS=Homo sapiens GN=SELENOP PE=1 SV=3
FO/FU	none	-0.388	0.605395	765.82	0.667	3	4	inferred	---	----	P08397	P08397|HEM3_HUMAN Porphobilinogen deaminase OS=Homo sapiens GN=HMBS PE=1 SV=2
FO/FU	none	0.308	0.6004	759.51	0.667	3	5	inferred	---	----	Q04446	Q04446|GLGB_HUMAN 1,4-alpha-glucan-branching enzyme OS=Homo sapiens GN=GBE1 PE=1 SV=3
FO/FU	none	0.273	0.603397	763.3	0.667	3	7	inferred	---	----	O60547	O60547|GMDS_HUMAN GDP-mannose 4,6 dehydratase OS=Homo sapiens GN=GMDS PE=1 SV=1
FO/FU	none	-0.647	0.595405	753.19	0.668	3	1	inferred	---	----	P46778	P46778|RL21_HUMAN 60S ribosomal protein L21 OS=Homo sapiens GN=RPL21 PE=1 SV=2
FO/FU	none	0.676	0.597403	755.71	0.668	3	1	inferred	---	----	O15212	O15212|PFD6_HUMAN Prefoldin subunit 6 OS=Homo sapiens GN=PFDN6 PE=1 SV=1
FO/FU	none	-0.569	0.598402	756.98	0.668	3	1	inferred	---	----	Q15717	Q15717|ELAV1_HUMAN ELAV-like protein 1 OS=Homo sapiens GN=ELAVL1 PE=1 SV=2
FO/FU	none	0.733	0.602398	762.03	0.668	3	1	inferred	---	----	P09012	P09012|SNRPA_HUMAN U1 small nuclear ribonucleoprotein A OS=Homo sapiens GN=SNRPA PE=1 SV=3
FO/FU	none	0.597	0.603397	763.3	0.668	3	1	inferred	---	----	P15313	P15313|VATB1_HUMAN V-type proton ATPase subunit B, kidney isoform OS=Homo sapiens GN=ATP6V1B1 PE=1 SV=3
FO/FU	none	-0.634	0.604396	764.56	0.668	3	1	inferred	---	----	O00592	O00592|PODXL_HUMAN Podocalyxin OS=Homo sapiens GN=PODXL PE=1 SV=2
FO/FU	none	-2.789	0.614386	777.2	0.668	3	1	inferred	---	----	Q08623	Q08623|HDHD1_HUMAN Pseudouridine-5'-phosphatase OS=Homo sapiens GN=PUDP PE=1 SV=3
FO/FU	none	0.534	0.614386	777.2	0.668	3	1	inferred	---	----	P59998	P59998|ARPC4_HUMAN Actin-related protein 2/3 complex subunit 4 OS=Homo sapiens GN=ARPC4 PE=1 SV=3
FO/FU	none	0.544	0.595405	753.19	0.668	3	2	inferred	---	----	O14579	O14579|COPE_HUMAN Coatomer subunit epsilon OS=Homo sapiens GN=COPE PE=1 SV=3
FO/FU	none	0.43	0.603397	763.3	0.668	3	2	inferred	---	----	P18065	P18065|IBP2_HUMAN Insulin-like growth factor-binding protein 2 OS=Homo sapiens GN=IGFBP2 PE=1 SV=2
FO/FU	none	0.409	0.613387	775.93	0.668	3	2	inferred	---	----	P50570	P50570|DYN2_HUMAN Dynamin-2 OS=Homo sapiens GN=DNM2 PE=1 SV=2
FO/FU	none	1.188	0.599401	758.24	0.668	3	3	inferred	---	----	P36980	P36980|FHR2_HUMAN Complement factor H-related protein 2 OS=Homo sapiens GN=CFHR2 PE=1 SV=1
FO/FU	none	0.334	0.613387	775.93	0.668	3	3	inferred	---	----	R4GNH3	R4GNH3|R4GNH3_HUMAN 26S proteasome regulatory subunit 6A OS=Homo sapiens GN=PSMC3 PE=1 SV=1
FO/FU	none	0.357	0.596404	754.45	0.668	3	4	inferred	---	----	P54727	P54727|RD23B_HUMAN UV excision repair protein RAD23 homolog B OS=Homo sapiens GN=RAD23B PE=1 SV=1
FO/FU	none	-1.389	0.605395	765.82	0.668	3	4	inferred	---	----	P48740-2	P48740-2|MASP1_HUMAN Isoform 2 of Mannan-binding lectin serine protease 1 OS=Homo sapiens GN=MASP1
FO/FU	none	0.525	0.598402	756.98	0.669	3	1	inferred	---	----	Q96C86	Q96C86|DCPS_HUMAN m7GpppX diphosphatase OS=Homo sapiens GN=DCPS PE=1 SV=2
FO/FU	none	-0.676	0.599401	758.24	0.669	3	1	inferred	---	----	Q9NVA2	Q9NVA2|SEP11_HUMAN Septin-11 OS=Homo sapiens GN=SEPT11 PE=1 SV=3
FO/FU	none	-0.695	0.608392	769.62	0.669	3	1	inferred	---	----	Q8N2S1	Q8N2S1|LTBP4_HUMAN Latent-transforming growth factor beta-binding protein 4 OS=Homo sapiens GN=LTBP4 PE=1 SV=2
FO/FU	none	-0.778	0.61039	772.14	0.669	3	1	inferred	---	----	Q14738	Q14738|2A5D_HUMAN Serine/threonine-protein phosphatase 2A 56 kDa regulatory subunit delta isoform OS=Homo sapiens GN=PPP2R5D PE=1 SV=1
FO/FU	none	0.545	0.613387	775.93	0.669	3	1	inferred	---	----	Q9H3K6	Q9H3K6|BOLA2_HUMAN BolA-like protein 2 OS=Homo sapiens GN=BOLA2 PE=1 SV=1
FO/FU	none	-1.198	0.616384	779.73	0.669	1	1	inferred	---	----	P14902	P14902|I23O1_HUMAN Indoleamine 2,3-dioxygenase 1 OS=Homo sapiens GN=IDO1 PE=1 SV=1
FO/FU	none	0.617	0.597403	755.71	0.669	3	2	inferred	---	----	P55884	P55884|EIF3B_HUMAN Eukaryotic translation initiation factor 3 subunit B OS=Homo sapiens GN=EIF3B PE=1 SV=3
FO/FU	none	0.346	0.607393	768.35	0.669	3	3	unresolved	---	----	B9A064;P0DOY2	B9A064|IGLL5_HUMAN Immunoglobulin lambda-like polypeptide 5 OS=Homo sapiens GN=IGLL5 PE=2 SV=2
FO/FU	none	-0.35	0.613387	775.93	0.669	3	3	inferred	---	----	P02763	P02763|A1AG1_HUMAN Alpha-1-acid glycoprotein 1 OS=Homo sapiens GN=ORM1 PE=1 SV=1
FO/FU	none	0.309	0.611389	773.41	0.669	3	4	inferred	---	----	O95433	O95433|AHSA1_HUMAN Activator of 90 kDa heat shock protein ATPase homolog 1 OS=Homo sapiens GN=AHSA1 PE=1 SV=1
FO/FU	none	-0.27	0.61039	772.14	0.669	3	5	inferred	---	----	P63241	P63241|IF5A1_HUMAN Eukaryotic translation initiation factor 5A-1 OS=Homo sapiens GN=EIF5A PE=1 SV=2
FO/FU	none	-0.269	0.609391	770.88	0.669	3	9	inferred	---	----	P45974	P45974|UBP5_HUMAN Ubiquitin carboxyl-terminal hydrolase 5 OS=Homo sapiens GN=USP5 PE=1 SV=2
FO/FU	none	0.542	0.61039	772.14	0.67	3	1	inferred	---	----	P62140	P62140|PP1B_HUMAN Serine/threonine-protein phosphatase PP1-beta catalytic subunit OS=Homo sapiens GN=PPP1CB PE=1 SV=3
FO/FU	none	-0.624	0.613387	775.93	0.67	2	1	inferred	---	----	Q6PCE3	Q6PCE3|PGM2L_HUMAN Glucose 1,6-bisphosphate synthase OS=Homo sapiens GN=PGM2L1 PE=1 SV=3
FO/FU	none	0.416	0.609391	770.88	0.67	3	2	inferred	---	----	Q93008	Q93008|USP9X_HUMAN Probable ubiquitin carboxyl-terminal hydrolase FAF-X OS=Homo sapiens GN=USP9X PE=1 SV=3
FO/FU	none	-0.707	0.618382	782.25	0.671	2	1	inferred	---	----	Q99933	Q99933|BAG1_HUMAN BAG family molecular chaperone regulator 1 OS=Homo sapiens GN=BAG1 PE=1 SV=4
FO/FU	none	0.377	0.613387	775.93	0.671	3	3	inferred	---	----	P13807	P13807|GYS1_HUMAN Glycogen [starch] synthase, muscle OS=Homo sapiens GN=GYS1 PE=1 SV=2
FO/FU	none	0.284	0.621379	786.04	0.674	3	4	unresolved	---	----	P60709;P63261	P60709|ACTB_HUMAN Actin, cytoplasmic 1 OS=Homo sapiens GN=ACTB PE=1 SV=1
FO/FU	none	2.394	0.623377	788.57	0.675	3	2	inferred	---	----	Q86Y56	Q86Y56|DAAF5_HUMAN Dynein assembly factor 5, axonemal OS=Homo sapiens GN=DNAAF5 PE=1 SV=4
FO/FU	none	-0.534	0.626374	792.36	0.676	3	1	inferred	---	----	P35637	P35637|FUS_HUMAN RNA-binding protein FUS OS=Homo sapiens GN=FUS PE=1 SV=1
FO/FU	none	-0.482	0.631369	798.68	0.676	3	1	inferred	---	----	O43399	O43399|TPD54_HUMAN Tumor protein D54 OS=Homo sapiens GN=TPD52L2 PE=1 SV=2
FO/FU	none	-0.429	0.625375	791.1	0.676	3	2	inferred	---	----	P30043	P30043|BLVRB_HUMAN Flavin reductase (NADPH) OS=Homo sapiens GN=BLVRB PE=1 SV=3
FO/FU	none	-0.483	0.63037	797.42	0.676	3	2	inferred	---	----	O75822	O75822|EIF3J_HUMAN Eukaryotic translation initiation factor 3 subunit J OS=Homo sapiens GN=EIF3J PE=1 SV=2
FO/FU	none	-0.373	0.631369	798.68	0.676	3	3	unresolved	---	----	P15313;P21281	P15313|VATB1_HUMAN V-type proton ATPase subunit B, kidney isoform OS=Homo sapiens GN=ATP6V1B1 PE=1 SV=3
FO/FU	none	-0.59	0.625375	791.1	0.677	3	1	inferred	---	----	Q9Y5X1	Q9Y5X1|SNX9_HUMAN Sorting nexin-9 OS=Homo sapiens GN=SNX9 PE=1 SV=1
FO/FU	none	0.662	0.626374	792.36	0.677	3	1	inferred	---	----	P21810	P21810|PGS1_HUMAN Biglycan OS=Homo sapiens GN=BGN PE=1 SV=2
FO/FU	none	-0.861	0.627373	793.63	0.677	1	1	inferred	---	----	G3V4T6	G3V4T6|G3V4T6_HUMAN Maleylacetoacetate isomerase OS=Homo sapiens GN=GSTZ1 PE=1 SV=1
FO/FU	none	0.467	0.629371	796.15	0.677	3	2	inferred	---	----	P63000	P63000|RAC1_HUMAN Ras-related C3 botulinum toxin substrate 1 OS=Homo sapiens GN=RAC1 PE=1 SV=1
FO/FU	none	0.472	0.63037	797.42	0.677	3	2	inferred	---	----	P12268	P12268|IMDH2_HUMAN Inosine-5'-monophosphate dehydrogenase 2 OS=Homo sapiens GN=IMPDH2 PE=1 SV=2
FO/FU	none	-0.418	0.631369	798.68	0.677	3	3	inferred	---	----	Q13564	Q13564|ULA1_HUMAN NEDD8-activating enzyme E1 regulatory subunit OS=Homo sapiens GN=NAE1 PE=1 SV=1
FO/FU	none	-0.89	0.629371	796.15	0.678	2	1	unresolved	---	----	P0DMM9;P50225	P0DMM9|ST1A3_HUMAN Sulfotransferase 1A3 OS=Homo sapiens GN=SULT1A3 PE=1 SV=1
FO/FU	none	0.422	0.629371	796.15	0.678	3	2	inferred	---	----	P07954	P07954|FUMH_HUMAN Fumarate hydratase, mitochondrial OS=Homo sapiens GN=FH PE=1 SV=3
FO/FU	none	0.142	0.63037	797.42	0.678	3	25	inferred	---	----	P02787	P02787|TRFE_HUMAN Serotransferrin OS=Homo sapiens GN=TF PE=1 SV=3
FO/FU	none	1.229	0.635365	803.74	0.679	1	1	inferred	---	----	P01602	P01602|KV105_HUMAN Immunoglobulin kappa variable 1-5 OS=Homo sapiens GN=IGKV1-5 PE=1 SV=2
FO/FU	none	-0.595	0.636364	805	0.679	3	1	inferred	---	----	Q6PKG0	Q6PKG0|LARP1_HUMAN La-related protein 1 OS=Homo sapiens GN=LARP1 PE=1 SV=2
FO/FU	none	-0.558	0.637363	806.26	0.679	2	1	inferred	---	----	O60884	O60884|DNJA2_HUMAN DnaJ homolog subfamily A member 2 OS=Homo sapiens GN=DNAJA2 PE=1 SV=1
FO/FU	none	0.493	0.638362	807.53	0.679	3	1	inferred	---	----	Q9Y3D6	Q9Y3D6|FIS1_HUMAN Mitochondrial fission 1 protein OS=Homo sapiens GN=FIS1 PE=1 SV=2
FO/FU	none	0.432	0.642358	812.58	0.679	3	1	inferred	---	----	P10412	P10412|H14_HUMAN Histone H1.4 OS=Homo sapiens GN=HIST1H1E PE=1 SV=2
FO/FU	none	0.371	0.636364	805	0.679	3	2	inferred	---	----	Q9NQG5	Q9NQG5|RPR1B_HUMAN Regulation of nuclear pre-mRNA domain-containing protein 1B OS=Homo sapiens GN=RPRD1B PE=1 SV=1
FO/FU	none	-0.409	0.635365	803.74	0.679	3	3	inferred	---	----	P09382	P09382|LEG1_HUMAN Galectin-1 OS=Homo sapiens GN=LGALS1 PE=1 SV=2
FO/FU	none	0.392	0.644356	815.11	0.679	3	3	inferred	---	----	P49591	P49591|SYSC_HUMAN Serine--tRNA ligase, cytoplasmic OS=Homo sapiens GN=SARS PE=1 SV=3
FO/FU	none	-0.714	0.642358	812.58	0.68	3	1	inferred	---	----	P33908	P33908|MA1A1_HUMAN Mannosyl-oligosaccharide 1,2-alpha-mannosidase IA OS=Homo sapiens GN=MAN1A1 PE=1 SV=3
FO/FU	none	0.593	0.645355	816.37	0.68	2	1	inferred	---	----	P55212	P55212|CASP6_HUMAN Caspase-6 OS=Homo sapiens GN=CASP6 PE=1 SV=2
FO/FU	none	0.495	0.638362	807.53	0.68	3	2	inferred	---	----	Q9BUT1	Q9BUT1|BDH2_HUMAN 3-hydroxybutyrate dehydrogenase type 2 OS=Homo sapiens GN=BDH2 PE=1 SV=2
FO/FU	none	-0.593	0.644356	815.11	0.68	3	2	inferred	---	----	P50995	P50995|ANX11_HUMAN Annexin A11 OS=Homo sapiens GN=ANXA11 PE=1 SV=1
FO/FU	none	-0.344	0.644356	815.11	0.68	3	3	inferred	---	----	P84103	P84103|SRSF3_HUMAN Serine/arginine-rich splicing factor 3 OS=Homo sapiens GN=SRSF3 PE=1 SV=1
FO/FU	none	-0.245	0.643357	813.85	0.68	3	8	inferred	---	----	P27918	P27918|PROP_HUMAN Properdin OS=Homo sapiens GN=CFP PE=1 SV=2
FO/FU	none	-2.8	0.642358	812.58	0.681	3	1	inferred	---	----	P83731	P83731|RL24_HUMAN 60S ribosomal protein L24 OS=Homo sapiens GN=RPL24 PE=1 SV=1
FO/FU	none	0.821	0.647353	818.9	0.681	2	1	inferred	---	----	Q8TE77	Q8TE77|SSH3_HUMAN Protein phosphatase Slingshot homolog 3 OS=Homo sapiens GN=SSH3 PE=1 SV=2
FO/FU	none	0.588	0.647353	818.9	0.681	3	1	inferred	---	----	Q9Y3E1	Q9Y3E1|HDGR3_HUMAN Hepatoma-derived growth factor-related protein 3 OS=Homo sapiens GN=HDGFL3 PE=1 SV=1
FO/FU	none	0.477	0.641359	811.32	0.681	3	2	inferred	---	----	P40926	P40926|MDHM_HUMAN Malate dehydrogenase, mitochondrial OS=Homo sapiens GN=MDH2 PE=1 SV=3
FO/FU	none	0.353	0.642358	812.58	0.681	3	3	inferred	---	----	P08758	P08758|ANXA5_HUMAN Annexin A5 OS=Homo sapiens GN=ANXA5 PE=1 SV=2
FO/FU	none	0.305	0.648352	820.16	0.681	3	4	inferred	---	----	P25788	P25788|PSA3_HUMAN Proteasome subunit alpha type-3 OS=Homo sapiens GN=PSMA3 PE=1 SV=2
FO/FU	none	-1.227	0.641359	811.32	0.682	1	1	inferred	---	----	A0A0A0MRZ8	A0A0A0MRZ8|KVD11_HUMAN Immunoglobulin kappa variable 3D-11 OS=Homo sapiens GN=IGKV3D-11 PE=3 SV=6
FO/FU	none	-0.386	0.642358	812.58	0.682	3	4	inferred	---	----	O75882	O75882|ATRN_HUMAN Attractin OS=Homo sapiens GN=ATRN PE=1 SV=2
FO/FU	none	0.278	0.65035	822.69	0.682	3	5	inferred	---	----	Q15181	Q15181|IPYR_HUMAN Inorganic pyrophosphatase OS=Homo sapiens GN=PPA1 PE=1 SV=2
FO/FU	none	0.627	0.65035	822.69	0.683	3	1	inferred	---	----	Q96FN4	Q96FN4|CPNE2_HUMAN Copine-2 OS=Homo sapiens GN=CPNE2 PE=1 SV=3
FO/FU	none	-0.654	0.652348	825.22	0.683	3	1	inferred	---	----	rev_Q8NDM7	Q8NDM7|CFA43_HUMAN reversed Cilia- and flagella-associated protein 43 OS=Homo sapiens GN=CFAP43 PE=2 SV=3
FO/FU	none	-0.502	0.652348	825.22	0.684	3	1	inferred	---	----	Q9BTT0	Q9BTT0|AN32E_HUMAN Acidic leucine-rich nuclear phosphoprotein 32 family member E OS=Homo sapiens GN=ANP32E PE=1 SV=1
FO/FU	none	0.463	0.654346	827.75	0.684	3	1	inferred	---	----	O14617	O14617|AP3D1_HUMAN AP-3 complex subunit delta-1 OS=Homo sapiens GN=AP3D1 PE=1 SV=1
FO/FU	none	0.386	0.654346	827.75	0.685	3	4	inferred	---	----	Q9Y315	Q9Y315|DEOC_HUMAN Deoxyribose-phosphate aldolase OS=Homo sapiens GN=DERA PE=1 SV=2
FO/FU	none	0.693	0.656344	830.27	0.686	3	1	inferred	---	----	O00203	O00203|AP3B1_HUMAN AP-3 complex subunit beta-1 OS=Homo sapiens GN=AP3B1 PE=1 SV=3
FO/FU	none	-0.496	0.657343	831.54	0.686	3	1	inferred	---	----	Q9BUJ2	Q9BUJ2|HNRL1_HUMAN Heterogeneous nuclear ribonucleoprotein U-like protein 1 OS=Homo sapiens GN=HNRNPUL1 PE=1 SV=2
FO/FU	none	-0.476	0.657343	831.54	0.686	3	1	inferred	---	----	P07437	P07437|TBB5_HUMAN Tubulin beta chain OS=Homo sapiens GN=TUBB PE=1 SV=2
FO/FU	none	0.559	0.665335	841.65	0.687	3	1	inferred	---	----	Q9NPH3	Q9NPH3|IL1AP_HUMAN Interleukin-1 receptor accessory protein OS=Homo sapiens GN=IL1RAP PE=1 SV=2
FO/FU	none	0.325	0.659341	834.07	0.687	3	4	inferred	---	----	P53041	P53041|PPP5_HUMAN Serine/threonine-protein phosphatase 5 OS=Homo sapiens GN=PPP5C PE=1 SV=1
FO/FU	none	0.595	0.66034	835.33	0.688	3	1	inferred	---	----	P15309	P15309|PPAP_HUMAN Prostatic acid phosphatase OS=Homo sapiens GN=ACPP PE=1 SV=3
FO/FU	none	-0.523	0.661339	836.59	0.688	2	1	inferred	---	----	P26927	P26927|HGFL_HUMAN Hepatocyte growth factor-like protein OS=Homo sapiens GN=MST1 PE=1 SV=2
FO/FU	none	0.584	0.662338	837.86	0.688	2	1	inferred	---	----	Q86VB7	Q86VB7|C163A_HUMAN Scavenger receptor cysteine-rich type 1 protein M130 OS=Homo sapiens GN=CD163 PE=1 SV=2
FO/FU	none	0.505	0.665335	841.65	0.688	3	1	inferred	---	----	O00560	O00560|SDCB1_HUMAN Syntenin-1 OS=Homo sapiens GN=SDCBP PE=1 SV=1
FO/FU	none	-0.533	0.666334	842.91	0.688	3	1	inferred	---	----	Q16270	Q16270|IBP7_HUMAN Insulin-like growth factor-binding protein 7 OS=Homo sapiens GN=IGFBP7 PE=1 SV=1
FO/FU	none	0.418	0.664336	840.38	0.688	3	2	inferred	---	----	Q4G0F5	Q4G0F5|VP26B_HUMAN Vacuolar protein sorting-associated protein 26B OS=Homo sapiens GN=VPS26B PE=1 SV=2
FO/FU	none	-0.397	0.665335	841.65	0.688	3	2	inferred	---	----	Q9Y376	Q9Y376|CAB39_HUMAN Calcium-binding protein 39 OS=Homo sapiens GN=CAB39 PE=1 SV=1
FO/FU	none	0.485	0.663337	839.12	0.689	3	1	inferred	---	----	Q7L576	Q7L576|CYFP1_HUMAN Cytoplasmic FMR1-interacting protein 1 OS=Homo sapiens GN=CYFIP1 PE=1 SV=1
FO/FU	none	-0.525	0.668332	845.44	0.689	2	1	inferred	---	----	Q8NF91	Q8NF91|SYNE1_HUMAN Nesprin-1 OS=Homo sapiens GN=SYNE1 PE=1 SV=4
FO/FU	none	-0.746	0.67033	847.97	0.689	2	1	inferred	---	----	Q9NUV9	Q9NUV9|GIMA4_HUMAN GTPase IMAP family member 4 OS=Homo sapiens GN=GIMAP4 PE=1 SV=1
FO/FU	none	0.439	0.664336	840.38	0.689	3	2	inferred	---	----	Q9HC38-2	Q9HC38-2|GLOD4_HUMAN Isoform 2 of Glyoxalase domain-containing protein 4 OS=Homo sapiens GN=GLOD4
FO/FU	none	0.429	0.665335	841.65	0.689	3	2	inferred	---	----	O14602	O14602|IF1AY_HUMAN Eukaryotic translation initiation factor 1A, Y-chromosomal OS=Homo sapiens GN=EIF1AY PE=1 SV=4
FO/FU	none	-0.371	0.664336	840.38	0.689	3	3	inferred	---	----	P29466	P29466|CASP1_HUMAN Caspase-1 OS=Homo sapiens GN=CASP1 PE=1 SV=1
FO/FU	none	-0.717	0.67033	847.97	0.69	1	1	inferred	---	----	P0C870	P0C870|JMJD7_HUMAN JmjC domain-containing protein 7 OS=Homo sapiens GN=JMJD7 PE=1 SV=1
FO/FU	none	0.609	0.671329	849.23	0.69	3	1	inferred	---	----	P08637	P08637|FCG3A_HUMAN Low affinity immunoglobulin gamma Fc region receptor III-A OS=Homo sapiens GN=FCGR3A PE=1 SV=2
FO/FU	none	0.454	0.672328	850.49	0.69	3	1	inferred	---	----	Q32MK0	Q32MK0|MYLK3_HUMAN Myosin light chain kinase 3 OS=Homo sapiens GN=MYLK3 PE=1 SV=3
FO/FU	none	-1.023	0.67033	847.97	0.691	1	1	inferred	---	----	Q9NWY4	Q9NWY4|HPF1_HUMAN Histone PARylation factor 1 OS=Homo sapiens GN=HPF1 PE=1 SV=2
FO/FU	none	2.388	0.675325	854.29	0.691	3	1	inferred	---	----	O43760	O43760|SNG2_HUMAN Synaptogyrin-2 OS=Homo sapiens GN=SYNGR2 PE=1 SV=1
FO/FU	none	-0.442	0.676324	855.55	0.691	3	1	inferred	---	----	P62273	P62273|RS29_HUMAN 40S ribosomal protein S29 OS=Homo sapiens GN=RPS29 PE=1 SV=2
FO/FU	none	-0.546	0.678322	858.08	0.691	3	1	unresolved	---	----	Q00577;Q96QR8	Q00577|PURA_HUMAN Transcriptional activator protein Pur-alpha OS=Homo sapiens GN=PURA PE=1 SV=2
FO/FU	none	0.647	0.68032	860.6	0.691	3	1	inferred	---	----	Q9UL15	Q9UL15|BAG5_HUMAN BAG family molecular chaperone regulator 5 OS=Homo sapiens GN=BAG5 PE=1 SV=1
FO/FU	none	-0.432	0.683317	864.4	0.691	3	1	inferred	---	----	P26373	P26373|RL13_HUMAN 60S ribosomal protein L13 OS=Homo sapiens GN=RPL13 PE=1 SV=4
FO/FU	none	-0.454	0.684316	865.66	0.691	3	1	inferred	---	----	P30050	P30050|RL12_HUMAN 60S ribosomal protein L12 OS=Homo sapiens GN=RPL12 PE=1 SV=1
FO/FU	none	-0.388	0.677323	856.81	0.691	3	2	inferred	---	----	P35527	P35527|K1C9_HUMAN Keratin, type I cytoskeletal 9 OS=Homo sapiens GN=KRT9 PE=1 SV=3
FO/FU	none	-0.385	0.678322	858.08	0.691	3	2	inferred	---	----	P21291	P21291|CSRP1_HUMAN Cysteine and glycine-rich protein 1 OS=Homo sapiens GN=CSRP1 PE=1 SV=3
FO/FU	none	0.325	0.685315	866.92	0.691	3	3	inferred	---	----	P05161	P05161|ISG15_HUMAN Ubiquitin-like protein ISG15 OS=Homo sapiens GN=ISG15 PE=1 SV=5
FO/FU	none	0.254	0.682318	863.13	0.691	3	5	inferred	---	----	Q9P2J5	Q9P2J5|SYLC_HUMAN Leucine--tRNA ligase, cytoplasmic OS=Homo sapiens GN=LARS PE=1 SV=2
FO/FU	none	0.267	0.674326	853.02	0.691	3	6	inferred	---	----	P33176	P33176|KINH_HUMAN Kinesin-1 heavy chain OS=Homo sapiens GN=KIF5B PE=1 SV=1
FO/FU	none	0.237	0.679321	859.34	0.691	3	8	inferred	---	----	P11586	P11586|C1TC_HUMAN C-1-tetrahydrofolate synthase, cytoplasmic OS=Homo sapiens GN=MTHFD1 PE=1 SV=3
FO/FU	none	0.47	0.677323	856.81	0.692	3	1	inferred	---	----	Q9NR50	Q9NR50|EI2BG_HUMAN Translation initiation factor eIF-2B subunit gamma OS=Homo sapiens GN=EIF2B3 PE=1 SV=1
FO/FU	none	2.187	0.682318	863.13	0.692	3	1	inferred	---	----	Q92688	Q92688|AN32B_HUMAN Acidic leucine-rich nuclear phosphoprotein 32 family member B OS=Homo sapiens GN=ANP32B PE=1 SV=1
FO/FU	none	0.563	0.682318	863.13	0.692	3	1	inferred	---	----	Q9Y295	Q9Y295|DRG1_HUMAN Developmentally-regulated GTP-binding protein 1 OS=Homo sapiens GN=DRG1 PE=1 SV=1
FO/FU	none	-0.509	0.683317	864.4	0.692	2	1	inferred	---	----	P46976	P46976|GLYG_HUMAN Glycogenin-1 OS=Homo sapiens GN=GYG1 PE=1 SV=4
FO/FU	none	0.459	0.685315	866.92	0.692	3	1	inferred	---	----	Q9UQB8	Q9UQB8|BAIP2_HUMAN Brain-specific angiogenesis inhibitor 1-associated protein 2 OS=Homo sapiens GN=BAIAP2 PE=1 SV=1
FO/FU	none	0.45	0.675325	854.29	0.692	3	2	inferred	---	----	O75874	O75874|IDHC_HUMAN Isocitrate dehydrogenase [NADP] cytoplasmic OS=Homo sapiens GN=IDH1 PE=1 SV=2
FO/FU	none	0.376	0.681319	861.87	0.692	3	2	unresolved	---	----	P11142;P54652	P11142|HSP7C_HUMAN Heat shock cognate 71 kDa protein OS=Homo sapiens GN=HSPA8 PE=1 SV=1
FO/FU	none	0.305	0.674326	853.02	0.692	3	3	inferred	---	----	Q9Y5Y7	Q9Y5Y7|LYVE1_HUMAN Lymphatic vessel endothelial hyaluronic acid receptor 1 OS=Homo sapiens GN=LYVE1 PE=1 SV=2
FO/FU	none	0.323	0.676324	855.55	0.692	3	3	inferred	---	----	Q13838	Q13838|DX39B_HUMAN Spliceosome RNA helicase DDX39B OS=Homo sapiens GN=DDX39B PE=1 SV=1
FO/FU	none	0.162	0.68032	860.6	0.692	3	13	inferred	---	----	P43652	P43652|AFAM_HUMAN Afamin OS=Homo sapiens GN=AFM PE=1 SV=1
FO/FU	none	-0.253	0.687313	869.45	0.693	3	4	inferred	---	----	P23396	P23396|RS3_HUMAN 40S ribosomal protein S3 OS=Homo sapiens GN=RPS3 PE=1 SV=2
FO/FU	none	0.408	0.689311	871.98	0.694	3	1	inferred	---	----	O00244	O00244|ATOX1_HUMAN Copper transport protein ATOX1 OS=Homo sapiens GN=ATOX1 PE=1 SV=1
FO/FU	none	0.307	0.69031	873.24	0.695	3	4	inferred	---	----	P00325	P00325|ADH1B_HUMAN Alcohol dehydrogenase 1B OS=Homo sapiens GN=ADH1B PE=1 SV=2
FO/FU	none	0.281	0.692308	875.77	0.696	3	4	inferred	---	----	Q9Y224	Q9Y224|RTRAF_HUMAN RNA transcription, translation and transport factor protein OS=Homo sapiens GN=RTRAF PE=1 SV=1
FO/FU	none	-0.304	0.693307	877.03	0.697	3	3	inferred	---	----	Q12882	Q12882|DPYD_HUMAN Dihydropyrimidine dehydrogenase [NADP(+)] OS=Homo sapiens GN=DPYD PE=1 SV=2
FO/FU	none	0.255	0.695305	879.56	0.698	3	5	inferred	---	----	O43707	O43707|ACTN4_HUMAN Alpha-actinin-4 OS=Homo sapiens GN=ACTN4 PE=1 SV=2
FO/FU	none	0.384	0.697303	882.09	0.7	3	1	inferred	---	----	O00193	O00193|SMAP_HUMAN Small acidic protein OS=Homo sapiens GN=SMAP PE=1 SV=1
FO/FU	none	-0.469	0.702298	888.41	0.701	3	1	inferred	---	----	Q01415	Q01415|GALK2_HUMAN N-acetylgalactosamine kinase OS=Homo sapiens GN=GALK2 PE=1 SV=1
FO/FU	none	0.555	0.713287	902.31	0.701	3	1	inferred	---	----	Q7Z4H3	Q7Z4H3|HDDC2_HUMAN HD domain-containing protein 2 OS=Homo sapiens GN=HDDC2 PE=1 SV=1
FO/FU	none	0.372	0.707293	894.73	0.701	3	2	inferred	---	----	O95777	O95777|LSM8_HUMAN U6 snRNA-associated Sm-like protein LSm8 OS=Homo sapiens GN=LSM8 PE=1 SV=3
FO/FU	none	1.796	0.708292	895.99	0.701	3	2	inferred	---	----	Q99417	Q99417|MYCBP_HUMAN c-Myc-binding protein OS=Homo sapiens GN=MYCBP PE=1 SV=3
FO/FU	none	0.433	0.71029	898.52	0.701	3	2	inferred	---	----	O00391	O00391|QSOX1_HUMAN Sulfhydryl oxidase 1 OS=Homo sapiens GN=QSOX1 PE=1 SV=3
FO/FU	none	-0.352	0.71029	898.52	0.701	3	2	inferred	---	----	P08709	P08709|FA7_HUMAN Coagulation factor VII OS=Homo sapiens GN=F7 PE=1 SV=1
FO/FU	none	0.356	0.701299	887.14	0.701	3	3	inferred	---	----	P23526	P23526|SAHH_HUMAN Adenosylhomocysteinase OS=Homo sapiens GN=AHCY PE=1 SV=4
FO/FU	none	-0.274	0.709291	897.25	0.701	3	3	inferred	---	----	P25398	P25398|RS12_HUMAN 40S ribosomal protein S12 OS=Homo sapiens GN=RPS12 PE=1 SV=3
FO/FU	none	0.25	0.699301	884.62	0.701	3	4	inferred	---	----	P04075	P04075|ALDOA_HUMAN Fructose-bisphosphate aldolase A OS=Homo sapiens GN=ALDOA PE=1 SV=2
FO/FU	none	0.223	0.706294	893.46	0.701	3	5	inferred	---	----	Q16555	Q16555|DPYL2_HUMAN Dihydropyrimidinase-related protein 2 OS=Homo sapiens GN=DPYSL2 PE=1 SV=1
FO/FU	none	-0.992	0.701299	887.14	0.702	1	1	inferred	---	----	Q9Y5S9	Q9Y5S9|RBM8A_HUMAN RNA-binding protein 8A OS=Homo sapiens GN=RBM8A PE=1 SV=1
FO/FU	none	-0.463	0.701299	887.14	0.702	3	1	inferred	---	----	Q6JBY9	Q6JBY9|CPZIP_HUMAN CapZ-interacting protein OS=Homo sapiens GN=RCSD1 PE=1 SV=1
FO/FU	none	-0.393	0.702298	888.41	0.702	3	1	inferred	---	----	P55263	P55263|ADK_HUMAN Adenosine kinase OS=Homo sapiens GN=ADK PE=1 SV=2
FO/FU	none	0.476	0.704296	890.93	0.702	3	1	inferred	---	----	P36969	P36969|GPX4_HUMAN Phospholipid hydroperoxide glutathione peroxidase, mitochondrial OS=Homo sapiens GN=GPX4 PE=1 SV=3
FO/FU	none	-0.448	0.705295	892.2	0.702	3	1	unresolved	---	----	B7ZKJ8;Q14624	B7ZKJ8|B7ZKJ8_HUMAN ITIH4 protein OS=Homo sapiens GN=ITIH4 PE=1 SV=1
FO/FU	none	0.384	0.706294	893.46	0.702	3	1	inferred	---	----	Q8TDQ7	Q8TDQ7|GNPI2_HUMAN Glucosamine-6-phosphate isomerase 2 OS=Homo sapiens GN=GNPDA2 PE=1 SV=1
FO/FU	none	-0.423	0.707293	894.73	0.702	3	1	unresolved	---	----	P60842;Q14240	P60842|IF4A1_HUMAN Eukaryotic initiation factor 4A-I OS=Homo sapiens GN=EIF4A1 PE=1 SV=1
FO/FU	none	0.53	0.712288	901.04	0.702	2	1	inferred	---	----	Q00688	Q00688|FKBP3_HUMAN Peptidyl-prolyl cis-trans isomerase FKBP3 OS=Homo sapiens GN=FKBP3 PE=1 SV=1
FO/FU	none	-0.663	0.713287	902.31	0.702	2	1	inferred	---	----	P51397	P51397|DAP1_HUMAN Death-associated protein 1 OS=Homo sapiens GN=DAP PE=1 SV=3
FO/FU	none	-0.323	0.703297	889.67	0.702	3	2	inferred	---	----	Q9NR45	Q9NR45|SIAS_HUMAN Sialic acid synthase OS=Homo sapiens GN=NANS PE=1 SV=2
FO/FU	none	-0.363	0.706294	893.46	0.702	3	2	inferred	---	----	Q9BTW9	Q9BTW9|TBCD_HUMAN Tubulin-specific chaperone D OS=Homo sapiens GN=TBCD PE=1 SV=2
FO/FU	none	0.32	0.712288	901.04	0.702	3	2	inferred	---	----	P46821	P46821|MAP1B_HUMAN Microtubule-associated protein 1B OS=Homo sapiens GN=MAP1B PE=1 SV=2
FO/FU	none	1.571	0.713287	902.31	0.702	3	2	inferred	---	----	Q9Y3A5	Q9Y3A5|SBDS_HUMAN Ribosome maturation protein SBDS OS=Homo sapiens GN=SBDS PE=1 SV=4
FO/FU	none	1.321	0.704296	890.93	0.702	3	3	inferred	---	----	P55735	P55735|SEC13_HUMAN Protein SEC13 homolog OS=Homo sapiens GN=SEC13 PE=1 SV=3
FO/FU	none	-0.215	0.708292	895.99	0.702	3	7	inferred	---	----	P02649	P02649|APOE_HUMAN Apolipoprotein E OS=Homo sapiens GN=APOE PE=1 SV=1
FO/FU	none	0.2	0.709291	897.25	0.702	3	8	inferred	---	----	P55060	P55060|XPO2_HUMAN Exportin-2 OS=Homo sapiens GN=CSE1L PE=1 SV=3
FO/FU	none	0.558	0.717283	907.36	0.703	3	1	inferred	---	----	P02751	P02751|FINC_HUMAN Fibronectin OS=Homo sapiens GN=FN1 PE=1 SV=4
FO/FU	none	1.747	0.718282	908.63	0.703	3	1	inferred	---	----	Q9Y3Q8	Q9Y3Q8|T22D4_HUMAN TSC22 domain family protein 4 OS=Homo sapiens GN=TSC22D4 PE=1 SV=2
FO/FU	none	0.454	0.718282	908.63	0.703	3	1	unresolved	---	----	Q9H4A3;Q9Y3S1	Q9H4A3|WNK1_HUMAN Serine/threonine-protein kinase WNK1 OS=Homo sapiens GN=WNK1 PE=1 SV=2
FO/FU	none	-0.626	0.722278	913.68	0.703	2	1	inferred	---	----	P05062	P05062|ALDOB_HUMAN Fructose-bisphosphate aldolase B OS=Homo sapiens GN=ALDOB PE=1 SV=2
FO/FU	none	-0.304	0.717283	907.36	0.703	3	2	inferred	---	----	Q9UJU6	Q9UJU6|DBNL_HUMAN Drebrin-like protein OS=Homo sapiens GN=DBNL PE=1 SV=1
FO/FU	none	0.25	0.715285	904.84	0.703	3	3	inferred	---	----	Q07960	Q07960|RHG01_HUMAN Rho GTPase-activating protein 1 OS=Homo sapiens GN=ARHGAP1 PE=1 SV=1
FO/FU	none	0.438	0.717283	907.36	0.704	3	1	inferred	---	----	P09417	P09417|DHPR_HUMAN Dihydropteridine reductase OS=Homo sapiens GN=QDPR PE=1 SV=2
FO/FU	none	-0.587	0.72028	911.15	0.704	2	1	inferred	---	----	Q9H6Z4	Q9H6Z4|RANB3_HUMAN Ran-binding protein 3 OS=Homo sapiens GN=RANBP3 PE=1 SV=1
FO/FU	none	0.398	0.72028	911.15	0.704	3	1	inferred	---	----	O75340	O75340|PDCD6_HUMAN Programmed cell death protein 6 OS=Homo sapiens GN=PDCD6 PE=1 SV=1
FO/FU	none	0.269	0.722278	913.68	0.704	3	4	inferred	---	----	P47756-2	P47756-2|CAPZB_HUMAN Isoform 2 of F-actin-capping protein subunit beta OS=Homo sapiens GN=CAPZB
FO/FU	none	-0.177	0.721279	912.42	0.704	3	6	inferred	---	----	P61221	P61221|ABCE1_HUMAN ATP-binding cassette sub-family E member 1 OS=Homo sapiens GN=ABCE1 PE=1 SV=1
FO/FU	none	-0.192	0.722278	913.68	0.704	3	7	inferred	---	----	P49189	P49189|AL9A1_HUMAN 4-trimethylaminobutyraldehyde dehydrogenase OS=Homo sapiens GN=ALDH9A1 PE=1 SV=3
FO/FU	none	0.289	0.724276	916.21	0.705	3	2	inferred	---	----	Q9BUH6	Q9BUH6|PAXX_HUMAN Protein PAXX OS=Homo sapiens GN=PAXX PE=1 SV=2
FO/FU	none	-0.364	0.725275	917.47	0.705	3	2	inferred	---	----	Q9BT78	Q9BT78|CSN4_HUMAN COP9 signalosome complex subunit 4 OS=Homo sapiens GN=COPS4 PE=1 SV=1
FO/FU	none	0.412	0.726274	918.74	0.705	3	2	inferred	---	----	Q9NXG2	Q9NXG2|THUM1_HUMAN THUMP domain-containing protein 1 OS=Homo sapiens GN=THUMPD1 PE=1 SV=2
FO/FU	none	0.287	0.728272	921.26	0.706	3	2	inferred	---	----	Q9H0W9	Q9H0W9|CK054_HUMAN Ester hydrolase C11orf54 OS=Homo sapiens GN=C11orf54 PE=1 SV=1
FO/FU	none	1.405	0.728272	921.26	0.706	3	3	inferred	---	----	P47914	P47914|RL29_HUMAN 60S ribosomal protein L29 OS=Homo sapiens GN=RPL29 PE=1 SV=2
FO/FU	none	0.266	0.726274	918.74	0.706	3	4	inferred	---	----	P52907	P52907|CAZA1_HUMAN F-actin-capping protein subunit alpha-1 OS=Homo sapiens GN=CAPZA1 PE=1 SV=3
FO/FU	none	-1.42	0.731269	925.05	0.708	3	2	inferred	---	----	P51858	P51858|HDGF_HUMAN Hepatoma-derived growth factor OS=Homo sapiens GN=HDGF PE=1 SV=1
FO/FU	none	-0.261	0.732268	926.32	0.708	3	3	inferred	---	----	Q9H4A4	Q9H4A4|AMPB_HUMAN Aminopeptidase B OS=Homo sapiens GN=RNPEP PE=1 SV=2
FO/FU	none	0.381	0.732268	926.32	0.709	3	1	inferred	---	----	Q8WYA0	Q8WYA0|IFT81_HUMAN Intraflagellar transport protein 81 homolog OS=Homo sapiens GN=IFT81 PE=1 SV=1
FO/FU	none	0.33	0.736264	931.37	0.709	3	1	inferred	---	----	O75347	O75347|TBCA_HUMAN Tubulin-specific chaperone A OS=Homo sapiens GN=TBCA PE=1 SV=3
FO/FU	none	-0.341	0.735265	930.11	0.709	3	2	inferred	---	----	Q9NQW7	Q9NQW7|XPP1_HUMAN Xaa-Pro aminopeptidase 1 OS=Homo sapiens GN=XPNPEP1 PE=1 SV=3
FO/FU	none	0.257	0.735265	930.11	0.709	3	2	inferred	---	----	P68402	P68402|PA1B2_HUMAN Platelet-activating factor acetylhydrolase IB subunit beta OS=Homo sapiens GN=PAFAH1B2 PE=1 SV=1
FO/FU	none	0.209	0.737263	932.64	0.709	3	4	inferred	---	----	P52788	P52788|SPSY_HUMAN Spermine synthase OS=Homo sapiens GN=SMS PE=1 SV=2
FO/FU	none	-1.391	0.737263	932.64	0.71	2	2	inferred	---	----	P61289	P61289|PSME3_HUMAN Proteasome activator complex subunit 3 OS=Homo sapiens GN=PSME3 PE=1 SV=1
FO/FU	none	0.211	0.739261	935.16	0.71	3	4	inferred	---	----	Q15631	Q15631|TSN_HUMAN Translin OS=Homo sapiens GN=TSN PE=1 SV=1
FO/FU	none	-0.168	0.735265	930.11	0.71	3	8	inferred	---	----	Q99873	Q99873|ANM1_HUMAN Protein arginine N-methyltransferase 1 OS=Homo sapiens GN=PRMT1 PE=1 SV=2
FO/FU	none	-0.363	0.735265	930.11	0.711	3	1	inferred	---	----	Q13243	Q13243|SRSF5_HUMAN Serine/arginine-rich splicing factor 5 OS=Homo sapiens GN=SRSF5 PE=1 SV=1
FO/FU	none	0.347	0.757243	957.91	0.711	3	1	inferred	---	----	P14174	P14174|MIF_HUMAN Macrophage migration inhibitory factor OS=Homo sapiens GN=MIF PE=1 SV=4
FO/FU	none	-0.324	0.757243	957.91	0.711	3	1	inferred	---	----	P18621	P18621|RL17_HUMAN 60S ribosomal protein L17 OS=Homo sapiens GN=RPL17 PE=1 SV=3
FO/FU	none	-0.289	0.739261	935.16	0.711	3	2	inferred	---	----	P35611	P35611|ADDA_HUMAN Alpha-adducin OS=Homo sapiens GN=ADD1 PE=1 SV=2
FO/FU	none	1.915	0.741259	937.69	0.711	3	2	inferred	---	----	Q96HC4	Q96HC4|PDLI5_HUMAN PDZ and LIM domain protein 5 OS=Homo sapiens GN=PDLIM5 PE=1 SV=5
FO/FU	none	0.273	0.756244	956.65	0.711	3	2	inferred	---	----	P24534	P24534|EF1B_HUMAN Elongation factor 1-beta OS=Homo sapiens GN=EEF1B2 PE=1 SV=3
FO/FU	none	0.193	0.755245	955.38	0.711	3	3	inferred	---	----	O43175	O43175|SERA_HUMAN D-3-phosphoglycerate dehydrogenase OS=Homo sapiens GN=PHGDH PE=1 SV=4
FO/FU	none	0.181	0.753247	952.86	0.711	3	5	inferred	---	----	P30566	P30566|PUR8_HUMAN Adenylosuccinate lyase OS=Homo sapiens GN=ADSL PE=1 SV=2
FO/FU	none	0.491	0.743257	940.22	0.712	3	1	inferred	---	----	Q9Y520	Q9Y520|PRC2C_HUMAN Protein PRRC2C OS=Homo sapiens GN=PRRC2C PE=1 SV=4
FO/FU	none	0.322	0.753247	952.86	0.712	3	1	inferred	---	----	P99999	P99999|CYC_HUMAN Cytochrome c OS=Homo sapiens GN=CYCS PE=1 SV=2
FO/FU	none	-0.785	0.755245	955.38	0.712	1	1	inferred	---	----	A0A075B6P5	A0A075B6P5|KV228_HUMAN Immunoglobulin kappa variable 2-28 OS=Homo sapiens GN=IGKV2-28 PE=3 SV=1
FO/FU	none	-1.434	0.757243	957.91	0.712	3	1	inferred	---	----	P48681	P48681|NEST_HUMAN Nestin OS=Homo sapiens GN=NES PE=1 SV=2
FO/FU	none	-0.33	0.759241	960.44	0.712	3	1	inferred	---	----	C9J6K1	C9J6K1|CS081_HUMAN Putative uncharacterized protein C19orf81 OS=Homo sapiens GN=C19orf81 PE=4 SV=1
FO/FU	none	-0.279	0.753247	952.86	0.712	3	2	inferred	---	----	P06733	P06733|ENOA_HUMAN Alpha-enolase OS=Homo sapiens GN=ENO1 PE=1 SV=2
FO/FU	none	-0.197	0.755245	955.38	0.712	3	4	inferred	---	----	Q13421	Q13421|MSLN_HUMAN Mesothelin OS=Homo sapiens GN=MSLN PE=1 SV=2
FO/FU	none	0.191	0.756244	956.65	0.712	3	4	inferred	---	----	P54652	P54652|HSP72_HUMAN Heat shock-related 70 kDa protein 2 OS=Homo sapiens GN=HSPA2 PE=1 SV=1
FO/FU	none	0.473	0.743257	940.22	0.713	3	1	inferred	---	----	Q9ULC4	Q9ULC4|MCTS1_HUMAN Malignant T-cell-amplified sequence 1 OS=Homo sapiens GN=MCTS1 PE=1 SV=1
FO/FU	none	-0.493	0.744256	941.48	0.713	3	1	inferred	---	----	Q7Z406	Q7Z406|MYH14_HUMAN Myosin-14 OS=Homo sapiens GN=MYH14 PE=1 SV=2
FO/FU	none	-0.469	0.745255	942.75	0.713	3	1	inferred	---	----	Q9Y3I0	Q9Y3I0|RTCB_HUMAN tRNA-splicing ligase RtcB homolog OS=Homo sapiens GN=RTCB PE=1 SV=1
FO/FU	none	0.373	0.749251	947.8	0.713	3	1	inferred	---	----	P19838	P19838|NFKB1_HUMAN Nuclear factor NF-kappa-B p105 subunit OS=Homo sapiens GN=NFKB1 PE=1 SV=2
FO/FU	none	-0.767	0.751249	950.33	0.713	1	1	inferred	---	----	P01714	P01714|LV319_HUMAN Immunoglobulin lambda variable 3-19 OS=Homo sapiens GN=IGLV3-19 PE=1 SV=2
FO/FU	none	-0.384	0.751249	950.33	0.713	3	1	inferred	---	----	O14558	O14558|HSPB6_HUMAN Heat shock protein beta-6 OS=Homo sapiens GN=HSPB6 PE=1 SV=2
FO/FU	none	0.274	0.745255	942.75	0.713	3	2	unresolved	---	----	F8W543;P55209	F8W543|F8W543_HUMAN Nucleosome assembly protein 1-like 1 OS=Homo sapiens GN=NAP1L1 PE=1 SV=1
FO/FU	none	0.29	0.749251	947.8	0.713	3	2	inferred	---	----	Q92696	Q92696|PGTA_HUMAN Geranylgeranyl transferase type-2 subunit alpha OS=Homo sapiens GN=RABGGTA PE=1 SV=2
FO/FU	none	0.344	0.75025	949.07	0.713	3	2	inferred	---	----	P13693	P13693|TCTP_HUMAN Translationally-controlled tumor protein OS=Homo sapiens GN=TPT1 PE=1 SV=1
FO/FU	none	-0.281	0.752248	951.59	0.713	3	2	inferred	---	----	P49458	P49458|SRP09_HUMAN Signal recognition particle 9 kDa protein OS=Homo sapiens GN=SRP9 PE=1 SV=2
FO/FU	none	-0.31	0.753247	952.86	0.713	3	2	inferred	---	----	P55327-4	P55327-4|TPD52_HUMAN Isoform 4 of Tumor protein D52 OS=Homo sapiens GN=TPD52
FO/FU	none	0.159	0.753247	952.86	0.713	3	8	inferred	---	----	P34932	P34932|HSP74_HUMAN Heat shock 70 kDa protein 4 OS=Homo sapiens GN=HSPA4 PE=1 SV=4
FO/FU	none	1.429	0.747253	945.27	0.714	3	1	unresolved	---	----	P00325;P00326	P00325|ADH1B_HUMAN Alcohol dehydrogenase 1B OS=Homo sapiens GN=ADH1B PE=1 SV=2
FO/FU	none	-0.379	0.748252	946.54	0.714	3	1	inferred	---	----	O00170	O00170|AIP_HUMAN AH receptor-interacting protein OS=Homo sapiens GN=AIP PE=1 SV=2
FO/FU	none	0.481	0.749251	947.8	0.714	2	1	inferred	---	----	O75674	O75674|TM1L1_HUMAN TOM1-like protein 1 OS=Homo sapiens GN=TOM1L1 PE=1 SV=2
FO/FU	none	0.173	0.749251	947.8	0.714	3	4	inferred	---	----	P10155	P10155|RO60_HUMAN 60 kDa SS-A/Ro ribonucleoprotein OS=Homo sapiens GN=TROVE2 PE=1 SV=2
FO/FU	none	0.349	0.749251	947.8	0.715	3	1	inferred	---	----	P68032	P68032|ACTC_HUMAN Actin, alpha cardiac muscle 1 OS=Homo sapiens GN=ACTC1 PE=1 SV=1
FO/FU	none	0.376	0.763237	965.49	0.715	3	1	unresolved	---	----	P17858;Q01813	P17858|PFKAL_HUMAN ATP-dependent 6-phosphofructokinase, liver type OS=Homo sapiens GN=PFKL PE=1 SV=6
FO/FU	none	-0.293	0.765235	968.02	0.716	3	2	inferred	---	----	Q5SRE7	Q5SRE7|PHYD1_HUMAN Phytanoyl-CoA dioxygenase domain-containing protein 1 OS=Homo sapiens GN=PHYHD1 PE=1 SV=2
FO/FU	none	-0.237	0.764236	966.76	0.716	3	3	inferred	---	----	P61106	P61106|RAB14_HUMAN Ras-related protein Rab-14 OS=Homo sapiens GN=RAB14 PE=1 SV=4
FO/FU	none	-0.436	0.768232	971.81	0.718	3	1	inferred	---	----	P41743	P41743|KPCI_HUMAN Protein kinase C iota type OS=Homo sapiens GN=PRKCI PE=1 SV=2
FO/FU	none	0.237	0.769231	973.08	0.718	3	2	inferred	---	----	Q16543	Q16543|CDC37_HUMAN Hsp90 co-chaperone Cdc37 OS=Homo sapiens GN=CDC37 PE=1 SV=1
FO/FU	none	0.229	0.769231	973.08	0.718	3	5	inferred	---	----	Q9C0C2	Q9C0C2|TB182_HUMAN 182 kDa tankyrase-1-binding protein OS=Homo sapiens GN=TNKS1BP1 PE=1 SV=4
FO/FU	none	0.204	0.769231	973.08	0.719	3	2	inferred	---	----	P27482	P27482|CALL3_HUMAN Calmodulin-like protein 3 OS=Homo sapiens GN=CALML3 PE=1 SV=2
FO/FU	none	0.239	0.771229	975.6	0.719	3	2	inferred	---	----	Q9Y2T2	Q9Y2T2|AP3M1_HUMAN AP-3 complex subunit mu-1 OS=Homo sapiens GN=AP3M1 PE=1 SV=1
FO/FU	none	0.112	0.772228	976.87	0.719	3	20	inferred	---	----	P03952	P03952|KLKB1_HUMAN Plasma kallikrein OS=Homo sapiens GN=KLKB1 PE=1 SV=1
FO/FU	none	-1.274	0.773227	978.13	0.72	3	2	inferred	---	----	P48740	P48740|MASP1_HUMAN Mannan-binding lectin serine protease 1 OS=Homo sapiens GN=MASP1 PE=1 SV=3
FO/FU	none	-0.357	0.776224	981.92	0.721	3	1	inferred	---	----	O00233	O00233|PSMD9_HUMAN 26S proteasome non-ATPase regulatory subunit 9 OS=Homo sapiens GN=PSMD9 PE=1 SV=3
FO/FU	none	0.418	0.778222	984.45	0.722	2	1	inferred	---	----	Q9NZL4	Q9NZL4|HPBP1_HUMAN Hsp70-binding protein 1 OS=Homo sapiens GN=HSPBP1 PE=1 SV=1
FO/FU	none	0.314	0.776224	981.92	0.722	3	2	inferred	---	----	P21266	P21266|GSTM3_HUMAN Glutathione S-transferase Mu 3 OS=Homo sapiens GN=GSTM3 PE=1 SV=3
FO/FU	none	-0.336	0.777223	983.19	0.722	3	2	inferred	---	----	P09104	P09104|ENOG_HUMAN Gamma-enolase OS=Homo sapiens GN=ENO2 PE=1 SV=3
FO/FU	none	-0.277	0.779221	985.71	0.723	3	1	inferred	---	----	Q14232	Q14232|EI2BA_HUMAN Translation initiation factor eIF-2B subunit alpha OS=Homo sapiens GN=EIF2B1 PE=1 SV=1
FO/FU	none	-0.599	0.78022	986.98	0.723	3	6	inferred	---	----	P22102	P22102|PUR2_HUMAN Trifunctional purine biosynthetic protein adenosine-3 OS=Homo sapiens GN=GART PE=1 SV=1
FO/FU	none	-0.446	0.782218	989.51	0.724	1	1	inferred	---	----	Q6P1N9	Q6P1N9|TATD1_HUMAN Putative deoxyribonuclease TATDN1 OS=Homo sapiens GN=TATDN1 PE=1 SV=2
FO/FU	none	0.342	0.782218	989.51	0.724	2	1	inferred	---	----	Q01432	Q01432|AMPD3_HUMAN AMP deaminase 3 OS=Homo sapiens GN=AMPD3 PE=1 SV=1
FO/FU	none	1.202	0.783217	990.77	0.724	3	1	inferred	---	----	Q9BVM2	Q9BVM2|DPCD_HUMAN Protein DPCD OS=Homo sapiens GN=DPCD PE=1 SV=2
FO/FU	none	1.026	0.784216	992.03	0.725	3	2	inferred	---	----	O43598	O43598|DNPH1_HUMAN 2'-deoxynucleoside 5'-phosphate N-hydrolase 1 OS=Homo sapiens GN=DNPH1 PE=1 SV=1
FO/FU	none	-0.328	0.788212	997.09	0.727	2	1	inferred	---	----	P47989	P47989|XDH_HUMAN Xanthine dehydrogenase/oxidase OS=Homo sapiens GN=XDH PE=1 SV=4
FO/FU	none	-0.613	0.791209	1000.88	0.727	1	1	inferred	---	----	Q53T59	Q53T59|H1BP3_HUMAN HCLS1-binding protein 3 OS=Homo sapiens GN=HS1BP3 PE=1 SV=1
FO/FU	none	0.284	0.792208	1002.14	0.727	3	1	inferred	---	----	P49903	P49903|SPS1_HUMAN Selenide, water dikinase 1 OS=Homo sapiens GN=SEPHS1 PE=1 SV=2
FO/FU	none	0.343	0.801199	1013.52	0.727	3	1	inferred	---	----	Q99426	Q99426|TBCB_HUMAN Tubulin-folding cofactor B OS=Homo sapiens GN=TBCB PE=1 SV=2
FO/FU	none	-0.439	0.802198	1014.78	0.727	2	1	inferred	---	----	P63165	P63165|SUMO1_HUMAN Small ubiquitin-related modifier 1 OS=Homo sapiens GN=SUMO1 PE=1 SV=1
FO/FU	none	0.325	0.802198	1014.78	0.727	3	1	inferred	---	----	P53999	P53999|TCP4_HUMAN Activated RNA polymerase II transcriptional coactivator p15 OS=Homo sapiens GN=SUB1 PE=1 SV=3
FO/FU	none	0.196	0.787213	995.82	0.727	3	2	inferred	---	----	B9A064	B9A064|IGLL5_HUMAN Immunoglobulin lambda-like polypeptide 5 OS=Homo sapiens GN=IGLL5 PE=2 SV=2
FO/FU	none	-0.257	0.797203	1008.46	0.727	3	2	inferred	---	----	Q8WX93	Q8WX93|PALLD_HUMAN Palladin OS=Homo sapiens GN=PALLD PE=1 SV=3
FO/FU	none	-0.286	0.798202	1009.73	0.727	3	2	inferred	---	----	P04899	P04899|GNAI2_HUMAN Guanine nucleotide-binding protein G(i) subunit alpha-2 OS=Homo sapiens GN=GNAI2 PE=1 SV=3
FO/FU	none	-0.168	0.794206	1004.67	0.727	3	5	inferred	---	----	P09914	P09914|IFIT1_HUMAN Interferon-induced protein with tetratricopeptide repeats 1 OS=Homo sapiens GN=IFIT1 PE=1 SV=2
FO/FU	none	0.114	0.798202	1009.73	0.727	3	11	inferred	---	----	P08670	P08670|VIME_HUMAN Vimentin OS=Homo sapiens GN=VIM PE=1 SV=4
FO/FU	none	0.279	0.795205	1005.93	0.728	3	1	inferred	---	----	P28074	P28074|PSB5_HUMAN Proteasome subunit beta type-5 OS=Homo sapiens GN=PSMB5 PE=1 SV=3
FO/FU	none	-0.237	0.797203	1008.46	0.728	3	1	inferred	---	----	Q53GD3	Q53GD3|CTL4_HUMAN Choline transporter-like protein 4 OS=Homo sapiens GN=SLC44A4 PE=1 SV=2
FO/FU	none	-0.483	0.801199	1013.52	0.728	2	1	inferred	---	----	P13473	P13473|LAMP2_HUMAN Lysosome-associated membrane glycoprotein 2 OS=Homo sapiens GN=LAMP2 PE=1 SV=2
FO/FU	none	-1.362	0.794206	1004.67	0.728	3	2	inferred	---	----	P26447	P26447|S10A4_HUMAN Protein S100-A4 OS=Homo sapiens GN=S100A4 PE=1 SV=1
FO/FU	none	0.269	0.797203	1008.46	0.728	3	2	inferred	---	----	P47755	P47755|CAZA2_HUMAN F-actin-capping protein subunit alpha-2 OS=Homo sapiens GN=CAPZA2 PE=1 SV=3
FO/FU	none	-0.198	0.804196	1017.31	0.728	3	2	inferred	---	----	Q6UWP2	Q6UWP2|DHR11_HUMAN Dehydrogenase/reductase SDR family member 11 OS=Homo sapiens GN=DHRS11 PE=1 SV=1
FO/FU	none	-0.213	0.789211	998.35	0.728	3	3	inferred	---	----	P67809	P67809|YBOX1_HUMAN Nuclease-sensitive element-binding protein 1 OS=Homo sapiens GN=YBX1 PE=1 SV=3
FO/FU	none	-0.191	0.792208	1002.14	0.728	3	3	inferred	---	----	P11940	P11940|PABP1_HUMAN Polyadenylate-binding protein 1 OS=Homo sapiens GN=PABPC1 PE=1 SV=2
FO/FU	none	-0.174	0.801199	1013.52	0.728	3	3	inferred	---	----	Q13263	Q13263|TIF1B_HUMAN Transcription intermediary factor 1-beta OS=Homo sapiens GN=TRIM28 PE=1 SV=5
FO/FU	none	0.15	0.79021	999.62	0.728	3	4	inferred	---	----	Q2TAA2	Q2TAA2|IAH1_HUMAN Isoamyl acetate-hydrolyzing esterase 1 homolog OS=Homo sapiens GN=IAH1 PE=1 SV=1
FO/FU	none	0.172	0.796204	1007.2	0.728	3	4	inferred	---	----	P63208	P63208|SKP1_HUMAN S-phase kinase-associated protein 1 OS=Homo sapiens GN=SKP1 PE=1 SV=2
FO/FU	none	-0.151	0.8002	1012.25	0.728	3	5	inferred	---	----	Q9Y333	Q9Y333|LSM2_HUMAN U6 snRNA-associated Sm-like protein LSm2 OS=Homo sapiens GN=LSM2 PE=1 SV=1
FO/FU	none	0.162	0.79021	999.62	0.728	3	6	inferred	---	----	P26639	P26639|SYTC_HUMAN Threonine--tRNA ligase, cytoplasmic OS=Homo sapiens GN=TARS PE=1 SV=3
FO/FU	none	-0.166	0.791209	1000.88	0.728	3	6	inferred	---	----	O00151	O00151|PDLI1_HUMAN PDZ and LIM domain protein 1 OS=Homo sapiens GN=PDLIM1 PE=1 SV=4
FO/FU	none	-0.128	0.8002	1012.25	0.728	3	9	inferred	---	----	Q9UQ80	Q9UQ80|PA2G4_HUMAN Proliferation-associated protein 2G4 OS=Homo sapiens GN=PA2G4 PE=1 SV=3
FO/FU	none	0.275	0.794206	1004.67	0.729	3	1	inferred	---	----	Q15126	Q15126|PMVK_HUMAN Phosphomevalonate kinase OS=Homo sapiens GN=PMVK PE=1 SV=3
FO/FU	none	-0.291	0.797203	1008.46	0.729	3	1	inferred	---	----	O75628	O75628|REM1_HUMAN GTP-binding protein REM 1 OS=Homo sapiens GN=REM1 PE=1 SV=2
FO/FU	none	0.318	0.806194	1019.84	0.729	3	1	inferred	---	----	O60271	O60271|JIP4_HUMAN C-Jun-amino-terminal kinase-interacting protein 4 OS=Homo sapiens GN=SPAG9 PE=1 SV=4
FO/FU	none	0.252	0.815185	1031.21	0.73	3	1	inferred	---	----	P61586	P61586|RHOA_HUMAN Transforming protein RhoA OS=Homo sapiens GN=RHOA PE=1 SV=1
FO/FU	none	-0.392	0.812188	1027.42	0.731	3	1	inferred	---	----	P63010	P63010|AP2B1_HUMAN AP-2 complex subunit beta OS=Homo sapiens GN=AP2B1 PE=1 SV=1
FO/FU	none	1.021	0.813187	1028.68	0.731	3	1	inferred	---	----	Q96K76	Q96K76|UBP47_HUMAN Ubiquitin carboxyl-terminal hydrolase 47 OS=Homo sapiens GN=USP47 PE=1 SV=3
FO/FU	none	1.552	0.814186	1029.95	0.731	3	1	unresolved	---	----	P09104;P13929	P09104|ENOG_HUMAN Gamma-enolase OS=Homo sapiens GN=ENO2 PE=1 SV=3
FO/FU	none	0.242	0.815185	1031.21	0.731	3	1	inferred	---	----	O43747	O43747|AP1G1_HUMAN AP-1 complex subunit gamma-1 OS=Homo sapiens GN=AP1G1 PE=1 SV=5
FO/FU	none	0.245	0.814186	1029.95	0.731	3	2	inferred	---	----	P62899	P62899|RL31_HUMAN 60S ribosomal protein L31 OS=Homo sapiens GN=RPL31 PE=1 SV=1
FO/FU	none	-0.123	0.815185	1031.21	0.731	3	4	inferred	---	----	P17936	P17936|IBP3_HUMAN Insulin-like growth factor-binding protein 3 OS=Homo sapiens GN=IGFBP3 PE=1 SV=2
FO/FU	none	-1.208	0.809191	1023.63	0.732	3	1	unresolved	---	----	B4DPQ0;Q9NZP8	B4DPQ0|B4DPQ0_HUMAN Complement C1r subcomponent OS=Homo sapiens GN=C1R PE=1 SV=1
FO/FU	none	0.241	0.818182	1035	0.732	3	1	unresolved	---	----	P04264;P35908;Q7Z794	P04264|K2C1_HUMAN Keratin, type II cytoskeletal 1 OS=Homo sapiens GN=KRT1 PE=1 SV=6
FO/FU	none	0.396	0.819181	1036.26	0.732	2	1	inferred	---	----	P46459	P46459|NSF_HUMAN Vesicle-fusing ATPase OS=Homo sapiens GN=NSF PE=1 SV=3
FO/FU	none	-0.248	0.812188	1027.42	0.732	3	2	inferred	---	----	Q9Y259	Q9Y259|CHKB_HUMAN Choline/ethanolamine kinase OS=Homo sapiens GN=CHKB PE=1 SV=3
FO/FU	none	-0.182	0.812188	1027.42	0.732	3	3	inferred	---	----	P22891	P22891|PROZ_HUMAN Vitamin K-dependent protein Z OS=Homo sapiens GN=PROZ PE=1 SV=2
FO/FU	none	-0.187	0.813187	1028.68	0.732	3	3	inferred	---	----	P16401	P16401|H15_HUMAN Histone H1.5 OS=Homo sapiens GN=HIST1H1B PE=1 SV=3
FO/FU	none	0.182	0.817183	1033.74	0.732	3	3	inferred	---	----	P05546	P05546|HEP2_HUMAN Heparin cofactor 2 OS=Homo sapiens GN=SERPIND1 PE=1 SV=3
FO/FU	none	-0.327	0.812188	1027.42	0.733	3	1	inferred	---	----	P06396	P06396|GELS_HUMAN Gelsolin OS=Homo sapiens GN=GSN PE=1 SV=1
FO/FU	none	0.252	0.82018	1037.53	0.733	3	1	inferred	---	----	Q6GMV3	Q6GMV3|PTRD1_HUMAN Putative peptidyl-tRNA hydrolase PTRHD1 OS=Homo sapiens GN=PTRHD1 PE=1 SV=1
FO/FU	none	0.543	0.821179	1038.79	0.733	1	1	inferred	---	----	Q9UEY8	Q9UEY8|ADDG_HUMAN Gamma-adducin OS=Homo sapiens GN=ADD3 PE=1 SV=1
FO/FU	none	-1.273	0.823177	1041.32	0.733	3	1	inferred	---	----	Q9Y5K5	Q9Y5K5|UCHL5_HUMAN Ubiquitin carboxyl-terminal hydrolase isozyme L5 OS=Homo sapiens GN=UCHL5 PE=1 SV=3
FO/FU	none	-0.274	0.823177	1041.32	0.733	3	1	inferred	---	----	P61764	P61764|STXB1_HUMAN Syntaxin-binding protein 1 OS=Homo sapiens GN=STXBP1 PE=1 SV=1
FO/FU	none	0.265	0.824176	1042.58	0.733	3	1	inferred	---	----	P62888	P62888|RL30_HUMAN 60S ribosomal protein L30 OS=Homo sapiens GN=RPL30 PE=1 SV=2
FO/FU	none	-0.277	0.828172	1047.64	0.733	3	1	inferred	---	----	Q96DG6	Q96DG6|CMBL_HUMAN Carboxymethylenebutenolidase homolog OS=Homo sapiens GN=CMBL PE=1 SV=1
FO/FU	none	-0.166	0.811189	1026.15	0.733	3	2	inferred	---	----	Q13153	Q13153|PAK1_HUMAN Serine/threonine-protein kinase PAK 1 OS=Homo sapiens GN=PAK1 PE=1 SV=2
FO/FU	none	0.278	0.812188	1027.42	0.733	3	2	inferred	---	----	Q9NQ79	Q9NQ79|CRAC1_HUMAN Cartilage acidic protein 1 OS=Homo sapiens GN=CRTAC1 PE=1 SV=2
FO/FU	none	0.204	0.828172	1047.64	0.733	3	2	inferred	---	----	Q8N573	Q8N573|OXR1_HUMAN Oxidation resistance protein 1 OS=Homo sapiens GN=OXR1 PE=1 SV=2
FO/FU	none	0.184	0.829171	1048.9	0.733	3	2	inferred	---	----	Q9P2T1	Q9P2T1|GMPR2_HUMAN GMP reductase 2 OS=Homo sapiens GN=GMPR2 PE=1 SV=1
FO/FU	none	0.188	0.83017	1050.16	0.733	3	2	inferred	---	----	Q13347	Q13347|EIF3I_HUMAN Eukaryotic translation initiation factor 3 subunit I OS=Homo sapiens GN=EIF3I PE=1 SV=1
FO/FU	none	0.169	0.822178	1040.05	0.733	3	4	inferred	---	----	Q15018	Q15018|ABRX2_HUMAN BRISC complex subunit Abraxas 2 OS=Homo sapiens GN=ABRAXAS2 PE=1 SV=2
FO/FU	none	0.245	0.826174	1045.11	0.734	3	1	inferred	---	----	P63173	P63173|RL38_HUMAN 60S ribosomal protein L38 OS=Homo sapiens GN=RPL38 PE=1 SV=2
FO/FU	none	0.872	0.828172	1047.64	0.734	3	1	inferred	---	----	P63098	P63098|CANB1_HUMAN Calcineurin subunit B type 1 OS=Homo sapiens GN=PPP3R1 PE=1 SV=2
FO/FU	none	0.338	0.828172	1047.64	0.734	2	1	inferred	---	----	Q92973	Q92973|TNPO1_HUMAN Transportin-1 OS=Homo sapiens GN=TNPO1 PE=1 SV=2
FO/FU	none	-0.29	0.823177	1041.32	0.734	3	2	inferred	---	----	Q92623	Q92623|TTC9A_HUMAN Tetratricopeptide repeat protein 9A OS=Homo sapiens GN=TTC9 PE=1 SV=3
FO/FU	none	0.243	0.825175	1043.85	0.734	3	2	inferred	---	----	Q15435	Q15435|PP1R7_HUMAN Protein phosphatase 1 regulatory subunit 7 OS=Homo sapiens GN=PPP1R7 PE=1 SV=1
FO/FU	none	-0.167	0.827173	1046.37	0.734	3	3	inferred	---	----	O75351	O75351|VPS4B_HUMAN Vacuolar protein sorting-associated protein 4B OS=Homo sapiens GN=VPS4B PE=1 SV=2
FO/FU	none	-0.126	0.828172	1047.64	0.735	3	6	inferred	---	----	P00338	P00338|LDHA_HUMAN L-lactate dehydrogenase A chain OS=Homo sapiens GN=LDHA PE=1 SV=2
FO/FU	none	-0.295	0.834166	1055.22	0.736	3	1	inferred	---	----	Q06124	Q06124|PTN11_HUMAN Tyrosine-protein phosphatase non-receptor type 11 OS=Homo sapiens GN=PTPN11 PE=1 SV=2
FO/FU	none	0.764	0.841159	1064.07	0.739	3	2	inferred	---	----	P30039	P30039|PBLD_HUMAN Phenazine biosynthesis-like domain-containing protein OS=Homo sapiens GN=PBLD PE=1 SV=2
FO/FU	none	-0.127	0.84016	1062.8	0.739	3	3	inferred	---	----	P05388	P05388|RLA0_HUMAN 60S acidic ribosomal protein P0 OS=Homo sapiens GN=RPLP0 PE=1 SV=1
FO/FU	none	0.244	0.839161	1061.54	0.74	3	1	unresolved	---	----	P46926;Q8TDQ7	P46926|GNPI1_HUMAN Glucosamine-6-phosphate isomerase 1 OS=Homo sapiens GN=GNPDA1 PE=1 SV=1
FO/FU	none	1.608	0.84016	1062.8	0.74	3	1	inferred	---	----	P80217	P80217|IN35_HUMAN Interferon-induced 35 kDa protein OS=Homo sapiens GN=IFI35 PE=1 SV=5
FO/FU	none	0.198	0.839161	1061.54	0.74	3	2	inferred	---	----	P05154	P05154|IPSP_HUMAN Plasma serine protease inhibitor OS=Homo sapiens GN=SERPINA5 PE=1 SV=3
FO/FU	none	0.15	0.84016	1062.8	0.74	3	2	inferred	---	----	Q8WVF1	Q8WVF1|OSCP1_HUMAN Protein OSCP1 OS=Homo sapiens GN=OSCP1 PE=1 SV=4
FO/FU	none	0.246	0.844156	1067.86	0.741	2	1	inferred	---	----	P15374	P15374|UCHL3_HUMAN Ubiquitin carboxyl-terminal hydrolase isozyme L3 OS=Homo sapiens GN=UCHL3 PE=1 SV=1
FO/FU	none	0.111	0.844156	1067.86	0.742	3	7	unresolved	---	----	P00738;P00739	P00738|HPT_HUMAN Haptoglobin OS=Homo sapiens GN=HP PE=1 SV=1
FO/FU	none	-0.203	0.847153	1071.65	0.743	3	2	inferred	---	----	P05783	P05783|K1C18_HUMAN Keratin, type I cytoskeletal 18 OS=Homo sapiens GN=KRT18 PE=1 SV=2
FO/FU	none	-0.143	0.849151	1074.18	0.743	3	3	inferred	---	----	P43487	P43487|RANG_HUMAN Ran-specific GTPase-activating protein OS=Homo sapiens GN=RANBP1 PE=1 SV=1
FO/FU	none	0.281	0.849151	1074.18	0.744	3	1	inferred	---	----	P01782	P01782|HV309_HUMAN Immunoglobulin heavy variable 3-9 OS=Homo sapiens GN=IGHV3-9 PE=1 SV=2
FO/FU	none	-0.213	0.849151	1074.18	0.744	3	1	inferred	---	----	P11908	P11908|PRPS2_HUMAN Ribose-phosphate pyrophosphokinase 2 OS=Homo sapiens GN=PRPS2 PE=1 SV=2
FO/FU	none	-0.219	0.852148	1077.97	0.745	3	1	inferred	---	----	Q9H2J4	Q9H2J4|PDCL3_HUMAN Phosducin-like protein 3 OS=Homo sapiens GN=PDCL3 PE=1 SV=1
FO/FU	none	-0.128	0.851149	1076.7	0.745	3	2	inferred	---	----	P02656	P02656|APOC3_HUMAN Apolipoprotein C-III OS=Homo sapiens GN=APOC3 PE=1 SV=1
FO/FU	none	0.129	0.853147	1079.23	0.745	3	5	inferred	---	----	P30740	P30740|ILEU_HUMAN Leukocyte elastase inhibitor OS=Homo sapiens GN=SERPINB1 PE=1 SV=1
FO/FU	none	-0.173	0.854146	1080.49	0.746	3	1	inferred	---	----	A0A0C4DH68	A0A0C4DH68|KV224_HUMAN Immunoglobulin kappa variable 2-24 OS=Homo sapiens GN=IGKV2-24 PE=3 SV=1
FO/FU	none	-0.413	0.857143	1084.29	0.747	1	1	inferred	---	----	Q9Y6K5	Q9Y6K5|OAS3_HUMAN 2'-5'-oligoadenylate synthase 3 OS=Homo sapiens GN=OAS3 PE=1 SV=3
FO/FU	none	-0.339	0.857143	1084.29	0.747	1	1	inferred	---	----	Q96SZ5	Q96SZ5|AEDO_HUMAN 2-aminoethanethiol dioxygenase OS=Homo sapiens GN=ADO PE=1 SV=2
FO/FU	none	-0.224	0.858142	1085.55	0.747	3	1	inferred	---	----	Q53H96	Q53H96|P5CR3_HUMAN Pyrroline-5-carboxylate reductase 3 OS=Homo sapiens GN=PYCR3 PE=1 SV=3
FO/FU	none	-0.262	0.857143	1084.29	0.748	3	1	inferred	---	----	P06132	P06132|DCUP_HUMAN Uroporphyrinogen decarboxylase OS=Homo sapiens GN=UROD PE=1 SV=2
FO/FU	none	0.204	0.863137	1091.87	0.749	3	1	inferred	---	----	Q13822	Q13822|ENPP2_HUMAN Ectonucleotide pyrophosphatase/phosphodiesterase family member 2 OS=Homo sapiens GN=ENPP2 PE=1 SV=3
FO/FU	none	-0.2	0.863137	1091.87	0.749	3	2	inferred	---	----	Q13740	Q13740|CD166_HUMAN CD166 antigen OS=Homo sapiens GN=ALCAM PE=1 SV=2
FO/FU	none	-0.162	0.862138	1090.6	0.75	3	2	inferred	---	----	P13646	P13646|K1C13_HUMAN Keratin, type I cytoskeletal 13 OS=Homo sapiens GN=KRT13 PE=1 SV=4
FO/FU	none	-0.093	0.863137	1091.87	0.75	3	5	inferred	---	----	O94788	O94788|AL1A2_HUMAN Retinal dehydrogenase 2 OS=Homo sapiens GN=ALDH1A2 PE=1 SV=3
FO/FU	none	0.078	0.863137	1091.87	0.75	3	10	inferred	---	----	Q7Z6Z7	Q7Z6Z7|HUWE1_HUMAN E3 ubiquitin-protein ligase HUWE1 OS=Homo sapiens GN=HUWE1 PE=1 SV=3
FO/FU	none	-0.146	0.868132	1098.19	0.753	3	2	inferred	---	----	Q9Y266	Q9Y266|NUDC_HUMAN Nuclear migration protein nudC OS=Homo sapiens GN=NUDC PE=1 SV=1
FO/FU	none	-0.143	0.871129	1101.98	0.753	3	2	inferred	---	----	Q14914	Q14914|PTGR1_HUMAN Prostaglandin reductase 1 OS=Homo sapiens GN=PTGR1 PE=1 SV=2
FO/FU	none	-0.128	0.873127	1104.51	0.753	3	3	inferred	---	----	P22234	P22234|PUR6_HUMAN Multifunctional protein ADE2 OS=Homo sapiens GN=PAICS PE=1 SV=3
FO/FU	none	-0.144	0.871129	1101.98	0.753	3	4	inferred	---	----	Q16658	Q16658|FSCN1_HUMAN Fascin OS=Homo sapiens GN=FSCN1 PE=1 SV=3
FO/FU	none	-0.102	0.872128	1103.24	0.753	3	4	inferred	---	----	P36871	P36871|PGM1_HUMAN Phosphoglucomutase-1 OS=Homo sapiens GN=PGM1 PE=1 SV=3
FO/FU	none	0.102	0.873127	1104.51	0.753	3	4	inferred	---	----	Q00577	Q00577|PURA_HUMAN Transcriptional activator protein Pur-alpha OS=Homo sapiens GN=PURA PE=1 SV=2
FO/FU	none	-0.266	0.871129	1101.98	0.754	3	1	inferred	---	----	Q9UBB4	Q9UBB4|ATX10_HUMAN Ataxin-10 OS=Homo sapiens GN=ATXN10 PE=1 SV=1
FO/FU	none	-0.216	0.876124	1108.3	0.754	2	1	inferred	---	----	Q9HAS0	Q9HAS0|NJMU_HUMAN Protein Njmu-R1 OS=Homo sapiens GN=C17orf75 PE=1 SV=2
FO/FU	none	0.179	0.879121	1112.09	0.754	3	1	inferred	---	----	P29966	P29966|MARCS_HUMAN Myristoylated alanine-rich C-kinase substrate OS=Homo sapiens GN=MARCKS PE=1 SV=4
FO/FU	none	-0.134	0.871129	1101.98	0.754	3	4	inferred	---	----	P27348	P27348|1433T_HUMAN 14-3-3 protein theta OS=Homo sapiens GN=YWHAQ PE=1 SV=1
FO/FU	none	0.229	0.881119	1114.62	0.755	3	1	inferred	---	----	Q9H8Y8	Q9H8Y8|GORS2_HUMAN Golgi reassembly-stacking protein 2 OS=Homo sapiens GN=GORASP2 PE=1 SV=3
FO/FU	none	0.182	0.883117	1117.14	0.755	3	1	inferred	---	----	P20042	P20042|IF2B_HUMAN Eukaryotic translation initiation factor 2 subunit 2 OS=Homo sapiens GN=EIF2S2 PE=1 SV=2
FO/FU	none	0.162	0.89011	1125.99	0.755	3	1	inferred	---	----	Q9Y2J2	Q9Y2J2|E41L3_HUMAN Band 4.1-like protein 3 OS=Homo sapiens GN=EPB41L3 PE=1 SV=2
FO/FU	none	-0.126	0.877123	1109.56	0.755	3	2	inferred	---	----	Q9NX46	Q9NX46|ARHL2_HUMAN Poly(ADP-ribose) glycohydrolase ARH3 OS=Homo sapiens GN=ADPRHL2 PE=1 SV=1
FO/FU	none	-0.14	0.878122	1110.82	0.755	3	2	inferred	---	----	Q96FV2	Q96FV2|SCRN2_HUMAN Secernin-2 OS=Homo sapiens GN=SCRN2 PE=1 SV=3
FO/FU	none	-0.124	0.879121	1112.09	0.755	3	2	inferred	---	----	Q00341	Q00341|VIGLN_HUMAN Vigilin OS=Homo sapiens GN=HDLBP PE=1 SV=2
FO/FU	none	-0.129	0.891109	1127.25	0.755	3	2	inferred	---	----	O00303	O00303|EIF3F_HUMAN Eukaryotic translation initiation factor 3 subunit F OS=Homo sapiens GN=EIF3F PE=1 SV=1
FO/FU	none	-0.123	0.88012	1113.35	0.755	3	3	inferred	---	----	Q99627	Q99627|CSN8_HUMAN COP9 signalosome complex subunit 8 OS=Homo sapiens GN=COPS8 PE=1 SV=1
FO/FU	none	0.089	0.871129	1101.98	0.755	3	4	inferred	---	----	Q9Y678	Q9Y678|COPG1_HUMAN Coatomer subunit gamma-1 OS=Homo sapiens GN=COPG1 PE=1 SV=1
FO/FU	none	-0.103	0.887113	1122.2	0.755	3	4	unresolved	---	----	P35579;P35580	P35579|MYH9_HUMAN Myosin-9 OS=Homo sapiens GN=MYH9 PE=1 SV=4
FO/FU	none	-0.066	0.876124	1108.3	0.755	3	17	inferred	---	----	P80108	P80108|PHLD_HUMAN Phosphatidylinositol-glycan-specific phospholipase D OS=Homo sapiens GN=GPLD1 PE=1 SV=3
FO/FU	none	0.056	0.878122	1110.82	0.755	3	24	inferred	---	----	P02675	P02675|FIBB_HUMAN Fibrinogen beta chain OS=Homo sapiens GN=FGB PE=1 SV=2
FO/FU	none	0.147	0.884116	1118.41	0.756	3	1	inferred	---	----	Q9UPY8	Q9UPY8|MARE3_HUMAN Microtubule-associated protein RP/EB family member 3 OS=Homo sapiens GN=MAPRE3 PE=1 SV=1
FO/FU	none	-0.699	0.886114	1120.93	0.756	3	1	inferred	---	----	P52272	P52272|HNRPM_HUMAN Heterogeneous nuclear ribonucleoprotein M OS=Homo sapiens GN=HNRNPM PE=1 SV=3
FO/FU	none	0.205	0.887113	1122.2	0.756	3	1	inferred	---	----	Q13404	Q13404|UB2V1_HUMAN Ubiquitin-conjugating enzyme E2 variant 1 OS=Homo sapiens GN=UBE2V1 PE=1 SV=2
FO/FU	none	-0.158	0.887113	1122.2	0.756	3	1	inferred	---	----	P36543	P36543|VATE1_HUMAN V-type proton ATPase subunit E 1 OS=Homo sapiens GN=ATP6V1E1 PE=1 SV=1
FO/FU	none	0.209	0.889111	1124.73	0.756	3	1	inferred	---	----	Q9Y3F4	Q9Y3F4|STRAP_HUMAN Serine-threonine kinase receptor-associated protein OS=Homo sapiens GN=STRAP PE=1 SV=1
FO/FU	none	-0.146	0.89011	1125.99	0.756	3	1	inferred	---	----	P06703	P06703|S10A6_HUMAN Protein S100-A6 OS=Homo sapiens GN=S100A6 PE=1 SV=1
FO/FU	none	0.171	0.893107	1129.78	0.756	3	1	inferred	---	----	P62314	P62314|SMD1_HUMAN Small nuclear ribonucleoprotein Sm D1 OS=Homo sapiens GN=SNRPD1 PE=1 SV=1
FO/FU	none	-0.144	0.882118	1115.88	0.756	3	2	inferred	---	----	P07741	P07741|APT_HUMAN Adenine phosphoribosyltransferase OS=Homo sapiens GN=APRT PE=1 SV=2
FO/FU	none	0.154	0.883117	1117.14	0.756	3	2	inferred	---	----	Q9NVS9	Q9NVS9|PNPO_HUMAN Pyridoxine-5'-phosphate oxidase OS=Homo sapiens GN=PNPO PE=1 SV=1
FO/FU	none	0.152	0.895105	1132.31	0.756	2	2	unresolved	---	----	P67936;P67936-2	P67936|TPM4_HUMAN Tropomyosin alpha-4 chain OS=Homo sapiens GN=TPM4 PE=1 SV=3
FO/FU	none	0.12	0.888112	1123.46	0.756	3	3	inferred	---	----	Q9Y5X3	Q9Y5X3|SNX5_HUMAN Sorting nexin-5 OS=Homo sapiens GN=SNX5 PE=1 SV=1
FO/FU	none	0.101	0.891109	1127.25	0.756	3	3	inferred	---	----	Q9H008	Q9H008|LHPP_HUMAN Phospholysine phosphohistidine inorganic pyrophosphate phosphatase OS=Homo sapiens GN=LHPP PE=1 SV=2
FO/FU	none	0.081	0.89011	1125.99	0.756	3	7	inferred	---	----	O75636	O75636|FCN3_HUMAN Ficolin-3 OS=Homo sapiens GN=FCN3 PE=1 SV=2
FO/FU	none	-0.061	0.893107	1129.78	0.756	3	9	inferred	---	----	P02768	P02768|ALBU_HUMAN Serum albumin OS=Homo sapiens GN=ALB PE=1 SV=2
FO/FU	none	-0.159	0.887113	1122.2	0.757	3	1	unresolved	---	----	P60510;P62714	P60510|PP4C_HUMAN Serine/threonine-protein phosphatase 4 catalytic subunit OS=Homo sapiens GN=PPP4C PE=1 SV=1
FO/FU	none	-0.139	0.895105	1132.31	0.757	3	1	unresolved	---	----	P07437;Q9BVA1	P07437|TBB5_HUMAN Tubulin beta chain OS=Homo sapiens GN=TUBB PE=1 SV=2
FO/FU	none	0.121	0.886114	1120.93	0.757	3	2	inferred	---	----	Q9BZZ5	Q9BZZ5|API5_HUMAN Apoptosis inhibitor 5 OS=Homo sapiens GN=API5 PE=1 SV=3
FO/FU	none	0.328	0.898102	1136.1	0.758	1	1	inferred	---	----	Q96B54	Q96B54|ZN428_HUMAN Zinc finger protein 428 OS=Homo sapiens GN=ZNF428 PE=1 SV=2
FO/FU	none	0.151	0.898102	1136.1	0.758	3	1	inferred	---	----	Q86TP1	Q86TP1|PRUN1_HUMAN Exopolyphosphatase PRUNE1 OS=Homo sapiens GN=PRUNE1 PE=1 SV=2
FO/FU	none	-0.214	0.901099	1139.89	0.758	2	1	inferred	---	----	Q9BVA1	Q9BVA1|TBB2B_HUMAN Tubulin beta-2B chain OS=Homo sapiens GN=TUBB2B PE=1 SV=1
FO/FU	none	-0.087	0.907093	1147.47	0.758	3	3	inferred	---	----	P54136	P54136|SYRC_HUMAN Arginine--tRNA ligase, cytoplasmic OS=Homo sapiens GN=RARS PE=1 SV=2
FO/FU	none	0.145	0.9001	1138.63	0.759	3	1	inferred	---	----	P17540	P17540|KCRS_HUMAN Creatine kinase S-type, mitochondrial OS=Homo sapiens GN=CKMT2 PE=1 SV=2
FO/FU	none	0.191	0.903097	1142.42	0.759	3	1	inferred	---	----	Q92530	Q92530|PSMF1_HUMAN Proteasome inhibitor PI31 subunit OS=Homo sapiens GN=PSMF1 PE=1 SV=2
FO/FU	none	0.161	0.903097	1142.42	0.759	3	1	inferred	---	----	Q32P44	Q32P44|EMAL3_HUMAN Echinoderm microtubule-associated protein-like 3 OS=Homo sapiens GN=EML3 PE=1 SV=1
FO/FU	none	0.154	0.904096	1143.68	0.759	3	1	inferred	---	----	P49593	P49593|PPM1F_HUMAN Protein phosphatase 1F OS=Homo sapiens GN=PPM1F PE=1 SV=3
FO/FU	none	0.177	0.905095	1144.95	0.759	2	1	inferred	---	----	Q8IYS1	Q8IYS1|P20D2_HUMAN Peptidase M20 domain-containing protein 2 OS=Homo sapiens GN=PM20D2 PE=1 SV=2
FO/FU	none	-0.815	0.907093	1147.47	0.759	3	1	inferred	---	----	P35573	P35573|GDE_HUMAN Glycogen debranching enzyme OS=Homo sapiens GN=AGL PE=1 SV=3
FO/FU	none	-0.126	0.909091	1150	0.759	3	1	inferred	---	----	Q9UG01	Q9UG01|IF172_HUMAN Intraflagellar transport protein 172 homolog OS=Homo sapiens GN=IFT172 PE=1 SV=2
FO/FU	none	-0.185	0.91009	1151.26	0.759	3	1	inferred	---	----	Q9Y4X5	Q9Y4X5|ARI1_HUMAN E3 ubiquitin-protein ligase ARIH1 OS=Homo sapiens GN=ARIH1 PE=1 SV=2
FO/FU	none	0.156	0.91009	1151.26	0.759	3	1	inferred	---	----	rev_Q9UJX6	Q9UJX6|ANC2_HUMAN reversed Anaphase-promoting complex subunit 2 OS=Homo sapiens GN=ANAPC2 PE=1 SV=1
FO/FU	none	-0.128	0.911089	1152.53	0.759	3	1	inferred	---	----	Q5VW32	Q5VW32|BROX_HUMAN BRO1 domain-containing protein BROX OS=Homo sapiens GN=BROX PE=1 SV=1
FO/FU	none	-0.107	0.905095	1144.95	0.759	3	2	inferred	---	----	Q03154	Q03154|ACY1_HUMAN Aminoacylase-1 OS=Homo sapiens GN=ACY1 PE=1 SV=1
FO/FU	none	-0.084	0.906094	1146.21	0.759	3	2	inferred	---	----	Q32MZ4-2	Q32MZ4-2|LRRF1_HUMAN Isoform 2 of Leucine-rich repeat flightless-interacting protein 1 OS=Homo sapiens GN=LRRFIP1
FO/FU	none	-0.094	0.912088	1153.79	0.759	3	2	inferred	---	----	P42226	P42226|STAT6_HUMAN Signal transducer and activator of transcription 6 OS=Homo sapiens GN=STAT6 PE=1 SV=1
FO/FU	none	0.111	0.901099	1139.89	0.759	3	3	inferred	---	----	P62979	P62979|RS27A_HUMAN Ubiquitin-40S ribosomal protein S27a OS=Homo sapiens GN=RPS27A PE=1 SV=2
FO/FU	none	-0.09	0.901099	1139.89	0.759	3	3	inferred	---	----	P27797	P27797|CALR_HUMAN Calreticulin OS=Homo sapiens GN=CALR PE=1 SV=1
FO/FU	none	-0.279	0.906094	1146.21	0.759	3	5	inferred	---	----	P07738	P07738|PMGE_HUMAN Bisphosphoglycerate mutase OS=Homo sapiens GN=BPGM PE=1 SV=2
FO/FU	none	-0.058	0.912088	1153.79	0.759	3	8	inferred	---	----	P53621	P53621|COPA_HUMAN Coatomer subunit alpha OS=Homo sapiens GN=COPA PE=1 SV=2
FO/FU	none	-0.125	0.912088	1153.79	0.76	3	1	inferred	---	----	Q96T76	Q96T76|MMS19_HUMAN MMS19 nucleotide excision repair protein homolog OS=Homo sapiens GN=MMS19 PE=1 SV=2
FO/FU	none	-0.153	0.914086	1156.32	0.76	3	1	inferred	---	----	P62304	P62304|RUXE_HUMAN Small nuclear ribonucleoprotein E OS=Homo sapiens GN=SNRPE PE=1 SV=1
FO/FU	none	0.087	0.909091	1150	0.76	3	4	inferred	---	----	Q13103	Q13103|SPP24_HUMAN Secreted phosphoprotein 24 OS=Homo sapiens GN=SPP2 PE=1 SV=1
FO/FU	none	0.119	0.918082	1161.37	0.761	2	2	inferred	---	----	P11226	P11226|MBL2_HUMAN Mannose-binding protein C OS=Homo sapiens GN=MBL2 PE=1 SV=2
FO/FU	none	0.066	0.917083	1160.11	0.761	3	5	inferred	---	----	P08708	P08708|RS17_HUMAN 40S ribosomal protein S17 OS=Homo sapiens GN=RPS17 PE=1 SV=2
FO/FU	none	-0.392	0.917083	1160.11	0.762	3	1	inferred	---	----	Q9BTE1	Q9BTE1|DCTN5_HUMAN Dynactin subunit 5 OS=Homo sapiens GN=DCTN5 PE=1 SV=1
FO/FU	none	0.26	0.918082	1161.37	0.762	1	1	inferred	---	----	P55010	P55010|IF5_HUMAN Eukaryotic translation initiation factor 5 OS=Homo sapiens GN=EIF5 PE=1 SV=2
FO/FU	none	0.804	0.921079	1165.16	0.763	2	1	inferred	---	----	rev_O14965	O14965|AURKA_HUMAN reversed Aurora kinase A OS=Homo sapiens GN=AURKA PE=1 SV=2
FO/FU	none	0.149	0.922078	1166.43	0.763	2	1	inferred	---	----	Q9NZT2	Q9NZT2|OGFR_HUMAN Opioid growth factor receptor OS=Homo sapiens GN=OGFR PE=1 SV=3
FO/FU	none	-0.137	0.923077	1167.69	0.763	3	1	inferred	---	----	P30419	P30419|NMT1_HUMAN Glycylpeptide N-tetradecanoyltransferase 1 OS=Homo sapiens GN=NMT1 PE=1 SV=2
FO/FU	none	0.098	0.925075	1170.22	0.763	2	1	inferred	---	----	Q9C0I1	Q9C0I1|MTMRC_HUMAN Myotubularin-related protein 12 OS=Homo sapiens GN=MTMR12 PE=1 SV=2
FO/FU	none	0.14	0.925075	1170.22	0.764	3	1	inferred	---	----	P22692	P22692|IBP4_HUMAN Insulin-like growth factor-binding protein 4 OS=Homo sapiens GN=IGFBP4 PE=1 SV=2
FO/FU	none	-0.089	0.928072	1174.01	0.764	3	1	inferred	---	----	Q9C0B1	Q9C0B1|FTO_HUMAN Alpha-ketoglutarate-dependent dioxygenase FTO OS=Homo sapiens GN=FTO PE=1 SV=3
FO/FU	none	0.123	0.93007	1176.54	0.764	3	1	inferred	---	----	P02008	P02008|HBAZ_HUMAN Hemoglobin subunit zeta OS=Homo sapiens GN=HBZ PE=1 SV=2
FO/FU	none	-0.091	0.93007	1176.54	0.764	3	1	unresolved	---	----	A0A0G2JPR0;P0C0L4	A0A0G2JPR0|A0A0G2JPR0_HUMAN Complement C4-A OS=Homo sapiens GN=C4A PE=1 SV=1
FO/FU	none	0.074	0.923077	1167.69	0.764	3	3	inferred	---	----	Q9UHD8-5	Q9UHD8-5|SEPT9_HUMAN Isoform 5 of Septin-9 OS=Homo sapiens GN=SEPT9
FO/FU	none	0.051	0.925075	1170.22	0.764	3	4	inferred	---	----	O15067	O15067|PUR4_HUMAN Phosphoribosylformylglycinamidine synthase OS=Homo sapiens GN=PFAS PE=1 SV=4
FO/FU	none	0.058	0.926074	1171.48	0.764	3	4	inferred	---	----	Q9H444	Q9H444|CHM4B_HUMAN Charged multivesicular body protein 4b OS=Homo sapiens GN=CHMP4B PE=1 SV=1
FO/FU	none	0.057	0.929071	1175.27	0.764	3	4	inferred	---	----	P37837	P37837|TALDO_HUMAN Transaldolase OS=Homo sapiens GN=TALDO1 PE=1 SV=2
FO/FU	none	-0.078	0.929071	1175.27	0.765	3	2	inferred	---	----	P13489	P13489|RINI_HUMAN Ribonuclease inhibitor OS=Homo sapiens GN=RNH1 PE=1 SV=2
FO/FU	none	-0.23	0.928072	1174.01	0.765	3	6	inferred	---	----	Q08211	Q08211|DHX9_HUMAN ATP-dependent RNA helicase A OS=Homo sapiens GN=DHX9 PE=1 SV=4
FO/FU	none	0.135	0.936064	1184.12	0.766	1	1	inferred	---	----	Q96CT7	Q96CT7|CC124_HUMAN Coiled-coil domain-containing protein 124 OS=Homo sapiens GN=CCDC124 PE=1 SV=1
FO/FU	none	-0.074	0.936064	1184.12	0.766	3	3	inferred	---	----	P62277	P62277|RS13_HUMAN 40S ribosomal protein S13 OS=Homo sapiens GN=RPS13 PE=1 SV=2
FO/FU	none	-0.065	0.937063	1185.38	0.766	3	3	inferred	---	----	P36404	P36404|ARL2_HUMAN ADP-ribosylation factor-like protein 2 OS=Homo sapiens GN=ARL2 PE=1 SV=4
FO/FU	none	-0.088	0.934066	1181.59	0.767	3	1	inferred	---	----	Q9BQA1	Q9BQA1|MEP50_HUMAN Methylosome protein 50 OS=Homo sapiens GN=WDR77 PE=1 SV=1
FO/FU	none	0.086	0.935065	1182.86	0.767	3	1	inferred	---	----	Q9UKA9	Q9UKA9|PTBP2_HUMAN Polypyrimidine tract-binding protein 2 OS=Homo sapiens GN=PTBP2 PE=1 SV=1
FO/FU	none	0.209	0.936064	1184.12	0.767	3	3	inferred	---	----	P14384	P14384|CBPM_HUMAN Carboxypeptidase M OS=Homo sapiens GN=CPM PE=1 SV=2
FO/FU	none	-0.054	0.935065	1182.86	0.767	3	4	inferred	---	----	P35080-2	P35080-2|PROF2_HUMAN Isoform IIb of Profilin-2 OS=Homo sapiens GN=PFN2
FO/FU	none	0.037	0.942058	1191.7	0.767	3	8	inferred	---	----	P11216	P11216|PYGB_HUMAN Glycogen phosphorylase, brain form OS=Homo sapiens GN=PYGB PE=1 SV=5
FO/FU	none	0.087	0.94006	1189.18	0.768	3	1	inferred	---	----	P17812	P17812|PYRG1_HUMAN CTP synthase 1 OS=Homo sapiens GN=CTPS1 PE=1 SV=2
FO/FU	none	-0.086	0.941059	1190.44	0.768	3	1	inferred	---	----	P40925	P40925|MDHC_HUMAN Malate dehydrogenase, cytoplasmic OS=Homo sapiens GN=MDH1 PE=1 SV=4
FO/FU	none	0.069	0.941059	1190.44	0.768	3	1	inferred	---	----	P35244	P35244|RFA3_HUMAN Replication protein A 14 kDa subunit OS=Homo sapiens GN=RPA3 PE=1 SV=1
FO/FU	none	-0.126	0.942058	1191.7	0.768	2	1	inferred	---	----	Q8N335	Q8N335|GPD1L_HUMAN Glycerol-3-phosphate dehydrogenase 1-like protein OS=Homo sapiens GN=GPD1L PE=1 SV=1
FO/FU	none	0.1	0.945055	1195.49	0.768	3	1	inferred	---	----	Q8TBF2	Q8TBF2|PGFS_HUMAN Prostamide/prostaglandin F synthase OS=Homo sapiens GN=FAM213B PE=1 SV=1
FO/FU	none	0.076	0.946054	1196.76	0.768	3	1	inferred	---	----	Q03113	Q03113|GNA12_HUMAN Guanine nucleotide-binding protein subunit alpha-12 OS=Homo sapiens GN=GNA12 PE=1 SV=4
FO/FU	none	-0.113	0.947053	1198.02	0.768	2	1	inferred	---	----	Q9H773	Q9H773|DCTP1_HUMAN dCTP pyrophosphatase 1 OS=Homo sapiens GN=DCTPP1 PE=1 SV=1
FO/FU	none	-0.056	0.94006	1189.18	0.768	3	2	inferred	---	----	Q15149	Q15149|PLEC_HUMAN Plectin OS=Homo sapiens GN=PLEC PE=1 SV=3
FO/FU	none	0.053	0.946054	1196.76	0.768	3	2	inferred	---	----	P54105	P54105|ICLN_HUMAN Methylosome subunit pICln OS=Homo sapiens GN=CLNS1A PE=1 SV=1
FO/FU	none	-0.058	0.943057	1192.97	0.768	3	4	inferred	---	----	Q9UNH7	Q9UNH7|SNX6_HUMAN Sorting nexin-6 OS=Homo sapiens GN=SNX6 PE=1 SV=1
FO/FU	none	0.033	0.944056	1194.23	0.768	3	6	inferred	---	----	P63244	P63244|RACK1_HUMAN Receptor of activated protein C kinase 1 OS=Homo sapiens GN=RACK1 PE=1 SV=3
FO/FU	none	-0.021	0.948052	1199.29	0.768	3	42	inferred	---	----	P01024	P01024|CO3_HUMAN Complement C3 OS=Homo sapiens GN=C3 PE=1 SV=2
FO/FU	none	-0.061	0.949051	1200.55	0.769	3	1	inferred	---	----	O00442	O00442|RTCA_HUMAN RNA 3'-terminal phosphate cyclase OS=Homo sapiens GN=RTCA PE=1 SV=1
FO/FU	none	0.063	0.951049	1203.08	0.769	3	1	inferred	---	----	P55210	P55210|CASP7_HUMAN Caspase-7 OS=Homo sapiens GN=CASP7 PE=1 SV=1
FO/FU	none	-0.06	0.946054	1196.76	0.769	3	2	inferred	---	----	Q8IXM2	Q8IXM2|BAP18_HUMAN Chromatin complexes subunit BAP18 OS=Homo sapiens GN=BAP18 PE=1 SV=1
FO/FU	none	-0.046	0.951049	1203.08	0.769	3	6	unresolved	---	----	P48740;P48740-2	P48740|MASP1_HUMAN Mannan-binding lectin serine protease 1 OS=Homo sapiens GN=MASP1 PE=1 SV=3
FO/FU	none	-0.059	0.953047	1205.6	0.77	3	2	inferred	---	----	P09496-2	P09496-2|CLCA_HUMAN Isoform Non-brain of Clathrin light chain A OS=Homo sapiens GN=CLTA
FO/FU	none	0.049	0.955045	1208.13	0.771	3	1	inferred	---	----	Q13867	Q13867|BLMH_HUMAN Bleomycin hydrolase OS=Homo sapiens GN=BLMH PE=1 SV=1
FO/FU	none	-0.955	0.956044	1209.4	0.771	2	1	unresolved	---	----	O95757;P34932	O95757|HS74L_HUMAN Heat shock 70 kDa protein 4L OS=Homo sapiens GN=HSPA4L PE=1 SV=3
FO/FU	none	-0.046	0.956044	1209.4	0.771	3	2	inferred	---	----	P06865	P06865|HEXA_HUMAN Beta-hexosaminidase subunit alpha OS=Homo sapiens GN=HEXA PE=1 SV=2
FO/FU	none	0.039	0.957043	1210.66	0.771	3	2	inferred	---	----	P30626	P30626|SORCN_HUMAN Sorcin OS=Homo sapiens GN=SRI PE=1 SV=1
FO/FU	none	0.037	0.958042	1211.92	0.771	3	2	inferred	---	----	Q9UKY7	Q9UKY7|CDV3_HUMAN Protein CDV3 homolog OS=Homo sapiens GN=CDV3 PE=1 SV=1
FO/FU	none	-0.041	0.957043	1210.66	0.771	3	3	inferred	---	----	P49720	P49720|PSB3_HUMAN Proteasome subunit beta type-3 OS=Homo sapiens GN=PSMB3 PE=1 SV=2
FO/FU	none	-0.048	0.961039	1215.71	0.771	3	3	inferred	---	----	Q08752	Q08752|PPID_HUMAN Peptidyl-prolyl cis-trans isomerase D OS=Homo sapiens GN=PPID PE=1 SV=3
FO/FU	none	-0.049	0.96004	1214.45	0.772	3	2	inferred	---	----	O95373	O95373|IPO7_HUMAN Importin-7 OS=Homo sapiens GN=IPO7 PE=1 SV=1
FO/FU	none	-0.046	0.961039	1215.71	0.772	3	2	inferred	---	----	P62258	P62258|1433E_HUMAN 14-3-3 protein epsilon OS=Homo sapiens GN=YWHAE PE=1 SV=1
FO/FU	none	-0.047	0.966034	1222.03	0.772	3	2	inferred	---	----	Q9HB07	Q9HB07|MYG1_HUMAN UPF0160 protein MYG1, mitochondrial OS=Homo sapiens GN=C12orf10 PE=1 SV=2
FO/FU	none	0.029	0.96004	1214.45	0.772	3	12	inferred	---	----	Q14520	Q14520|HABP2_HUMAN Hyaluronan-binding protein 2 OS=Homo sapiens GN=HABP2 PE=1 SV=1
FO/FU	none	-0.071	0.965035	1220.77	0.773	3	1	inferred	---	----	Q9UMR2	Q9UMR2|DD19B_HUMAN ATP-dependent RNA helicase DDX19B OS=Homo sapiens GN=DDX19B PE=1 SV=1
FO/FU	none	-0.044	0.964036	1219.51	0.773	3	2	inferred	---	----	P39687	P39687|AN32A_HUMAN Acidic leucine-rich nuclear phosphoprotein 32 family member A OS=Homo sapiens GN=ANP32A PE=1 SV=1
FO/FU	none	0.043	0.964036	1219.51	0.773	3	2	inferred	---	----	P62306	P62306|RUXF_HUMAN Small nuclear ribonucleoprotein F OS=Homo sapiens GN=SNRPF PE=1 SV=1
FO/FU	none	0.031	0.966034	1222.03	0.773	3	4	inferred	---	----	Q5TFE4	Q5TFE4|NT5D1_HUMAN 5'-nucleotidase domain-containing protein 1 OS=Homo sapiens GN=NT5DC1 PE=1 SV=1
FO/FU	none	0.023	0.968032	1224.56	0.773	3	4	inferred	---	----	O14745	O14745|NHRF1_HUMAN Na(+)/H(+) exchange regulatory cofactor NHE-RF1 OS=Homo sapiens GN=SLC9A3R1 PE=1 SV=4
FO/FU	none	-0.083	0.967033	1223.3	0.773	3	5	inferred	---	----	P24821	P24821|TENA_HUMAN Tenascin OS=Homo sapiens GN=TNC PE=1 SV=3
FO/FU	none	-0.021	0.969031	1225.82	0.773	3	6	inferred	---	----	P49368	P49368|TCPG_HUMAN T-complex protein 1 subunit gamma OS=Homo sapiens GN=CCT3 PE=1 SV=4
FO/FU	none	0.103	0.966034	1222.03	0.773	3	9	inferred	---	----	P10909	P10909|CLUS_HUMAN Clusterin OS=Homo sapiens GN=CLU PE=1 SV=1
FO/FU	none	-0.017	0.968032	1224.56	0.773	3	9	inferred	---	----	P11021	P11021|GRP78_HUMAN 78 kDa glucose-regulated protein OS=Homo sapiens GN=HSPA5 PE=1 SV=2
FO/FU	none	-0.051	0.971029	1228.35	0.774	3	1	unresolved	---	----	P50452;P50453	P50452|SPB8_HUMAN Serpin B8 OS=Homo sapiens GN=SERPINB8 PE=1 SV=2
FO/FU	none	-0.038	0.972028	1229.62	0.774	3	1	inferred	---	----	Q8NDC0	Q8NDC0|MISSL_HUMAN MAPK-interacting and spindle-stabilizing protein-like OS=Homo sapiens GN=MAPK1IP1L PE=1 SV=4
FO/FU	none	0.036	0.973027	1230.88	0.774	3	1	inferred	---	----	rev_Q9BYN8	Q9BYN8|RT26_HUMAN reversed 28S ribosomal protein S26, mitochondrial OS=Homo sapiens GN=MRPS26 PE=1 SV=1
FO/FU	none	-0.023	0.977023	1235.93	0.774	3	2	inferred	---	----	Q9Y2A7	Q9Y2A7|NCKP1_HUMAN Nck-associated protein 1 OS=Homo sapiens GN=NCKAP1 PE=1 SV=1
FO/FU	none	-0.028	0.973027	1230.88	0.774	3	3	inferred	---	----	Q9UBT2	Q9UBT2|SAE2_HUMAN SUMO-activating enzyme subunit 2 OS=Homo sapiens GN=UBA2 PE=1 SV=2
FO/FU	none	-0.03	0.971029	1228.35	0.774	3	5	inferred	---	----	P61088	P61088|UBE2N_HUMAN Ubiquitin-conjugating enzyme E2 N OS=Homo sapiens GN=UBE2N PE=1 SV=1
FO/FU	none	0.041	0.975025	1233.41	0.775	3	1	inferred	---	----	P23193	P23193|TCEA1_HUMAN Transcription elongation factor A protein 1 OS=Homo sapiens GN=TCEA1 PE=1 SV=2
FO/FU	none	-0.083	0.979021	1238.46	0.775	1	1	inferred	---	----	P35659	P35659|DEK_HUMAN Protein DEK OS=Homo sapiens GN=DEK PE=1 SV=1
FO/FU	none	0.019	0.99001	1252.36	0.775	3	1	unresolved	---	----	H7BYY1;P06753-2;P67936;P67936-2	H7BYY1|H7BYY1_HUMAN Tropomyosin 1 (Alpha), isoform CRA_m OS=Homo sapiens GN=TPM1 PE=1 SV=1
FO/FU	none	0.016	0.992008	1254.89	0.775	2	1	inferred	---	----	Q8TEA8	Q8TEA8|DTD1_HUMAN D-aminoacyl-tRNA deacylase 1 OS=Homo sapiens GN=DTD1 PE=1 SV=2
FO/FU	none	0.033	0.977023	1235.93	0.775	3	3	unresolved	---	----	A0A0G2JMB2;P01876	A0A0G2JMB2|A0A0G2JMB2_HUMAN Immunoglobulin heavy constant alpha 2 (Fragment) OS=Homo sapiens GN=IGHA2 PE=1 SV=1
FO/FU	none	0.025	0.978022	1237.2	0.775	3	3	inferred	---	----	P62266	P62266|RS23_HUMAN 40S ribosomal protein S23 OS=Homo sapiens GN=RPS23 PE=1 SV=3
FO/FU	none	-0.018	0.979021	1238.46	0.775	3	3	inferred	---	----	P84077	P84077|ARF1_HUMAN ADP-ribosylation factor 1 OS=Homo sapiens GN=ARF1 PE=1 SV=2
FO/FU	none	0.021	0.985015	1246.04	0.775	3	3	inferred	---	----	P26583	P26583|HMGB2_HUMAN High mobility group protein B2 OS=Homo sapiens GN=HMGB2 PE=1 SV=2
FO/FU	none	-0.017	0.987013	1248.57	0.775	3	3	unresolved	---	----	O75369;P21333	O75369|FLNB_HUMAN Filamin-B OS=Homo sapiens GN=FLNB PE=1 SV=2
FO/FU	none	-0.01	0.993007	1256.15	0.775	3	3	inferred	---	----	P54578	P54578|UBP14_HUMAN Ubiquitin carboxyl-terminal hydrolase 14 OS=Homo sapiens GN=USP14 PE=1 SV=3
FO/FU	none	0.008	0.994006	1257.42	0.775	3	3	inferred	---	----	P49589	P49589|SYCC_HUMAN Cysteine--tRNA ligase, cytoplasmic OS=Homo sapiens GN=CARS PE=1 SV=3
FO/FU	none	-0.018	0.977023	1235.93	0.775	3	6	inferred	---	----	Q14974	Q14974|IMB1_HUMAN Importin subunit beta-1 OS=Homo sapiens GN=KPNB1 PE=1 SV=2
FO/FU	none	0.007	0.99001	1252.36	0.775	3	8	inferred	---	----	P50395	P50395|GDIB_HUMAN Rab GDP dissociation inhibitor beta OS=Homo sapiens GN=GDI2 PE=1 SV=2
FO/FU	none	0.043	0.982018	1242.25	0.776	2	1	inferred	---	----	Q9Y6M1	Q9Y6M1|IF2B2_HUMAN Insulin-like growth factor 2 mRNA-binding protein 2 OS=Homo sapiens GN=IGF2BP2 PE=1 SV=2
FO/FU	none	0.023	0.985015	1246.04	0.776	3	1	inferred	---	----	Q5VZK9	Q5VZK9|CARL1_HUMAN F-actin-uncapping protein LRRC16A OS=Homo sapiens GN=CARMIL1 PE=1 SV=1
FO/FU	none	0.019	0.985015	1246.04	0.776	3	1	inferred	---	----	Q9P0V9	Q9P0V9|SEP10_HUMAN Septin-10 OS=Homo sapiens GN=SEPT10 PE=1 SV=2
FO/FU	none	0.045	0.987013	1248.57	0.776	2	1	inferred	---	----	Q15393	Q15393|SF3B3_HUMAN Splicing factor 3B subunit 3 OS=Homo sapiens GN=SF3B3 PE=1 SV=4
FO/FU	none	0.011	0.989011	1251.1	0.776	3	1	inferred	---	----	Q9Y237	Q9Y237|PIN4_HUMAN Peptidyl-prolyl cis-trans isomerase NIMA-interacting 4 OS=Homo sapiens GN=PIN4 PE=1 SV=1
FO/FU	none	0.104	0.99001	1252.36	0.776	3	1	inferred	---	----	P02776	P02776|PLF4_HUMAN Platelet factor 4 OS=Homo sapiens GN=PF4 PE=1 SV=2
FO/FU	none	-0.011	0.992008	1254.89	0.776	3	1	unresolved	---	----	P46821;P78559	P46821|MAP1B_HUMAN Microtubule-associated protein 1B OS=Homo sapiens GN=MAP1B PE=1 SV=2
FO/FU	none	0.031	0.977023	1235.93	0.776	3	2	inferred	---	----	Q10567	Q10567|AP1B1_HUMAN AP-1 complex subunit beta-1 OS=Homo sapiens GN=AP1B1 PE=1 SV=2
FO/FU	none	-0.028	0.982018	1242.25	0.776	3	2	inferred	---	----	P61081	P61081|UBC12_HUMAN NEDD8-conjugating enzyme Ubc12 OS=Homo sapiens GN=UBE2M PE=1 SV=1
FO/FU	none	-0.021	0.986014	1247.31	0.776	3	2	inferred	---	----	O00584	O00584|RNT2_HUMAN Ribonuclease T2 OS=Homo sapiens GN=RNASET2 PE=1 SV=2
FO/FU	none	-0.01	0.99001	1252.36	0.776	3	2	inferred	---	----	P09467	P09467|F16P1_HUMAN Fructose-1,6-bisphosphatase 1 OS=Homo sapiens GN=FBP1 PE=1 SV=5
FO/FU	none	-0.015	0.983017	1243.52	0.776	3	3	inferred	---	----	P26640	P26640|SYVC_HUMAN Valine--tRNA ligase OS=Homo sapiens GN=VARS PE=1 SV=4
FO/FU	none	0.024	0.984016	1244.78	0.776	3	3	inferred	---	----	Q9Y6E0	Q9Y6E0|STK24_HUMAN Serine/threonine-protein kinase 24 OS=Homo sapiens GN=STK24 PE=1 SV=1
FO/FU	none	0.009	0.994006	1257.42	0.776	3	4	inferred	---	----	P48147	P48147|PPCE_HUMAN Prolyl endopeptidase OS=Homo sapiens GN=PREP PE=1 SV=2
FO/FU	none	0.007	0.992008	1254.89	0.776	3	6	inferred	---	----	Q9NR19	Q9NR19|ACSA_HUMAN Acetyl-coenzyme A synthetase, cytoplasmic OS=Homo sapiens GN=ACSS2 PE=1 SV=1
FO/FU	none	0.006	0.987013	1248.57	0.776	3	9	inferred	---	----	Q8N392	Q8N392|RHG18_HUMAN Rho GTPase-activating protein 18 OS=Homo sapiens GN=ARHGAP18 PE=1 SV=3
FO/FU	none	0.012	0.984016	1244.78	0.777	3	2	inferred	---	----	P06312	P06312|KV401_HUMAN Immunoglobulin kappa variable 4-1 OS=Homo sapiens GN=IGKV4-1 PE=1 SV=1
FO/FU	none	0.008	0.997003	1261.21	0.777	3	2	inferred	---	----	P27695	P27695|APEX1_HUMAN DNA-(apurinic or apyrimidinic site) lyase OS=Homo sapiens GN=APEX1 PE=1 SV=2
FO/FU	none	0.002	1	1265	0.778	2	1	inferred	---	----	P41222	P41222|PTGDS_HUMAN Prostaglandin-H2 D-isomerase OS=Homo sapiens GN=PTGDS PE=1 SV=1
FO/FU	none	0	0.999001	1263.74	0.778	3	2	inferred	---	----	Q6IBS0	Q6IBS0|TWF2_HUMAN Twinfilin-2 OS=Homo sapiens GN=TWF2 PE=1 SV=2
FO/FU	none	-0.008	0.999001	1263.74	0.778	3	3	inferred	---	----	P53990	P53990|IST1_HUMAN IST1 homolog OS=Homo sapiens GN=IST1 PE=1 SV=1
