# Supplementary material for: Which Low-Abundance Proteins are Present in the Human Milieu of Gamete/Embryo Maternal Interaction?
Source: Int J Mol Sci. 2019 Oct 24;20(21):5305. doi: 10.3390/ijms20215305 (PMC6861935; doi:10.3390/ijms20215305)
Supplement: Supplementary file 1 [file ijms-20-05305-s001.zip › supplementary material/Supplementary Table 4.xlsx]

## Sheet: quant_OF_vs_P
contrast	category	log2_fold_change	pvalue	evalue	qvalue	num_replicates	num_peptides	set_type	peptide	modif	inferred_proteins	description
FO/P	confident.down	-2.677	9.9999e-06	0.01	0	3	24	inferred	---	----	P00747	P00747|PLMN_HUMAN Plasminogen OS=Homo sapiens GN=PLG PE=1 SV=2	1
FO/P	confident.up	10.758	0.000219998	0.22	0.003	3	1	unresolved	---	----	P29692;P29692-3	P29692|EF1D_HUMAN Elongation factor 1-delta OS=Homo sapiens GN=EEF1D PE=1 SV=5	1
FO/P	confident.up	2.772	0.000389996	0.38	0.004	3	8	inferred	---	----	P39023	P39023|RL3_HUMAN 60S ribosomal protein L3 OS=Homo sapiens GN=RPL3 PE=1 SV=2	1
FO/P	confident.down	-2.582	0.000359996	0.35	0.004	3	8	inferred	---	----	P05452	P05452|TETN_HUMAN Tetranectin OS=Homo sapiens GN=CLEC3B PE=1 SV=3	1
FO/P	confident.up	2.607	0.000479995	0.47	0.005	3	6	inferred	---	----	P30101	P30101|PDIA3_HUMAN Protein disulfide-isomerase A3 OS=Homo sapiens GN=PDIA3 PE=1 SV=4	1
FO/P	likely.up	2.997	0.00183998	1.8	0.014	3	5	inferred	---	----	Q8NCW5	Q8NCW5|NNRE_HUMAN NAD(P)H-hydrate epimerase OS=Homo sapiens GN=NAXE PE=1 SV=2	1
FO/P	likely.up	1.865	0.00169998	1.67	0.014	3	10	inferred	---	----	Q14195-2	Q14195-2|DPYL3_HUMAN Isoform LCRMP-4 of Dihydropyrimidinase-related protein 3 OS=Homo sapiens GN=DPYSL3	1
FO/P	likely.up	1.975	0.00237034	2.32	0.017	3	9	inferred	---	----	P14625	P14625|ENPL_HUMAN Endoplasmin OS=Homo sapiens GN=HSP90B1 PE=1 SV=1	1
FO/P	likely.up	2.749	0.00275358	2.7	0.019	3	4	inferred	---	----	P41250	P41250|GARS_HUMAN Glycine--tRNA ligase OS=Homo sapiens GN=GARS PE=1 SV=3	1
FO/P	likely.up	1.702	0.0056763	5.56	0.03	3	11	inferred	---	----	P07900	P07900|HS90A_HUMAN Heat shock protein HSP 90-alpha OS=Homo sapiens GN=HSP90AA1 PE=1 SV=5	1
FO/P	likely.up	1.996	0.00682118	6.68	0.034	3	5	inferred	---	----	P15311	P15311|EZRI_HUMAN Ezrin OS=Homo sapiens GN=EZR PE=1 SV=4	1
FO/P	likely.up	4.41	0.00919004	9.01	0.041	3	2	inferred	---	----	Q96P70	Q96P70|IPO9_HUMAN Importin-9 OS=Homo sapiens GN=IPO9 PE=1 SV=3	1
FO/P	likely.up	3.244	0.0106105	10.4	0.045	3	2	inferred	---	----	Q8NFU3	Q8NFU3|TSTD1_HUMAN Thiosulfate:glutathione sulfurtransferase OS=Homo sapiens GN=TSTD1 PE=1 SV=3	1
FO/P	likely.up	1.525	0.0126658	12.41	0.049	3	11	inferred	---	----	P13639	P13639|EF2_HUMAN Elongation factor 2 OS=Homo sapiens GN=EEF2 PE=1 SV=4	1
FO/P	likely.up	4.354	0.0131325	12.87	0.05	3	1	inferred	---	----	Q8N8N7	Q8N8N7|PTGR2_HUMAN Prostaglandin reductase 2 OS=Homo sapiens GN=PTGR2 PE=1 SV=1	1
FO/P	putative.up	2.658	0.0462384	45.31	0.101	3	1	unresolved	---	----	P15311;P35241	P15311|EZRI_HUMAN Ezrin OS=Homo sapiens GN=EZR PE=1 SV=4	1
FO/P	putative.up	3.036	0.0512372	50.21	0.105	3	1	inferred	---	----	P29692	P29692|EF1D_HUMAN Elongation factor 1-delta OS=Homo sapiens GN=EEF1D PE=1 SV=5	1
FO/P	putative.up	2.416	0.0623126	61.07	0.119	2	2	unresolved	---	----	P15311;P26038;P35241	P15311|EZRI_HUMAN Ezrin OS=Homo sapiens GN=EZR PE=1 SV=4	1
FO/P	putative.up	0.906	0.0799733	78.37	0.137	3	12	inferred	---	----	Q00610	Q00610|CLH1_HUMAN Clathrin heavy chain 1 OS=Homo sapiens GN=CLTC PE=1 SV=5	1
FO/P	putative.up	1.428	0.104448	102.36	0.157	3	4	inferred	---	----	Q12889	Q12889|OVGP1_HUMAN Oviduct-specific glycoprotein OS=Homo sapiens GN=OVGP1 PE=2 SV=1	1
FO/P	putative.up	1.821	0.14043	137.62	0.187	3	1	unresolved	---	----	P13639;Q15029	P13639|EF2_HUMAN Elongation factor 2 OS=Homo sapiens GN=EEF2 PE=1 SV=4	1
FO/P	putative.down	-0.601	0.213786	209.51	0.248	3	18	inferred	---	----	P02788	P02788|TRFL_HUMAN Lactotransferrin OS=Homo sapiens GN=LTF PE=1 SV=6	1
FO/P	putative.down	-2.575	0.282717	277.06	0.292	3	1	unresolved	---	----	P07900;P08238;Q58FF6	P07900|HS90A_HUMAN Heat shock protein HSP 90-alpha OS=Homo sapiens GN=HSP90AA1 PE=1 SV=5	1
FO/P	putative.up	3.888	0.318681	312.31	0.316	3	2	inferred	---	----	Q8NC51	Q8NC51|PAIRB_HUMAN Plasminogen activator inhibitor 1 RNA-binding protein OS=Homo sapiens GN=SERBP1 PE=1 SV=2	1
FO/P	none	1.678	0.446553	437.62	0.39	3	1	inferred	---	----	P29692-3	P29692-3|EF1D_HUMAN Isoform 3 of Elongation factor 1-delta OS=Homo sapiens GN=EEF1D	1
FO/P	none	-0.606	0.545455	534.55	0.439	3	2	unresolved	---	----	H7BZJ3;P30101	H7BZJ3|H7BZJ3_HUMAN Protein disulfide-isomerase A3 (Fragment) OS=Homo sapiens GN=PDIA3 PE=1 SV=1	1
FO/P	none	0.844	0.58042	568.81	0.453	3	1	unresolved	---	----	P07900;P08238	P07900|HS90A_HUMAN Heat shock protein HSP 90-alpha OS=Homo sapiens GN=HSP90AA1 PE=1 SV=5	1
FO/P	none	-0.318	0.622378	609.93	0.469	3	5	inferred	---	----	Q6FHJ7	Q6FHJ7|SFRP4_HUMAN Secreted frizzled-related protein 4 OS=Homo sapiens GN=SFRP4 PE=1 SV=2	1
FO/P	none	-0.613	0.631369	618.74	0.472	3	1	unresolved	---	----	Q14194;Q14195-2;Q16555	Q14194|DPYL1_HUMAN Dihydropyrimidinase-related protein 1 OS=Homo sapiens GN=CRMP1 PE=1 SV=1	1
FO/P	none	0.793	0.644356	631.47	0.478	3	1	inferred	---	----	P04216	P04216|THY1_HUMAN Thy-1 membrane glycoprotein OS=Homo sapiens GN=THY1 PE=1 SV=2	1
FO/P	none	-0.132	0.882118	864.48	0.565	3	3	inferred	---	----	Q14019	Q14019|COTL1_HUMAN Coactosin-like protein OS=Homo sapiens GN=COTL1 PE=1 SV=3	1
FO/P	none	-0.074	0.92008	901.68	0.576	3	5	inferred	---	----	P80188	P80188|NGAL_HUMAN Neutrophil gelatinase-associated lipocalin OS=Homo sapiens GN=LCN2 PE=1 SV=2	1
FO/P	confident.up	6.496	1.99998e-05	0.02	0	3	3	unresolved	---	----	P60709;P63261;P68032	P60709|ACTB_HUMAN Actin, cytoplasmic 1 OS=Homo sapiens GN=ACTB PE=1 SV=1
FO/P	confident.down	-3.335	1.99998e-05	0.02	0	3	6	inferred	---	----	P01011	P01011|AACT_HUMAN Alpha-1-antichymotrypsin OS=Homo sapiens GN=SERPINA3 PE=1 SV=2
FO/P	confident.down	-3.997	1.99998e-05	0.02	0	3	6	inferred	---	----	P07360	P07360|CO8G_HUMAN Complement component C8 gamma chain OS=Homo sapiens GN=C8G PE=1 SV=3
FO/P	confident.down	-3.049	1.99998e-05	0.02	0	3	7	inferred	---	----	P02753	P02753|RET4_HUMAN Retinol-binding protein 4 OS=Homo sapiens GN=RBP4 PE=1 SV=3
FO/P	confident.down	-3.568	1.99998e-05	0.02	0	3	7	inferred	---	----	P19823	P19823|ITIH2_HUMAN Inter-alpha-trypsin inhibitor heavy chain H2 OS=Homo sapiens GN=ITIH2 PE=1 SV=2
FO/P	confident.up	3.037	1.99998e-05	0.02	0	3	8	inferred	---	----	P27816	P27816|MAP4_HUMAN Microtubule-associated protein 4 OS=Homo sapiens GN=MAP4 PE=1 SV=3
FO/P	confident.down	-2.931	9.9999e-06	0.01	0	3	9	inferred	---	----	P01008	P01008|ANT3_HUMAN Antithrombin-III OS=Homo sapiens GN=SERPINC1 PE=1 SV=1
FO/P	confident.down	-2.474	1.99998e-05	0.02	0	3	10	inferred	---	----	Q04756	Q04756|HGFA_HUMAN Hepatocyte growth factor activator OS=Homo sapiens GN=HGFAC PE=1 SV=1
FO/P	confident.down	-3.19	9.9999e-06	0.01	0	3	10	inferred	---	----	P08697	P08697|A2AP_HUMAN Alpha-2-antiplasmin OS=Homo sapiens GN=SERPINF2 PE=1 SV=3
FO/P	confident.down	-3.35	9.9999e-06	0.01	0	3	10	inferred	---	----	P02760	P02760|AMBP_HUMAN Protein AMBP OS=Homo sapiens GN=AMBP PE=1 SV=1
FO/P	confident.down	-3.881	9.9999e-06	0.01	0	3	10	inferred	---	----	P08603	P08603|CFAH_HUMAN Complement factor H OS=Homo sapiens GN=CFH PE=1 SV=4
FO/P	confident.down	-2.756	1.99998e-05	0.02	0	3	11	inferred	---	----	P22792	P22792|CPN2_HUMAN Carboxypeptidase N subunit 2 OS=Homo sapiens GN=CPN2 PE=1 SV=3
FO/P	confident.down	-3.425	9.9999e-06	0.01	0	3	11	inferred	---	----	P05156	P05156|CFAI_HUMAN Complement factor I OS=Homo sapiens GN=CFI PE=1 SV=2
FO/P	confident.down	-3.1	9.9999e-06	0.01	0	3	12	inferred	---	----	Q06033	Q06033|ITIH3_HUMAN Inter-alpha-trypsin inhibitor heavy chain H3 OS=Homo sapiens GN=ITIH3 PE=1 SV=2
FO/P	confident.down	-3.47	9.9999e-06	0.01	0	3	12	inferred	---	----	P02748	P02748|CO9_HUMAN Complement component C9 OS=Homo sapiens GN=C9 PE=1 SV=2
FO/P	confident.down	-5.162	9.9999e-06	0.01	0	3	12	inferred	---	----	P02679	P02679|FIBG_HUMAN Fibrinogen gamma chain OS=Homo sapiens GN=FGG PE=1 SV=3
FO/P	confident.down	-3.016	9.9999e-06	0.01	0	3	15	inferred	---	----	P02647	P02647|APOA1_HUMAN Apolipoprotein A-I OS=Homo sapiens GN=APOA1 PE=1 SV=1
FO/P	confident.down	-3.564	9.9999e-06	0.01	0	3	15	inferred	---	----	P07357	P07357|CO8A_HUMAN Complement component C8 alpha chain OS=Homo sapiens GN=C8A PE=1 SV=2
FO/P	confident.up	2.296	1.99998e-05	0.02	0	3	16	inferred	---	----	Q13228	Q13228|SBP1_HUMAN Selenium-binding protein 1 OS=Homo sapiens GN=SELENBP1 PE=1 SV=2
FO/P	confident.down	-4.44	9.9999e-06	0.01	0	3	16	unresolved	---	----	A0A0D9SG88;P08603	A0A0D9SG88|A0A0D9SG88_HUMAN Complement factor H OS=Homo sapiens GN=CFH PE=1 SV=1
FO/P	confident.down	-3.472	9.9999e-06	0.01	0	3	17	unresolved	---	----	P01042;P01042-2	P01042|KNG1_HUMAN Kininogen-1 OS=Homo sapiens GN=KNG1 PE=1 SV=2
FO/P	confident.down	-2.791	9.9999e-06	0.01	0	3	18	unresolved	---	----	E9PFZ2;P00450	E9PFZ2|E9PFZ2_HUMAN Ceruloplasmin OS=Homo sapiens GN=CP PE=1 SV=1
FO/P	confident.down	-3.347	9.9999e-06	0.01	0	3	18	inferred	---	----	P07358	P07358|CO8B_HUMAN Complement component C8 beta chain OS=Homo sapiens GN=C8B PE=1 SV=3
FO/P	confident.up	2.114	9.9999e-06	0.01	0	3	20	inferred	---	----	P78371	P78371|TCPB_HUMAN T-complex protein 1 subunit beta OS=Homo sapiens GN=CCT2 PE=1 SV=4
FO/P	confident.down	-4.207	9.9999e-06	0.01	0	3	20	inferred	---	----	P02671	P02671|FIBA_HUMAN Fibrinogen alpha chain OS=Homo sapiens GN=FGA PE=1 SV=2
FO/P	confident.down	-4.01	9.9999e-06	0.01	0	3	21	inferred	---	----	P09871	P09871|C1S_HUMAN Complement C1s subcomponent OS=Homo sapiens GN=C1S PE=1 SV=1
FO/P	confident.down	-3.162	9.9999e-06	0.01	0	3	23	inferred	---	----	P10643	P10643|CO7_HUMAN Complement component C7 OS=Homo sapiens GN=C7 PE=1 SV=2
FO/P	confident.down	-2.701	9.9999e-06	0.01	0	3	25	inferred	---	----	P13671	P13671|CO6_HUMAN Complement component C6 OS=Homo sapiens GN=C6 PE=1 SV=3
FO/P	confident.down	-2.029	9.9999e-06	0.01	0	3	27	unresolved	---	----	A0A0G2JPR0;P0C0L4;P0C0L5	A0A0G2JPR0|A0A0G2JPR0_HUMAN Complement C4-A OS=Homo sapiens GN=C4A PE=1 SV=1
FO/P	confident.down	-3.054	9.9999e-06	0.01	0	3	38	inferred	---	----	P01023	P01023|A2MG_HUMAN Alpha-2-macroglobulin OS=Homo sapiens GN=A2M PE=1 SV=3
FO/P	confident.down	-2.991	9.9999e-06	0.01	0	3	53	unresolved	---	----	P02751;P02751-10	P02751|FINC_HUMAN Fibronectin OS=Homo sapiens GN=FN1 PE=1 SV=4
FO/P	confident.down	-2.729	9.9999e-06	0.01	0	3	79	inferred	---	----	P04114	P04114|APOB_HUMAN Apolipoprotein B-100 OS=Homo sapiens GN=APOB PE=1 SV=2
FO/P	confident.up	10.518	2.99997e-05	0.03	0.001	3	1	inferred	---	----	Q9NSK0	Q9NSK0|KLC4_HUMAN Kinesin light chain 4 OS=Homo sapiens GN=KLC4 PE=1 SV=3
FO/P	confident.down	-5.297	8.99991e-05	0.09	0.001	3	2	unresolved	---	----	P08603;Q03591	P08603|CFAH_HUMAN Complement factor H OS=Homo sapiens GN=CFH PE=1 SV=4
FO/P	confident.up	4.769	2.99997e-05	0.03	0.001	3	3	inferred	---	----	P42025	P42025|ACTY_HUMAN Beta-centractin OS=Homo sapiens GN=ACTR1B PE=1 SV=1
FO/P	confident.down	-3.978	5.99994e-05	0.06	0.001	3	3	inferred	---	----	P22352	P22352|GPX3_HUMAN Glutathione peroxidase 3 OS=Homo sapiens GN=GPX3 PE=1 SV=2
FO/P	confident.up	3.094	4.99995e-05	0.05	0.001	3	6	inferred	---	----	P60900	P60900|PSA6_HUMAN Proteasome subunit alpha type-6 OS=Homo sapiens GN=PSMA6 PE=1 SV=1
FO/P	confident.down	-3.207	2.99997e-05	0.03	0.001	3	6	inferred	---	----	P02745	P02745|C1QA_HUMAN Complement C1q subcomponent subunit A OS=Homo sapiens GN=C1QA PE=1 SV=2
FO/P	confident.down	-3.148	8.99991e-05	0.09	0.001	3	8	inferred	---	----	P00748	P00748|FA12_HUMAN Coagulation factor XII OS=Homo sapiens GN=F12 PE=1 SV=3
FO/P	confident.down	-5.235	9.9999e-06	0.01	0.001	3	8	inferred	---	----	P02749	P02749|APOH_HUMAN Beta-2-glycoprotein 1 OS=Homo sapiens GN=APOH PE=1 SV=3
FO/P	confident.up	3.048	9.9999e-06	0.01	0.001	3	9	inferred	---	----	Q96CX2	Q96CX2|KCD12_HUMAN BTB/POZ domain-containing protein KCTD12 OS=Homo sapiens GN=KCTD12 PE=1 SV=1
FO/P	confident.down	-2.76	7.99992e-05	0.08	0.001	3	9	inferred	---	----	P10909	P10909|CLUS_HUMAN Clusterin OS=Homo sapiens GN=CLU PE=1 SV=1
FO/P	confident.down	-3.383	9.9999e-06	0.01	0.001	3	10	inferred	---	----	P02790	P02790|HEMO_HUMAN Hemopexin OS=Homo sapiens GN=HPX PE=1 SV=2
FO/P	confident.down	-2.502	3.99996e-05	0.04	0.001	3	12	inferred	---	----	Q14520	Q14520|HABP2_HUMAN Hyaluronan-binding protein 2 OS=Homo sapiens GN=HABP2 PE=1 SV=1
FO/P	confident.down	-2.729	9.9999e-06	0.01	0.001	3	12	inferred	---	----	P05543	P05543|THBG_HUMAN Thyroxine-binding globulin OS=Homo sapiens GN=SERPINA7 PE=1 SV=2
FO/P	confident.down	-3.03	9.9999e-06	0.01	0.001	3	12	inferred	---	----	P19827	P19827|ITIH1_HUMAN Inter-alpha-trypsin inhibitor heavy chain H1 OS=Homo sapiens GN=ITIH1 PE=1 SV=3
FO/P	confident.down	-2.209	6.99993e-05	0.07	0.001	3	14	unresolved	---	----	B4E1Z4;P06681	B4E1Z4|B4E1Z4_HUMAN cDNA FLJ55673, highly similar to Complement factor B (EC 3.4.21.47) OS=Homo sapiens PE=1 SV=1
FO/P	confident.down	-2.941	9.9999e-06	0.01	0.001	3	14	inferred	---	----	P35858	P35858|ALS_HUMAN Insulin-like growth factor-binding protein complex acid labile subunit OS=Homo sapiens GN=IGFALS PE=1 SV=1
FO/P	confident.up	2.723	9.9999e-06	0.01	0.001	3	15	inferred	---	----	Q99832	Q99832|TCPH_HUMAN T-complex protein 1 subunit eta OS=Homo sapiens GN=CCT7 PE=1 SV=2
FO/P	confident.down	-3.06	9.9999e-06	0.01	0.001	3	16	inferred	---	----	P06727	P06727|APOA4_HUMAN Apolipoprotein A-IV OS=Homo sapiens GN=APOA4 PE=1 SV=3
FO/P	confident.down	-2.919	9.9999e-06	0.01	0.001	3	20	inferred	---	----	P04003	P04003|C4BPA_HUMAN C4b-binding protein alpha chain OS=Homo sapiens GN=C4BPA PE=1 SV=2
FO/P	confident.down	-1.881	6.99993e-05	0.07	0.001	3	21	inferred	---	----	P03952	P03952|KLKB1_HUMAN Plasma kallikrein OS=Homo sapiens GN=KLKB1 PE=1 SV=1
FO/P	confident.down	-2.602	9.9999e-06	0.01	0.001	3	21	inferred	---	----	B4DPQ0	B4DPQ0|B4DPQ0_HUMAN Complement C1r subcomponent OS=Homo sapiens GN=C1R PE=1 SV=1
FO/P	confident.down	-3.041	9.9999e-06	0.01	0.001	3	22	unresolved	---	----	B7ZKJ8;Q14624;Q14624-2	B7ZKJ8|B7ZKJ8_HUMAN ITIH4 protein OS=Homo sapiens GN=ITIH4 PE=1 SV=1
FO/P	confident.up	1.938	4.99995e-05	0.05	0.001	3	24	inferred	---	----	P46940	P46940|IQGA1_HUMAN Ras GTPase-activating-like protein IQGAP1 OS=Homo sapiens GN=IQGAP1 PE=1 SV=1
FO/P	confident.down	-3.503	9.9999e-06	0.01	0.001	3	24	inferred	---	----	P02675	P02675|FIBB_HUMAN Fibrinogen beta chain OS=Homo sapiens GN=FGB PE=1 SV=2
FO/P	confident.down	-1.673	9.9999e-05	0.1	0.001	3	26	inferred	---	----	P02787	P02787|TRFE_HUMAN Serotransferrin OS=Homo sapiens GN=TF PE=1 SV=3
FO/P	confident.down	-2.713	9.9999e-06	0.01	0.001	3	47	inferred	---	----	P01031	P01031|CO5_HUMAN Complement C5 OS=Homo sapiens GN=C5 PE=1 SV=4
FO/P	confident.up	5.818	9.9999e-06	0.01	0.002	3	3	inferred	---	----	P39019	P39019|RS19_HUMAN 40S ribosomal protein S19 OS=Homo sapiens GN=RPS19 PE=1 SV=2
FO/P	confident.up	4.061	0.000159998	0.16	0.002	3	4	inferred	---	----	P61158	P61158|ARP3_HUMAN Actin-related protein 3 OS=Homo sapiens GN=ACTR3 PE=1 SV=3
FO/P	confident.down	-3.399	0.000119999	0.12	0.002	3	5	inferred	---	----	P01834	P01834|IGKC_HUMAN Immunoglobulin kappa constant OS=Homo sapiens GN=IGKC PE=1 SV=2
FO/P	confident.down	-3.451	9.9999e-05	0.1	0.002	3	5	inferred	---	----	P02747	P02747|C1QC_HUMAN Complement C1q subcomponent subunit C OS=Homo sapiens GN=C1QC PE=1 SV=3
FO/P	confident.up	2.582	0.000129999	0.13	0.002	3	10	inferred	---	----	P53396	P53396|ACLY_HUMAN ATP-citrate synthase OS=Homo sapiens GN=ACLY PE=1 SV=3
FO/P	confident.down	-2.099	0.000129999	0.13	0.002	3	13	inferred	---	----	P43652	P43652|AFAM_HUMAN Afamin OS=Homo sapiens GN=AFM PE=1 SV=1
FO/P	confident.down	-3.233	9.9999e-06	0.01	0.002	3	16	inferred	---	----	P00734	P00734|THRB_HUMAN Prothrombin OS=Homo sapiens GN=F2 PE=1 SV=2
FO/P	confident.down	-3.211	9.9999e-06	0.01	0.002	3	19	inferred	---	----	B4E1Z4	B4E1Z4|B4E1Z4_HUMAN cDNA FLJ55673, highly similar to Complement factor B (EC 3.4.21.47) OS=Homo sapiens PE=1 SV=1
FO/P	confident.up	13.159	0.000189998	0.19	0.003	3	1	unresolved	---	----	P68366;Q71U36;Q9BQE3	P68366|TBA4A_HUMAN Tubulin alpha-4A chain OS=Homo sapiens GN=TUBA4A PE=1 SV=1
FO/P	confident.up	3.985	0.000229998	0.23	0.003	3	4	inferred	---	----	P46783	P46783|RS10_HUMAN 40S ribosomal protein S10 OS=Homo sapiens GN=RPS10 PE=1 SV=1
FO/P	confident.up	3.849	0.000239998	0.24	0.003	3	4	inferred	---	----	P61254	P61254|RL26_HUMAN 60S ribosomal protein L26 OS=Homo sapiens GN=RPL26 PE=1 SV=1
FO/P	confident.down	-2.934	0.000269997	0.26	0.003	3	4	inferred	---	----	P02655	P02655|APOC2_HUMAN Apolipoprotein C-II OS=Homo sapiens GN=APOC2 PE=1 SV=1
FO/P	confident.up	3.5	0.000209998	0.21	0.003	3	5	inferred	---	----	Q08257	Q08257|QOR_HUMAN Quinone oxidoreductase OS=Homo sapiens GN=CRYZ PE=1 SV=1
FO/P	confident.down	-3.634	0.000229998	0.23	0.003	3	5	inferred	---	----	P04004	P04004|VTNC_HUMAN Vitronectin OS=Homo sapiens GN=VTN PE=1 SV=1
FO/P	confident.up	2.723	0.000259997	0.25	0.003	3	6	inferred	---	----	O15143	O15143|ARC1B_HUMAN Actin-related protein 2/3 complex subunit 1B OS=Homo sapiens GN=ARPC1B PE=1 SV=3
FO/P	confident.down	-2.392	0.000249998	0.24	0.003	3	8	inferred	---	----	P15169	P15169|CBPN_HUMAN Carboxypeptidase N catalytic chain OS=Homo sapiens GN=CPN1 PE=1 SV=1
FO/P	confident.down	-3.064	9.9999e-06	0.01	0.003	3	12	inferred	---	----	P01871	P01871|IGHM_HUMAN Immunoglobulin heavy constant mu OS=Homo sapiens GN=IGHM PE=1 SV=4
FO/P	confident.up	7.964	0.000339997	0.33	0.004	3	2	inferred	---	----	Q9H832	Q9H832|UBE2Z_HUMAN Ubiquitin-conjugating enzyme E2 Z OS=Homo sapiens GN=UBE2Z PE=1 SV=2
FO/P	confident.up	5.163	0.000389996	0.38	0.004	3	3	inferred	---	----	Q08752	Q08752|PPID_HUMAN Peptidyl-prolyl cis-trans isomerase D OS=Homo sapiens GN=PPID PE=1 SV=3
FO/P	confident.down	-3.642	0.000289997	0.28	0.004	3	3	unresolved	---	----	P04217;P04217-2	P04217|A1BG_HUMAN Alpha-1B-glycoprotein OS=Homo sapiens GN=A1BG PE=1 SV=4
FO/P	confident.up	4.046	0.000399996	0.39	0.004	3	4	inferred	---	----	P61970	P61970|NTF2_HUMAN Nuclear transport factor 2 OS=Homo sapiens GN=NUTF2 PE=1 SV=1
FO/P	confident.up	3.837	0.000299997	0.29	0.004	3	5	inferred	---	----	P05455	P05455|LA_HUMAN Lupus La protein OS=Homo sapiens GN=SSB PE=1 SV=2
FO/P	confident.down	-2.182	0.000319997	0.31	0.004	3	9	inferred	---	----	Q16610	Q16610|ECM1_HUMAN Extracellular matrix protein 1 OS=Homo sapiens GN=ECM1 PE=1 SV=2
FO/P	confident.down	-1.983	0.000329997	0.32	0.004	3	13	unresolved	---	----	P06396;P06396-2	P06396|GELS_HUMAN Gelsolin OS=Homo sapiens GN=GSN PE=1 SV=1
FO/P	confident.down	-1.696	0.000349997	0.34	0.004	3	19	inferred	---	----	P07225	P07225|PROS_HUMAN Vitamin K-dependent protein S OS=Homo sapiens GN=PROS1 PE=1 SV=1
FO/P	confident.up	1.528	0.000399996	0.39	0.004	3	21	inferred	---	----	P55072	P55072|TERA_HUMAN Transitional endoplasmic reticulum ATPase OS=Homo sapiens GN=VCP PE=1 SV=4
FO/P	confident.up	12.8	0.000429996	0.42	0.005	2	1	inferred	---	----	Q99426	Q99426|TBCB_HUMAN Tubulin-folding cofactor B OS=Homo sapiens GN=TBCB PE=1 SV=2
FO/P	confident.down	-4.177	0.000489995	0.48	0.005	3	5	inferred	---	----	P02765	P02765|FETUA_HUMAN Alpha-2-HS-glycoprotein OS=Homo sapiens GN=AHSG PE=1 SV=1
FO/P	confident.down	-2.89	0.000439996	0.43	0.005	3	6	inferred	---	----	P06681	P06681|CO2_HUMAN Complement C2 OS=Homo sapiens GN=C2 PE=1 SV=2
FO/P	confident.up	2.837	0.000459995	0.45	0.005	3	7	inferred	---	----	Q14764	Q14764|MVP_HUMAN Major vault protein OS=Homo sapiens GN=MVP PE=1 SV=4
FO/P	confident.up	3.03	9.9999e-06	0.01	0.005	3	11	inferred	---	----	P48637	P48637|GSHB_HUMAN Glutathione synthetase OS=Homo sapiens GN=GSS PE=1 SV=1
FO/P	confident.up	3.202	0.000589994	0.58	0.006	3	6	inferred	---	----	P49419-2	P49419-2|AL7A1_HUMAN Isoform 2 of Alpha-aminoadipic semialdehyde dehydrogenase OS=Homo sapiens GN=ALDH7A1
FO/P	confident.up	2.571	0.000579994	0.57	0.006	3	7	inferred	---	----	P14550	P14550|AK1A1_HUMAN Alcohol dehydrogenase [NADP(+)] OS=Homo sapiens GN=AKR1A1 PE=1 SV=3
FO/P	confident.up	2.408	0.000619994	0.61	0.006	3	8	inferred	---	----	P38606	P38606|VATA_HUMAN V-type proton ATPase catalytic subunit A OS=Homo sapiens GN=ATP6V1A PE=1 SV=2
FO/P	confident.up	10.203	0.000709993	0.7	0.007	3	1	inferred	---	----	Q96AT9	Q96AT9|RPE_HUMAN Ribulose-phosphate 3-epimerase OS=Homo sapiens GN=RPE PE=1 SV=1
FO/P	confident.up	9.673	0.000679993	0.67	0.007	3	1	inferred	---	----	Q66K74	Q66K74|MAP1S_HUMAN Microtubule-associated protein 1S OS=Homo sapiens GN=MAP1S PE=1 SV=2
FO/P	confident.up	8.195	0.000789992	0.77	0.007	3	1	unresolved	---	----	O75828;P16152	O75828|CBR3_HUMAN Carbonyl reductase [NADPH] 3 OS=Homo sapiens GN=CBR3 PE=1 SV=3
FO/P	confident.up	6.41	0.000769992	0.75	0.007	3	2	inferred	---	----	P60228	P60228|EIF3E_HUMAN Eukaryotic translation initiation factor 3 subunit E OS=Homo sapiens GN=EIF3E PE=1 SV=1
FO/P	confident.up	3.913	0.000799992	0.78	0.007	3	3	inferred	---	----	P68104	P68104|EF1A1_HUMAN Elongation factor 1-alpha 1 OS=Homo sapiens GN=EEF1A1 PE=1 SV=1
FO/P	confident.up	1.787	0.000739993	0.73	0.007	3	11	inferred	---	----	P00966	P00966|ASSY_HUMAN Argininosuccinate synthase OS=Homo sapiens GN=ASS1 PE=1 SV=2
FO/P	confident.up	4.608	0.000819992	0.8	0.008	3	2	inferred	---	----	O00273	O00273|DFFA_HUMAN DNA fragmentation factor subunit alpha OS=Homo sapiens GN=DFFA PE=1 SV=1
FO/P	confident.up	4.131	0.000889991	0.87	0.008	3	2	inferred	---	----	P09211	P09211|GSTP1_HUMAN Glutathione S-transferase P OS=Homo sapiens GN=GSTP1 PE=1 SV=2
FO/P	confident.up	3.37	0.000839992	0.82	0.008	3	3	inferred	---	----	P18124	P18124|RL7_HUMAN 60S ribosomal protein L7 OS=Homo sapiens GN=RPL7 PE=1 SV=1
FO/P	confident.up	3.323	0.000789992	0.77	0.008	3	3	inferred	---	----	Q8TBC4	Q8TBC4|UBA3_HUMAN NEDD8-activating enzyme E1 catalytic subunit OS=Homo sapiens GN=UBA3 PE=1 SV=2
FO/P	confident.up	4.938	0.000839992	0.82	0.008	3	4	inferred	---	----	P29401	P29401|TKT_HUMAN Transketolase OS=Homo sapiens GN=TKT PE=1 SV=3
FO/P	confident.down	-3.109	0.000919991	0.9	0.008	3	4	inferred	---	----	P02652	P02652|APOA2_HUMAN Apolipoprotein A-II OS=Homo sapiens GN=APOA2 PE=1 SV=1
FO/P	confident.up	2.638	0.000909991	0.89	0.008	3	7	inferred	---	----	Q96G03	Q96G03|PGM2_HUMAN Phosphoglucomutase-2 OS=Homo sapiens GN=PGM2 PE=1 SV=4
FO/P	confident.up	2.605	0.000909991	0.89	0.008	3	8	inferred	---	----	P55060	P55060|XPO2_HUMAN Exportin-2 OS=Homo sapiens GN=CSE1L PE=1 SV=3
FO/P	confident.up	2.228	0.000909991	0.89	0.008	3	8	inferred	---	----	P14618	P14618|KPYM_HUMAN Pyruvate kinase PKM OS=Homo sapiens GN=PKM PE=1 SV=4
FO/P	confident.up	5.244	0.00114999	1.13	0.01	3	2	inferred	---	----	O43598	O43598|DNPH1_HUMAN 2'-deoxynucleoside 5'-phosphate N-hydrolase 1 OS=Homo sapiens GN=DNPH1 PE=1 SV=1
FO/P	confident.up	3.042	0.00123999	1.22	0.01	3	5	inferred	---	----	P00352	P00352|AL1A1_HUMAN Retinal dehydrogenase 1 OS=Homo sapiens GN=ALDH1A1 PE=1 SV=2
FO/P	confident.up	2.315	0.00118999	1.17	0.01	3	8	inferred	---	----	P17858	P17858|PFKAL_HUMAN ATP-dependent 6-phosphofructokinase, liver type OS=Homo sapiens GN=PFKL PE=1 SV=6
FO/P	confident.down	-3.346	9.9999e-06	0.01	0.01	3	11	inferred	---	----	P04196	P04196|HRG_HUMAN Histidine-rich glycoprotein OS=Homo sapiens GN=HRG PE=1 SV=1
FO/P	likely.up	2.172	0.00126999	1.24	0.011	3	9	inferred	---	----	Q7Z6Z7	Q7Z6Z7|HUWE1_HUMAN E3 ubiquitin-protein ligase HUWE1 OS=Homo sapiens GN=HUWE1 PE=1 SV=3
FO/P	likely.up	1.822	0.00135999	1.33	0.011	3	11	inferred	---	----	P55786	P55786|PSA_HUMAN Puromycin-sensitive aminopeptidase OS=Homo sapiens GN=NPEPPS PE=1 SV=2
FO/P	likely.up	7.353	0.00147999	1.45	0.012	3	1	inferred	---	----	O43747	O43747|AP1G1_HUMAN AP-1 complex subunit gamma-1 OS=Homo sapiens GN=AP1G1 PE=1 SV=5
FO/P	likely.down	-3.871	0.00139999	1.37	0.012	3	2	inferred	---	----	P02750	P02750|A2GL_HUMAN Leucine-rich alpha-2-glycoprotein OS=Homo sapiens GN=LRG1 PE=1 SV=2
FO/P	likely.up	2.622	0.00151998	1.49	0.012	3	4	inferred	---	----	Q00577	Q00577|PURA_HUMAN Transcriptional activator protein Pur-alpha OS=Homo sapiens GN=PURA PE=1 SV=2
FO/P	likely.up	6.925	0.00156998	1.54	0.013	3	1	inferred	---	----	P62906	P62906|RL10A_HUMAN 60S ribosomal protein L10a OS=Homo sapiens GN=RPL10A PE=1 SV=2
FO/P	likely.up	9.544	0.00189998	1.86	0.014	3	1	inferred	---	----	P25787	P25787|PSA2_HUMAN Proteasome subunit alpha type-2 OS=Homo sapiens GN=PSMA2 PE=1 SV=2
FO/P	likely.down	-6.777	0.00176998	1.73	0.014	3	1	inferred	---	----	P01817	P01817|HV205_HUMAN Immunoglobulin heavy variable 2-5 OS=Homo sapiens GN=IGHV2-5 PE=1 SV=2
FO/P	likely.up	3.268	0.00182998	1.79	0.014	3	3	inferred	---	----	Q9H4A4	Q9H4A4|AMPB_HUMAN Aminopeptidase B OS=Homo sapiens GN=RNPEP PE=1 SV=2
FO/P	likely.down	-3.729	0.00173998	1.71	0.014	3	3	inferred	---	----	P01033	P01033|TIMP1_HUMAN Metalloproteinase inhibitor 1 OS=Homo sapiens GN=TIMP1 PE=1 SV=1
FO/P	likely.down	-2.23	0.00173998	1.71	0.014	3	7	unresolved	---	----	D6RF35;P02774	D6RF35|D6RF35_HUMAN Vitamin D-binding protein OS=Homo sapiens GN=GC PE=1 SV=1
FO/P	likely.up	1.909	0.00177998	1.74	0.014	3	10	inferred	---	----	P50991	P50991|TCPD_HUMAN T-complex protein 1 subunit delta OS=Homo sapiens GN=CCT4 PE=1 SV=4
FO/P	likely.up	3.986	0.0020978	2.06	0.015	3	2	inferred	---	----	Q9BUL8	Q9BUL8|PDC10_HUMAN Programmed cell death protein 10 OS=Homo sapiens GN=PDCD10 PE=1 SV=1
FO/P	likely.up	3.267	0.00196905	1.93	0.015	3	4	unresolved	---	----	P08263;Q16772	P08263|GSTA1_HUMAN Glutathione S-transferase A1 OS=Homo sapiens GN=GSTA1 PE=1 SV=3
FO/P	likely.down	-1.732	0.00206519	2.02	0.015	3	10	inferred	---	----	P29622	P29622|KAIN_HUMAN Kallistatin OS=Homo sapiens GN=SERPINA4 PE=1 SV=3
FO/P	likely.up	5.703	0.00221837	2.17	0.016	3	2	inferred	---	----	P13489	P13489|RINI_HUMAN Ribonuclease inhibitor OS=Homo sapiens GN=RNH1 PE=1 SV=2
FO/P	likely.up	2.145	0.00237497	2.33	0.017	3	6	inferred	---	----	P61221	P61221|ABCE1_HUMAN ATP-binding cassette sub-family E member 1 OS=Homo sapiens GN=ABCE1 PE=1 SV=1
FO/P	likely.up	1.115	0.00245567	2.41	0.018	3	54	inferred	---	----	Q14204	Q14204|DYHC1_HUMAN Cytoplasmic dynein 1 heavy chain 1 OS=Homo sapiens GN=DYNC1H1 PE=1 SV=5
FO/P	likely.down	-2.375	0.00278257	2.73	0.019	3	5	inferred	---	----	Q96IY4	Q96IY4|CBPB2_HUMAN Carboxypeptidase B2 OS=Homo sapiens GN=CPB2 PE=1 SV=2
FO/P	likely.down	-1.875	0.00277139	2.72	0.019	3	7	inferred	---	----	P51884	P51884|LUM_HUMAN Lumican OS=Homo sapiens GN=LUM PE=1 SV=2
FO/P	likely.down	-2.159	0.00267602	2.62	0.019	3	8	inferred	---	----	P00742	P00742|FA10_HUMAN Coagulation factor X OS=Homo sapiens GN=F10 PE=1 SV=2
FO/P	likely.up	3.643	0.0029687	2.91	0.02	3	3	inferred	---	----	P55735	P55735|SEC13_HUMAN Protein SEC13 homolog OS=Homo sapiens GN=SEC13 PE=1 SV=3
FO/P	likely.down	-1.833	0.00298433	2.92	0.02	3	8	inferred	---	----	Q96PD5	Q96PD5|PGRP2_HUMAN N-acetylmuramoyl-L-alanine amidase OS=Homo sapiens GN=PGLYRP2 PE=1 SV=1
FO/P	likely.up	7.382	0.00301583	2.96	0.021	3	1	inferred	---	----	P49441	P49441|INPP_HUMAN Inositol polyphosphate 1-phosphatase OS=Homo sapiens GN=INPP1 PE=1 SV=1
FO/P	likely.up	6.027	0.00319995	3.14	0.021	3	1	inferred	---	----	P15309	P15309|PPAP_HUMAN Prostatic acid phosphatase OS=Homo sapiens GN=ACPP PE=1 SV=3
FO/P	likely.up	3.639	0.00312898	3.07	0.021	3	2	inferred	---	----	P50135	P50135|HNMT_HUMAN Histamine N-methyltransferase OS=Homo sapiens GN=HNMT PE=1 SV=1
FO/P	likely.up	3.444	0.00323723	3.17	0.021	3	3	inferred	---	----	P30041	P30041|PRDX6_HUMAN Peroxiredoxin-6 OS=Homo sapiens GN=PRDX6 PE=1 SV=3
FO/P	likely.down	-2.511	0.00323328	3.17	0.021	3	5	inferred	---	----	P04070	P04070|PROC_HUMAN Vitamin K-dependent protein C OS=Homo sapiens GN=PROC PE=1 SV=1
FO/P	likely.up	2.073	0.00312898	3.07	0.021	3	6	inferred	---	----	P46779	P46779|RL28_HUMAN 60S ribosomal protein L28 OS=Homo sapiens GN=RPL28 PE=1 SV=3
FO/P	likely.down	-1.714	0.0031311	3.07	0.021	3	9	inferred	---	----	P06276	P06276|CHLE_HUMAN Cholinesterase OS=Homo sapiens GN=BCHE PE=1 SV=1
FO/P	likely.up	3.71	0.00345448	3.39	0.022	3	2	inferred	---	----	P34913	P34913|HYES_HUMAN Bifunctional epoxide hydrolase 2 OS=Homo sapiens GN=EPHX2 PE=1 SV=2
FO/P	likely.up	2.707	0.00344637	3.38	0.022	3	4	inferred	---	----	Q96TA1	Q96TA1|NIBL1_HUMAN Niban-like protein 1 OS=Homo sapiens GN=FAM129B PE=1 SV=3
FO/P	likely.down	-2.908	0.00340345	3.34	0.022	3	5	inferred	---	----	P00450	P00450|CERU_HUMAN Ceruloplasmin OS=Homo sapiens GN=CP PE=1 SV=1
FO/P	likely.up	3.524	0.00367301	3.6	0.023	3	2	inferred	---	----	Q9Y5K6	Q9Y5K6|CD2AP_HUMAN CD2-associated protein OS=Homo sapiens GN=CD2AP PE=1 SV=1
FO/P	likely.down	-2.825	0.00362956	3.56	0.023	3	3	unresolved	---	----	B9A064;P0DOY2	B9A064|IGLL5_HUMAN Immunoglobulin lambda-like polypeptide 5 OS=Homo sapiens GN=IGLL5 PE=2 SV=2
FO/P	likely.up	6.381	0.00387747	3.8	0.024	3	1	inferred	---	----	O15212	O15212|PFD6_HUMAN Prefoldin subunit 6 OS=Homo sapiens GN=PFDN6 PE=1 SV=1
FO/P	likely.up	4.811	0.00379992	3.72	0.024	3	2	inferred	---	----	P62899	P62899|RL31_HUMAN 60S ribosomal protein L31 OS=Homo sapiens GN=RPL31 PE=1 SV=1
FO/P	likely.up	4.176	0.00387747	3.8	0.024	3	2	inferred	---	----	Q9GZP4	Q9GZP4|PITH1_HUMAN PITH domain-containing protein 1 OS=Homo sapiens GN=PITHD1 PE=1 SV=1
FO/P	likely.up	3.043	0.00399992	3.92	0.024	3	3	inferred	---	----	Q12882	Q12882|DPYD_HUMAN Dihydropyrimidine dehydrogenase [NADP(+)] OS=Homo sapiens GN=DPYD PE=1 SV=2
FO/P	likely.up	2.415	0.00387992	3.8	0.024	3	5	inferred	---	----	P46781	P46781|RS9_HUMAN 40S ribosomal protein S9 OS=Homo sapiens GN=RPS9 PE=1 SV=3
FO/P	likely.up	7.595	0.00422213	4.14	0.026	3	1	inferred	---	----	P62847	P62847|RS24_HUMAN 40S ribosomal protein S24 OS=Homo sapiens GN=RPS24 PE=1 SV=1
FO/P	likely.up	7.535	0.00431808	4.23	0.026	3	1	inferred	---	----	Q6FI81	Q6FI81|CPIN1_HUMAN Anamorsin OS=Homo sapiens GN=CIAPIN1 PE=1 SV=2
FO/P	likely.up	4.461	0.00426078	4.18	0.026	3	3	inferred	---	----	P36404	P36404|ARL2_HUMAN ADP-ribosylation factor-like protein 2 OS=Homo sapiens GN=ARL2 PE=1 SV=4
FO/P	likely.up	1.992	0.00438626	4.3	0.026	3	6	inferred	---	----	P30711	P30711|GSTT1_HUMAN Glutathione S-transferase theta-1 OS=Homo sapiens GN=GSTT1 PE=1 SV=4
FO/P	likely.down	-1.933	0.00431102	4.22	0.026	3	7	inferred	---	----	P02649	P02649|APOE_HUMAN Apolipoprotein E OS=Homo sapiens GN=APOE PE=1 SV=1
FO/P	likely.up	1.957	0.0044185	4.33	0.026	3	11	inferred	---	----	Q9Y3Z3	Q9Y3Z3|SAMH1_HUMAN Deoxynucleoside triphosphate triphosphohydrolase SAMHD1 OS=Homo sapiens GN=SAMHD1 PE=1 SV=2
FO/P	likely.up	6.23	0.00484988	4.75	0.027	3	1	inferred	---	----	P05204	P05204|HMGN2_HUMAN Non-histone chromosomal protein HMG-17 OS=Homo sapiens GN=HMGN2 PE=1 SV=3
FO/P	likely.up	5.385	0.00489731	4.8	0.027	3	1	inferred	---	----	P61978-2	P61978-2|HNRPK_HUMAN Isoform 2 of Heterogeneous nuclear ribonucleoprotein K OS=Homo sapiens GN=HNRNPK
FO/P	likely.up	5.308	0.00474988	4.65	0.027	3	1	inferred	---	----	P14174	P14174|MIF_HUMAN Macrophage migration inhibitory factor OS=Homo sapiens GN=MIF PE=1 SV=4
FO/P	likely.down	-5.414	0.00463403	4.54	0.027	3	1	inferred	---	----	rev_Q8N371	Q8N371|KDM8_HUMAN reversed JmjC domain-containing protein 5 OS=Homo sapiens GN=KDM8 PE=1 SV=1
FO/P	likely.up	3.865	0.00459513	4.5	0.027	3	2	inferred	---	----	Q9Y3C8	Q9Y3C8|UFC1_HUMAN Ubiquitin-fold modifier-conjugating enzyme 1 OS=Homo sapiens GN=UFC1 PE=1 SV=3
FO/P	likely.up	3.66	0.00479988	4.7	0.027	3	2	unresolved	---	----	P0DMV8;P48741	P0DMV8|HS71A_HUMAN Heat shock 70 kDa protein 1A OS=Homo sapiens GN=HSPA1A PE=1 SV=1
FO/P	likely.up	3.918	0.00477488	4.68	0.027	3	3	inferred	---	----	P09488	P09488|GSTM1_HUMAN Glutathione S-transferase Mu 1 OS=Homo sapiens GN=GSTM1 PE=1 SV=3
FO/P	likely.down	-2.895	0.00465842	4.57	0.027	3	3	inferred	---	----	P02763	P02763|A1AG1_HUMAN Alpha-1-acid glycoprotein 1 OS=Homo sapiens GN=ORM1 PE=1 SV=1
FO/P	likely.down	-2.473	0.00494859	4.85	0.027	3	4	inferred	---	----	Q9NZP8	Q9NZP8|C1RL_HUMAN Complement C1r subcomponent-like protein OS=Homo sapiens GN=C1RL PE=1 SV=2
FO/P	likely.up	2.494	0.00482488	4.73	0.027	3	6	inferred	---	----	P09960	P09960|LKHA4_HUMAN Leukotriene A-4 hydrolase OS=Homo sapiens GN=LTA4H PE=1 SV=2
FO/P	likely.down	-1.85	0.00489731	4.8	0.027	3	8	inferred	---	----	P00740	P00740|FA9_HUMAN Coagulation factor IX OS=Homo sapiens GN=F9 PE=1 SV=2
FO/P	likely.up	1.575	0.00454535	4.45	0.027	3	10	inferred	---	----	P36578	P36578|RL4_HUMAN 60S ribosomal protein L4 OS=Homo sapiens GN=RPL4 PE=1 SV=5
FO/P	likely.up	2.51	0.0056763	5.56	0.03	3	4	inferred	---	----	O60610	O60610|DIAP1_HUMAN Protein diaphanous homolog 1 OS=Homo sapiens GN=DIAPH1 PE=1 SV=2
FO/P	likely.up	2.142	0.00544429	5.34	0.03	3	5	inferred	---	----	Q9UHD1	Q9UHD1|CHRD1_HUMAN Cysteine and histidine-rich domain-containing protein 1 OS=Homo sapiens GN=CHORDC1 PE=1 SV=2
FO/P	likely.up	2.504	0.00542842	5.32	0.03	3	6	inferred	---	----	P41252	P41252|SYIC_HUMAN Isoleucine--tRNA ligase, cytoplasmic OS=Homo sapiens GN=IARS PE=1 SV=2
FO/P	likely.up	1.954	0.00549985	5.39	0.03	3	6	inferred	---	----	Q9NSD9	Q9NSD9|SYFB_HUMAN Phenylalanine--tRNA ligase beta subunit OS=Homo sapiens GN=FARSB PE=1 SV=3
FO/P	likely.up	2.042	0.00573513	5.62	0.03	3	8	inferred	---	----	P61247	P61247|RS3A_HUMAN 40S ribosomal protein S3a OS=Homo sapiens GN=RPS3A PE=1 SV=2
FO/P	likely.down	-2.074	0.00548556	5.38	0.03	3	8	inferred	---	----	P27918	P27918|PROP_HUMAN Properdin OS=Homo sapiens GN=CFP PE=1 SV=2
FO/P	likely.up	3.97	0.00596856	5.85	0.031	3	2	inferred	---	----	O00764	O00764|PDXK_HUMAN Pyridoxal kinase OS=Homo sapiens GN=PDXK PE=1 SV=1
FO/P	likely.down	-2.207	0.00581801	5.7	0.031	3	5	inferred	---	----	P27169	P27169|PON1_HUMAN Serum paraoxonase/arylesterase 1 OS=Homo sapiens GN=PON1 PE=1 SV=3
FO/P	likely.up	1.88	0.00606231	5.94	0.031	3	7	inferred	---	----	P30153	P30153|2AAA_HUMAN Serine/threonine-protein phosphatase 2A 65 kDa regulatory subunit A alpha isoform OS=Homo sapiens GN=PPP2R1A PE=1 SV=4
FO/P	likely.up	2.018	0.00584831	5.73	0.031	3	8	inferred	---	----	Q7KZF4	Q7KZF4|SND1_HUMAN Staphylococcal nuclease domain-containing protein 1 OS=Homo sapiens GN=SND1 PE=1 SV=1
FO/P	likely.up	2.26	0.00629012	6.16	0.032	3	6	inferred	---	----	Q14974	Q14974|IMB1_HUMAN Importin subunit beta-1 OS=Homo sapiens GN=KPNB1 PE=1 SV=2
FO/P	likely.up	6.854	0.00682118	6.68	0.034	3	1	inferred	---	----	P45985	P45985|MP2K4_HUMAN Dual specificity mitogen-activated protein kinase kinase 4 OS=Homo sapiens GN=MAP2K4 PE=1 SV=1
FO/P	likely.up	6.468	0.0065515	6.42	0.034	3	1	inferred	---	----	P42574	P42574|CASP3_HUMAN Caspase-3 OS=Homo sapiens GN=CASP3 PE=1 SV=2
FO/P	likely.up	4.967	0.00674976	6.61	0.034	3	1	unresolved	---	----	P14923;P35222	P14923|PLAK_HUMAN Junction plakoglobin OS=Homo sapiens GN=JUP PE=1 SV=3
FO/P	likely.up	2.987	0.00678547	6.65	0.034	3	3	inferred	---	----	E9PAV3	E9PAV3|NACAM_HUMAN Nascent polypeptide-associated complex subunit alpha, muscle-specific form OS=Homo sapiens GN=NACA PE=1 SV=1
FO/P	likely.up	1.366	0.00659978	6.47	0.034	3	14	inferred	---	----	P21980	P21980|TGM2_HUMAN Protein-glutamine gamma-glutamyltransferase 2 OS=Homo sapiens GN=TGM2 PE=1 SV=2
FO/P	likely.up	7.036	0.00714788	7	0.035	3	1	unresolved	---	----	P07437;Q9BVA1	P07437|TBB5_HUMAN Tubulin beta chain OS=Homo sapiens GN=TUBB PE=1 SV=2
FO/P	likely.down	-3.284	0.00711085	6.97	0.035	3	2	inferred	---	----	P02656	P02656|APOC3_HUMAN Apolipoprotein C-III OS=Homo sapiens GN=APOC3 PE=1 SV=1
FO/P	likely.up	8.393	0.00738433	7.24	0.036	2	1	inferred	---	----	O95671	O95671|ASML_HUMAN N-acetylserotonin O-methyltransferase-like protein OS=Homo sapiens GN=ASMTL PE=1 SV=3
FO/P	likely.up	5.334	0.00729603	7.15	0.036	3	1	inferred	---	----	Q03113	Q03113|GNA12_HUMAN Guanine nucleotide-binding protein subunit alpha-12 OS=Homo sapiens GN=GNA12 PE=1 SV=4
FO/P	likely.down	-4.82	0.00738433	7.24	0.036	3	1	unresolved	---	----	A0A0G2JPR0;P0C0L4	A0A0G2JPR0|A0A0G2JPR0_HUMAN Complement C4-A OS=Homo sapiens GN=C4A PE=1 SV=1
FO/P	likely.up	4.047	0.00746125	7.31	0.036	3	2	inferred	---	----	P07311	P07311|ACYP1_HUMAN Acylphosphatase-1 OS=Homo sapiens GN=ACYP1 PE=1 SV=2
FO/P	likely.down	-4.406	0.0075597	7.41	0.036	3	2	inferred	---	----	Q9Y2S2	Q9Y2S2|CRYL1_HUMAN Lambda-crystallin homolog OS=Homo sapiens GN=CRYL1 PE=1 SV=3
FO/P	likely.down	-2.518	0.00742279	7.27	0.036	3	4	inferred	---	----	P52788	P52788|SPSY_HUMAN Spermine synthase OS=Homo sapiens GN=SMS PE=1 SV=2
FO/P	likely.up	1.727	0.00730741	7.16	0.036	3	7	unresolved	---	----	P00738;P00739	P00738|HPT_HUMAN Haptoglobin OS=Homo sapiens GN=HP PE=1 SV=1
FO/P	likely.up	3.078	0.00783969	7.68	0.037	3	2	inferred	---	----	O60888	O60888|CUTA_HUMAN Protein CutA OS=Homo sapiens GN=CUTA PE=1 SV=2
FO/P	likely.down	-3.046	0.00783969	7.68	0.037	3	2	inferred	---	----	Q15848	Q15848|ADIPO_HUMAN Adiponectin OS=Homo sapiens GN=ADIPOQ PE=1 SV=1
FO/P	likely.down	-3.304	0.00799968	7.84	0.037	3	2	inferred	---	----	P02746	P02746|C1QB_HUMAN Complement C1q subcomponent subunit B OS=Homo sapiens GN=C1QB PE=1 SV=3
FO/P	likely.up	3.049	0.00767969	7.53	0.037	3	4	inferred	---	----	P08397	P08397|HEM3_HUMAN Porphobilinogen deaminase OS=Homo sapiens GN=HMBS PE=1 SV=2
FO/P	likely.up	2.18	0.00791634	7.76	0.037	3	5	inferred	---	----	P53618	P53618|COPB_HUMAN Coatomer subunit beta OS=Homo sapiens GN=COPB1 PE=1 SV=3
FO/P	likely.up	2.324	0.008083	7.92	0.038	3	4	unresolved	---	----	P36873;P62136;P62140	P36873|PP1G_HUMAN Serine/threonine-protein phosphatase PP1-gamma catalytic subunit OS=Homo sapiens GN=PPP1CC PE=1 SV=1
FO/P	likely.up	11.147	0.00843442	8.27	0.039	1	1	inferred	---	----	O96033	O96033|MOC2A_HUMAN Molybdopterin synthase sulfur carrier subunit OS=Homo sapiens GN=MOCS2 PE=1 SV=1
FO/P	likely.up	4.964	0.00868142	8.51	0.04	3	1	inferred	---	----	P14678	P14678|RSMB_HUMAN Small nuclear ribonucleoprotein-associated proteins B and B' OS=Homo sapiens GN=SNRPB PE=1 SV=2
FO/P	likely.up	2.128	0.00863597	8.46	0.04	3	5	inferred	---	----	Q13409	Q13409|DC1I2_HUMAN Cytoplasmic dynein 1 intermediate chain 2 OS=Homo sapiens GN=DYNC1I2 PE=1 SV=3
FO/P	likely.up	1.412	0.00863597	8.46	0.04	3	12	inferred	---	----	P17987	P17987|TCPA_HUMAN T-complex protein 1 subunit alpha OS=Homo sapiens GN=TCP1 PE=1 SV=1
FO/P	likely.up	7.021	0.00909481	8.91	0.041	3	1	unresolved	---	----	Q13404;Q15819	Q13404|UB2V1_HUMAN Ubiquitin-conjugating enzyme E2 variant 1 OS=Homo sapiens GN=UBE2V1 PE=1 SV=2
FO/P	likely.down	-2.197	0.00914242	8.96	0.041	3	5	inferred	---	----	P20851	P20851|C4BPB_HUMAN C4b-binding protein beta chain OS=Homo sapiens GN=C4BPB PE=1 SV=1
FO/P	likely.up	3.332	0.00944953	9.26	0.042	3	2	inferred	---	----	Q9NZL9	Q9NZL9|MAT2B_HUMAN Methionine adenosyltransferase 2 subunit beta OS=Homo sapiens GN=MAT2B PE=1 SV=1
FO/P	likely.up	2.13	0.00942812	9.24	0.042	3	6	inferred	---	----	P31153	P31153|METK2_HUMAN S-adenosylmethionine synthase isoform type-2 OS=Homo sapiens GN=MAT2A PE=1 SV=1
FO/P	likely.down	-1.796	0.00964952	9.46	0.043	3	7	inferred	---	----	P43251	P43251|BTD_HUMAN Biotinidase OS=Homo sapiens GN=BTD PE=1 SV=2
FO/P	likely.up	7.384	0.0101047	9.9	0.044	2	1	inferred	---	----	P32929	P32929|CGL_HUMAN Cystathionine gamma-lyase OS=Homo sapiens GN=CTH PE=1 SV=3
FO/P	likely.up	6.111	0.0101495	9.95	0.044	2	1	inferred	---	----	Q15843	Q15843|NEDD8_HUMAN NEDD8 OS=Homo sapiens GN=NEDD8 PE=1 SV=1
FO/P	likely.down	-3.017	0.0101574	9.95	0.044	3	2	unresolved	---	----	D6RE86;E9PFZ2;P00450	D6RE86|D6RE86_HUMAN Ceruloplasmin (Fragment) OS=Homo sapiens GN=CP PE=1 SV=8
FO/P	likely.up	2.599	0.0100521	9.85	0.044	3	3	inferred	---	----	P78417	P78417|GSTO1_HUMAN Glutathione S-transferase omega-1 OS=Homo sapiens GN=GSTO1 PE=1 SV=2
FO/P	likely.up	1.98	0.00994684	9.75	0.044	3	6	inferred	---	----	P62280	P62280|RS11_HUMAN 40S ribosomal protein S11 OS=Homo sapiens GN=RPS11 PE=1 SV=3
FO/P	likely.up	10.638	0.010555	10.34	0.045	1	1	inferred	---	----	Q92485	Q92485|ASM3B_HUMAN Acid sphingomyelinase-like phosphodiesterase 3b OS=Homo sapiens GN=SMPDL3B PE=1 SV=2
FO/P	likely.up	5.434	0.0104205	10.21	0.045	3	1	inferred	---	----	O15498	O15498|YKT6_HUMAN Synaptobrevin homolog YKT6 OS=Homo sapiens GN=YKT6 PE=1 SV=1
FO/P	likely.up	4.816	0.0108327	10.62	0.045	3	1	inferred	---	----	A0AVF1	A0AVF1|IFT56_HUMAN Intraflagellar transport protein 56 OS=Homo sapiens GN=TTC26 PE=2 SV=1
FO/P	likely.up	3.014	0.0107772	10.56	0.045	3	2	inferred	---	----	Q7L2H7	Q7L2H7|EIF3M_HUMAN Eukaryotic translation initiation factor 3 subunit M OS=Homo sapiens GN=EIF3M PE=1 SV=1
FO/P	likely.up	2.601	0.0107772	10.56	0.045	3	3	inferred	---	----	Q9BR76	Q9BR76|COR1B_HUMAN Coronin-1B OS=Homo sapiens GN=CORO1B PE=1 SV=1
FO/P	likely.up	2.514	0.010555	10.34	0.045	3	4	inferred	---	----	O75083	O75083|WDR1_HUMAN WD repeat-containing protein 1 OS=Homo sapiens GN=WDR1 PE=1 SV=4
FO/P	likely.up	2.011	0.0106661	10.45	0.045	3	5	inferred	---	----	P13861	P13861|KAP2_HUMAN cAMP-dependent protein kinase type II-alpha regulatory subunit OS=Homo sapiens GN=PRKAR2A PE=1 SV=2
FO/P	likely.up	1.43	0.0106661	10.45	0.045	3	12	inferred	---	----	P22314-2	P22314-2|UBA1_HUMAN Isoform 2 of Ubiquitin-like modifier-activating enzyme 1 OS=Homo sapiens GN=UBA1
FO/P	likely.up	7.187	0.0111105	10.89	0.046	2	1	inferred	---	----	P28066	P28066|PSA5_HUMAN Proteasome subunit alpha type-5 OS=Homo sapiens GN=PSMA5 PE=1 SV=3
FO/P	likely.up	6.617	0.0114699	11.24	0.046	3	1	inferred	---	----	Q15907	Q15907|RB11B_HUMAN Ras-related protein Rab-11B OS=Homo sapiens GN=RAB11B PE=1 SV=4
FO/P	likely.up	6.222	0.0112346	11.01	0.046	3	1	inferred	---	----	Q9UJW0	Q9UJW0|DCTN4_HUMAN Dynactin subunit 4 OS=Homo sapiens GN=DCTN4 PE=1 SV=1
FO/P	likely.up	4.966	0.0111105	10.89	0.046	3	1	inferred	---	----	P22392-2	P22392-2|NDKB_HUMAN Isoform 3 of Nucleoside diphosphate kinase B OS=Homo sapiens GN=NME2
FO/P	likely.up	4.655	0.0114699	11.24	0.046	3	1	unresolved	---	----	P15531;P22392-2	P15531|NDKA_HUMAN Nucleoside diphosphate kinase A OS=Homo sapiens GN=NME1 PE=1 SV=1
FO/P	likely.up	3.912	0.0111758	10.95	0.046	3	2	inferred	---	----	Q8TCD5	Q8TCD5|NT5C_HUMAN 5'(3')-deoxyribonucleotidase, cytosolic type OS=Homo sapiens GN=NT5C PE=1 SV=2
FO/P	likely.up	2.512	0.0112346	11.01	0.046	3	4	inferred	---	----	P05787	P05787|K2C8_HUMAN Keratin, type II cytoskeletal 8 OS=Homo sapiens GN=KRT8 PE=1 SV=7
FO/P	likely.up	2.442	0.0113523	11.13	0.046	3	4	inferred	---	----	Q99460	Q99460|PSMD1_HUMAN 26S proteasome non-ATPase regulatory subunit 1 OS=Homo sapiens GN=PSMD1 PE=1 SV=2
FO/P	likely.up	4.389	0.0117052	11.47	0.047	3	1	inferred	---	----	O75347	O75347|TBCA_HUMAN Tubulin-specific chaperone A OS=Homo sapiens GN=TBCA PE=1 SV=3
FO/P	likely.up	5.448	0.0120617	11.82	0.048	3	1	inferred	---	----	Q93034	Q93034|CUL5_HUMAN Cullin-5 OS=Homo sapiens GN=CUL5 PE=1 SV=4
FO/P	likely.up	6.275	0.0126658	12.41	0.049	3	1	inferred	---	----	P61764	P61764|STXB1_HUMAN Syntaxin-binding protein 1 OS=Homo sapiens GN=STXBP1 PE=1 SV=1
FO/P	likely.down	-4.492	0.0122492	12	0.049	3	1	inferred	---	----	P02766	P02766|TTHY_HUMAN Transthyretin OS=Homo sapiens GN=TTR PE=1 SV=1
FO/P	likely.up	3.774	0.0125325	12.28	0.049	3	2	unresolved	---	----	Q71U36;Q9BQE3	Q71U36|TBA1A_HUMAN Tubulin alpha-1A chain OS=Homo sapiens GN=TUBA1A PE=1 SV=1
FO/P	likely.down	-3.901	0.0125325	12.28	0.049	3	2	inferred	---	----	Q53EL6	Q53EL6|PDCD4_HUMAN Programmed cell death protein 4 OS=Homo sapiens GN=PDCD4 PE=1 SV=2
FO/P	likely.up	2.766	0.0124992	12.25	0.049	3	5	inferred	---	----	Q9C0C2	Q9C0C2|TB182_HUMAN 182 kDa tankyrase-1-binding protein OS=Homo sapiens GN=TNKS1BP1 PE=1 SV=4
FO/P	likely.down	-1.433	0.0121867	11.94	0.049	3	7	inferred	---	----	P08185	P08185|CBG_HUMAN Corticosteroid-binding globulin OS=Homo sapiens GN=SERPINA6 PE=1 SV=1
FO/P	likely.up	1.823	0.0125992	12.35	0.049	3	9	inferred	---	----	Q9NZM1	Q9NZM1|MYOF_HUMAN Myoferlin OS=Homo sapiens GN=MYOF PE=1 SV=1
FO/P	likely.down	-1.478	0.0123117	12.07	0.049	3	9	inferred	---	----	Q96KN2	Q96KN2|CNDP1_HUMAN Beta-Ala-His dipeptidase OS=Homo sapiens GN=CNDP1 PE=1 SV=4
FO/P	likely.up	1.776	0.0130658	12.8	0.05	3	6	inferred	---	----	P25325	P25325|THTM_HUMAN 3-mercaptopyruvate sulfurtransferase OS=Homo sapiens GN=MPST PE=1 SV=3
FO/P	putative.up	5.515	0.0135324	13.26	0.051	3	1	inferred	---	----	Q92688	Q92688|AN32B_HUMAN Acidic leucine-rich nuclear phosphoprotein 32 family member B OS=Homo sapiens GN=ANP32B PE=1 SV=1
FO/P	putative.up	4.797	0.013499	13.23	0.051	3	1	inferred	---	----	Q5VZK9	Q5VZK9|CARL1_HUMAN F-actin-uncapping protein LRRC16A OS=Homo sapiens GN=CARMIL1 PE=1 SV=1
FO/P	putative.up	3.873	0.0133991	13.13	0.051	3	2	inferred	---	----	Q96QR8	Q96QR8|PURB_HUMAN Transcriptional activator protein Pur-beta OS=Homo sapiens GN=PURB PE=1 SV=3
FO/P	putative.up	2.053	0.0136658	13.39	0.052	3	5	inferred	---	----	P33176	P33176|KINH_HUMAN Kinesin-1 heavy chain OS=Homo sapiens GN=KIF5B PE=1 SV=1
FO/P	putative.up	1.441	0.0139276	13.65	0.052	3	8	inferred	---	----	P12429	P12429|ANXA3_HUMAN Annexin A3 OS=Homo sapiens GN=ANXA3 PE=1 SV=3
FO/P	putative.up	4.758	0.0144604	14.17	0.054	3	1	inferred	---	----	P41227	P41227|NAA10_HUMAN N-alpha-acetyltransferase 10 OS=Homo sapiens GN=NAA10 PE=1 SV=1
FO/P	putative.up	4.717	0.0147132	14.42	0.054	3	1	inferred	---	----	Q9UG01	Q9UG01|IF172_HUMAN Intraflagellar transport protein 172 homolog OS=Homo sapiens GN=IFT172 PE=1 SV=2
FO/P	putative.down	-5.563	0.0145373	14.25	0.054	2	1	inferred	---	----	Q9UGM3	Q9UGM3|DMBT1_HUMAN Deleted in malignant brain tumors 1 protein OS=Homo sapiens GN=DMBT1 PE=1 SV=2
FO/P	putative.up	4.598	0.0147681	14.47	0.054	3	2	inferred	---	----	Q07955	Q07955|SRSF1_HUMAN Serine/arginine-rich splicing factor 1 OS=Homo sapiens GN=SRSF1 PE=1 SV=2
FO/P	putative.up	4.091	0.0151527	14.85	0.054	3	2	inferred	---	----	P08865	P08865|RSSA_HUMAN 40S ribosomal protein SA OS=Homo sapiens GN=RPSA PE=1 SV=4
FO/P	putative.up	3.798	0.0145373	14.25	0.054	3	2	inferred	---	----	P04179	P04179|SODM_HUMAN Superoxide dismutase [Mn], mitochondrial OS=Homo sapiens GN=SOD2 PE=1 SV=3
FO/P	putative.up	3.457	0.0146912	14.4	0.054	3	2	inferred	---	----	Q9NTK5	Q9NTK5|OLA1_HUMAN Obg-like ATPase 1 OS=Homo sapiens GN=OLA1 PE=1 SV=2
FO/P	putative.up	2.141	0.0152296	14.93	0.054	3	6	inferred	---	----	P47897	P47897|SYQ_HUMAN Glutamine--tRNA ligase OS=Homo sapiens GN=QARS PE=1 SV=1
FO/P	putative.up	4.148	0.0154603	15.15	0.055	3	1	inferred	---	----	A0A0C4DH68	A0A0C4DH68|KV224_HUMAN Immunoglobulin kappa variable 2-24 OS=Homo sapiens GN=IGKV2-24 PE=3 SV=1
FO/P	putative.up	2.785	0.0151527	14.85	0.055	3	2	inferred	---	----	P32119	P32119|PRDX2_HUMAN Peroxiredoxin-2 OS=Homo sapiens GN=PRDX2 PE=1 SV=5
FO/P	putative.up	3.026	0.0149988	14.7	0.055	3	3	inferred	---	----	O43865	O43865|SAHH2_HUMAN S-adenosylhomocysteine hydrolase-like protein 1 OS=Homo sapiens GN=AHCYL1 PE=1 SV=2
FO/P	putative.up	2.159	0.0151527	14.85	0.055	3	4	inferred	---	----	Q8NBF2	Q8NBF2|NHLC2_HUMAN NHL repeat-containing protein 2 OS=Homo sapiens GN=NHLRC2 PE=1 SV=1
FO/P	putative.up	2.34	0.0151527	14.85	0.055	3	6	inferred	---	----	P13667	P13667|PDIA4_HUMAN Protein disulfide-isomerase A4 OS=Homo sapiens GN=PDIA4 PE=1 SV=2
FO/P	putative.up	2.315	0.0151527	14.85	0.055	3	6	inferred	---	----	P62424	P62424|RL7A_HUMAN 60S ribosomal protein L7a OS=Homo sapiens GN=RPL7A PE=1 SV=2
FO/P	putative.up	4.22	0.0159153	15.6	0.056	3	1	inferred	---	----	P02461	P02461|CO3A1_HUMAN Collagen alpha-1(III) chain OS=Homo sapiens GN=COL3A1 PE=1 SV=4
FO/P	putative.down	-4.139	0.0156911	15.38	0.056	3	1	inferred	---	----	Q9Y5K1	Q9Y5K1|SPO11_HUMAN Meiotic recombination protein SPO11 OS=Homo sapiens GN=SPO11 PE=2 SV=1
FO/P	putative.up	2.727	0.0159987	15.68	0.056	3	2	inferred	---	----	P62910	P62910|RL32_HUMAN 60S ribosomal protein L32 OS=Homo sapiens GN=RPL32 PE=1 SV=2
FO/P	putative.up	2.833	0.0161653	15.84	0.056	3	3	inferred	---	----	Q5VYK3	Q5VYK3|ECM29_HUMAN Proteasome-associated protein ECM29 homolog OS=Homo sapiens GN=ECM29 PE=1 SV=2
FO/P	putative.up	2.085	0.0161653	15.84	0.056	3	4	inferred	---	----	Q9HB71	Q9HB71|CYBP_HUMAN Calcyclin-binding protein OS=Homo sapiens GN=CACYBP PE=1 SV=2
FO/P	putative.down	-2.562	0.015832	15.52	0.056	3	4	inferred	---	----	P02743	P02743|SAMP_HUMAN Serum amyloid P-component OS=Homo sapiens GN=APCS PE=1 SV=2
FO/P	putative.down	-1.658	0.0157487	15.43	0.056	3	6	inferred	---	----	P36955	P36955|PEDF_HUMAN Pigment epithelium-derived factor OS=Homo sapiens GN=SERPINF1 PE=1 SV=4
FO/P	putative.up	4.807	0.016582	16.25	0.057	3	1	inferred	---	----	P17812	P17812|PYRG1_HUMAN CTP synthase 1 OS=Homo sapiens GN=CTPS1 PE=1 SV=2
FO/P	putative.up	4.785	0.0166653	16.33	0.057	3	1	inferred	---	----	P07910	P07910|HNRPC_HUMAN Heterogeneous nuclear ribonucleoproteins C1/C2 OS=Homo sapiens GN=HNRNPC PE=1 SV=4
FO/P	putative.down	-5.027	0.016582	16.25	0.057	2	1	inferred	---	----	P28290	P28290|SSFA2_HUMAN Sperm-specific antigen 2 OS=Homo sapiens GN=SSFA2 PE=1 SV=3
FO/P	putative.up	1.798	0.0167486	16.41	0.057	3	5	inferred	---	----	P07203	P07203|GPX1_HUMAN Glutathione peroxidase 1 OS=Homo sapiens GN=GPX1 PE=1 SV=4
FO/P	putative.down	-1.168	0.0164986	16.17	0.057	3	17	inferred	---	----	P80108	P80108|PHLD_HUMAN Phosphatidylinositol-glycan-specific phospholipase D OS=Homo sapiens GN=GPLD1 PE=1 SV=3
FO/P	putative.up	2.465	0.0170894	16.75	0.058	3	4	inferred	---	----	Q96C23	Q96C23|GALM_HUMAN Aldose 1-epimerase OS=Homo sapiens GN=GALM PE=1 SV=1
FO/P	putative.up	2.053	0.0170894	16.75	0.058	3	4	inferred	---	----	P23396	P23396|RS3_HUMAN 40S ribosomal protein S3 OS=Homo sapiens GN=RPS3 PE=1 SV=2
FO/P	putative.up	4.225	0.017453	17.1	0.059	3	1	inferred	---	----	Q17RC7	Q17RC7|EX3L4_HUMAN Exocyst complex component 3-like protein 4 OS=Homo sapiens GN=EXOC3L4 PE=1 SV=2
FO/P	putative.up	4.014	0.0176348	17.28	0.059	3	1	inferred	---	----	P28072	P28072|PSB6_HUMAN Proteasome subunit beta type-6 OS=Homo sapiens GN=PSMB6 PE=1 SV=4
FO/P	putative.down	-5.039	0.0179984	17.64	0.059	2	1	inferred	---	----	O95445	O95445|APOM_HUMAN Apolipoprotein M OS=Homo sapiens GN=APOM PE=1 SV=2
FO/P	putative.up	4.523	0.0177257	17.37	0.059	3	2	inferred	---	----	Q9H1X1	Q9H1X1|RSPH9_HUMAN Radial spoke head protein 9 homolog OS=Homo sapiens GN=RSPH9 PE=1 SV=1
FO/P	putative.up	3.989	0.0179075	17.55	0.059	3	2	inferred	---	----	Q9UL25	Q9UL25|RAB21_HUMAN Ras-related protein Rab-21 OS=Homo sapiens GN=RAB21 PE=1 SV=3
FO/P	putative.up	3.456	0.0178166	17.46	0.059	3	2	inferred	---	----	Q9Y376	Q9Y376|CAB39_HUMAN Calcium-binding protein 39 OS=Homo sapiens GN=CAB39 PE=1 SV=1
FO/P	putative.down	-3.882	0.0173621	17.01	0.059	3	2	inferred	---	----	P61353	P61353|RL27_HUMAN 60S ribosomal protein L27 OS=Homo sapiens GN=RPL27 PE=1 SV=2
FO/P	putative.up	2.46	0.017453	17.1	0.059	3	3	inferred	---	----	Q00839	Q00839|HNRPU_HUMAN Heterogeneous nuclear ribonucleoprotein U OS=Homo sapiens GN=HNRNPU PE=1 SV=6
FO/P	putative.up	2.035	0.0180893	17.73	0.059	3	4	inferred	---	----	P07195	P07195|LDHB_HUMAN L-lactate dehydrogenase B chain OS=Homo sapiens GN=LDHB PE=1 SV=2
FO/P	putative.up	4.164	0.0184529	18.08	0.06	3	1	inferred	---	----	Q8TD19	Q8TD19|NEK9_HUMAN Serine/threonine-protein kinase Nek9 OS=Homo sapiens GN=NEK9 PE=1 SV=2
FO/P	putative.down	-1.23	0.018362	17.99	0.06	3	18	inferred	---	----	Q9Y6R7	Q9Y6R7|FCGBP_HUMAN IgGFc-binding protein OS=Homo sapiens GN=FCGBP PE=1 SV=3
FO/P	putative.up	4.698	0.0191981	18.81	0.061	3	1	inferred	---	----	Q969H8	Q969H8|MYDGF_HUMAN Myeloid-derived growth factor OS=Homo sapiens GN=MYDGF PE=1 SV=1
FO/P	putative.up	3.932	0.0188165	18.44	0.061	3	1	inferred	---	----	P68400	P68400|CSK21_HUMAN Casein kinase II subunit alpha OS=Homo sapiens GN=CSNK2A1 PE=1 SV=1
FO/P	putative.up	3.867	0.0187981	18.42	0.061	3	2	inferred	---	----	P62750	P62750|RL23A_HUMAN 60S ribosomal protein L23a OS=Homo sapiens GN=RPL23A PE=1 SV=1
FO/P	putative.up	3.803	0.0193981	19.01	0.061	3	2	inferred	---	----	P08727	P08727|K1C19_HUMAN Keratin, type I cytoskeletal 19 OS=Homo sapiens GN=KRT19 PE=1 SV=4
FO/P	putative.up	3.449	0.0192981	18.91	0.061	3	2	inferred	---	----	P51149	P51149|RAB7A_HUMAN Ras-related protein Rab-7a OS=Homo sapiens GN=RAB7A PE=1 SV=1
FO/P	putative.up	2.691	0.0193981	19.01	0.061	3	2	inferred	---	----	Q04760	Q04760|LGUL_HUMAN Lactoylglutathione lyase OS=Homo sapiens GN=GLO1 PE=1 SV=4
FO/P	putative.up	2.518	0.0189981	18.62	0.061	3	4	inferred	---	----	P61201	P61201|CSN2_HUMAN COP9 signalosome complex subunit 2 OS=Homo sapiens GN=COPS2 PE=1 SV=1
FO/P	putative.up	2.044	0.0191981	18.81	0.061	3	5	inferred	---	----	Q9Y678	Q9Y678|COPG1_HUMAN Coatomer subunit gamma-1 OS=Homo sapiens GN=COPG1 PE=1 SV=1
FO/P	putative.up	1.554	0.0187981	18.42	0.061	3	5	inferred	---	----	O94760	O94760|DDAH1_HUMAN N(G),N(G)-dimethylarginine dimethylaminohydrolase 1 OS=Homo sapiens GN=DDAH1 PE=1 SV=3
FO/P	putative.down	-1.812	0.0189981	18.62	0.061	3	5	inferred	---	----	P00738	P00738|HPT_HUMAN Haptoglobin OS=Homo sapiens GN=HP PE=1 SV=1
FO/P	putative.down	-1.879	0.0188981	18.52	0.061	3	5	inferred	---	----	P02741	P02741|CRP_HUMAN C-reactive protein OS=Homo sapiens GN=CRP PE=1 SV=1
FO/P	putative.up	4.521	0.019998	19.6	0.062	3	1	inferred	---	----	P31749	P31749|AKT1_HUMAN RAC-alpha serine/threonine-protein kinase OS=Homo sapiens GN=AKT1 PE=1 SV=2
FO/P	putative.up	2.489	0.019698	19.3	0.062	3	2	inferred	---	----	Q9UKY7	Q9UKY7|CDV3_HUMAN Protein CDV3 homolog OS=Homo sapiens GN=CDV3 PE=1 SV=1
FO/P	putative.up	1.529	0.019898	19.5	0.062	3	9	inferred	---	----	P45974	P45974|UBP5_HUMAN Ubiquitin carboxyl-terminal hydrolase 5 OS=Homo sapiens GN=USP5 PE=1 SV=2
FO/P	putative.up	2.74	0.020398	19.99	0.063	3	3	inferred	---	----	P62263	P62263|RS14_HUMAN 40S ribosomal protein S14 OS=Homo sapiens GN=RPS14 PE=1 SV=3
FO/P	putative.up	2.904	0.0206979	20.28	0.064	3	2	inferred	---	----	Q9UBW8	Q9UBW8|CSN7A_HUMAN COP9 signalosome complex subunit 7a OS=Homo sapiens GN=COPS7A PE=1 SV=1
FO/P	putative.up	2.766	0.0206979	20.28	0.064	3	2	inferred	---	----	Q15274	Q15274|NADC_HUMAN Nicotinate-nucleotide pyrophosphorylase [carboxylating] OS=Homo sapiens GN=QPRT PE=1 SV=3
FO/P	putative.up	1.462	0.0208866	20.47	0.064	3	8	inferred	---	----	P12956	P12956|XRCC6_HUMAN X-ray repair cross-complementing protein 6 OS=Homo sapiens GN=XRCC6 PE=1 SV=2
FO/P	putative.down	-4.441	0.0214421	21.01	0.065	3	1	inferred	---	----	O00743	O00743|PPP6_HUMAN Serine/threonine-protein phosphatase 6 catalytic subunit OS=Homo sapiens GN=PPP6C PE=1 SV=1
FO/P	putative.up	3.678	0.021331	20.9	0.065	3	2	inferred	---	----	P35222	P35222|CTNB1_HUMAN Catenin beta-1 OS=Homo sapiens GN=CTNNB1 PE=1 SV=1
FO/P	putative.up	3.337	0.0215532	21.12	0.066	3	2	inferred	---	----	Q9H477	Q9H477|RBSK_HUMAN Ribokinase OS=Homo sapiens GN=RBKS PE=1 SV=1
FO/P	putative.up	3.251	0.0218865	21.45	0.066	3	2	inferred	---	----	O14602	O14602|IF1AY_HUMAN Eukaryotic translation initiation factor 1A, Y-chromosomal OS=Homo sapiens GN=EIF1AY PE=1 SV=4
FO/P	putative.up	2.291	0.0215978	21.17	0.066	3	3	inferred	---	----	P00558	P00558|PGK1_HUMAN Phosphoglycerate kinase 1 OS=Homo sapiens GN=PGK1 PE=1 SV=3
FO/P	putative.up	1.788	0.021331	20.9	0.066	3	4	inferred	---	----	Q99733	Q99733|NP1L4_HUMAN Nucleosome assembly protein 1-like 4 OS=Homo sapiens GN=NAP1L4 PE=1 SV=1
FO/P	putative.down	-1.602	0.0221087	21.67	0.066	3	5	unresolved	---	----	G3V3A0;P01011	G3V3A0|G3V3A0_HUMAN Alpha-1-antichymotrypsin OS=Homo sapiens GN=SERPINA3 PE=1 SV=1
FO/P	putative.up	1.461	0.0218865	21.45	0.066	3	9	inferred	---	----	O95834	O95834|EMAL2_HUMAN Echinoderm microtubule-associated protein-like 2 OS=Homo sapiens GN=EML2 PE=1 SV=1
FO/P	putative.down	-4.83	0.0223309	21.88	0.067	3	1	inferred	---	----	Q92625	Q92625|ANS1A_HUMAN Ankyrin repeat and SAM domain-containing protein 1A OS=Homo sapiens GN=ANKS1A PE=1 SV=4
FO/P	putative.up	2.553	0.022553	22.1	0.067	3	2	inferred	---	----	P06737	P06737|PYGL_HUMAN Glycogen phosphorylase, liver form OS=Homo sapiens GN=PYGL PE=1 SV=4
FO/P	putative.up	1.685	0.0223309	21.88	0.067	3	5	inferred	---	----	P19338	P19338|NUCL_HUMAN Nucleolin OS=Homo sapiens GN=NCL PE=1 SV=3
FO/P	putative.up	1.479	0.022553	22.1	0.067	3	5	inferred	---	----	Q16881	Q16881|TRXR1_HUMAN Thioredoxin reductase 1, cytoplasmic OS=Homo sapiens GN=TXNRD1 PE=1 SV=3
FO/P	putative.up	6.186	0.023622	23.15	0.068	3	1	inferred	---	----	Q9BRF8	Q9BRF8|CPPED_HUMAN Serine/threonine-protein phosphatase CPPED1 OS=Homo sapiens GN=CPPED1 PE=1 SV=3
FO/P	putative.up	3.96	0.0228863	22.43	0.068	3	1	inferred	---	----	O14618	O14618|CCS_HUMAN Copper chaperone for superoxide dismutase OS=Homo sapiens GN=CCS PE=1 SV=1
FO/P	putative.up	3.815	0.0232196	22.76	0.068	3	1	unresolved	---	----	O43707;P12814	O43707|ACTN4_HUMAN Alpha-actinin-4 OS=Homo sapiens GN=ACTN4 PE=1 SV=2
FO/P	putative.down	-2.715	0.0234971	23.03	0.068	3	2	inferred	---	----	P12268	P12268|IMDH2_HUMAN Inosine-5'-monophosphate dehydrogenase 2 OS=Homo sapiens GN=IMPDH2 PE=1 SV=2
FO/P	putative.down	-3.129	0.0228863	22.43	0.068	3	3	inferred	---	----	P01591	P01591|IGJ_HUMAN Immunoglobulin J chain OS=Homo sapiens GN=JCHAIN PE=1 SV=4
FO/P	putative.up	1.358	0.0234971	23.03	0.068	3	9	inferred	---	----	P20591	P20591|MX1_HUMAN Interferon-induced GTP-binding protein Mx1 OS=Homo sapiens GN=MX1 PE=1 SV=4
FO/P	putative.up	4.098	0.024122	23.64	0.069	3	1	unresolved	---	----	K7ERI7;P35268	K7ERI7|K7ERI7_HUMAN 60S ribosomal protein L22 OS=Homo sapiens GN=RPL22 PE=1 SV=1
FO/P	putative.up	3.996	0.024372	23.88	0.069	2	1	inferred	---	----	O43324	O43324|MCA3_HUMAN Eukaryotic translation elongation factor 1 epsilon-1 OS=Homo sapiens GN=EEF1E1 PE=1 SV=1
FO/P	putative.down	-3.746	0.024247	23.76	0.069	3	1	inferred	---	----	Q9H223	Q9H223|EHD4_HUMAN EH domain-containing protein 4 OS=Homo sapiens GN=EHD4 PE=1 SV=1
FO/P	putative.down	-4.836	0.0234971	23.03	0.069	3	1	inferred	---	----	P30419	P30419|NMT1_HUMAN Glycylpeptide N-tetradecanoyltransferase 1 OS=Homo sapiens GN=NMT1 PE=1 SV=2
FO/P	putative.down	-6.044	0.024372	23.88	0.069	1	1	inferred	---	----	Q13151	Q13151|ROA0_HUMAN Heterogeneous nuclear ribonucleoprotein A0 OS=Homo sapiens GN=HNRNPA0 PE=1 SV=1
FO/P	putative.up	4.866	0.024372	23.88	0.069	2	2	inferred	---	----	Q9BT78	Q9BT78|CSN4_HUMAN COP9 signalosome complex subunit 4 OS=Homo sapiens GN=COPS4 PE=1 SV=1
FO/P	putative.up	3.383	0.023997	23.52	0.069	3	2	inferred	---	----	O95373	O95373|IPO7_HUMAN Importin-7 OS=Homo sapiens GN=IPO7 PE=1 SV=1
FO/P	putative.up	3.182	0.0248719	24.37	0.069	3	2	unresolved	---	----	P08134;P61586	P08134|RHOC_HUMAN Rho-related GTP-binding protein RhoC OS=Homo sapiens GN=RHOC PE=1 SV=1
FO/P	putative.up	3.163	0.0234418	22.97	0.069	3	2	inferred	---	----	P61981	P61981|1433G_HUMAN 14-3-3 protein gamma OS=Homo sapiens GN=YWHAG PE=1 SV=2
FO/P	putative.up	2.631	0.0246219	24.13	0.069	3	2	inferred	---	----	P30086	P30086|PEBP1_HUMAN Phosphatidylethanolamine-binding protein 1 OS=Homo sapiens GN=PEBP1 PE=1 SV=3
FO/P	putative.up	2.484	0.0233721	22.9	0.069	3	4	inferred	---	----	P21399	P21399|ACOC_HUMAN Cytoplasmic aconitate hydratase OS=Homo sapiens GN=ACO1 PE=1 SV=3
FO/P	putative.up	1.74	0.0246219	24.13	0.069	3	4	inferred	---	----	P62081	P62081|RS7_HUMAN 40S ribosomal protein S7 OS=Homo sapiens GN=RPS7 PE=1 SV=1
FO/P	putative.up	1.644	0.024372	23.88	0.069	3	8	inferred	---	----	Q12906-7	Q12906-7|ILF3_HUMAN Isoform 7 of Interleukin enhancer-binding factor 3 OS=Homo sapiens GN=ILF3
FO/P	putative.up	1.297	0.0242195	23.74	0.069	3	9	inferred	---	----	O00231	O00231|PSD11_HUMAN 26S proteasome non-ATPase regulatory subunit 11 OS=Homo sapiens GN=PSMD11 PE=1 SV=3
FO/P	putative.up	4.129	0.0253718	24.86	0.07	3	1	unresolved	---	----	P42025;P61163	P42025|ACTY_HUMAN Beta-centractin OS=Homo sapiens GN=ACTR1B PE=1 SV=1
FO/P	putative.up	3.938	0.0251219	24.62	0.07	3	1	inferred	---	----	Q08J23	Q08J23|NSUN2_HUMAN tRNA (cytosine(34)-C(5))-methyltransferase OS=Homo sapiens GN=NSUN2 PE=1 SV=2
FO/P	putative.down	-3.392	0.0252468	24.74	0.07	3	1	unresolved	---	----	P08603;P36980;Q03591	P08603|CFAH_HUMAN Complement factor H OS=Homo sapiens GN=CFH PE=1 SV=4
FO/P	putative.down	-3.53	0.0253718	24.86	0.07	3	1	inferred	---	----	O00468-7	O00468-7|AGRIN_HUMAN Isoform 7 of Agrin OS=Homo sapiens GN=AGRN
FO/P	putative.up	1.915	0.0248719	24.37	0.07	3	3	inferred	---	----	P56537	P56537|IF6_HUMAN Eukaryotic translation initiation factor 6 OS=Homo sapiens GN=EIF6 PE=1 SV=1
FO/P	putative.up	4.038	0.0258718	25.35	0.071	2	1	inferred	---	----	Q9C0I1	Q9C0I1|MTMRC_HUMAN Myotubularin-related protein 12 OS=Homo sapiens GN=MTMR12 PE=1 SV=2
FO/P	putative.up	4.234	0.0262467	25.72	0.072	3	1	inferred	---	----	Q15642	Q15642|CIP4_HUMAN Cdc42-interacting protein 4 OS=Homo sapiens GN=TRIP10 PE=1 SV=3
FO/P	putative.up	11.206	0.0275675	27.02	0.074	1	1	inferred	---	----	O96019	O96019|ACL6A_HUMAN Actin-like protein 6A OS=Homo sapiens GN=ACTL6A PE=1 SV=1
FO/P	putative.up	4.39	0.027139	26.6	0.074	2	1	inferred	---	----	P08294	P08294|SODE_HUMAN Extracellular superoxide dismutase [Cu-Zn] OS=Homo sapiens GN=SOD3 PE=1 SV=2
FO/P	putative.up	3.794	0.0268533	26.32	0.074	3	1	inferred	---	----	Q9Y547	Q9Y547|IFT25_HUMAN Intraflagellar transport protein 25 homolog OS=Homo sapiens GN=HSPB11 PE=1 SV=1
FO/P	putative.up	3.17	0.0272818	26.74	0.074	3	1	inferred	---	----	Q9Y3D6	Q9Y3D6|FIS1_HUMAN Mitochondrial fission 1 protein OS=Homo sapiens GN=FIS1 PE=1 SV=2
FO/P	putative.down	-3.385	0.0272818	26.74	0.074	3	1	unresolved	---	----	P01857;P01860;P01861	P01857|IGHG1_HUMAN Immunoglobulin heavy constant gamma 1 OS=Homo sapiens GN=IGHG1 PE=1 SV=1
FO/P	putative.up	2.122	0.0272818	26.74	0.074	3	3	inferred	---	----	P60174	P60174|TPIS_HUMAN Triosephosphate isomerase OS=Homo sapiens GN=TPI1 PE=1 SV=3
FO/P	putative.up	2.212	0.0271216	26.58	0.074	3	4	inferred	---	----	P36871	P36871|PGM1_HUMAN Phosphoglucomutase-1 OS=Homo sapiens GN=PGM1 PE=1 SV=3
FO/P	putative.up	7.794	0.0281388	27.58	0.075	2	1	inferred	---	----	P08237	P08237|PFKAM_HUMAN ATP-dependent 6-phosphofructokinase, muscle type OS=Homo sapiens GN=PFKM PE=1 SV=2
FO/P	putative.up	6.146	0.027996	27.44	0.075	3	1	inferred	---	----	P49593	P49593|PPM1F_HUMAN Protein phosphatase 1F OS=Homo sapiens GN=PPM1F PE=1 SV=3
FO/P	putative.up	3.658	0.0282817	27.72	0.075	3	1	inferred	---	----	O43414	O43414|ERI3_HUMAN ERI1 exoribonuclease 3 OS=Homo sapiens GN=ERI3 PE=1 SV=2
FO/P	putative.up	3.325	0.0285673	28	0.075	3	1	inferred	---	----	O43399	O43399|TPD54_HUMAN Tumor protein D54 OS=Homo sapiens GN=TPD52L2 PE=1 SV=2
FO/P	putative.up	1.666	0.0281388	27.58	0.075	3	4	inferred	---	----	O60664	O60664|PLIN3_HUMAN Perilipin-3 OS=Homo sapiens GN=PLIN3 PE=1 SV=3
FO/P	putative.up	1.663	0.0282817	27.72	0.075	3	4	inferred	---	----	Q2TAA2	Q2TAA2|IAH1_HUMAN Isoamyl acetate-hydrolyzing esterase 1 homolog OS=Homo sapiens GN=IAH1 PE=1 SV=1
FO/P	putative.up	3.397	0.0285673	28	0.076	3	1	inferred	---	----	P55103	P55103|INHBC_HUMAN Inhibin beta C chain OS=Homo sapiens GN=INHBC PE=2 SV=1
FO/P	putative.up	2.089	0.028853	28.28	0.076	3	4	inferred	---	----	Q06830	Q06830|PRDX1_HUMAN Peroxiredoxin-1 OS=Homo sapiens GN=PRDX1 PE=1 SV=1
FO/P	putative.up	3.477	0.0294244	28.84	0.077	3	1	unresolved	---	----	Q9H4A3;Q9Y3S1	Q9H4A3|WNK1_HUMAN Serine/threonine-protein kinase WNK1 OS=Homo sapiens GN=WNK1 PE=1 SV=2
FO/P	putative.up	3.403	0.0295672	28.98	0.077	3	1	inferred	---	----	P29350	P29350|PTN6_HUMAN Tyrosine-protein phosphatase non-receptor type 6 OS=Homo sapiens GN=PTPN6 PE=1 SV=1
FO/P	putative.down	-1.293	0.0292815	28.7	0.077	3	7	inferred	---	----	Q9UK55	Q9UK55|ZPI_HUMAN Protein Z-dependent protease inhibitor OS=Homo sapiens GN=SERPINA10 PE=1 SV=1
FO/P	putative.down	-3.229	0.0304242	29.82	0.078	3	1	inferred	---	----	Q9NZL4	Q9NZL4|HPBP1_HUMAN Hsp70-binding protein 1 OS=Homo sapiens GN=HSPBP1 PE=1 SV=1
FO/P	putative.up	3.702	0.0302814	29.68	0.079	3	1	inferred	---	----	Q96T76	Q96T76|MMS19_HUMAN MMS19 nucleotide excision repair protein homolog OS=Homo sapiens GN=MMS19 PE=1 SV=2
FO/P	putative.up	3.162	0.0304242	29.82	0.079	3	2	inferred	---	----	P61513	P61513|RL37A_HUMAN 60S ribosomal protein L37a OS=Homo sapiens GN=RPL37A PE=1 SV=2
FO/P	putative.up	1.857	0.0302814	29.68	0.079	3	3	inferred	---	----	P04083	P04083|ANXA1_HUMAN Annexin A1 OS=Homo sapiens GN=ANXA1 PE=1 SV=2
FO/P	putative.up	2.115	0.0305671	29.96	0.079	3	5	inferred	---	----	P07737	P07737|PROF1_HUMAN Profilin-1 OS=Homo sapiens GN=PFN1 PE=1 SV=2
FO/P	putative.up	1.877	0.0301386	29.54	0.079	3	5	inferred	---	----	P00568	P00568|KAD1_HUMAN Adenylate kinase isoenzyme 1 OS=Homo sapiens GN=AK1 PE=1 SV=3
FO/P	putative.up	3.719	0.0314948	30.86	0.08	3	1	inferred	---	----	P40925	P40925|MDHC_HUMAN Malate dehydrogenase, cytoplasmic OS=Homo sapiens GN=MDH1 PE=1 SV=4
FO/P	putative.up	3.598	0.0316614	31.03	0.08	2	1	inferred	---	----	O95336	O95336|6PGL_HUMAN 6-phosphogluconolactonase OS=Homo sapiens GN=PGLS PE=1 SV=2
FO/P	putative.up	3.271	0.0314241	30.8	0.08	3	1	inferred	---	----	Q04206	Q04206|TF65_HUMAN Transcription factor p65 OS=Homo sapiens GN=RELA PE=1 SV=2
FO/P	putative.up	3.085	0.0319947	31.35	0.08	3	1	inferred	---	----	P40763	P40763|STAT3_HUMAN Signal transducer and activator of transcription 3 OS=Homo sapiens GN=STAT3 PE=1 SV=2
FO/P	putative.up	3.066	0.031828	31.19	0.08	3	1	inferred	---	----	Q9P1F3	Q9P1F3|ABRAL_HUMAN Costars family protein ABRACL OS=Homo sapiens GN=ABRACL PE=1 SV=1
FO/P	putative.down	-2.581	0.0316614	31.03	0.08	3	2	inferred	---	----	P0C0L5	P0C0L5|CO4B_HUMAN Complement C4-B OS=Homo sapiens GN=C4B PE=1 SV=2
FO/P	putative.up	2.038	0.0311615	30.54	0.08	3	4	inferred	---	----	P04075	P04075|ALDOA_HUMAN Fructose-bisphosphate aldolase A OS=Homo sapiens GN=ALDOA PE=1 SV=2
FO/P	putative.up	1.999	0.0314948	30.86	0.08	3	4	inferred	---	----	P23297	P23297|S10A1_HUMAN Protein S100-A1 OS=Homo sapiens GN=S100A1 PE=1 SV=2
FO/P	putative.up	1.629	0.0311615	30.54	0.08	3	6	inferred	---	----	Q02790	Q02790|FKBP4_HUMAN Peptidyl-prolyl cis-trans isomerase FKBP4 OS=Homo sapiens GN=FKBP4 PE=1 SV=3
FO/P	putative.up	4.433	0.0324946	31.84	0.081	1	1	inferred	---	----	P46459	P46459|NSF_HUMAN Vesicle-fusing ATPase OS=Homo sapiens GN=NSF PE=1 SV=3
FO/P	putative.up	4.1	0.0324946	31.84	0.081	3	1	inferred	---	----	Q01433	Q01433|AMPD2_HUMAN AMP deaminase 2 OS=Homo sapiens GN=AMPD2 PE=1 SV=2
FO/P	putative.down	-3.294	0.0328279	32.17	0.081	3	1	inferred	---	----	A0A0B4J2B5	A0A0B4J2B5|A0A0B4J2B5_HUMAN Immunoglobulin heavy variable 3/OR16-9 (non-functional) (Fragment) OS=Homo sapiens GN=IGHV3OR16-9 PE=1 SV=1
FO/P	putative.up	3.183	0.0321613	31.52	0.081	3	2	inferred	---	----	Q9BRP8-2	Q9BRP8-2|PYM1_HUMAN Isoform 2 of Partner of Y14 and mago OS=Homo sapiens GN=PYM1
FO/P	putative.up	1.826	0.0326612	32.01	0.081	3	4	inferred	---	----	P54727	P54727|RD23B_HUMAN UV excision repair protein RAD23 homolog B OS=Homo sapiens GN=RAD23B PE=1 SV=1
FO/P	putative.up	3.609	0.0331611	32.5	0.082	3	1	inferred	---	----	P53582	P53582|MAP11_HUMAN Methionine aminopeptidase 1 OS=Homo sapiens GN=METAP1 PE=1 SV=2
FO/P	putative.down	-3.273	0.0333278	32.66	0.082	3	1	inferred	---	----	O95218	O95218|ZRAB2_HUMAN Zinc finger Ran-binding domain-containing protein 2 OS=Homo sapiens GN=ZRANB2 PE=1 SV=2
FO/P	putative.up	1.77	0.0329945	32.33	0.082	3	5	inferred	---	----	O14744	O14744|ANM5_HUMAN Protein arginine N-methyltransferase 5 OS=Homo sapiens GN=PRMT5 PE=1 SV=4
FO/P	putative.down	-3.073	0.0336611	32.99	0.083	3	1	unresolved	---	----	P60510;P62714	P60510|PP4C_HUMAN Serine/threonine-protein phosphatase 4 catalytic subunit OS=Homo sapiens GN=PPP4C PE=1 SV=1
FO/P	putative.up	3.691	0.0346609	33.97	0.084	3	1	inferred	---	----	O00560	O00560|SDCB1_HUMAN Syntenin-1 OS=Homo sapiens GN=SDCBP PE=1 SV=1
FO/P	putative.up	3.559	0.0349942	34.29	0.084	3	1	inferred	---	----	Q14376	Q14376|GALE_HUMAN UDP-glucose 4-epimerase OS=Homo sapiens GN=GALE PE=1 SV=2
FO/P	putative.up	3.279	0.0346609	33.97	0.084	3	2	inferred	---	----	P30039	P30039|PBLD_HUMAN Phenazine biosynthesis-like domain-containing protein OS=Homo sapiens GN=PBLD PE=1 SV=2
FO/P	putative.up	2.126	0.0353274	34.62	0.084	3	3	inferred	---	----	Q00796	Q00796|DHSO_HUMAN Sorbitol dehydrogenase OS=Homo sapiens GN=SORD PE=1 SV=4
FO/P	putative.up	1.628	0.034161	33.48	0.084	3	5	inferred	---	----	P58546	P58546|MTPN_HUMAN Myotrophin OS=Homo sapiens GN=MTPN PE=1 SV=2
FO/P	putative.up	2.953	0.0346609	33.97	0.085	3	1	inferred	---	----	Q15404	Q15404|RSU1_HUMAN Ras suppressor protein 1 OS=Homo sapiens GN=RSU1 PE=1 SV=3
FO/P	putative.down	-2.988	0.0351608	34.46	0.085	3	1	inferred	---	----	O75339	O75339|CILP1_HUMAN Cartilage intermediate layer protein 1 OS=Homo sapiens GN=CILP PE=1 SV=4
FO/P	putative.down	-3.104	0.0353274	34.62	0.085	3	1	inferred	---	----	Q14240	Q14240|IF4A2_HUMAN Eukaryotic initiation factor 4A-II OS=Homo sapiens GN=EIF4A2 PE=1 SV=2
FO/P	putative.down	-2.314	0.0354941	34.78	0.085	3	2	inferred	---	----	P01344	P01344|IGF2_HUMAN Insulin-like growth factor II OS=Homo sapiens GN=IGF2 PE=1 SV=1
FO/P	putative.down	-2.508	0.0349942	34.29	0.085	3	4	unresolved	---	----	P36980;Q03591	P36980|FHR2_HUMAN Complement factor H-related protein 2 OS=Homo sapiens GN=CFHR2 PE=1 SV=1
FO/P	putative.up	1.872	0.0349942	34.29	0.085	3	6	inferred	---	----	Q9NQR4	Q9NQR4|NIT2_HUMAN Omega-amidase NIT2 OS=Homo sapiens GN=NIT2 PE=1 SV=1
FO/P	putative.up	1.199	0.0353274	34.62	0.085	3	15	inferred	---	----	Q16531	Q16531|DDB1_HUMAN DNA damage-binding protein 1 OS=Homo sapiens GN=DDB1 PE=1 SV=1
FO/P	putative.up	1.749	0.0363273	35.6	0.086	3	5	inferred	---	----	P62244	P62244|RS15A_HUMAN 40S ribosomal protein S15a OS=Homo sapiens GN=RPS15A PE=1 SV=2
FO/P	putative.up	1.068	0.0366606	35.93	0.087	3	13	inferred	---	----	P18206	P18206|VINC_HUMAN Vinculin OS=Homo sapiens GN=VCL PE=1 SV=4
FO/P	putative.up	3.791	0.0371926	36.45	0.088	3	1	inferred	---	----	Q7L5N1	Q7L5N1|CSN6_HUMAN COP9 signalosome complex subunit 6 OS=Homo sapiens GN=COPS6 PE=1 SV=1
FO/P	putative.down	-3.207	0.0373925	36.64	0.088	2	1	inferred	---	----	P01042	P01042|KNG1_HUMAN Kininogen-1 OS=Homo sapiens GN=KNG1 PE=1 SV=2
FO/P	putative.down	-1.577	0.0373925	36.64	0.088	3	4	inferred	---	----	P01019	P01019|ANGT_HUMAN Angiotensinogen OS=Homo sapiens GN=AGT PE=1 SV=1
FO/P	putative.up	1.286	0.0369926	36.25	0.088	3	11	inferred	---	----	P19971	P19971|TYPH_HUMAN Thymidine phosphorylase OS=Homo sapiens GN=TYMP PE=1 SV=2
FO/P	putative.up	2.698	0.0381924	37.43	0.089	3	3	inferred	---	----	P22234	P22234|PUR6_HUMAN Multifunctional protein ADE2 OS=Homo sapiens GN=PAICS PE=1 SV=3
FO/P	putative.up	3.565	0.0387922	38.02	0.09	3	1	unresolved	---	----	P35443;P49747	P35443|TSP4_HUMAN Thrombospondin-4 OS=Homo sapiens GN=THBS4 PE=1 SV=2
FO/P	putative.up	2.984	0.0389922	38.21	0.09	3	1	inferred	---	----	P63220	P63220|RS21_HUMAN 40S ribosomal protein S21 OS=Homo sapiens GN=RPS21 PE=1 SV=1
FO/P	putative.down	-2.995	0.0385923	37.82	0.09	3	1	inferred	---	----	P13598	P13598|ICAM2_HUMAN Intercellular adhesion molecule 2 OS=Homo sapiens GN=ICAM2 PE=1 SV=2
FO/P	putative.up	2.605	0.0385923	37.82	0.09	3	2	inferred	---	----	Q9Y259	Q9Y259|CHKB_HUMAN Choline/ethanolamine kinase OS=Homo sapiens GN=CHKB PE=1 SV=3
FO/P	putative.down	-1.466	0.0381924	37.43	0.09	3	6	inferred	---	----	P25311	P25311|ZA2G_HUMAN Zinc-alpha-2-glycoprotein OS=Homo sapiens GN=AZGP1 PE=1 SV=2
FO/P	putative.up	1.134	0.0387922	38.02	0.09	3	13	inferred	---	----	Q86VP6	Q86VP6|CAND1_HUMAN Cullin-associated NEDD8-dissociated protein 1 OS=Homo sapiens GN=CAND1 PE=1 SV=2
FO/P	putative.up	4.469	0.0395921	38.8	0.091	2	1	inferred	---	----	P08637	P08637|FCG3A_HUMAN Low affinity immunoglobulin gamma Fc region receptor III-A OS=Homo sapiens GN=FCGR3A PE=1 SV=2
FO/P	putative.up	1.824	0.039792	39	0.091	3	4	inferred	---	----	Q9BW30	Q9BW30|TPPP3_HUMAN Tubulin polymerization-promoting protein family member 3 OS=Homo sapiens GN=TPPP3 PE=1 SV=1
FO/P	putative.up	1.195	0.0395921	38.8	0.091	3	9	inferred	---	----	P40227	P40227|TCPZ_HUMAN T-complex protein 1 subunit zeta OS=Homo sapiens GN=CCT6A PE=1 SV=3
FO/P	putative.up	2.627	0.0409918	40.17	0.094	3	2	inferred	---	----	P54105	P54105|ICLN_HUMAN Methylosome subunit pICln OS=Homo sapiens GN=CLNS1A PE=1 SV=1
FO/P	putative.down	-1.98	0.0411918	40.37	0.094	3	2	inferred	---	----	P02774	P02774|VTDB_HUMAN Vitamin D-binding protein OS=Homo sapiens GN=GC PE=1 SV=1
FO/P	putative.down	-1.545	0.0411918	40.37	0.094	3	6	inferred	---	----	P01857	P01857|IGHG1_HUMAN Immunoglobulin heavy constant gamma 1 OS=Homo sapiens GN=IGHG1 PE=1 SV=1
FO/P	putative.up	3.673	0.0415917	40.76	0.095	3	1	inferred	---	----	O60506-3	O60506-3|HNRPQ_HUMAN Isoform 3 of Heterogeneous nuclear ribonucleoprotein Q OS=Homo sapiens GN=SYNCRIP
FO/P	putative.up	2.792	0.0421916	41.35	0.095	3	2	inferred	---	----	Q6UWP2	Q6UWP2|DHR11_HUMAN Dehydrogenase/reductase SDR family member 11 OS=Homo sapiens GN=DHRS11 PE=1 SV=1
FO/P	putative.up	2.024	0.0419916	41.15	0.095	3	3	inferred	---	----	Q13263	Q13263|TIF1B_HUMAN Transcription intermediary factor 1-beta OS=Homo sapiens GN=TRIM28 PE=1 SV=5
FO/P	putative.up	3.309	0.0431914	42.33	0.097	3	1	inferred	---	----	Q04941	Q04941|PLP2_HUMAN Proteolipid protein 2 OS=Homo sapiens GN=PLP2 PE=1 SV=1
FO/P	putative.up	2.623	0.0431914	42.33	0.097	3	1	inferred	---	----	P55039	P55039|DRG2_HUMAN Developmentally-regulated GTP-binding protein 2 OS=Homo sapiens GN=DRG2 PE=1 SV=1
FO/P	putative.up	3.034	0.0433913	42.52	0.097	3	2	inferred	---	----	Q9UHY7	Q9UHY7|ENOPH_HUMAN Enolase-phosphatase E1 OS=Homo sapiens GN=ENOPH1 PE=1 SV=1
FO/P	putative.up	2.589	0.0431914	42.33	0.097	3	2	inferred	---	----	P48507	P48507|GSH0_HUMAN Glutamate--cysteine ligase regulatory subunit OS=Homo sapiens GN=GCLM PE=1 SV=1
FO/P	putative.up	1.958	0.0427914	41.94	0.097	3	4	inferred	---	----	P04406	P04406|G3P_HUMAN Glyceraldehyde-3-phosphate dehydrogenase OS=Homo sapiens GN=GAPDH PE=1 SV=3
FO/P	putative.up	2.587	0.0439912	43.11	0.098	3	2	inferred	---	----	Q969E4	Q969E4|TCAL3_HUMAN Transcription elongation factor A protein-like 3 OS=Homo sapiens GN=TCEAL3 PE=1 SV=1
FO/P	putative.up	2.45	0.0445911	43.7	0.098	3	2	inferred	---	----	P39687	P39687|AN32A_HUMAN Acidic leucine-rich nuclear phosphoprotein 32 family member A OS=Homo sapiens GN=ANP32A PE=1 SV=1
FO/P	putative.up	1.469	0.0441912	43.31	0.098	3	6	inferred	---	----	P22102	P22102|PUR2_HUMAN Trifunctional purine biosynthetic protein adenosine-3 OS=Homo sapiens GN=GART PE=1 SV=1
FO/P	putative.up	2.561	0.0443911	43.5	0.099	3	2	inferred	---	----	P06865	P06865|HEXA_HUMAN Beta-hexosaminidase subunit alpha OS=Homo sapiens GN=HEXA PE=1 SV=2
FO/P	putative.up	2.364	0.0445911	43.7	0.099	2	2	inferred	---	----	Q16543	Q16543|CDC37_HUMAN Hsp90 co-chaperone Cdc37 OS=Homo sapiens GN=CDC37 PE=1 SV=1
FO/P	putative.up	1.823	0.0445911	43.7	0.099	3	3	inferred	---	----	Q6BCY4	Q6BCY4|NB5R2_HUMAN NADH-cytochrome b5 reductase 2 OS=Homo sapiens GN=CYB5R2 PE=1 SV=1
FO/P	putative.up	1.744	0.045191	44.29	0.099	3	4	inferred	---	----	P35270	P35270|SPRE_HUMAN Sepiapterin reductase OS=Homo sapiens GN=SPR PE=1 SV=1
FO/P	putative.down	-1.716	0.045191	44.29	0.1	3	4	inferred	---	----	Q13103	Q13103|SPP24_HUMAN Secreted phosphoprotein 24 OS=Homo sapiens GN=SPP2 PE=1 SV=1
FO/P	putative.up	3.291	0.0469883	46.05	0.101	3	1	inferred	---	----	Q8TE77	Q8TE77|SSH3_HUMAN Protein phosphatase Slingshot homolog 3 OS=Homo sapiens GN=SSH3 PE=1 SV=2
FO/P	putative.down	-1.796	0.0462384	45.31	0.101	3	3	inferred	---	----	P05546	P05546|HEP2_HUMAN Heparin cofactor 2 OS=Homo sapiens GN=SERPIND1 PE=1 SV=3
FO/P	putative.up	1.728	0.0469883	46.05	0.101	3	5	inferred	---	----	P07738	P07738|PMGE_HUMAN Bisphosphoglycerate mutase OS=Homo sapiens GN=BPGM PE=1 SV=2
FO/P	putative.up	1.716	0.0472382	46.29	0.101	3	5	inferred	---	----	P34949	P34949|MPI_HUMAN Mannose-6-phosphate isomerase OS=Homo sapiens GN=MPI PE=1 SV=2
FO/P	putative.up	1.341	0.0469906	46.05	0.101	3	5	inferred	---	----	P63241	P63241|IF5A1_HUMAN Eukaryotic translation initiation factor 5A-1 OS=Homo sapiens GN=EIF5A PE=1 SV=2
FO/P	putative.up	3.851	0.0482379	47.27	0.102	3	1	inferred	---	----	P61923	P61923|COPZ1_HUMAN Coatomer subunit zeta-1 OS=Homo sapiens GN=COPZ1 PE=1 SV=1
FO/P	putative.up	3.209	0.0469883	46.05	0.102	2	1	inferred	---	----	Q9NR61	Q9NR61|DLL4_HUMAN Delta-like protein 4 OS=Homo sapiens GN=DLL4 PE=1 SV=1
FO/P	putative.down	-2.452	0.047988	47.03	0.102	3	1	inferred	---	----	Q8IWE2	Q8IWE2|NXP20_HUMAN Protein NOXP20 OS=Homo sapiens GN=FAM114A1 PE=1 SV=2
FO/P	putative.down	-3.13	0.0487378	47.76	0.102	2	1	inferred	---	----	rev_P06213	P06213|INSR_HUMAN reversed Insulin receptor OS=Homo sapiens GN=INSR PE=1 SV=4
FO/P	putative.down	-6.728	0.0484879	47.52	0.102	2	1	inferred	---	----	F8WC87	F8WC87|F8WC87_HUMAN Complement C1q tumor necrosis factor-related protein 6 OS=Homo sapiens GN=C1QTNF6 PE=4 SV=1
FO/P	putative.up	1.959	0.047988	47.03	0.102	3	2	inferred	---	----	P62826	P62826|RAN_HUMAN GTP-binding nuclear protein Ran OS=Homo sapiens GN=RAN PE=1 SV=3
FO/P	putative.down	-2.453	0.0474881	46.54	0.102	3	2	unresolved	---	----	P31946;P31946-2	P31946|1433B_HUMAN 14-3-3 protein beta/alpha OS=Homo sapiens GN=YWHAB PE=1 SV=3
FO/P	putative.up	2.349	0.0467383	45.8	0.102	3	3	unresolved	---	----	P31150;P50395	P31150|GDIA_HUMAN Rab GDP dissociation inhibitor alpha OS=Homo sapiens GN=GDI1 PE=1 SV=2
FO/P	putative.down	-2.157	0.0469883	46.05	0.102	3	3	inferred	---	----	Q8NDH3	Q8NDH3|PEPL1_HUMAN Probable aminopeptidase NPEPL1 OS=Homo sapiens GN=NPEPL1 PE=1 SV=3
FO/P	putative.up	1.545	0.047988	47.03	0.102	3	4	inferred	---	----	P20618	P20618|PSB1_HUMAN Proteasome subunit beta type-1 OS=Homo sapiens GN=PSMB1 PE=1 SV=2
FO/P	putative.up	1.34	0.0467383	45.8	0.102	3	6	inferred	---	----	Q9Y2T3	Q9Y2T3|GUAD_HUMAN Guanine deaminase OS=Homo sapiens GN=GDA PE=1 SV=1
FO/P	putative.down	-1.484	0.0467383	45.8	0.102	3	6	inferred	---	----	Q15113	Q15113|PCOC1_HUMAN Procollagen C-endopeptidase enhancer 1 OS=Homo sapiens GN=PCOLCE PE=1 SV=2
FO/P	putative.up	3.335	0.0487378	47.76	0.103	3	1	inferred	---	----	Q16563-2	Q16563-2|SYPL1_HUMAN Isoform 2 of Synaptophysin-like protein 1 OS=Homo sapiens GN=SYPL1
FO/P	putative.up	2.832	0.0492377	48.25	0.103	3	1	inferred	---	----	Q9NWV4	Q9NWV4|CA123_HUMAN UPF0587 protein C1orf123 OS=Homo sapiens GN=C1orf123 PE=1 SV=1
FO/P	putative.up	1.555	0.0494876	48.5	0.103	3	4	unresolved	---	----	P60709;P63261	P60709|ACTB_HUMAN Actin, cytoplasmic 1 OS=Homo sapiens GN=ACTB PE=1 SV=1
FO/P	putative.up	1.523	0.0484879	47.52	0.103	3	6	inferred	---	----	Q9NR19	Q9NR19|ACSA_HUMAN Acetyl-coenzyme A synthetase, cytoplasmic OS=Homo sapiens GN=ACSS2 PE=1 SV=1
FO/P	putative.up	1.482	0.0492377	48.25	0.103	3	6	inferred	---	----	Q96IJ6	Q96IJ6|GMPPA_HUMAN Mannose-1-phosphate guanyltransferase alpha OS=Homo sapiens GN=GMPPA PE=1 SV=1
FO/P	putative.down	-2.529	0.0497376	48.74	0.104	3	1	inferred	---	----	P05155	P05155|IC1_HUMAN Plasma protease C1 inhibitor OS=Homo sapiens GN=SERPING1 PE=1 SV=2
FO/P	putative.down	-2.868	0.0502374	49.23	0.104	3	1	inferred	---	----	O43768	O43768|ENSA_HUMAN Alpha-endosulfine OS=Homo sapiens GN=ENSA PE=1 SV=1
FO/P	putative.down	-2.227	0.0504874	49.48	0.104	3	2	inferred	---	----	P16070	P16070|CD44_HUMAN CD44 antigen OS=Homo sapiens GN=CD44 PE=1 SV=3
FO/P	putative.down	-1.433	0.0507373	49.72	0.104	3	4	inferred	---	----	P00488	P00488|F13A_HUMAN Coagulation factor XIII A chain OS=Homo sapiens GN=F13A1 PE=1 SV=4
FO/P	putative.up	1.348	0.0499875	48.99	0.104	3	9	inferred	---	----	Q9Y230	Q9Y230|RUVB2_HUMAN RuvB-like 2 OS=Homo sapiens GN=RUVBL2 PE=1 SV=3
FO/P	putative.down	-4.395	0.0514871	50.46	0.105	3	1	inferred	---	----	P12109	P12109|CO6A1_HUMAN Collagen alpha-1(VI) chain OS=Homo sapiens GN=COL6A1 PE=1 SV=3
FO/P	putative.up	2.471	0.0512372	50.21	0.105	3	2	inferred	---	----	Q15149	Q15149|PLEC_HUMAN Plectin OS=Homo sapiens GN=PLEC PE=1 SV=3
FO/P	putative.up	2.405	0.051987	50.95	0.105	3	2	inferred	---	----	Q92522	Q92522|H1X_HUMAN Histone H1x OS=Homo sapiens GN=H1FX PE=1 SV=1
FO/P	putative.up	2.389	0.0512372	50.21	0.105	3	3	inferred	---	----	Q16851-2	Q16851-2|UGPA_HUMAN Isoform 2 of UTP--glucose-1-phosphate uridylyltransferase OS=Homo sapiens GN=UGP2
FO/P	putative.up	1.522	0.0507373	49.72	0.105	3	5	inferred	---	----	P09914	P09914|IFIT1_HUMAN Interferon-induced protein with tetratricopeptide repeats 1 OS=Homo sapiens GN=IFIT1 PE=1 SV=2
FO/P	putative.up	1.437	0.0517371	50.7	0.105	3	5	inferred	---	----	Q96NY7	Q96NY7|CLIC6_HUMAN Chloride intracellular channel protein 6 OS=Homo sapiens GN=CLIC6 PE=2 SV=3
FO/P	putative.up	1.43	0.0504874	49.48	0.105	3	7	inferred	---	----	P49189	P49189|AL9A1_HUMAN 4-trimethylaminobutyraldehyde dehydrogenase OS=Homo sapiens GN=ALDH9A1 PE=1 SV=3
FO/P	putative.down	-0.734	0.0517371	50.7	0.105	3	42	inferred	---	----	P01024	P01024|CO3_HUMAN Complement C3 OS=Homo sapiens GN=C3 PE=1 SV=2
FO/P	putative.up	2.511	0.0529868	51.93	0.107	3	2	inferred	---	----	O00182	O00182|LEG9_HUMAN Galectin-9 OS=Homo sapiens GN=LGALS9 PE=1 SV=2
FO/P	putative.up	3.253	0.0537366	52.66	0.108	3	1	inferred	---	----	Q16186	Q16186|ADRM1_HUMAN Proteasomal ubiquitin receptor ADRM1 OS=Homo sapiens GN=ADRM1 PE=1 SV=2
FO/P	putative.up	3.226	0.0534866	52.42	0.108	3	1	inferred	---	----	rev_J3KNF5	J3KNF5|J3KNF5_HUMAN reversed Centrosomal protein of 290 kDa OS=Homo sapiens GN=CEP290 PE=1 SV=1
FO/P	putative.down	-2.434	0.0537366	52.66	0.108	3	1	inferred	---	----	Q13867	Q13867|BLMH_HUMAN Bleomycin hydrolase OS=Homo sapiens GN=BLMH PE=1 SV=1
FO/P	putative.up	1.886	0.0537366	52.66	0.108	3	2	inferred	---	----	P30626	P30626|SORCN_HUMAN Sorcin OS=Homo sapiens GN=SRI PE=1 SV=1
FO/P	putative.up	2.038	0.0554861	54.38	0.11	3	2	inferred	---	----	P19652	P19652|A1AG2_HUMAN Alpha-1-acid glycoprotein 2 OS=Homo sapiens GN=ORM2 PE=1 SV=2
FO/P	putative.down	-1.685	0.0547363	53.64	0.11	3	3	inferred	---	----	P62266	P62266|RS23_HUMAN 40S ribosomal protein S23 OS=Homo sapiens GN=RPS23 PE=1 SV=3
FO/P	putative.down	-2.143	0.0549863	53.89	0.11	3	3	inferred	---	----	P01833	P01833|PIGR_HUMAN Polymeric immunoglobulin receptor OS=Homo sapiens GN=PIGR PE=1 SV=4
FO/P	putative.up	1.713	0.0552362	54.13	0.11	3	7	inferred	---	----	O43488	O43488|ARK72_HUMAN Aflatoxin B1 aldehyde reductase member 2 OS=Homo sapiens GN=AKR7A2 PE=1 SV=3
FO/P	putative.down	-1.663	0.0554861	54.38	0.111	3	3	inferred	---	----	P49908	P49908|SEPP1_HUMAN Selenoprotein P OS=Homo sapiens GN=SELENOP PE=1 SV=3
FO/P	putative.up	1.815	0.0564859	55.36	0.112	3	2	inferred	---	----	P18669	P18669|PGAM1_HUMAN Phosphoglycerate mutase 1 OS=Homo sapiens GN=PGAM1 PE=1 SV=2
FO/P	putative.up	3.842	0.0569858	55.85	0.113	1	1	inferred	---	----	Q58FF8	Q58FF8|H90B2_HUMAN Putative heat shock protein HSP 90-beta 2 OS=Homo sapiens GN=HSP90AB2P PE=1 SV=2
FO/P	putative.up	1.706	0.0572357	56.09	0.113	3	3	inferred	---	----	Q3LXA3	Q3LXA3|TKFC_HUMAN Triokinase/FMN cyclase OS=Homo sapiens GN=TKFC PE=1 SV=2
FO/P	putative.up	2.171	0.0582354	57.07	0.115	3	2	inferred	---	----	O94811	O94811|TPPP_HUMAN Tubulin polymerization-promoting protein OS=Homo sapiens GN=TPPP PE=1 SV=1
FO/P	putative.up	2.709	0.0594851	58.3	0.117	3	1	inferred	---	----	Q96C86	Q96C86|DCPS_HUMAN m7GpppX diphosphatase OS=Homo sapiens GN=DCPS PE=1 SV=2
FO/P	putative.down	-1.981	0.0594851	58.3	0.117	3	3	inferred	---	----	O00187	O00187|MASP2_HUMAN Mannan-binding lectin serine protease 2 OS=Homo sapiens GN=MASP2 PE=1 SV=4
FO/P	putative.up	3.318	0.0607348	59.52	0.118	3	1	inferred	---	----	O95994	O95994|AGR2_HUMAN Anterior gradient protein 2 homolog OS=Homo sapiens GN=AGR2 PE=1 SV=1
FO/P	putative.up	2.703	0.0606465	59.43	0.118	3	1	inferred	---	----	P63098	P63098|CANB1_HUMAN Calcineurin subunit B type 1 OS=Homo sapiens GN=PPP3R1 PE=1 SV=2
FO/P	putative.down	-2.039	0.0603132	59.11	0.118	3	3	inferred	---	----	P36405	P36405|ARL3_HUMAN ADP-ribosylation factor-like protein 3 OS=Homo sapiens GN=ARL3 PE=1 SV=2
FO/P	putative.down	-1.585	0.0603132	59.11	0.118	3	6	unresolved	---	----	P48740;P48740-2	P48740|MASP1_HUMAN Mannan-binding lectin serine protease 1 OS=Homo sapiens GN=MASP1 PE=1 SV=3
FO/P	putative.up	1.197	0.0604849	59.28	0.118	3	8	inferred	---	----	O95861	O95861|BPNT1_HUMAN 3'(2'),5'-bisphosphate nucleotidase 1 OS=Homo sapiens GN=BPNT1 PE=1 SV=1
FO/P	putative.up	3.489	0.0616461	60.41	0.119	1	1	inferred	---	----	O60271	O60271|JIP4_HUMAN C-Jun-amino-terminal kinase-interacting protein 4 OS=Homo sapiens GN=SPAG9 PE=1 SV=4
FO/P	putative.up	3.3	0.0616461	60.41	0.119	2	1	inferred	---	----	P26447	P26447|S10A4_HUMAN Protein S100-A4 OS=Homo sapiens GN=S100A4 PE=1 SV=1
FO/P	putative.up	2.699	0.0619793	60.74	0.119	3	1	inferred	---	----	Q9P0V9	Q9P0V9|SEP10_HUMAN Septin-10 OS=Homo sapiens GN=SEPT10 PE=1 SV=2
FO/P	putative.up	1.937	0.0613129	60.09	0.119	3	3	unresolved	---	----	P06737;P11216	P06737|PYGL_HUMAN Glycogen phosphorylase, liver form OS=Homo sapiens GN=PYGL PE=1 SV=4
FO/P	putative.up	1.896	0.0619793	60.74	0.119	3	3	inferred	---	----	Q99627	Q99627|CSN8_HUMAN COP9 signalosome complex subunit 8 OS=Homo sapiens GN=COPS8 PE=1 SV=1
FO/P	putative.down	-1.447	0.0616461	60.41	0.119	3	4	inferred	---	----	Q92954-3	Q92954-3|PRG4_HUMAN Isoform C of Proteoglycan 4 OS=Homo sapiens GN=PRG4
FO/P	putative.down	-1.081	0.0616461	60.41	0.119	3	7	inferred	---	----	P08571	P08571|CD14_HUMAN Monocyte differentiation antigen CD14 OS=Homo sapiens GN=CD14 PE=1 SV=2
FO/P	putative.up	2.571	0.063984	62.7	0.121	3	1	inferred	---	----	P62140	P62140|PP1B_HUMAN Serine/threonine-protein phosphatase PP1-beta catalytic subunit OS=Homo sapiens GN=PPP1CB PE=1 SV=3
FO/P	putative.down	-2.226	0.0636455	62.37	0.121	3	1	unresolved	---	----	P02763;P19652	P02763|A1AG1_HUMAN Alpha-1-acid glycoprotein 1 OS=Homo sapiens GN=ORM1 PE=1 SV=1
FO/P	putative.up	3.241	0.0646451	63.35	0.122	3	1	inferred	---	----	rev_Q9Y6N1	Q9Y6N1|COX11_HUMAN reversed Cytochrome c oxidase assembly protein COX11, mitochondrial OS=Homo sapiens GN=COX11 PE=1 SV=3
FO/P	putative.down	-2.742	0.0636455	62.37	0.122	3	1	unresolved	---	----	O00499;P49418	O00499|BIN1_HUMAN Myc box-dependent-interacting protein 1 OS=Homo sapiens GN=BIN1 PE=1 SV=1
FO/P	putative.up	1.901	0.0649783	63.68	0.122	3	2	inferred	---	----	P46926	P46926|GNPI1_HUMAN Glucosamine-6-phosphate isomerase 1 OS=Homo sapiens GN=GNPDA1 PE=1 SV=1
FO/P	putative.up	2.174	0.0646451	63.35	0.122	3	3	inferred	---	----	P61106	P61106|RAB14_HUMAN Ras-related protein Rab-14 OS=Homo sapiens GN=RAB14 PE=1 SV=4
FO/P	putative.up	2.052	0.0639787	62.7	0.122	3	3	inferred	---	----	P49591	P49591|SYSC_HUMAN Serine--tRNA ligase, cytoplasmic OS=Homo sapiens GN=SARS PE=1 SV=3
FO/P	putative.up	1.693	0.0643119	63.03	0.122	3	3	inferred	---	----	P30085	P30085|KCY_HUMAN UMP-CMP kinase OS=Homo sapiens GN=CMPK1 PE=1 SV=3
FO/P	putative.up	1.224	0.0639787	62.7	0.122	3	8	inferred	---	----	P50395	P50395|GDIB_HUMAN Rab GDP dissociation inhibitor beta OS=Homo sapiens GN=GDI2 PE=1 SV=2
FO/P	putative.up	4.248	0.0653116	64.01	0.123	2	1	inferred	---	----	Q86TI2	Q86TI2|DPP9_HUMAN Dipeptidyl peptidase 9 OS=Homo sapiens GN=DPP9 PE=1 SV=3
FO/P	putative.up	0.945	0.0656448	64.33	0.123	3	13	inferred	---	----	P07814	P07814|SYEP_HUMAN Bifunctional glutamate/proline--tRNA ligase OS=Homo sapiens GN=EPRS PE=1 SV=5
FO/P	putative.up	2.632	0.0663112	64.99	0.124	2	1	inferred	---	----	E7ES60	E7ES60|E7ES60_HUMAN Ras-related protein Rab-34, isoform NARR OS=Homo sapiens GN=RAB34 PE=1 SV=2
FO/P	putative.down	-3.642	0.0663112	64.99	0.124	3	1	inferred	---	----	Q9UBG3	Q9UBG3|CRNN_HUMAN Cornulin OS=Homo sapiens GN=CRNN PE=1 SV=1
FO/P	putative.up	5.458	0.0673109	65.96	0.125	2	1	inferred	---	----	P10809	P10809|CH60_HUMAN 60 kDa heat shock protein, mitochondrial OS=Homo sapiens GN=HSPD1 PE=1 SV=2
FO/P	putative.up	2.443	0.0673109	65.96	0.125	3	3	inferred	---	----	P98160	P98160|PGBM_HUMAN Basement membrane-specific heparan sulfate proteoglycan core protein OS=Homo sapiens GN=HSPG2 PE=1 SV=4
FO/P	putative.up	6.787	0.0683106	66.94	0.126	1	1	unresolved	---	----	Q15417;Q99439	Q15417|CNN3_HUMAN Calponin-3 OS=Homo sapiens GN=CNN3 PE=1 SV=1
FO/P	putative.up	4.06	0.0683106	66.94	0.126	1	1	inferred	---	----	Q9UNF1	Q9UNF1|MAGD2_HUMAN Melanoma-associated antigen D2 OS=Homo sapiens GN=MAGED2 PE=1 SV=2
FO/P	putative.up	3.5	0.0683106	66.94	0.126	2	1	inferred	---	----	P51570	P51570|GALK1_HUMAN Galactokinase OS=Homo sapiens GN=GALK1 PE=1 SV=1
FO/P	putative.down	-1.474	0.0679773	66.62	0.126	3	3	inferred	---	----	P01860	P01860|IGHG3_HUMAN Immunoglobulin heavy constant gamma 3 OS=Homo sapiens GN=IGHG3 PE=1 SV=2
FO/P	putative.up	1.65	0.0683106	66.94	0.126	3	4	inferred	---	----	P05413	P05413|FABPH_HUMAN Fatty acid-binding protein, heart OS=Homo sapiens GN=FABP3 PE=1 SV=4
FO/P	putative.up	1.256	0.0679773	66.62	0.126	3	8	inferred	---	----	Q13200	Q13200|PSMD2_HUMAN 26S proteasome non-ATPase regulatory subunit 2 OS=Homo sapiens GN=PSMD2 PE=1 SV=3
FO/P	putative.up	1.942	0.0699767	68.58	0.128	3	3	inferred	---	----	P67936	P67936|TPM4_HUMAN Tropomyosin alpha-4 chain OS=Homo sapiens GN=TPM4 PE=1 SV=3
FO/P	putative.up	1.653	0.0703099	68.9	0.129	3	2	inferred	---	----	P60903	P60903|S10AA_HUMAN Protein S100-A10 OS=Homo sapiens GN=S100A10 PE=1 SV=2
FO/P	putative.down	-1.533	0.0706431	69.23	0.129	3	4	inferred	---	----	P00746	P00746|CFAD_HUMAN Complement factor D OS=Homo sapiens GN=CFD PE=1 SV=5
FO/P	putative.up	1.393	0.0713096	69.88	0.13	3	5	inferred	---	----	P43034	P43034|LIS1_HUMAN Platelet-activating factor acetylhydrolase IB subunit alpha OS=Homo sapiens GN=PAFAH1B1 PE=1 SV=2
FO/P	putative.up	2.979	0.071976	70.54	0.131	3	1	inferred	---	----	Q9Y6G5	Q9Y6G5|COMDA_HUMAN COMM domain-containing protein 10 OS=Homo sapiens GN=COMMD10 PE=1 SV=1
FO/P	putative.up	3.308	0.0736421	72.17	0.132	3	1	inferred	---	----	P40123	P40123|CAP2_HUMAN Adenylyl cyclase-associated protein 2 OS=Homo sapiens GN=CAP2 PE=1 SV=1
FO/P	putative.up	2.338	0.0729757	71.52	0.132	3	1	inferred	---	----	Q96SI9	Q96SI9|STRBP_HUMAN Spermatid perinuclear RNA-binding protein OS=Homo sapiens GN=STRBP PE=1 SV=1
FO/P	putative.up	2.168	0.0726425	71.19	0.132	3	1	inferred	---	----	O60927	O60927|PP1RB_HUMAN Protein phosphatase 1 regulatory subunit 11 OS=Homo sapiens GN=PPP1R11 PE=1 SV=1
FO/P	putative.up	2.74	0.0729757	71.52	0.132	3	2	inferred	---	----	P37802	P37802|TAGL2_HUMAN Transgelin-2 OS=Homo sapiens GN=TAGLN2 PE=1 SV=3
FO/P	putative.up	2.235	0.0729757	71.52	0.132	3	2	inferred	---	----	P36507	P36507|MP2K2_HUMAN Dual specificity mitogen-activated protein kinase kinase 2 OS=Homo sapiens GN=MAP2K2 PE=1 SV=1
FO/P	putative.up	2.003	0.0733089	71.84	0.132	3	2	inferred	---	----	Q9Y266	Q9Y266|NUDC_HUMAN Nuclear migration protein nudC OS=Homo sapiens GN=NUDC PE=1 SV=1
FO/P	putative.up	1.469	0.0736421	72.17	0.132	3	4	inferred	---	----	Q9H444	Q9H444|CHM4B_HUMAN Charged multivesicular body protein 4b OS=Homo sapiens GN=CHMP4B PE=1 SV=1
FO/P	putative.down	-2.218	0.0746418	73.15	0.133	3	1	inferred	---	----	rev_H3BTQ3	H3BTQ3|H3BTQ3_HUMAN reversed Folate transporter 1 OS=Homo sapiens GN=SLC19A1 PE=1 SV=1
FO/P	putative.up	1.927	0.0736421	72.17	0.133	3	2	inferred	---	----	Q00341	Q00341|VIGLN_HUMAN Vigilin OS=Homo sapiens GN=HDLBP PE=1 SV=2
FO/P	putative.down	-1.765	0.0746418	73.15	0.133	3	2	inferred	---	----	P50851	P50851|LRBA_HUMAN Lipopolysaccharide-responsive and beige-like anchor protein OS=Homo sapiens GN=LRBA PE=1 SV=4
FO/P	putative.up	1.196	0.0743086	72.82	0.133	3	6	unresolved	---	----	O43865;Q96HN2	O43865|SAHH2_HUMAN S-adenosylhomocysteine hydrolase-like protein 1 OS=Homo sapiens GN=AHCYL1 PE=1 SV=2
FO/P	putative.up	2.672	0.074975	73.48	0.134	3	2	inferred	---	----	P53609	P53609|PGTB1_HUMAN Geranylgeranyl transferase type-1 subunit beta OS=Homo sapiens GN=PGGT1B PE=1 SV=2
FO/P	putative.up	5.004	0.0763079	74.78	0.135	2	1	inferred	---	----	Q01105	Q01105|SET_HUMAN Protein SET OS=Homo sapiens GN=SET PE=1 SV=3
FO/P	putative.up	2.966	0.0759747	74.46	0.135	3	1	inferred	---	----	P24592	P24592|IBP6_HUMAN Insulin-like growth factor-binding protein 6 OS=Homo sapiens GN=IGFBP6 PE=1 SV=1
FO/P	putative.up	2.314	0.0766411	75.11	0.135	3	1	inferred	---	----	P24844	P24844|MYL9_HUMAN Myosin regulatory light polypeptide 9 OS=Homo sapiens GN=MYL9 PE=1 SV=4
FO/P	putative.up	2.266	0.0759747	74.46	0.135	3	1	inferred	---	----	P00441	P00441|SODC_HUMAN Superoxide dismutase [Cu-Zn] OS=Homo sapiens GN=SOD1 PE=1 SV=2
FO/P	putative.down	-2.269	0.0756415	74.13	0.135	3	1	inferred	---	----	Q9NR50	Q9NR50|EI2BG_HUMAN Translation initiation factor eIF-2B subunit gamma OS=Homo sapiens GN=EIF2B3 PE=1 SV=1
FO/P	putative.up	1.666	0.0766411	75.11	0.135	3	3	inferred	---	----	P67809	P67809|YBOX1_HUMAN Nuclease-sensitive element-binding protein 1 OS=Homo sapiens GN=YBX1 PE=1 SV=3
FO/P	putative.down	-1.491	0.0766411	75.11	0.135	3	3	unresolved	---	----	A0A0G2JMB2;P01876	A0A0G2JMB2|A0A0G2JMB2_HUMAN Immunoglobulin heavy constant alpha 2 (Fragment) OS=Homo sapiens GN=IGHA2 PE=1 SV=1
FO/P	putative.up	2.816	0.0783072	76.74	0.136	3	1	inferred	---	----	P16455	P16455|MGMT_HUMAN Methylated-DNA--protein-cysteine methyltransferase OS=Homo sapiens GN=MGMT PE=1 SV=1
FO/P	putative.up	2.51	0.077974	76.41	0.136	3	1	unresolved	---	----	P17858;Q01813	P17858|PFKAL_HUMAN ATP-dependent 6-phosphofructokinase, liver type OS=Homo sapiens GN=PFKL PE=1 SV=6
FO/P	putative.up	2.265	0.0773076	75.76	0.136	3	1	inferred	---	----	O75340	O75340|PDCD6_HUMAN Programmed cell death protein 6 OS=Homo sapiens GN=PDCD6 PE=1 SV=1
FO/P	putative.up	2.789	0.0776408	76.09	0.136	3	2	unresolved	---	----	P67936;P67936-2	P67936|TPM4_HUMAN Tropomyosin alpha-4 chain OS=Homo sapiens GN=TPM4 PE=1 SV=3
FO/P	putative.up	2.078	0.077974	76.41	0.136	3	2	inferred	---	----	P40926	P40926|MDHM_HUMAN Malate dehydrogenase, mitochondrial OS=Homo sapiens GN=MDH2 PE=1 SV=3
FO/P	putative.down	-3.124	0.0789737	77.39	0.136	3	2	inferred	---	----	Q14914	Q14914|PTGR1_HUMAN Prostaglandin reductase 1 OS=Homo sapiens GN=PTGR1 PE=1 SV=2
FO/P	putative.up	1.549	0.0776408	76.09	0.136	3	4	inferred	---	----	P54652	P54652|HSP72_HUMAN Heat shock-related 70 kDa protein 2 OS=Homo sapiens GN=HSPA2 PE=1 SV=1
FO/P	putative.up	1.115	0.0793069	77.72	0.136	3	7	inferred	---	----	O60547	O60547|GMDS_HUMAN GDP-mannose 4,6 dehydratase OS=Homo sapiens GN=GMDS PE=1 SV=1
FO/P	putative.up	1.049	0.0789737	77.39	0.136	3	9	inferred	---	----	Q8N1G4	Q8N1G4|LRC47_HUMAN Leucine-rich repeat-containing protein 47 OS=Homo sapiens GN=LRRC47 PE=1 SV=1
FO/P	putative.up	2.677	0.0789737	77.39	0.137	3	1	inferred	---	----	Q92839	Q92839|HYAS1_HUMAN Hyaluronan synthase 1 OS=Homo sapiens GN=HAS1 PE=2 SV=2
FO/P	putative.down	-2.013	0.0786405	77.07	0.137	3	1	inferred	---	----	Q8TDQ7	Q8TDQ7|GNPI2_HUMAN Glucosamine-6-phosphate isomerase 2 OS=Homo sapiens GN=GNPDA2 PE=1 SV=1
FO/P	putative.down	-2.275	0.0793069	77.72	0.137	3	1	inferred	---	----	Q9NQ38	Q9NQ38|ISK5_HUMAN Serine protease inhibitor Kazal-type 5 OS=Homo sapiens GN=SPINK5 PE=1 SV=2
FO/P	putative.up	1.744	0.0789737	77.39	0.137	3	2	unresolved	---	----	F8W543;P55209	F8W543|F8W543_HUMAN Nucleosome assembly protein 1-like 1 OS=Homo sapiens GN=NAP1L1 PE=1 SV=1
FO/P	putative.up	1.946	0.0806398	79.03	0.138	3	2	inferred	---	----	O60749	O60749|SNX2_HUMAN Sorting nexin-2 OS=Homo sapiens GN=SNX2 PE=1 SV=2
FO/P	putative.up	4.413	0.0816395	80.01	0.14	3	1	inferred	---	----	Q9H8L6	Q9H8L6|MMRN2_HUMAN Multimerin-2 OS=Homo sapiens GN=MMRN2 PE=1 SV=2
FO/P	putative.up	1.489	0.0829723	81.31	0.141	3	4	inferred	---	----	Q15008	Q15008|PSMD6_HUMAN 26S proteasome non-ATPase regulatory subunit 6 OS=Homo sapiens GN=PSMD6 PE=1 SV=1
FO/P	putative.up	2.238	0.0836388	81.97	0.142	3	1	inferred	---	----	P40429	P40429|RL13A_HUMAN 60S ribosomal protein L13a OS=Homo sapiens GN=RPL13A PE=1 SV=2
FO/P	putative.down	-2.325	0.0833056	81.64	0.142	3	1	inferred	---	----	Q92934	Q92934|BAD_HUMAN Bcl2-associated agonist of cell death OS=Homo sapiens GN=BAD PE=1 SV=3
FO/P	putative.up	2.003	0.0829723	81.31	0.142	3	3	inferred	---	----	P69891	P69891|HBG1_HUMAN Hemoglobin subunit gamma-1 OS=Homo sapiens GN=HBG1 PE=1 SV=2
FO/P	putative.up	1.57	0.083972	82.29	0.142	3	4	inferred	---	----	O43765	O43765|SGTA_HUMAN Small glutamine-rich tetratricopeptide repeat-containing protein alpha OS=Homo sapiens GN=SGTA PE=1 SV=1
FO/P	putative.up	3.336	0.0846385	82.95	0.143	3	1	inferred	---	----	Q9NVE7	Q9NVE7|PANK4_HUMAN Pantothenate kinase 4 OS=Homo sapiens GN=PANK4 PE=1 SV=1
FO/P	putative.up	2.643	0.0853049	83.6	0.144	3	1	inferred	---	----	P30520	P30520|PURA2_HUMAN Adenylosuccinate synthetase isozyme 2 OS=Homo sapiens GN=ADSS PE=1 SV=3
FO/P	putative.down	-1.63	0.0856381	83.93	0.144	3	2	inferred	---	----	Q9NR45	Q9NR45|SIAS_HUMAN Sialic acid synthase OS=Homo sapiens GN=NANS PE=1 SV=2
FO/P	putative.down	-3.003	0.0859713	84.25	0.145	3	1	inferred	---	----	Q9HC84	Q9HC84|MUC5B_HUMAN Mucin-5B OS=Homo sapiens GN=MUC5B PE=1 SV=3
FO/P	putative.up	1.149	0.086971	85.23	0.146	3	6	inferred	---	----	Q9Y265	Q9Y265|RUVB1_HUMAN RuvB-like 1 OS=Homo sapiens GN=RUVBL1 PE=1 SV=1
FO/P	putative.up	5.461	0.0883039	86.54	0.147	2	1	inferred	---	----	P35573	P35573|GDE_HUMAN Glycogen debranching enzyme OS=Homo sapiens GN=AGL PE=1 SV=3
FO/P	putative.down	-2.173	0.0884558	86.69	0.147	3	1	inferred	---	----	P30050	P30050|RL12_HUMAN 60S ribosomal protein L12 OS=Homo sapiens GN=RPL12 PE=1 SV=1
FO/P	putative.down	-2.516	0.0884558	86.69	0.147	3	1	inferred	---	----	Q9Y2X9	Q9Y2X9|ZN281_HUMAN Zinc finger protein 281 OS=Homo sapiens GN=ZNF281 PE=1 SV=1
FO/P	putative.up	2.536	0.0879707	86.21	0.147	3	2	inferred	---	----	P47712	P47712|PA24A_HUMAN Cytosolic phospholipase A2 OS=Homo sapiens GN=PLA2G4A PE=1 SV=2
FO/P	putative.up	1.496	0.0879707	86.21	0.147	3	3	inferred	---	----	Q02543	Q02543|RL18A_HUMAN 60S ribosomal protein L18a OS=Homo sapiens GN=RPL18A PE=1 SV=2
FO/P	putative.up	1.379	0.0873042	85.56	0.147	3	4	inferred	---	----	P29218	P29218|IMPA1_HUMAN Inositol monophosphatase 1 OS=Homo sapiens GN=IMPA1 PE=1 SV=1
FO/P	putative.up	4.815	0.08997	88.17	0.148	3	1	inferred	---	----	P48643	P48643|TCPE_HUMAN T-complex protein 1 subunit epsilon OS=Homo sapiens GN=CCT5 PE=1 SV=1
FO/P	putative.up	3.237	0.0904548	88.65	0.149	2	1	inferred	---	----	Q9Y365	Q9Y365|STA10_HUMAN START domain-containing protein 10 OS=Homo sapiens GN=STARD10 PE=1 SV=2
FO/P	putative.up	2.457	0.0909545	89.14	0.149	3	1	unresolved	---	----	Q32MZ4-2;Q32MZ4-4	Q32MZ4-2|LRRF1_HUMAN Isoform 2 of Leucine-rich repeat flightless-interacting protein 1 OS=Homo sapiens GN=LRRFIP1
FO/P	putative.up	2.249	0.0904548	88.65	0.149	3	1	inferred	---	----	Q15063	Q15063|POSTN_HUMAN Periostin OS=Homo sapiens GN=POSTN PE=1 SV=2
FO/P	putative.down	-2.007	0.0909545	89.14	0.149	3	1	unresolved	---	----	P01023;P20742	P01023|A2MG_HUMAN Alpha-2-macroglobulin OS=Homo sapiens GN=A2M PE=1 SV=3
FO/P	putative.up	1.794	0.08997	88.17	0.149	3	2	inferred	---	----	Q92696	Q92696|PGTA_HUMAN Geranylgeranyl transferase type-2 subunit alpha OS=Homo sapiens GN=RABGGTA PE=1 SV=2
FO/P	putative.up	1.417	0.089955	88.16	0.149	3	4	inferred	---	----	P55036	P55036|PSMD4_HUMAN 26S proteasome non-ATPase regulatory subunit 4 OS=Homo sapiens GN=PSMD4 PE=1 SV=1
FO/P	putative.down	-1.461	0.08997	88.17	0.149	3	4	unresolved	---	----	P23142;P23142-4	P23142|FBLN1_HUMAN Fibulin-1 OS=Homo sapiens GN=FBLN1 PE=1 SV=4
FO/P	putative.up	1.172	0.0894553	87.67	0.149	3	5	inferred	---	----	P12277	P12277|KCRB_HUMAN Creatine kinase B-type OS=Homo sapiens GN=CKB PE=1 SV=1
FO/P	putative.up	2.899	0.0916361	89.8	0.15	3	1	inferred	---	----	Q9NR34	Q9NR34|MA1C1_HUMAN Mannosyl-oligosaccharide 1,2-alpha-mannosidase IC OS=Homo sapiens GN=MAN1C1 PE=1 SV=1
FO/P	putative.up	2.843	0.091954	90.11	0.15	3	1	inferred	---	----	P21283	P21283|VATC1_HUMAN V-type proton ATPase subunit C 1 OS=Homo sapiens GN=ATP6V1C1 PE=1 SV=4
FO/P	putative.down	-1.359	0.0919693	90.13	0.15	3	3	inferred	---	----	P36980	P36980|FHR2_HUMAN Complement factor H-related protein 2 OS=Homo sapiens GN=CFHR2 PE=1 SV=1
FO/P	putative.down	-1.585	0.0924538	90.6	0.15	3	3	inferred	---	----	P01859	P01859|IGHG2_HUMAN Immunoglobulin heavy constant gamma 2 OS=Homo sapiens GN=IGHG2 PE=1 SV=2
FO/P	putative.up	1.077	0.0929535	91.09	0.15	3	8	inferred	---	----	Q92499	Q92499|DDX1_HUMAN ATP-dependent RNA helicase DDX1 OS=Homo sapiens GN=DDX1 PE=1 SV=2
FO/P	putative.up	2.465	0.0934533	91.58	0.151	3	1	inferred	---	----	O14737	O14737|PDCD5_HUMAN Programmed cell death protein 5 OS=Homo sapiens GN=PDCD5 PE=1 SV=3
FO/P	putative.down	-2.131	0.0929535	91.09	0.151	3	1	inferred	---	----	Q9NP79	Q9NP79|VTA1_HUMAN Vacuolar protein sorting-associated protein VTA1 homolog OS=Homo sapiens GN=VTA1 PE=1 SV=1
FO/P	putative.down	-2.579	0.0924538	90.6	0.151	3	1	inferred	---	----	rev_Q13563	Q13563|PKD2_HUMAN reversed Polycystin-2 OS=Homo sapiens GN=PKD2 PE=1 SV=3
FO/P	putative.down	-2.601	0.0934533	91.58	0.151	3	1	inferred	---	----	Q9UBB4	Q9UBB4|ATX10_HUMAN Ataxin-10 OS=Homo sapiens GN=ATXN10 PE=1 SV=1
FO/P	putative.down	-2.334	0.0929535	91.09	0.151	3	2	inferred	---	----	P21291	P21291|CSRP1_HUMAN Cysteine and glycine-rich protein 1 OS=Homo sapiens GN=CSRP1 PE=1 SV=3
FO/P	putative.down	-2.59	0.0944528	92.56	0.152	2	1	inferred	---	----	rev_P61221	P61221|ABCE1_HUMAN reversed ATP-binding cassette sub-family E member 1 OS=Homo sapiens GN=ABCE1 PE=1 SV=1
FO/P	putative.up	4.275	0.0994503	97.46	0.153	2	1	inferred	---	----	P08123	P08123|CO1A2_HUMAN Collagen alpha-2(I) chain OS=Homo sapiens GN=COL1A2 PE=1 SV=7
FO/P	putative.up	3.379	0.10045	98.44	0.153	3	1	inferred	---	----	O00299	O00299|CLIC1_HUMAN Chloride intracellular channel protein 1 OS=Homo sapiens GN=CLIC1 PE=1 SV=4
FO/P	putative.up	2.442	0.0994503	97.46	0.153	3	1	inferred	---	----	Q8IYS1	Q8IYS1|P20D2_HUMAN Peptidase M20 domain-containing protein 2 OS=Homo sapiens GN=PM20D2 PE=1 SV=2
FO/P	putative.up	2.292	0.0989505	96.97	0.153	3	1	unresolved	---	----	P50452;P50453	P50452|SPB8_HUMAN Serpin B8 OS=Homo sapiens GN=SERPINB8 PE=1 SV=2
FO/P	putative.up	2.061	0.0954523	93.54	0.153	3	2	inferred	---	----	Q8N6C8	Q8N6C8|LIRA3_HUMAN Leukocyte immunoglobulin-like receptor subfamily A member 3 OS=Homo sapiens GN=LILRA3 PE=1 SV=3
FO/P	putative.up	2.043	0.0954523	93.54	0.153	3	2	inferred	---	----	Q9UGI8	Q9UGI8|TES_HUMAN Testin OS=Homo sapiens GN=TES PE=1 SV=1
FO/P	putative.up	1.966	0.09995	97.95	0.153	3	2	inferred	---	----	Q6IBS0	Q6IBS0|TWF2_HUMAN Twinfilin-2 OS=Homo sapiens GN=TWF2 PE=1 SV=2
FO/P	putative.up	1.878	0.097951	95.99	0.153	3	2	inferred	---	----	Q6ZMI0	Q6ZMI0|PPR21_HUMAN Protein phosphatase 1 regulatory subunit 21 OS=Homo sapiens GN=PPP1R21 PE=1 SV=1
FO/P	putative.up	1.772	0.09995	97.95	0.153	3	2	inferred	---	----	O15371	O15371|EIF3D_HUMAN Eukaryotic translation initiation factor 3 subunit D OS=Homo sapiens GN=EIF3D PE=1 SV=1
FO/P	putative.up	1.666	0.0994503	97.46	0.153	3	2	inferred	---	----	Q9H977	Q9H977|WDR54_HUMAN WD repeat-containing protein 54 OS=Homo sapiens GN=WDR54 PE=1 SV=1
FO/P	putative.up	1.573	0.09995	97.95	0.153	3	2	inferred	---	----	P60981	P60981|DEST_HUMAN Destrin OS=Homo sapiens GN=DSTN PE=1 SV=3
FO/P	putative.up	1.55	0.095952	94.03	0.153	3	3	inferred	---	----	Q04917	Q04917|1433F_HUMAN 14-3-3 protein eta OS=Homo sapiens GN=YWHAH PE=1 SV=4
FO/P	putative.up	1.475	0.0954523	93.54	0.153	3	3	inferred	---	----	P27797	P27797|CALR_HUMAN Calreticulin OS=Homo sapiens GN=CALR PE=1 SV=1
FO/P	putative.up	1.362	0.095952	94.03	0.153	3	3	inferred	---	----	O75608	O75608|LYPA1_HUMAN Acyl-protein thioesterase 1 OS=Homo sapiens GN=LYPLA1 PE=1 SV=1
FO/P	putative.up	1.262	0.0994503	97.46	0.153	3	5	inferred	---	----	P00338	P00338|LDHA_HUMAN L-lactate dehydrogenase A chain OS=Homo sapiens GN=LDHA PE=1 SV=2
FO/P	putative.up	1.099	0.095968	94.05	0.153	3	8	inferred	---	----	Q9UQ80	Q9UQ80|PA2G4_HUMAN Proliferation-associated protein 2G4 OS=Homo sapiens GN=PA2G4 PE=1 SV=3
FO/P	putative.up	8.458	0.0989505	96.97	0.154	1	1	inferred	---	----	Q14103	Q14103|HNRPD_HUMAN Heterogeneous nuclear ribonucleoprotein D0 OS=Homo sapiens GN=HNRNPD PE=1 SV=1
FO/P	putative.up	3.756	0.10095	98.93	0.154	2	1	unresolved	---	----	O60814;P06899	O60814|H2B1K_HUMAN Histone H2B type 1-K OS=Homo sapiens GN=HIST1H2BK PE=1 SV=3
FO/P	putative.up	2.95	0.0974513	95.5	0.154	3	1	inferred	---	----	Q9H2H8	Q9H2H8|PPIL3_HUMAN Peptidyl-prolyl cis-trans isomerase-like 3 OS=Homo sapiens GN=PPIL3 PE=1 SV=1
FO/P	putative.up	1.976	0.0969515	95.01	0.154	3	1	unresolved	---	----	P07437;P68371	P07437|TBB5_HUMAN Tubulin beta chain OS=Homo sapiens GN=TUBB PE=1 SV=2
FO/P	putative.down	-2.306	0.101449	99.42	0.154	3	1	inferred	---	----	P02751	P02751|FINC_HUMAN Fibronectin OS=Homo sapiens GN=FN1 PE=1 SV=4
FO/P	putative.down	-2.98	0.097951	95.99	0.154	3	1	inferred	---	----	Q9NVA2	Q9NVA2|SEP11_HUMAN Septin-11 OS=Homo sapiens GN=SEPT11 PE=1 SV=3
FO/P	putative.up	2.102	0.0994503	97.46	0.154	3	2	inferred	---	----	P35221	P35221|CTNA1_HUMAN Catenin alpha-1 OS=Homo sapiens GN=CTNNA1 PE=1 SV=1
FO/P	putative.up	1.658	0.101949	99.91	0.154	3	2	inferred	---	----	Q32MZ4-2	Q32MZ4-2|LRRF1_HUMAN Isoform 2 of Leucine-rich repeat flightless-interacting protein 1 OS=Homo sapiens GN=LRRFIP1
FO/P	putative.up	1.639	0.0989505	96.97	0.154	3	2	inferred	---	----	P49773	P49773|HINT1_HUMAN Histidine triad nucleotide-binding protein 1 OS=Homo sapiens GN=HINT1 PE=1 SV=2
FO/P	putative.up	1.604	0.0989505	96.97	0.154	3	3	inferred	---	----	Q9BY32	Q9BY32|ITPA_HUMAN Inosine triphosphate pyrophosphatase OS=Homo sapiens GN=ITPA PE=1 SV=2
FO/P	putative.up	1.439	0.097951	95.99	0.154	3	3	inferred	---	----	P62333	P62333|PRS10_HUMAN 26S proteasome regulatory subunit 10B OS=Homo sapiens GN=PSMC6 PE=1 SV=1
FO/P	putative.up	1.335	0.097951	95.99	0.154	3	3	unresolved	---	----	P11908;P60891	P11908|PRPS2_HUMAN Ribose-phosphate pyrophosphokinase 2 OS=Homo sapiens GN=PRPS2 PE=1 SV=2
FO/P	putative.up	1.639	0.097951	95.99	0.154	3	4	inferred	---	----	Q9UBQ7	Q9UBQ7|GRHPR_HUMAN Glyoxylate reductase/hydroxypyruvate reductase OS=Homo sapiens GN=GRHPR PE=1 SV=1
FO/P	putative.up	1.524	0.0983006	96.33	0.154	3	4	inferred	---	----	P51665	P51665|PSMD7_HUMAN 26S proteasome non-ATPase regulatory subunit 7 OS=Homo sapiens GN=PSMD7 PE=1 SV=2
FO/P	putative.up	1.143	0.0969515	95.01	0.154	3	5	inferred	---	----	P36959	P36959|GMPR1_HUMAN GMP reductase 1 OS=Homo sapiens GN=GMPR PE=1 SV=1
FO/P	putative.down	-1.172	0.0994503	97.46	0.154	3	5	inferred	---	----	P17936	P17936|IBP3_HUMAN Insulin-like growth factor-binding protein 3 OS=Homo sapiens GN=IGFBP3 PE=1 SV=2
FO/P	putative.up	0.997	0.0984508	96.48	0.154	3	7	inferred	---	----	P49588	P49588|SYAC_HUMAN Alanine--tRNA ligase, cytoplasmic OS=Homo sapiens GN=AARS PE=1 SV=2
FO/P	putative.up	0.907	0.0974513	95.5	0.154	3	14	inferred	---	----	P48506	P48506|GSH1_HUMAN Glutamate--cysteine ligase catalytic subunit OS=Homo sapiens GN=GCLC PE=1 SV=2
FO/P	putative.up	4.336	0.102449	100.4	0.155	3	1	inferred	---	----	Q9BVA1	Q9BVA1|TBB2B_HUMAN Tubulin beta-2B chain OS=Homo sapiens GN=TUBB2B PE=1 SV=1
FO/P	putative.up	2.949	0.097951	95.99	0.155	3	1	unresolved	---	----	P46926;Q8TDQ7	P46926|GNPI1_HUMAN Glucosamine-6-phosphate isomerase 1 OS=Homo sapiens GN=GNPDA1 PE=1 SV=1
FO/P	putative.down	-1.963	0.0974513	95.5	0.155	3	1	inferred	---	----	P68106	P68106|FKB1B_HUMAN Peptidyl-prolyl cis-trans isomerase FKBP1B OS=Homo sapiens GN=FKBP1B PE=1 SV=2
FO/P	putative.down	-3.52	0.101949	99.91	0.155	3	1	unresolved	---	----	P0DP23;P27482	P0DP23|CALM1_HUMAN Calmodulin-1 OS=Homo sapiens GN=CALM1 PE=1 SV=1
FO/P	putative.down	-1.49	0.101949	99.91	0.155	3	5	inferred	---	----	P07996	P07996|TSP1_HUMAN Thrombospondin-1 OS=Homo sapiens GN=THBS1 PE=1 SV=2
FO/P	putative.up	1.568	0.103948	101.87	0.157	3	3	inferred	---	----	Q9UJ70	Q9UJ70|NAGK_HUMAN N-acetyl-D-glucosamine kinase OS=Homo sapiens GN=NAGK PE=1 SV=4
FO/P	putative.up	2.169	0.106447	104.32	0.16	3	1	inferred	---	----	Q01432	Q01432|AMPD3_HUMAN AMP deaminase 3 OS=Homo sapiens GN=AMPD3 PE=1 SV=1
FO/P	putative.up	1.277	0.106447	104.32	0.16	3	5	inferred	---	----	Q8IZ83	Q8IZ83|A16A1_HUMAN Aldehyde dehydrogenase family 16 member A1 OS=Homo sapiens GN=ALDH16A1 PE=1 SV=2
FO/P	putative.down	-1.013	0.106947	104.81	0.161	3	7	inferred	---	----	P07237	P07237|PDIA1_HUMAN Protein disulfide-isomerase OS=Homo sapiens GN=P4HB PE=1 SV=3
FO/P	putative.down	-3.118	0.107946	105.79	0.162	3	1	inferred	---	----	P21964	P21964|COMT_HUMAN Catechol O-methyltransferase OS=Homo sapiens GN=COMT PE=1 SV=2
FO/P	putative.down	-3.908	0.108446	106.28	0.162	3	1	unresolved	---	----	Q12906-7;Q96SI9	Q12906-7|ILF3_HUMAN Isoform 7 of Interleukin enhancer-binding factor 3 OS=Homo sapiens GN=ILF3
FO/P	putative.down	-1.819	0.108446	106.28	0.162	3	5	inferred	---	----	Q86UP2	Q86UP2|KTN1_HUMAN Kinectin OS=Homo sapiens GN=KTN1 PE=1 SV=1
FO/P	putative.up	0.927	0.108446	106.28	0.162	3	10	inferred	---	----	P11021	P11021|GRP78_HUMAN 78 kDa glucose-regulated protein OS=Homo sapiens GN=HSPA5 PE=1 SV=2
FO/P	putative.up	3.192	0.110445	108.24	0.163	3	1	inferred	---	----	O15145	O15145|ARPC3_HUMAN Actin-related protein 2/3 complex subunit 3 OS=Homo sapiens GN=ARPC3 PE=1 SV=3
FO/P	putative.up	2.546	0.110445	108.24	0.163	3	1	inferred	---	----	P63173	P63173|RL38_HUMAN 60S ribosomal protein L38 OS=Homo sapiens GN=RPL38 PE=1 SV=2
FO/P	putative.up	2.187	0.110445	108.24	0.163	3	1	inferred	---	----	P62714	P62714|PP2AB_HUMAN Serine/threonine-protein phosphatase 2A catalytic subunit beta isoform OS=Homo sapiens GN=PPP2CB PE=1 SV=1
FO/P	putative.up	1.829	0.110445	108.24	0.163	3	1	inferred	---	----	P68032	P68032|ACTC_HUMAN Actin, alpha cardiac muscle 1 OS=Homo sapiens GN=ACTC1 PE=1 SV=1
FO/P	putative.down	-2.502	0.109445	107.26	0.163	3	1	inferred	---	----	P10721	P10721|KIT_HUMAN Mast/stem cell growth factor receptor Kit OS=Homo sapiens GN=KIT PE=1 SV=1
FO/P	putative.up	2.162	0.109445	107.26	0.163	3	3	inferred	---	----	Q9Y262	Q9Y262|EIF3L_HUMAN Eukaryotic translation initiation factor 3 subunit L OS=Homo sapiens GN=EIF3L PE=1 SV=1
FO/P	putative.up	1.268	0.109945	107.75	0.163	3	3	inferred	---	----	P05388	P05388|RLA0_HUMAN 60S acidic ribosomal protein P0 OS=Homo sapiens GN=RPLP0 PE=1 SV=1
FO/P	putative.up	1.012	0.109945	107.75	0.163	3	7	inferred	---	----	P11142	P11142|HSP7C_HUMAN Heat shock cognate 71 kDa protein OS=Homo sapiens GN=HSPA8 PE=1 SV=1
FO/P	putative.up	2.12	0.111444	109.22	0.164	3	1	inferred	---	----	Q9H3K6	Q9H3K6|BOLA2_HUMAN BolA-like protein 2 OS=Homo sapiens GN=BOLA2 PE=1 SV=1
FO/P	putative.down	-2.863	0.111444	109.22	0.164	2	1	inferred	---	----	E9PFZ2	E9PFZ2|E9PFZ2_HUMAN Ceruloplasmin OS=Homo sapiens GN=CP PE=1 SV=1
FO/P	putative.up	0.902	0.112444	110.19	0.165	3	8	inferred	---	----	Q8N392	Q8N392|RHG18_HUMAN Rho GTPase-activating protein 18 OS=Homo sapiens GN=ARHGAP18 PE=1 SV=3
FO/P	putative.up	2.585	0.113443	111.17	0.166	2	1	inferred	---	----	Q9NVQ4	Q9NVQ4|FAIM1_HUMAN Fas apoptotic inhibitory molecule 1 OS=Homo sapiens GN=FAIM PE=1 SV=1
FO/P	putative.up	1.169	0.113443	111.17	0.166	3	4	inferred	---	----	P13798	P13798|ACPH_HUMAN Acylamino-acid-releasing enzyme OS=Homo sapiens GN=APEH PE=1 SV=4
FO/P	putative.up	2.306	0.114443	112.15	0.167	2	1	inferred	---	----	P52564	P52564|MP2K6_HUMAN Dual specificity mitogen-activated protein kinase kinase 6 OS=Homo sapiens GN=MAP2K6 PE=1 SV=1
FO/P	putative.up	1.068	0.114443	112.15	0.167	3	5	inferred	---	----	P00390	P00390|GSHR_HUMAN Glutathione reductase, mitochondrial OS=Homo sapiens GN=GSR PE=1 SV=2
FO/P	putative.up	2.337	0.115942	113.62	0.168	3	1	inferred	---	----	P23284	P23284|PPIB_HUMAN Peptidyl-prolyl cis-trans isomerase B OS=Homo sapiens GN=PPIB PE=1 SV=2
FO/P	putative.down	-3.027	0.115442	113.13	0.168	3	1	inferred	---	----	P33151	P33151|CADH5_HUMAN Cadherin-5 OS=Homo sapiens GN=CDH5 PE=1 SV=5
FO/P	putative.up	1.945	0.115442	113.13	0.168	3	2	inferred	---	----	P42766	P42766|RL35_HUMAN 60S ribosomal protein L35 OS=Homo sapiens GN=RPL35 PE=1 SV=2
FO/P	putative.up	1.534	0.115942	113.62	0.168	3	2	inferred	---	----	Q03154	Q03154|ACY1_HUMAN Aminoacylase-1 OS=Homo sapiens GN=ACY1 PE=1 SV=1
FO/P	putative.up	1.497	0.116442	114.11	0.168	3	4	inferred	---	----	P53041	P53041|PPP5_HUMAN Serine/threonine-protein phosphatase 5 OS=Homo sapiens GN=PPP5C PE=1 SV=1
FO/P	putative.up	1.472	0.115442	113.13	0.168	3	5	inferred	---	----	O60763	O60763|USO1_HUMAN General vesicular transport factor p115 OS=Homo sapiens GN=USO1 PE=1 SV=2
FO/P	putative.up	1.093	0.116442	114.11	0.168	3	6	inferred	---	----	P04040	P04040|CATA_HUMAN Catalase OS=Homo sapiens GN=CAT PE=1 SV=3
FO/P	putative.up	2.077	0.117441	115.09	0.169	3	1	inferred	---	----	O14638	O14638|ENPP3_HUMAN Ectonucleotide pyrophosphatase/phosphodiesterase family member 3 OS=Homo sapiens GN=ENPP3 PE=1 SV=2
FO/P	putative.down	-2.13	0.117941	115.58	0.169	2	1	inferred	---	----	P05109	P05109|S10A8_HUMAN Protein S100-A8 OS=Homo sapiens GN=S100A8 PE=1 SV=1
FO/P	putative.up	2.782	0.118941	116.56	0.17	3	1	inferred	---	----	O95219	O95219|SNX4_HUMAN Sorting nexin-4 OS=Homo sapiens GN=SNX4 PE=1 SV=1
FO/P	putative.down	-1.982	0.118941	116.56	0.17	3	1	inferred	---	----	P55212	P55212|CASP6_HUMAN Caspase-6 OS=Homo sapiens GN=CASP6 PE=1 SV=2
FO/P	putative.up	1.662	0.117941	115.58	0.17	3	2	inferred	---	----	O95786	O95786|DDX58_HUMAN Probable ATP-dependent RNA helicase DDX58 OS=Homo sapiens GN=DDX58 PE=1 SV=2
FO/P	putative.up	1.656	0.118441	116.07	0.17	3	2	inferred	---	----	P06733	P06733|ENOA_HUMAN Alpha-enolase OS=Homo sapiens GN=ENO1 PE=1 SV=2
FO/P	putative.down	-2.063	0.11944	117.05	0.17	3	3	inferred	---	----	Q13435	Q13435|SF3B2_HUMAN Splicing factor 3B subunit 2 OS=Homo sapiens GN=SF3B2 PE=1 SV=2
FO/P	putative.down	-1.913	0.11944	117.05	0.171	3	1	unresolved	---	----	B7ZKJ8;Q14624	B7ZKJ8|B7ZKJ8_HUMAN ITIH4 protein OS=Homo sapiens GN=ITIH4 PE=1 SV=1
FO/P	putative.down	-1.924	0.12044	118.03	0.171	3	1	inferred	---	----	Q14919	Q14919|NC2A_HUMAN Dr1-associated corepressor OS=Homo sapiens GN=DRAP1 PE=1 SV=3
FO/P	putative.down	-6.703	0.11994	117.54	0.171	3	1	inferred	---	----	P46108	P46108|CRK_HUMAN Adapter molecule crk OS=Homo sapiens GN=CRK PE=1 SV=2
FO/P	putative.up	0.637	0.11994	117.54	0.171	3	30	inferred	---	----	P35579	P35579|MYH9_HUMAN Myosin-9 OS=Homo sapiens GN=MYH9 PE=1 SV=4
FO/P	putative.up	1.613	0.122439	119.99	0.174	3	2	inferred	---	----	P42226	P42226|STAT6_HUMAN Signal transducer and activator of transcription 6 OS=Homo sapiens GN=STAT6 PE=1 SV=1
FO/P	putative.up	1.506	0.122939	120.48	0.174	3	4	inferred	---	----	P78559	P78559|MAP1A_HUMAN Microtubule-associated protein 1A OS=Homo sapiens GN=MAP1A PE=1 SV=6
FO/P	putative.down	-1.061	0.122939	120.48	0.174	3	8	inferred	---	----	Q08380	Q08380|LG3BP_HUMAN Galectin-3-binding protein OS=Homo sapiens GN=LGALS3BP PE=1 SV=1
FO/P	putative.up	0.933	0.124438	121.95	0.175	3	7	inferred	---	----	P26038	P26038|MOES_HUMAN Moesin OS=Homo sapiens GN=MSN PE=1 SV=3
FO/P	putative.up	2.309	0.125937	123.42	0.176	3	1	inferred	---	----	P02144	P02144|MYG_HUMAN Myoglobin OS=Homo sapiens GN=MB PE=1 SV=2
FO/P	putative.up	1.682	0.124438	121.95	0.176	3	1	inferred	---	----	Q86V81	Q86V81|THOC4_HUMAN THO complex subunit 4 OS=Homo sapiens GN=ALYREF PE=1 SV=3
FO/P	putative.up	0.816	0.126437	123.91	0.176	3	11	inferred	---	----	Q06210	Q06210|GFPT1_HUMAN Glutamine--fructose-6-phosphate aminotransferase [isomerizing] 1 OS=Homo sapiens GN=GFPT1 PE=1 SV=3
FO/P	putative.up	1.699	0.126437	123.91	0.177	3	1	inferred	---	----	Q9BS40	Q9BS40|LXN_HUMAN Latexin OS=Homo sapiens GN=LXN PE=1 SV=2
FO/P	putative.down	-2.784	0.125937	123.42	0.177	1	1	unresolved	---	----	P01857;P01861	P01857|IGHG1_HUMAN Immunoglobulin heavy constant gamma 1 OS=Homo sapiens GN=IGHG1 PE=1 SV=1
FO/P	putative.down	-2.785	0.126437	123.91	0.177	2	1	inferred	---	----	A0A075B6P5	A0A075B6P5|KV228_HUMAN Immunoglobulin kappa variable 2-28 OS=Homo sapiens GN=IGKV2-28 PE=3 SV=1
FO/P	putative.down	-4.233	0.125937	123.42	0.177	2	1	inferred	---	----	P61163	P61163|ACTZ_HUMAN Alpha-centractin OS=Homo sapiens GN=ACTR1A PE=1 SV=1
FO/P	putative.down	-1.597	0.127436	124.89	0.177	3	2	inferred	---	----	P05164	P05164|PERM_HUMAN Myeloperoxidase OS=Homo sapiens GN=MPO PE=1 SV=1
FO/P	putative.up	1.344	0.127436	124.89	0.177	3	3	inferred	---	----	Q12792	Q12792|TWF1_HUMAN Twinfilin-1 OS=Homo sapiens GN=TWF1 PE=1 SV=3
FO/P	putative.up	1.147	0.127436	124.89	0.177	3	3	inferred	---	----	R4GNH3	R4GNH3|R4GNH3_HUMAN 26S proteasome regulatory subunit 6A OS=Homo sapiens GN=PSMC3 PE=1 SV=1
FO/P	putative.up	1.21	0.127936	125.38	0.177	3	4	inferred	---	----	P52209	P52209|6PGD_HUMAN 6-phosphogluconate dehydrogenase, decarboxylating OS=Homo sapiens GN=PGD PE=1 SV=3
FO/P	putative.down	-1.091	0.125937	123.42	0.177	3	5	inferred	---	----	Q01995	Q01995|TAGL_HUMAN Transgelin OS=Homo sapiens GN=TAGLN PE=1 SV=4
FO/P	putative.up	0.774	0.125937	123.42	0.177	3	17	inferred	---	----	P49327	P49327|FAS_HUMAN Fatty acid synthase OS=Homo sapiens GN=FASN PE=1 SV=3
FO/P	putative.up	1.38	0.128436	125.87	0.178	3	4	inferred	---	----	P63208	P63208|SKP1_HUMAN S-phase kinase-associated protein 1 OS=Homo sapiens GN=SKP1 PE=1 SV=2
FO/P	putative.up	2.138	0.129435	126.85	0.179	2	1	inferred	---	----	O43617	O43617|TPPC3_HUMAN Trafficking protein particle complex subunit 3 OS=Homo sapiens GN=TRAPPC3 PE=1 SV=1
FO/P	putative.up	1.637	0.129435	126.85	0.179	3	3	inferred	---	----	O75351	O75351|VPS4B_HUMAN Vacuolar protein sorting-associated protein 4B OS=Homo sapiens GN=VPS4B PE=1 SV=2
FO/P	putative.up	2.406	0.130435	127.83	0.18	3	1	inferred	---	----	P01619	P01619|KV320_HUMAN Immunoglobulin kappa variable 3-20 OS=Homo sapiens GN=IGKV3-20 PE=1 SV=2
FO/P	putative.up	1.607	0.130935	128.32	0.18	3	3	inferred	---	----	P52566	P52566|GDIR2_HUMAN Rho GDP-dissociation inhibitor 2 OS=Homo sapiens GN=ARHGDIB PE=1 SV=3
FO/P	putative.down	-1.38	0.131934	129.3	0.18	3	3	inferred	---	----	P43487	P43487|RANG_HUMAN Ran-specific GTPase-activating protein OS=Homo sapiens GN=RANBP1 PE=1 SV=1
FO/P	putative.up	1.662	0.131434	128.81	0.18	3	4	inferred	---	----	P27348	P27348|1433T_HUMAN 14-3-3 protein theta OS=Homo sapiens GN=YWHAQ PE=1 SV=1
FO/P	putative.down	-0.71	0.130435	127.83	0.18	3	19	inferred	---	----	P20742	P20742|PZP_HUMAN Pregnancy zone protein OS=Homo sapiens GN=PZP PE=1 SV=4
FO/P	putative.up	1.679	0.131934	129.3	0.181	3	1	inferred	---	----	Q9BVG4	Q9BVG4|PBDC1_HUMAN Protein PBDC1 OS=Homo sapiens GN=PBDC1 PE=1 SV=1
FO/P	putative.down	-1.717	0.131934	129.3	0.181	3	1	inferred	---	----	Q9UNW1	Q9UNW1|MINP1_HUMAN Multiple inositol polyphosphate phosphatase 1 OS=Homo sapiens GN=MINPP1 PE=1 SV=1
FO/P	putative.up	4.676	0.133933	131.25	0.182	2	1	inferred	---	----	P38919	P38919|IF4A3_HUMAN Eukaryotic initiation factor 4A-III OS=Homo sapiens GN=EIF4A3 PE=1 SV=4
FO/P	putative.up	1.976	0.134433	131.74	0.182	3	1	inferred	---	----	P12111	P12111|CO6A3_HUMAN Collagen alpha-3(VI) chain OS=Homo sapiens GN=COL6A3 PE=1 SV=5
FO/P	putative.down	-2.368	0.134433	131.74	0.182	3	1	inferred	---	----	P07333	P07333|CSF1R_HUMAN Macrophage colony-stimulating factor 1 receptor OS=Homo sapiens GN=CSF1R PE=1 SV=2
FO/P	putative.down	-1.701	0.133433	130.76	0.182	3	2	inferred	---	----	P54108	P54108|CRIS3_HUMAN Cysteine-rich secretory protein 3 OS=Homo sapiens GN=CRISP3 PE=1 SV=1
FO/P	putative.up	1.259	0.133433	130.76	0.182	3	4	inferred	---	----	Q8TEX9	Q8TEX9|IPO4_HUMAN Importin-4 OS=Homo sapiens GN=IPO4 PE=1 SV=2
FO/P	putative.up	0.876	0.133933	131.25	0.182	3	7	inferred	---	----	P08238	P08238|HS90B_HUMAN Heat shock protein HSP 90-beta OS=Homo sapiens GN=HSP90AB1 PE=1 SV=4
FO/P	putative.up	2.289	0.136432	133.7	0.183	3	2	unresolved	---	----	P20810-5;P20810-6	P20810-5|ICAL_HUMAN Isoform 5 of Calpastatin OS=Homo sapiens GN=CAST
FO/P	putative.up	1.759	0.135932	133.21	0.183	3	2	inferred	---	----	O00584	O00584|RNT2_HUMAN Ribonuclease T2 OS=Homo sapiens GN=RNASET2 PE=1 SV=2
FO/P	putative.down	-1.386	0.135432	132.72	0.183	3	2	inferred	---	----	P02775	P02775|CXCL7_HUMAN Platelet basic protein OS=Homo sapiens GN=PPBP PE=1 SV=3
FO/P	putative.down	-1.599	0.136432	133.7	0.183	3	2	inferred	---	----	P14384	P14384|CBPM_HUMAN Carboxypeptidase M OS=Homo sapiens GN=CPM PE=1 SV=2
FO/P	putative.up	1.39	0.135432	132.72	0.183	3	3	inferred	---	----	P16083	P16083|NQO2_HUMAN Ribosyldihydronicotinamide dehydrogenase [quinone] OS=Homo sapiens GN=NQO2 PE=1 SV=5
FO/P	putative.up	0.777	0.135932	133.21	0.183	3	11	inferred	---	----	P31939	P31939|PUR9_HUMAN Bifunctional purine biosynthesis protein PURH OS=Homo sapiens GN=ATIC PE=1 SV=3
FO/P	putative.up	2.214	0.136432	133.7	0.184	3	1	inferred	---	----	Q53H96	Q53H96|P5CR3_HUMAN Pyrroline-5-carboxylate reductase 3 OS=Homo sapiens GN=PYCR3 PE=1 SV=3
FO/P	putative.up	1.673	0.137431	134.68	0.184	3	1	unresolved	---	----	P46821;P78559	P46821|MAP1B_HUMAN Microtubule-associated protein 1B OS=Homo sapiens GN=MAP1B PE=1 SV=2
FO/P	putative.down	-2.231	0.138431	135.66	0.185	3	1	inferred	---	----	Q08623	Q08623|HDHD1_HUMAN Pseudouridine-5'-phosphatase OS=Homo sapiens GN=PUDP PE=1 SV=3
FO/P	putative.up	1.043	0.137931	135.17	0.185	3	4	inferred	---	----	P16930	P16930|FAAA_HUMAN Fumarylacetoacetase OS=Homo sapiens GN=FAH PE=1 SV=2
FO/P	putative.up	1.771	0.13943	136.64	0.186	3	2	inferred	---	----	O15355	O15355|PPM1G_HUMAN Protein phosphatase 1G OS=Homo sapiens GN=PPM1G PE=1 SV=1
FO/P	putative.up	2.483	0.13993	137.13	0.187	3	1	inferred	---	----	Q9UNS2	Q9UNS2|CSN3_HUMAN COP9 signalosome complex subunit 3 OS=Homo sapiens GN=COPS3 PE=1 SV=3
FO/P	putative.up	1.633	0.14093	138.11	0.187	3	2	inferred	---	----	O95777	O95777|LSM8_HUMAN U6 snRNA-associated Sm-like protein LSm8 OS=Homo sapiens GN=LSM8 PE=1 SV=3
FO/P	putative.up	1.312	0.14093	138.11	0.187	3	4	inferred	---	----	P48444	P48444|COPD_HUMAN Coatomer subunit delta OS=Homo sapiens GN=ARCN1 PE=1 SV=1
FO/P	putative.down	-2.605	0.141429	138.6	0.188	1	1	inferred	---	----	Q14651	Q14651|PLSI_HUMAN Plastin-1 OS=Homo sapiens GN=PLS1 PE=1 SV=2
FO/P	putative.up	3.248	0.143928	141.05	0.19	3	1	inferred	---	----	Q9Y295	Q9Y295|DRG1_HUMAN Developmentally-regulated GTP-binding protein 1 OS=Homo sapiens GN=DRG1 PE=1 SV=1
FO/P	putative.up	2.185	0.144428	141.54	0.19	3	2	inferred	---	----	Q8WX93	Q8WX93|PALLD_HUMAN Palladin OS=Homo sapiens GN=PALLD PE=1 SV=3
FO/P	putative.up	2.825	0.143928	141.05	0.191	3	1	inferred	---	----	Q06124	Q06124|PTN11_HUMAN Tyrosine-protein phosphatase non-receptor type 11 OS=Homo sapiens GN=PTPN11 PE=1 SV=2
FO/P	putative.up	1.171	0.144428	141.54	0.191	3	4	inferred	---	----	B5ME19	B5ME19|EIFCL_HUMAN Eukaryotic translation initiation factor 3 subunit C-like protein OS=Homo sapiens GN=EIF3CL PE=3 SV=1
FO/P	putative.up	0.824	0.144928	142.03	0.191	3	12	inferred	---	----	P08670	P08670|VIME_HUMAN Vimentin OS=Homo sapiens GN=VIM PE=1 SV=4
FO/P	putative.up	1.837	0.146927	143.99	0.192	3	1	inferred	---	----	P62937	P62937|PPIA_HUMAN Peptidyl-prolyl cis-trans isomerase A OS=Homo sapiens GN=PPIA PE=1 SV=2
FO/P	putative.up	3.629	0.146427	143.5	0.193	2	1	inferred	---	----	Q8NCM8	Q8NCM8|DYHC2_HUMAN Cytoplasmic dynein 2 heavy chain 1 OS=Homo sapiens GN=DYNC2H1 PE=1 SV=4
FO/P	putative.up	1.696	0.146927	143.99	0.193	3	1	inferred	---	----	Q8NF91	Q8NF91|SYNE1_HUMAN Nesprin-1 OS=Homo sapiens GN=SYNE1 PE=1 SV=4
FO/P	putative.up	0.951	0.146927	143.99	0.193	3	5	inferred	---	----	Q99584	Q99584|S10AD_HUMAN Protein S100-A13 OS=Homo sapiens GN=S100A13 PE=1 SV=1
FO/P	putative.down	-2.211	0.149425	146.44	0.194	2	1	inferred	---	----	Q13247	Q13247|SRSF6_HUMAN Serine/arginine-rich splicing factor 6 OS=Homo sapiens GN=SRSF6 PE=1 SV=2
FO/P	putative.up	1.398	0.148926	145.95	0.194	3	3	inferred	---	----	P04275	P04275|VWF_HUMAN von Willebrand factor OS=Homo sapiens GN=VWF PE=1 SV=4
FO/P	putative.up	1.252	0.148426	145.46	0.194	3	3	inferred	---	----	Q9H008	Q9H008|LHPP_HUMAN Phospholysine phosphohistidine inorganic pyrophosphate phosphatase OS=Homo sapiens GN=LHPP PE=1 SV=2
FO/P	putative.up	1.161	0.148426	145.46	0.194	3	6	inferred	---	----	P13010	P13010|XRCC5_HUMAN X-ray repair cross-complementing protein 5 OS=Homo sapiens GN=XRCC5 PE=1 SV=3
FO/P	putative.up	2.385	0.149925	146.93	0.195	3	1	inferred	---	----	A8MWX3	A8MWX3|WASH4_HUMAN Putative WAS protein family homolog 4 OS=Homo sapiens GN=WASH4P PE=5 SV=1
FO/P	putative.up	1.992	0.149925	146.93	0.195	3	1	inferred	---	----	Q08722	Q08722|CD47_HUMAN Leukocyte surface antigen CD47 OS=Homo sapiens GN=CD47 PE=1 SV=1
FO/P	putative.up	1.399	0.150425	147.42	0.195	3	3	inferred	---	----	P11413	P11413|G6PD_HUMAN Glucose-6-phosphate 1-dehydrogenase OS=Homo sapiens GN=G6PD PE=1 SV=4
FO/P	putative.up	1.044	0.149425	146.44	0.195	3	4	inferred	---	----	Q06323	Q06323|PSME1_HUMAN Proteasome activator complex subunit 1 OS=Homo sapiens GN=PSME1 PE=1 SV=1
FO/P	putative.down	-1.017	0.150425	147.42	0.195	3	6	inferred	---	----	Q9UGM5	Q9UGM5|FETUB_HUMAN Fetuin-B OS=Homo sapiens GN=FETUB PE=1 SV=2
FO/P	putative.down	-3.16	0.151424	148.4	0.196	3	1	inferred	---	----	P61313	P61313|RL15_HUMAN 60S ribosomal protein L15 OS=Homo sapiens GN=RPL15 PE=1 SV=2
FO/P	putative.up	1.649	0.151924	148.89	0.196	3	2	inferred	---	----	O15347	O15347|HMGB3_HUMAN High mobility group protein B3 OS=Homo sapiens GN=HMGB3 PE=1 SV=4
FO/P	putative.up	1.366	0.151924	148.89	0.196	3	2	inferred	---	----	Q8N0W3	Q8N0W3|FUK_HUMAN L-fucose kinase OS=Homo sapiens GN=FUK PE=2 SV=2
FO/P	putative.down	-1.805	0.153423	150.35	0.197	3	1	inferred	---	----	P41236	P41236|IPP2_HUMAN Protein phosphatase inhibitor 2 OS=Homo sapiens GN=PPP1R2 PE=1 SV=2
FO/P	putative.up	1.357	0.153923	150.84	0.198	3	2	inferred	---	----	P24534	P24534|EF1B_HUMAN Elongation factor 1-beta OS=Homo sapiens GN=EEF1B2 PE=1 SV=3
FO/P	putative.down	-1.239	0.154423	151.33	0.198	3	3	inferred	---	----	Q07654	Q07654|TFF3_HUMAN Trefoil factor 3 OS=Homo sapiens GN=TFF3 PE=1 SV=1
FO/P	putative.up	1.219	0.153423	150.35	0.198	3	4	inferred	---	----	P15880	P15880|RS2_HUMAN 40S ribosomal protein S2 OS=Homo sapiens GN=RPS2 PE=1 SV=2
FO/P	putative.up	3.872	0.155422	152.31	0.199	2	1	inferred	---	----	Q9HC35	Q9HC35|EMAL4_HUMAN Echinoderm microtubule-associated protein-like 4 OS=Homo sapiens GN=EML4 PE=1 SV=3
FO/P	putative.up	1.941	0.155922	152.8	0.199	3	1	inferred	---	----	Q96AC1	Q96AC1|FERM2_HUMAN Fermitin family homolog 2 OS=Homo sapiens GN=FERMT2 PE=1 SV=1
FO/P	putative.up	2.631	0.16042	157.21	0.204	3	1	inferred	---	----	Q8N6H7	Q8N6H7|ARFG2_HUMAN ADP-ribosylation factor GTPase-activating protein 2 OS=Homo sapiens GN=ARFGAP2 PE=1 SV=1
FO/P	putative.down	-3.747	0.15992	156.72	0.204	3	1	inferred	---	----	Q01082	Q01082|SPTB2_HUMAN Spectrin beta chain, non-erythrocytic 1 OS=Homo sapiens GN=SPTBN1 PE=1 SV=2
FO/P	putative.up	1.364	0.15992	156.72	0.204	3	3	inferred	---	----	O76070	O76070|SYUG_HUMAN Gamma-synuclein OS=Homo sapiens GN=SNCG PE=1 SV=2
FO/P	putative.down	-1.833	0.15942	156.23	0.204	3	3	inferred	---	----	P09972	P09972|ALDOC_HUMAN Fructose-bisphosphate aldolase C OS=Homo sapiens GN=ALDOC PE=1 SV=2
FO/P	putative.up	1.159	0.16042	157.21	0.204	3	5	inferred	---	----	P43490	P43490|NAMPT_HUMAN Nicotinamide phosphoribosyltransferase OS=Homo sapiens GN=NAMPT PE=1 SV=1
FO/P	putative.up	1.247	0.161919	158.68	0.206	3	3	inferred	---	----	P11940	P11940|PABP1_HUMAN Polyadenylate-binding protein 1 OS=Homo sapiens GN=PABPC1 PE=1 SV=2
FO/P	putative.up	1.669	0.163418	160.15	0.207	3	1	inferred	---	----	P55263	P55263|ADK_HUMAN Adenosine kinase OS=Homo sapiens GN=ADK PE=1 SV=2
FO/P	putative.up	1.58	0.162919	159.66	0.207	3	2	inferred	---	----	P63000	P63000|RAC1_HUMAN Ras-related C3 botulinum toxin substrate 1 OS=Homo sapiens GN=RAC1 PE=1 SV=1
FO/P	putative.up	1.289	0.164918	161.62	0.208	3	3	inferred	---	----	Q9C0C9	Q9C0C9|UBE2O_HUMAN (E3-independent) E2 ubiquitin-conjugating enzyme OS=Homo sapiens GN=UBE2O PE=1 SV=3
FO/P	putative.down	-1.161	0.164835	161.54	0.208	3	3	inferred	---	----	Q9Y5Y7	Q9Y5Y7|LYVE1_HUMAN Lymphatic vessel endothelial hyaluronic acid receptor 1 OS=Homo sapiens GN=LYVE1 PE=1 SV=2
FO/P	putative.up	0.923	0.164835	161.54	0.208	3	6	inferred	---	----	P00491	P00491|PNPH_HUMAN Purine nucleoside phosphorylase OS=Homo sapiens GN=PNP PE=1 SV=2
FO/P	putative.up	2.532	0.166417	163.09	0.209	2	1	inferred	---	----	Q15056	Q15056|IF4H_HUMAN Eukaryotic translation initiation factor 4H OS=Homo sapiens GN=EIF4H PE=1 SV=5
FO/P	putative.down	-4.649	0.165917	162.6	0.209	3	2	unresolved	---	----	A0A0C4DH25;P01619	A0A0C4DH25|KVD20_HUMAN Immunoglobulin kappa variable 3D-20 OS=Homo sapiens GN=IGKV3D-20 PE=3 SV=1
FO/P	putative.up	1.235	0.166833	163.5	0.209	3	3	inferred	---	----	Q9Y315	Q9Y315|DEOC_HUMAN Deoxyribose-phosphate aldolase OS=Homo sapiens GN=DERA PE=1 SV=2
FO/P	putative.up	2.301	0.166833	163.5	0.21	3	1	inferred	---	----	Q9UHV9	Q9UHV9|PFD2_HUMAN Prefoldin subunit 2 OS=Homo sapiens GN=PFDN2 PE=1 SV=1
FO/P	putative.down	-0.707	0.167832	164.48	0.21	3	11	inferred	---	----	P04278	P04278|SHBG_HUMAN Sex hormone-binding globulin OS=Homo sapiens GN=SHBG PE=1 SV=2
FO/P	putative.up	5.432	0.169415	166.03	0.211	1	1	inferred	---	----	P14317	P14317|HCLS1_HUMAN Hematopoietic lineage cell-specific protein OS=Homo sapiens GN=HCLS1 PE=1 SV=3
FO/P	putative.down	-1.927	0.168831	165.45	0.211	3	1	inferred	---	----	Q15477	Q15477|SKIV2_HUMAN Helicase SKI2W OS=Homo sapiens GN=SKIV2L PE=1 SV=3
FO/P	putative.down	-3.199	0.16983	166.43	0.211	2	1	inferred	---	----	Q03591	Q03591|FHR1_HUMAN Complement factor H-related protein 1 OS=Homo sapiens GN=CFHR1 PE=1 SV=2
FO/P	putative.down	-1.839	0.168831	165.45	0.211	3	2	inferred	---	----	P06753-2	P06753-2|TPM3_HUMAN Isoform 2 of Tropomyosin alpha-3 chain OS=Homo sapiens GN=TPM3
FO/P	putative.up	1.371	0.169415	166.03	0.211	3	3	inferred	---	----	Q96T51	Q96T51|RUFY1_HUMAN RUN and FYVE domain-containing protein 1 OS=Homo sapiens GN=RUFY1 PE=1 SV=2
FO/P	putative.down	-1.108	0.169915	166.52	0.211	3	4	inferred	---	----	P35080-2	P35080-2|PROF2_HUMAN Isoform IIb of Profilin-2 OS=Homo sapiens GN=PFN2
FO/P	putative.down	-1.365	0.168831	165.45	0.211	3	4	inferred	---	----	P48740-2	P48740-2|MASP1_HUMAN Isoform 2 of Mannan-binding lectin serine protease 1 OS=Homo sapiens GN=MASP1
FO/P	putative.down	-1.861	0.170829	167.41	0.212	3	1	inferred	---	----	Q96C11	Q96C11|FGGY_HUMAN FGGY carbohydrate kinase domain-containing protein OS=Homo sapiens GN=FGGY PE=1 SV=2
FO/P	putative.up	3.016	0.172414	168.97	0.214	3	1	inferred	---	----	P06702	P06702|S10A9_HUMAN Protein S100-A9 OS=Homo sapiens GN=S100A9 PE=1 SV=1
FO/P	putative.up	1.852	0.172827	169.37	0.214	3	2	inferred	---	----	P51858	P51858|HDGF_HUMAN Hepatoma-derived growth factor OS=Homo sapiens GN=HDGF PE=1 SV=1
FO/P	putative.down	-1.865	0.173826	170.35	0.215	3	1	inferred	---	----	P55210	P55210|CASP7_HUMAN Caspase-7 OS=Homo sapiens GN=CASP7 PE=1 SV=1
FO/P	putative.up	2.482	0.173826	170.35	0.215	3	2	inferred	---	----	Q15819	Q15819|UB2V2_HUMAN Ubiquitin-conjugating enzyme E2 variant 2 OS=Homo sapiens GN=UBE2V2 PE=1 SV=4
FO/P	putative.up	3.476	0.175824	172.31	0.216	1	1	inferred	---	----	Q12904	Q12904|AIMP1_HUMAN Aminoacyl tRNA synthase complex-interacting multifunctional protein 1 OS=Homo sapiens GN=AIMP1 PE=1 SV=2
FO/P	putative.up	1.924	0.175824	172.31	0.216	3	1	inferred	---	----	Q9NPH3	Q9NPH3|IL1AP_HUMAN Interleukin-1 receptor accessory protein OS=Homo sapiens GN=IL1RAP PE=1 SV=2
FO/P	putative.up	1.811	0.175824	172.31	0.216	3	1	inferred	---	----	O75628	O75628|REM1_HUMAN GTP-binding protein REM 1 OS=Homo sapiens GN=REM1 PE=1 SV=2
FO/P	putative.down	-2.023	0.175824	172.31	0.216	3	1	inferred	---	----	P16402	P16402|H13_HUMAN Histone H1.3 OS=Homo sapiens GN=HIST1H1D PE=1 SV=2
FO/P	putative.down	-1.272	0.176823	173.29	0.216	3	2	inferred	---	----	P62316	P62316|SMD2_HUMAN Small nuclear ribonucleoprotein Sm D2 OS=Homo sapiens GN=SNRPD2 PE=1 SV=1
FO/P	putative.up	0.934	0.174825	171.33	0.216	3	5	inferred	---	----	Q15257	Q15257|PTPA_HUMAN Serine/threonine-protein phosphatase 2A activator OS=Homo sapiens GN=PTPA PE=1 SV=3
FO/P	putative.up	1.593	0.178821	175.24	0.217	3	1	inferred	---	----	O14617	O14617|AP3D1_HUMAN AP-3 complex subunit delta-1 OS=Homo sapiens GN=AP3D1 PE=1 SV=1
FO/P	putative.down	-1.986	0.177822	174.27	0.217	3	1	inferred	---	----	P01780	P01780|HV307_HUMAN Immunoglobulin heavy variable 3-7 OS=Homo sapiens GN=IGHV3-7 PE=1 SV=2
FO/P	putative.up	1.18	0.177822	174.27	0.217	3	2	inferred	---	----	Q9NQG5	Q9NQG5|RPR1B_HUMAN Regulation of nuclear pre-mRNA domain-containing protein 1B OS=Homo sapiens GN=RPRD1B PE=1 SV=1
FO/P	putative.down	-4.369	0.178821	175.24	0.217	3	2	inferred	---	----	P48740	P48740|MASP1_HUMAN Mannan-binding lectin serine protease 1 OS=Homo sapiens GN=MASP1 PE=1 SV=3
FO/P	putative.up	1.153	0.176823	173.29	0.217	3	4	inferred	---	----	O43396	O43396|TXNL1_HUMAN Thioredoxin-like protein 1 OS=Homo sapiens GN=TXNL1 PE=1 SV=3
FO/P	putative.up	5.44	0.178821	175.24	0.218	1	1	inferred	---	----	rev_O14965	O14965|AURKA_HUMAN reversed Aurora kinase A OS=Homo sapiens GN=AURKA PE=1 SV=2
FO/P	putative.up	1.535	0.178821	175.24	0.218	3	1	inferred	---	----	P62841	P62841|RS15_HUMAN 40S ribosomal protein S15 OS=Homo sapiens GN=RPS15 PE=1 SV=2
FO/P	putative.down	-1.555	0.181818	178.18	0.22	3	2	inferred	---	----	P05783	P05783|K1C18_HUMAN Keratin, type I cytoskeletal 18 OS=Homo sapiens GN=KRT18 PE=1 SV=2
FO/P	putative.down	-1.475	0.181818	178.18	0.22	3	3	inferred	---	----	P13645	P13645|K1C10_HUMAN Keratin, type I cytoskeletal 10 OS=Homo sapiens GN=KRT10 PE=1 SV=6
FO/P	putative.down	-2.184	0.182817	179.16	0.221	3	1	inferred	---	----	O00592	O00592|PODXL_HUMAN Podocalyxin OS=Homo sapiens GN=PODXL PE=1 SV=2
FO/P	putative.up	1.48	0.181818	178.18	0.221	3	2	inferred	---	----	P10599	P10599|THIO_HUMAN Thioredoxin OS=Homo sapiens GN=TXN PE=1 SV=3
FO/P	putative.up	1.098	0.183816	180.14	0.222	3	4	inferred	---	----	O60256	O60256|KPRB_HUMAN Phosphoribosyl pyrophosphate synthase-associated protein 2 OS=Homo sapiens GN=PRPSAP2 PE=1 SV=1
FO/P	putative.up	1.079	0.184815	181.12	0.223	3	4	inferred	---	----	Q14247	Q14247|SRC8_HUMAN Src substrate cortactin OS=Homo sapiens GN=CTTN PE=1 SV=2
FO/P	putative.down	-1.418	0.185814	182.1	0.224	3	1	inferred	---	----	Q14624	Q14624|ITIH4_HUMAN Inter-alpha-trypsin inhibitor heavy chain H4 OS=Homo sapiens GN=ITIH4 PE=1 SV=4
FO/P	putative.up	1.598	0.186813	183.08	0.225	3	1	inferred	---	----	Q9Y2V2	Q9Y2V2|CHSP1_HUMAN Calcium-regulated heat-stable protein 1 OS=Homo sapiens GN=CARHSP1 PE=1 SV=2
FO/P	putative.up	2.075	0.188811	185.03	0.226	3	1	inferred	---	----	Q13162	Q13162|PRDX4_HUMAN Peroxiredoxin-4 OS=Homo sapiens GN=PRDX4 PE=1 SV=1
FO/P	putative.up	1.838	0.188811	185.03	0.226	3	1	inferred	---	----	O00233	O00233|PSMD9_HUMAN 26S proteasome non-ATPase regulatory subunit 9 OS=Homo sapiens GN=PSMD9 PE=1 SV=3
FO/P	putative.up	1.186	0.188811	185.03	0.226	3	4	inferred	---	----	P52907	P52907|CAZA1_HUMAN F-actin-capping protein subunit alpha-1 OS=Homo sapiens GN=CAPZA1 PE=1 SV=3
FO/P	putative.up	0.926	0.187812	184.06	0.226	3	5	inferred	---	----	Q04446	Q04446|GLGB_HUMAN 1,4-alpha-glucan-branching enzyme OS=Homo sapiens GN=GBE1 PE=1 SV=3
FO/P	putative.up	1.111	0.190809	186.99	0.228	3	2	unresolved	---	----	P10412;P16402;P16403	P10412|H14_HUMAN Histone H1.4 OS=Homo sapiens GN=HIST1H1E PE=1 SV=2
FO/P	putative.down	-2.346	0.191808	187.97	0.229	3	1	inferred	---	----	rev_Q8NDM7	Q8NDM7|CFA43_HUMAN reversed Cilia- and flagella-associated protein 43 OS=Homo sapiens GN=CFAP43 PE=2 SV=3
FO/P	putative.up	3.988	0.192807	188.95	0.23	2	1	inferred	---	----	P49736	P49736|MCM2_HUMAN DNA replication licensing factor MCM2 OS=Homo sapiens GN=MCM2 PE=1 SV=4
FO/P	putative.down	-4.102	0.193806	189.93	0.23	2	1	inferred	---	----	P22105	P22105|TENX_HUMAN Tenascin-X OS=Homo sapiens GN=TNXB PE=1 SV=4
FO/P	putative.up	3.479	0.194805	190.91	0.231	3	1	inferred	---	----	Q7L1Q6	Q7L1Q6|BZW1_HUMAN Basic leucine zipper and W2 domain-containing protein 1 OS=Homo sapiens GN=BZW1 PE=1 SV=1
FO/P	putative.up	2.837	0.193806	189.93	0.231	3	2	inferred	---	----	Q99417	Q99417|MYCBP_HUMAN c-Myc-binding protein OS=Homo sapiens GN=MYCBP PE=1 SV=3
FO/P	putative.down	-1.027	0.194805	190.91	0.231	3	4	inferred	---	----	P00918	P00918|CAH2_HUMAN Carbonic anhydrase 2 OS=Homo sapiens GN=CA2 PE=1 SV=2
FO/P	putative.up	0.524	0.194805	190.91	0.231	3	34	inferred	---	----	Q09666	Q09666|AHNK_HUMAN Neuroblast differentiation-associated protein AHNAK OS=Homo sapiens GN=AHNAK PE=1 SV=2
FO/P	putative.down	-3.209	0.196803	192.87	0.233	3	7	inferred	---	----	O43866	O43866|CD5L_HUMAN CD5 antigen-like OS=Homo sapiens GN=CD5L PE=1 SV=1
FO/P	putative.up	1.732	0.197802	193.85	0.234	2	2	inferred	---	----	P61289	P61289|PSME3_HUMAN Proteasome activator complex subunit 3 OS=Homo sapiens GN=PSME3 PE=1 SV=1
FO/P	putative.up	0.924	0.198801	194.83	0.235	3	8	inferred	---	----	Q14203-4	Q14203-4|DCTN1_HUMAN Isoform 4 of Dynactin subunit 1 OS=Homo sapiens GN=DCTN1
FO/P	putative.up	2.586	0.201798	197.76	0.237	3	1	inferred	---	----	Q14116	Q14116|IL18_HUMAN Interleukin-18 OS=Homo sapiens GN=IL18 PE=1 SV=1
FO/P	putative.up	1.342	0.201798	197.76	0.237	3	2	inferred	---	----	P62306	P62306|RUXF_HUMAN Small nuclear ribonucleoprotein F OS=Homo sapiens GN=SNRPF PE=1 SV=1
FO/P	putative.up	1.425	0.200799	196.78	0.237	3	3	inferred	---	----	P31943	P31943|HNRH1_HUMAN Heterogeneous nuclear ribonucleoprotein H OS=Homo sapiens GN=HNRNPH1 PE=1 SV=4
FO/P	putative.up	0.826	0.200799	196.78	0.237	3	8	inferred	---	----	O60701	O60701|UGDH_HUMAN UDP-glucose 6-dehydrogenase OS=Homo sapiens GN=UGDH PE=1 SV=1
FO/P	putative.up	1.663	0.202797	198.74	0.238	3	1	inferred	---	----	O95865	O95865|DDAH2_HUMAN N(G),N(G)-dimethylarginine dimethylaminohydrolase 2 OS=Homo sapiens GN=DDAH2 PE=1 SV=1
FO/P	putative.up	0.974	0.202797	198.74	0.238	3	5	inferred	---	----	Q9Y333	Q9Y333|LSM2_HUMAN U6 snRNA-associated Sm-like protein LSm2 OS=Homo sapiens GN=LSM2 PE=1 SV=1
FO/P	putative.up	1.188	0.203796	199.72	0.239	3	4	inferred	---	----	P25788	P25788|PSA3_HUMAN Proteasome subunit alpha type-3 OS=Homo sapiens GN=PSMA3 PE=1 SV=2
FO/P	putative.up	2.238	0.206793	202.66	0.241	3	2	inferred	---	----	P13646	P13646|K1C13_HUMAN Keratin, type I cytoskeletal 13 OS=Homo sapiens GN=KRT13 PE=1 SV=4
FO/P	putative.down	-1.202	0.205794	201.68	0.241	3	2	inferred	---	----	P68402	P68402|PA1B2_HUMAN Platelet-activating factor acetylhydrolase IB subunit beta OS=Homo sapiens GN=PAFAH1B2 PE=1 SV=1
FO/P	putative.up	0.932	0.206793	202.66	0.242	3	5	inferred	---	----	O43242	O43242|PSMD3_HUMAN 26S proteasome non-ATPase regulatory subunit 3 OS=Homo sapiens GN=PSMD3 PE=1 SV=2
FO/P	putative.up	1.408	0.210789	206.57	0.245	3	2	inferred	---	----	Q9GZT8	Q9GZT8|NIF3L_HUMAN NIF3-like protein 1 OS=Homo sapiens GN=NIF3L1 PE=1 SV=2
FO/P	putative.up	0.916	0.210789	206.57	0.245	3	6	inferred	---	----	P63244	P63244|RACK1_HUMAN Receptor of activated protein C kinase 1 OS=Homo sapiens GN=RACK1 PE=1 SV=3
FO/P	putative.up	1.133	0.210789	206.57	0.246	3	3	inferred	---	----	Q5RHP9	Q5RHP9|ERIC3_HUMAN Glutamate-rich protein 3 OS=Homo sapiens GN=ERICH3 PE=2 SV=1
FO/P	putative.up	0.787	0.211788	207.55	0.246	3	7	inferred	---	----	Q14697	Q14697|GANAB_HUMAN Neutral alpha-glucosidase AB OS=Homo sapiens GN=GANAB PE=1 SV=3
FO/P	putative.up	2.207	0.213786	209.51	0.248	3	2	inferred	---	----	P36915	P36915|GNL1_HUMAN Guanine nucleotide-binding protein-like 1 OS=Homo sapiens GN=GNL1 PE=1 SV=2
FO/P	putative.up	1.367	0.215784	211.47	0.249	3	1	inferred	---	----	P59910	P59910|DJB13_HUMAN DnaJ homolog subfamily B member 13 OS=Homo sapiens GN=DNAJB13 PE=1 SV=1
FO/P	putative.up	1.055	0.214785	210.49	0.249	3	3	unresolved	---	----	P11940;Q13310	P11940|PABP1_HUMAN Polyadenylate-binding protein 1 OS=Homo sapiens GN=PABPC1 PE=1 SV=2
FO/P	putative.down	-3.093	0.216783	212.45	0.25	2	1	inferred	---	----	Q9BZE9	Q9BZE9|ASPC1_HUMAN Tether containing UBX domain for GLUT4 OS=Homo sapiens GN=ASPSCR1 PE=1 SV=1
FO/P	putative.down	-1.248	0.216783	212.45	0.25	3	3	inferred	---	----	P53990	P53990|IST1_HUMAN IST1 homolog OS=Homo sapiens GN=IST1 PE=1 SV=1
FO/P	putative.up	1.005	0.216783	212.45	0.25	3	4	inferred	---	----	Q12905	Q12905|ILF2_HUMAN Interleukin enhancer-binding factor 2 OS=Homo sapiens GN=ILF2 PE=1 SV=2
FO/P	putative.up	0.796	0.218781	214.41	0.252	3	6	inferred	---	----	Q9Y617	Q9Y617|SERC_HUMAN Phosphoserine aminotransferase OS=Homo sapiens GN=PSAT1 PE=1 SV=2
FO/P	putative.up	1.59	0.220779	216.36	0.253	3	1	inferred	---	----	P42677	P42677|RS27_HUMAN 40S ribosomal protein S27 OS=Homo sapiens GN=RPS27 PE=1 SV=3
FO/P	putative.down	-1.53	0.220779	216.36	0.253	3	1	inferred	---	----	P07437	P07437|TBB5_HUMAN Tubulin beta chain OS=Homo sapiens GN=TUBB PE=1 SV=2
FO/P	putative.up	1.087	0.221778	217.34	0.253	3	3	inferred	---	----	P14324	P14324|FPPS_HUMAN Farnesyl pyrophosphate synthase OS=Homo sapiens GN=FDPS PE=1 SV=4
FO/P	putative.down	-0.666	0.220779	216.36	0.253	3	8	inferred	---	----	O75636	O75636|FCN3_HUMAN Ficolin-3 OS=Homo sapiens GN=FCN3 PE=1 SV=2
FO/P	putative.down	-1.368	0.221778	217.34	0.254	3	1	unresolved	---	----	P11142;P54652	P11142|HSP7C_HUMAN Heat shock cognate 71 kDa protein OS=Homo sapiens GN=HSPA8 PE=1 SV=1
FO/P	putative.up	1.165	0.220779	216.36	0.254	3	2	inferred	---	----	Q16181	Q16181|SEPT7_HUMAN Septin-7 OS=Homo sapiens GN=SEPT7 PE=1 SV=2
FO/P	putative.down	-1.316	0.222777	218.32	0.254	3	2	inferred	---	----	Q9NRF8	Q9NRF8|PYRG2_HUMAN CTP synthase 2 OS=Homo sapiens GN=CTPS2 PE=1 SV=1
FO/P	putative.up	1.142	0.222777	218.32	0.254	3	4	inferred	---	----	O14745	O14745|NHRF1_HUMAN Na(+)/H(+) exchange regulatory cofactor NHE-RF1 OS=Homo sapiens GN=SLC9A3R1 PE=1 SV=4
FO/P	putative.down	-1.656	0.224775	220.28	0.255	3	1	inferred	---	----	D6RF35	D6RF35|D6RF35_HUMAN Vitamin D-binding protein OS=Homo sapiens GN=GC PE=1 SV=1
FO/P	putative.up	1.002	0.223776	219.3	0.255	3	4	inferred	---	----	Q9P2J5	Q9P2J5|SYLC_HUMAN Leucine--tRNA ligase, cytoplasmic OS=Homo sapiens GN=LARS PE=1 SV=2
FO/P	putative.up	4.324	0.225774	221.26	0.256	1	1	inferred	---	----	Q9UBQ5	Q9UBQ5|EIF3K_HUMAN Eukaryotic translation initiation factor 3 subunit K OS=Homo sapiens GN=EIF3K PE=1 SV=1
FO/P	putative.down	-1.759	0.225774	221.26	0.256	3	1	unresolved	---	----	Q00577;Q96QR8	Q00577|PURA_HUMAN Transcriptional activator protein Pur-alpha OS=Homo sapiens GN=PURA PE=1 SV=2
FO/P	putative.up	1.023	0.224775	220.28	0.256	3	3	inferred	---	----	Q96IU4	Q96IU4|ABHEB_HUMAN Protein ABHD14B OS=Homo sapiens GN=ABHD14B PE=1 SV=1
FO/P	putative.up	1.431	0.226773	222.24	0.256	3	4	inferred	---	----	Q9BXJ9	Q9BXJ9|NAA15_HUMAN N-alpha-acetyltransferase 15, NatA auxiliary subunit OS=Homo sapiens GN=NAA15 PE=1 SV=1
FO/P	putative.up	5.609	0.227772	223.22	0.257	1	1	inferred	---	----	Q9NYL2-2	Q9NYL2-2|M3K20_HUMAN Isoform 2 of Mitogen-activated protein kinase kinase kinase 20 OS=Homo sapiens GN=MAP3K20
FO/P	putative.up	1.342	0.227772	223.22	0.257	3	1	inferred	---	----	P62851	P62851|RS25_HUMAN 40S ribosomal protein S25 OS=Homo sapiens GN=RPS25 PE=1 SV=1
FO/P	putative.up	2.042	0.228771	224.2	0.257	3	2	inferred	---	----	P55884	P55884|EIF3B_HUMAN Eukaryotic translation initiation factor 3 subunit B OS=Homo sapiens GN=EIF3B PE=1 SV=3
FO/P	putative.up	1.528	0.228771	224.2	0.257	3	2	inferred	---	----	A0AVT1	A0AVT1|UBA6_HUMAN Ubiquitin-like modifier-activating enzyme 6 OS=Homo sapiens GN=UBA6 PE=1 SV=1
FO/P	putative.down	-1.049	0.226773	222.24	0.257	3	2	inferred	---	----	P08519	P08519|APOA_HUMAN Apolipoprotein(a) OS=Homo sapiens GN=LPA PE=1 SV=1
FO/P	putative.down	-0.848	0.227772	223.22	0.257	3	5	inferred	---	----	Q14258	Q14258|TRI25_HUMAN E3 ubiquitin/ISG15 ligase TRIM25 OS=Homo sapiens GN=TRIM25 PE=1 SV=2
FO/P	putative.up	0.965	0.228771	224.2	0.257	3	6	inferred	---	----	P61088	P61088|UBE2N_HUMAN Ubiquitin-conjugating enzyme E2 N OS=Homo sapiens GN=UBE2N PE=1 SV=1
FO/P	putative.up	1.497	0.230769	226.15	0.258	3	1	inferred	---	----	P62861	P62861|RS30_HUMAN 40S ribosomal protein S30 OS=Homo sapiens GN=FAU PE=1 SV=1
FO/P	putative.up	1.28	0.22977	225.17	0.258	3	1	inferred	---	----	Q9BW83	Q9BW83|IFT27_HUMAN Intraflagellar transport protein 27 homolog OS=Homo sapiens GN=IFT27 PE=1 SV=1
FO/P	putative.down	-1.283	0.231768	227.13	0.258	3	1	inferred	---	----	Q99933	Q99933|BAG1_HUMAN BAG family molecular chaperone regulator 1 OS=Homo sapiens GN=BAG1 PE=1 SV=4
FO/P	putative.down	-2.311	0.230769	226.15	0.258	3	1	inferred	---	----	O75935	O75935|DCTN3_HUMAN Dynactin subunit 3 OS=Homo sapiens GN=DCTN3 PE=1 SV=1
FO/P	putative.down	-1.17	0.230769	226.15	0.258	3	2	inferred	---	----	P18065	P18065|IBP2_HUMAN Insulin-like growth factor-binding protein 2 OS=Homo sapiens GN=IGFBP2 PE=1 SV=2
FO/P	putative.down	-1.877	0.230769	226.15	0.258	3	2	inferred	---	----	Q96R05	Q96R05|RET7_HUMAN Retinoid-binding protein 7 OS=Homo sapiens GN=RBP7 PE=1 SV=1
FO/P	putative.down	-0.976	0.231768	227.13	0.258	3	3	inferred	---	----	P47914	P47914|RL29_HUMAN 60S ribosomal protein L29 OS=Homo sapiens GN=RPL29 PE=1 SV=2
FO/P	putative.up	1.027	0.231768	227.13	0.258	3	5	inferred	---	----	Q14166	Q14166|TTL12_HUMAN Tubulin--tyrosine ligase-like protein 12 OS=Homo sapiens GN=TTLL12 PE=1 SV=2
FO/P	putative.up	0.716	0.231768	227.13	0.258	3	8	inferred	---	----	P53621	P53621|COPA_HUMAN Coatomer subunit alpha OS=Homo sapiens GN=COPA PE=1 SV=2
FO/P	putative.up	1.707	0.235764	231.05	0.261	3	1	unresolved	---	----	O60749;Q13596	O60749|SNX2_HUMAN Sorting nexin-2 OS=Homo sapiens GN=SNX2 PE=1 SV=2
FO/P	putative.down	-1.817	0.236763	232.03	0.261	3	1	inferred	---	----	Q8WVJ2	Q8WVJ2|NUDC2_HUMAN NudC domain-containing protein 2 OS=Homo sapiens GN=NUDCD2 PE=1 SV=1
FO/P	putative.up	1.338	0.235764	231.05	0.261	3	3	inferred	---	----	Q5R3I4	Q5R3I4|TTC38_HUMAN Tetratricopeptide repeat protein 38 OS=Homo sapiens GN=TTC38 PE=1 SV=1
FO/P	putative.down	-1.638	0.237762	233.01	0.262	3	1	inferred	---	----	Q86TP1	Q86TP1|PRUN1_HUMAN Exopolyphosphatase PRUNE1 OS=Homo sapiens GN=PRUNE1 PE=1 SV=2
FO/P	putative.up	1.153	0.235764	231.05	0.262	3	2	inferred	---	----	Q9BWD1	Q9BWD1|THIC_HUMAN Acetyl-CoA acetyltransferase, cytosolic OS=Homo sapiens GN=ACAT2 PE=1 SV=2
FO/P	putative.up	1.027	0.236763	232.03	0.262	3	2	inferred	---	----	P15121	P15121|ALDR_HUMAN Aldose reductase OS=Homo sapiens GN=AKR1B1 PE=1 SV=3
FO/P	putative.up	1.427	0.236763	232.03	0.262	3	4	inferred	---	----	Q5TD94	Q5TD94|RSH4A_HUMAN Radial spoke head protein 4 homolog A OS=Homo sapiens GN=RSPH4A PE=1 SV=1
FO/P	putative.down	-0.819	0.238761	233.99	0.263	3	5	inferred	---	----	O43776	O43776|SYNC_HUMAN Asparagine--tRNA ligase, cytoplasmic OS=Homo sapiens GN=NARS PE=1 SV=1
FO/P	putative.down	-1.745	0.23976	234.97	0.264	3	1	inferred	---	----	P0CG34	P0CG34|TB15A_HUMAN Thymosin beta-15A OS=Homo sapiens GN=TMSB15A PE=1 SV=1
FO/P	putative.down	-1.332	0.242757	237.9	0.266	3	1	inferred	---	----	Q9UQB8	Q9UQB8|BAIP2_HUMAN Brain-specific angiogenesis inhibitor 1-associated protein 2 OS=Homo sapiens GN=BAIAP2 PE=1 SV=1
FO/P	putative.up	1.729	0.243756	238.88	0.267	3	1	inferred	---	----	P20774	P20774|MIME_HUMAN Mimecan OS=Homo sapiens GN=OGN PE=1 SV=1
FO/P	putative.up	1.267	0.242757	237.9	0.267	3	1	inferred	---	----	Q9NQP4	Q9NQP4|PFD4_HUMAN Prefoldin subunit 4 OS=Homo sapiens GN=PFDN4 PE=1 SV=1
FO/P	putative.down	-1.457	0.243756	238.88	0.267	3	1	inferred	---	----	P61077	P61077|UB2D3_HUMAN Ubiquitin-conjugating enzyme E2 D3 OS=Homo sapiens GN=UBE2D3 PE=1 SV=1
FO/P	putative.up	1.004	0.245754	240.84	0.268	3	3	inferred	---	----	P16401	P16401|H15_HUMAN Histone H1.5 OS=Homo sapiens GN=HIST1H1B PE=1 SV=3
FO/P	putative.up	1.236	0.245754	240.84	0.269	3	2	inferred	---	----	Q92900	Q92900|RENT1_HUMAN Regulator of nonsense transcripts 1 OS=Homo sapiens GN=UPF1 PE=1 SV=2
FO/P	putative.down	-1.452	0.246753	241.82	0.269	3	2	inferred	---	----	P31146	P31146|COR1A_HUMAN Coronin-1A OS=Homo sapiens GN=CORO1A PE=1 SV=4
FO/P	putative.down	-1.128	0.246753	241.82	0.269	3	3	inferred	---	----	Q5T6V5	Q5T6V5|QSPP_HUMAN Queuosine salvage protein OS=Homo sapiens GN=C9orf64 PE=1 SV=1
FO/P	putative.up	2.313	0.247752	242.8	0.27	3	1	inferred	---	----	rev_Q11206	Q11206|SIA4C_HUMAN reversed CMP-N-acetylneuraminate-beta-galactosamide-alpha-2,3-sialyltransferase 4 OS=Homo sapiens GN=ST3GAL4 PE=2 SV=1
FO/P	putative.down	-1.327	0.248751	243.78	0.27	3	1	inferred	---	----	O60869	O60869|EDF1_HUMAN Endothelial differentiation-related factor 1 OS=Homo sapiens GN=EDF1 PE=1 SV=1
FO/P	putative.up	6.004	0.248751	243.78	0.271	1	1	inferred	---	----	Q7Z4H3	Q7Z4H3|HDDC2_HUMAN HD domain-containing protein 2 OS=Homo sapiens GN=HDDC2 PE=1 SV=1
FO/P	putative.up	0.915	0.250749	245.73	0.272	3	6	inferred	---	----	Q13098	Q13098|CSN1_HUMAN COP9 signalosome complex subunit 1 OS=Homo sapiens GN=GPS1 PE=1 SV=4
FO/P	putative.down	-1.483	0.251748	246.71	0.273	3	2	inferred	---	----	P22061	P22061|PIMT_HUMAN Protein-L-isoaspartate(D-aspartate) O-methyltransferase OS=Homo sapiens GN=PCMT1 PE=1 SV=4
FO/P	putative.up	3.749	0.252747	247.69	0.274	2	1	inferred	---	----	P07476	P07476|INVO_HUMAN Involucrin OS=Homo sapiens GN=IVL PE=1 SV=2
FO/P	putative.up	3.003	0.254745	249.65	0.275	2	1	inferred	---	----	P83731	P83731|RL24_HUMAN 60S ribosomal protein L24 OS=Homo sapiens GN=RPL24 PE=1 SV=1
FO/P	putative.down	-1.221	0.254745	249.65	0.275	3	1	inferred	---	----	P18621	P18621|RL17_HUMAN 60S ribosomal protein L17 OS=Homo sapiens GN=RPL17 PE=1 SV=3
FO/P	putative.down	-1.584	0.256743	251.61	0.276	3	1	inferred	---	----	Q15717	Q15717|ELAV1_HUMAN ELAV-like protein 1 OS=Homo sapiens GN=ELAVL1 PE=1 SV=2
FO/P	putative.up	1.486	0.254745	249.65	0.276	3	2	inferred	---	----	Q16576	Q16576|RBBP7_HUMAN Histone-binding protein RBBP7 OS=Homo sapiens GN=RBBP7 PE=1 SV=1
FO/P	putative.up	1.483	0.256743	251.61	0.276	3	3	inferred	---	----	P23526	P23526|SAHH_HUMAN Adenosylhomocysteinase OS=Homo sapiens GN=AHCY PE=1 SV=4
FO/P	putative.up	0.791	0.255744	250.63	0.276	3	4	inferred	---	----	Q9Y2Z0	Q9Y2Z0|SGT1_HUMAN Protein SGT1 homolog OS=Homo sapiens GN=SUGT1 PE=1 SV=3
FO/P	putative.up	1.237	0.257742	252.59	0.277	3	1	inferred	---	----	P13987	P13987|CD59_HUMAN CD59 glycoprotein OS=Homo sapiens GN=CD59 PE=1 SV=1
FO/P	putative.down	-1.102	0.257742	252.59	0.277	3	2	inferred	---	----	P62195	P62195|PRS8_HUMAN 26S proteasome regulatory subunit 8 OS=Homo sapiens GN=PSMC5 PE=1 SV=1
FO/P	putative.up	1.863	0.261738	256.5	0.279	3	1	inferred	---	----	P09417	P09417|DHPR_HUMAN Dihydropteridine reductase OS=Homo sapiens GN=QDPR PE=1 SV=2
FO/P	putative.up	1.054	0.261738	256.5	0.279	3	3	inferred	---	----	P62277	P62277|RS13_HUMAN 40S ribosomal protein S13 OS=Homo sapiens GN=RPS13 PE=1 SV=2
FO/P	putative.up	9.77	0.262737	257.48	0.28	3	1	unresolved	---	----	P01859;P01860;P01861	P01859|IGHG2_HUMAN Immunoglobulin heavy constant gamma 2 OS=Homo sapiens GN=IGHG2 PE=1 SV=2
FO/P	putative.up	2.02	0.261738	256.5	0.28	3	1	unresolved	---	----	P13796;P13797	P13796|PLSL_HUMAN Plastin-2 OS=Homo sapiens GN=LCP1 PE=1 SV=6
FO/P	putative.up	1.172	0.261738	256.5	0.28	3	3	inferred	---	----	P02452	P02452|CO1A1_HUMAN Collagen alpha-1(I) chain OS=Homo sapiens GN=COL1A1 PE=1 SV=5
FO/P	putative.up	0.803	0.261738	256.5	0.28	3	9	inferred	---	----	Q9NZB2	Q9NZB2|F120A_HUMAN Constitutive coactivator of PPAR-gamma-like protein 1 OS=Homo sapiens GN=FAM120A PE=1 SV=2
FO/P	putative.up	0.527	0.260739	255.52	0.28	3	15	inferred	---	----	P50990	P50990|TCPQ_HUMAN T-complex protein 1 subunit theta OS=Homo sapiens GN=CCT8 PE=1 SV=4
FO/P	putative.up	2.159	0.265734	260.42	0.282	3	1	inferred	---	----	rev_Q5JR12	Q5JR12|PPM1J_HUMAN reversed Protein phosphatase 1J OS=Homo sapiens GN=PPM1J PE=1 SV=1
FO/P	putative.down	-1.74	0.265734	260.42	0.282	2	1	inferred	---	----	P41240	P41240|CSK_HUMAN Tyrosine-protein kinase CSK OS=Homo sapiens GN=CSK PE=1 SV=1
FO/P	putative.up	0.785	0.264735	259.44	0.282	3	5	inferred	---	----	O94788	O94788|AL1A2_HUMAN Retinal dehydrogenase 2 OS=Homo sapiens GN=ALDH1A2 PE=1 SV=3
FO/P	putative.up	1.413	0.267732	262.38	0.283	3	1	inferred	---	----	P50914	P50914|RL14_HUMAN 60S ribosomal protein L14 OS=Homo sapiens GN=RPL14 PE=1 SV=4
FO/P	putative.down	-1.522	0.266733	261.4	0.283	3	1	inferred	---	----	P01782	P01782|HV309_HUMAN Immunoglobulin heavy variable 3-9 OS=Homo sapiens GN=IGHV3-9 PE=1 SV=2
FO/P	putative.up	0.573	0.267732	262.38	0.284	3	17	inferred	---	----	Q9Y490	Q9Y490|TLN1_HUMAN Talin-1 OS=Homo sapiens GN=TLN1 PE=1 SV=3
FO/P	putative.up	0.845	0.26973	264.34	0.285	3	4	inferred	---	----	P35580	P35580|MYH10_HUMAN Myosin-10 OS=Homo sapiens GN=MYH10 PE=1 SV=3
FO/P	putative.up	1.369	0.270729	265.31	0.286	3	2	inferred	---	----	Q9BYT3	Q9BYT3|STK33_HUMAN Serine/threonine-protein kinase 33 OS=Homo sapiens GN=STK33 PE=1 SV=1
FO/P	putative.up	0.954	0.271728	266.29	0.286	3	4	unresolved	---	----	E7EQ12;P20810-5;P20810-6	E7EQ12|E7EQ12_HUMAN Calpastatin OS=Homo sapiens GN=CAST PE=1 SV=1
FO/P	putative.up	0.926	0.271728	266.29	0.286	3	4	inferred	---	----	O43237	O43237|DC1L2_HUMAN Cytoplasmic dynein 1 light intermediate chain 2 OS=Homo sapiens GN=DYNC1LI2 PE=1 SV=1
FO/P	putative.up	0.669	0.271728	266.29	0.286	3	11	unresolved	---	----	E9PCA1;P48643	E9PCA1|E9PCA1_HUMAN T-complex protein 1 subunit epsilon OS=Homo sapiens GN=CCT5 PE=1 SV=1
FO/P	putative.up	0.954	0.273726	268.25	0.287	3	4	inferred	---	----	Q15084	Q15084|PDIA6_HUMAN Protein disulfide-isomerase A6 OS=Homo sapiens GN=PDIA6 PE=1 SV=1
FO/P	putative.up	0.606	0.271728	266.29	0.287	3	9	inferred	---	----	E9PHY5	E9PHY5|E9PHY5_HUMAN Band 4.1-like protein 2 OS=Homo sapiens GN=EPB41L2 PE=1 SV=1
FO/P	putative.up	2.167	0.276723	271.19	0.288	3	1	inferred	---	----	Q13308	Q13308|PTK7_HUMAN Inactive tyrosine-protein kinase 7 OS=Homo sapiens GN=PTK7 PE=1 SV=2
FO/P	putative.up	2.059	0.275724	270.21	0.288	3	1	unresolved	---	----	P09104;P13929	P09104|ENOG_HUMAN Gamma-enolase OS=Homo sapiens GN=ENO2 PE=1 SV=3
FO/P	putative.up	1.891	0.276723	271.19	0.288	3	1	inferred	---	----	O43847	O43847|NRDC_HUMAN Nardilysin OS=Homo sapiens GN=NRDC PE=1 SV=2
FO/P	putative.up	1.478	0.276723	271.19	0.288	3	2	inferred	---	----	Q9NXG2	Q9NXG2|THUM1_HUMAN THUMP domain-containing protein 1 OS=Homo sapiens GN=THUMPD1 PE=1 SV=2
FO/P	putative.up	0.976	0.276723	271.19	0.288	3	2	inferred	---	----	P25789	P25789|PSA4_HUMAN Proteasome subunit alpha type-4 OS=Homo sapiens GN=PSMA4 PE=1 SV=1
FO/P	putative.up	0.932	0.275724	270.21	0.288	3	2	inferred	---	----	P27695	P27695|APEX1_HUMAN DNA-(apurinic or apyrimidinic site) lyase OS=Homo sapiens GN=APEX1 PE=1 SV=2
FO/P	putative.up	0.998	0.273726	268.25	0.288	3	3	inferred	---	----	P26583	P26583|HMGB2_HUMAN High mobility group protein B2 OS=Homo sapiens GN=HMGB2 PE=1 SV=2
FO/P	putative.up	0.769	0.275724	270.21	0.288	3	4	inferred	---	----	Q13177	Q13177|PAK2_HUMAN Serine/threonine-protein kinase PAK 2 OS=Homo sapiens GN=PAK2 PE=1 SV=3
FO/P	putative.down	-1.25	0.278721	273.15	0.289	3	1	inferred	---	----	Q9UNZ2	Q9UNZ2|NSF1C_HUMAN NSFL1 cofactor p47 OS=Homo sapiens GN=NSFL1C PE=1 SV=2
FO/P	putative.down	-1.636	0.275724	270.21	0.289	3	1	inferred	---	----	P06396	P06396|GELS_HUMAN Gelsolin OS=Homo sapiens GN=GSN PE=1 SV=1
FO/P	putative.up	1.142	0.275724	270.21	0.289	3	5	inferred	---	----	Q9NPH2	Q9NPH2|INO1_HUMAN Inositol-3-phosphate synthase 1 OS=Homo sapiens GN=ISYNA1 PE=1 SV=1
FO/P	putative.up	0.965	0.27972	274.13	0.29	3	2	inferred	---	----	O00303	O00303|EIF3F_HUMAN Eukaryotic translation initiation factor 3 subunit F OS=Homo sapiens GN=EIF3F PE=1 SV=1
FO/P	putative.up	1.408	0.280719	275.1	0.291	3	2	inferred	---	----	P23588	P23588|IF4B_HUMAN Eukaryotic translation initiation factor 4B OS=Homo sapiens GN=EIF4B PE=1 SV=2
FO/P	putative.down	-0.921	0.280719	275.1	0.291	3	3	inferred	---	----	P60660	P60660|MYL6_HUMAN Myosin light polypeptide 6 OS=Homo sapiens GN=MYL6 PE=1 SV=2
FO/P	putative.up	2.344	0.283716	278.04	0.292	1	1	inferred	---	----	P62273	P62273|RS29_HUMAN 40S ribosomal protein S29 OS=Homo sapiens GN=RPS29 PE=1 SV=2
FO/P	putative.down	-1.59	0.283716	278.04	0.292	3	1	inferred	---	----	Q86VB7	Q86VB7|C163A_HUMAN Scavenger receptor cysteine-rich type 1 protein M130 OS=Homo sapiens GN=CD163 PE=1 SV=2
FO/P	putative.up	1.375	0.284715	279.02	0.292	3	3	inferred	---	----	P62191	P62191|PRS4_HUMAN 26S proteasome regulatory subunit 4 OS=Homo sapiens GN=PSMC1 PE=1 SV=1
FO/P	putative.up	0.878	0.282717	277.06	0.292	3	3	inferred	---	----	P31150	P31150|GDIA_HUMAN Rab GDP dissociation inhibitor alpha OS=Homo sapiens GN=GDI1 PE=1 SV=2
FO/P	putative.up	0.87	0.283716	278.04	0.292	3	4	inferred	---	----	O15067	O15067|PUR4_HUMAN Phosphoribosylformylglycinamidine synthase OS=Homo sapiens GN=PFAS PE=1 SV=4
FO/P	putative.up	0.79	0.284715	279.02	0.292	3	4	inferred	---	----	P46777	P46777|RL5_HUMAN 60S ribosomal protein L5 OS=Homo sapiens GN=RPL5 PE=1 SV=3
FO/P	putative.down	-0.781	0.282717	277.06	0.292	3	6	inferred	---	----	Q15582	Q15582|BGH3_HUMAN Transforming growth factor-beta-induced protein ig-h3 OS=Homo sapiens GN=TGFBI PE=1 SV=1
FO/P	putative.up	2.954	0.285714	280	0.293	2	2	inferred	---	----	P34896	P34896|GLYC_HUMAN Serine hydroxymethyltransferase, cytosolic OS=Homo sapiens GN=SHMT1 PE=1 SV=1
FO/P	putative.up	0.589	0.285714	280	0.293	3	9	inferred	---	----	P17655	P17655|CAN2_HUMAN Calpain-2 catalytic subunit OS=Homo sapiens GN=CAPN2 PE=1 SV=6
FO/P	putative.up	2.801	0.287712	281.96	0.294	3	1	unresolved	---	----	P35580;Q7Z406	P35580|MYH10_HUMAN Myosin-10 OS=Homo sapiens GN=MYH10 PE=1 SV=3
FO/P	putative.down	-0.879	0.28971	283.92	0.296	3	3	inferred	---	----	P15941	P15941|MUC1_HUMAN Mucin-1 OS=Homo sapiens GN=MUC1 PE=1 SV=3
FO/P	putative.up	1.024	0.291708	285.87	0.298	3	2	inferred	---	----	Q9Y5Z4	Q9Y5Z4|HEBP2_HUMAN Heme-binding protein 2 OS=Homo sapiens GN=HEBP2 PE=1 SV=1
FO/P	putative.up	3.533	0.293706	287.83	0.3	2	1	inferred	---	----	P50552	P50552|VASP_HUMAN Vasodilator-stimulated phosphoprotein OS=Homo sapiens GN=VASP PE=1 SV=3
FO/P	putative.up	4.925	0.297702	291.75	0.301	1	1	inferred	---	----	Q92945	Q92945|FUBP2_HUMAN Far upstream element-binding protein 2 OS=Homo sapiens GN=KHSRP PE=1 SV=4
FO/P	putative.up	3.43	0.295704	289.79	0.301	2	1	inferred	---	----	Q96K76	Q96K76|UBP47_HUMAN Ubiquitin carboxyl-terminal hydrolase 47 OS=Homo sapiens GN=USP47 PE=1 SV=3
FO/P	putative.up	2.738	0.295704	289.79	0.301	3	1	inferred	---	----	P51148	P51148|RAB5C_HUMAN Ras-related protein Rab-5C OS=Homo sapiens GN=RAB5C PE=1 SV=2
FO/P	putative.up	1.721	0.296703	290.77	0.301	3	2	inferred	---	----	O75832	O75832|PSD10_HUMAN 26S proteasome non-ATPase regulatory subunit 10 OS=Homo sapiens GN=PSMD10 PE=1 SV=1
FO/P	putative.up	1.469	0.297702	291.75	0.302	3	1	inferred	---	----	P62314	P62314|SMD1_HUMAN Small nuclear ribonucleoprotein Sm D1 OS=Homo sapiens GN=SNRPD1 PE=1 SV=1
FO/P	putative.up	1.377	0.298701	292.73	0.302	3	1	inferred	---	----	Q32MK0	Q32MK0|MYLK3_HUMAN Myosin light chain kinase 3 OS=Homo sapiens GN=MYLK3 PE=1 SV=3
FO/P	putative.down	-5.324	0.297702	291.75	0.302	1	1	inferred	---	----	Q96GD0	Q96GD0|PLPP_HUMAN Pyridoxal phosphate phosphatase OS=Homo sapiens GN=PDXP PE=1 SV=2
FO/P	putative.down	-1.15	0.296703	290.77	0.302	3	2	inferred	---	----	P35606	P35606|COPB2_HUMAN Coatomer subunit beta' OS=Homo sapiens GN=COPB2 PE=1 SV=2
FO/P	putative.up	0.904	0.2997	293.71	0.302	3	3	inferred	---	----	P08758	P08758|ANXA5_HUMAN Annexin A5 OS=Homo sapiens GN=ANXA5 PE=1 SV=2
FO/P	putative.up	0.903	0.2997	293.71	0.303	3	5	inferred	---	----	Q16658	Q16658|FSCN1_HUMAN Fascin OS=Homo sapiens GN=FSCN1 PE=1 SV=3
FO/P	putative.up	1.143	0.301698	295.66	0.304	3	1	inferred	---	----	Q15126	Q15126|PMVK_HUMAN Phosphomevalonate kinase OS=Homo sapiens GN=PMVK PE=1 SV=3
FO/P	putative.up	1.395	0.304695	298.6	0.307	3	1	inferred	---	----	P35244	P35244|RFA3_HUMAN Replication protein A 14 kDa subunit OS=Homo sapiens GN=RPA3 PE=1 SV=1
FO/P	putative.up	0.737	0.305694	299.58	0.307	3	4	inferred	---	----	Q92747	Q92747|ARC1A_HUMAN Actin-related protein 2/3 complex subunit 1A OS=Homo sapiens GN=ARPC1A PE=2 SV=2
FO/P	putative.up	0.635	0.305694	299.58	0.307	3	6	inferred	---	----	P31948	P31948|STIP1_HUMAN Stress-induced-phosphoprotein 1 OS=Homo sapiens GN=STIP1 PE=1 SV=1
FO/P	putative.up	1.741	0.305694	299.58	0.308	2	1	inferred	---	----	O00425	O00425|IF2B3_HUMAN Insulin-like growth factor 2 mRNA-binding protein 3 OS=Homo sapiens GN=IGF2BP3 PE=1 SV=2
FO/P	putative.down	-1.426	0.306693	300.56	0.308	3	2	unresolved	---	----	O75015;P08637	O75015|FCG3B_HUMAN Low affinity immunoglobulin gamma Fc region receptor III-B OS=Homo sapiens GN=FCGR3B PE=1 SV=2
FO/P	putative.up	0.749	0.307692	301.54	0.308	3	5	inferred	---	----	Q16555	Q16555|DPYL2_HUMAN Dihydropyrimidinase-related protein 2 OS=Homo sapiens GN=DPYSL2 PE=1 SV=1
FO/P	putative.up	1.145	0.30969	303.5	0.31	3	3	inferred	---	----	P63104	P63104|1433Z_HUMAN 14-3-3 protein zeta/delta OS=Homo sapiens GN=YWHAZ PE=1 SV=1
FO/P	putative.down	-1.192	0.310689	304.48	0.311	3	2	inferred	---	----	O00429	O00429|DNM1L_HUMAN Dynamin-1-like protein OS=Homo sapiens GN=DNM1L PE=1 SV=2
FO/P	putative.up	1.348	0.312687	306.43	0.312	3	1	inferred	---	----	P46736	P46736|BRCC3_HUMAN Lys-63-specific deubiquitinase BRCC36 OS=Homo sapiens GN=BRCC3 PE=1 SV=2
FO/P	putative.up	0.929	0.313686	307.41	0.312	3	3	inferred	---	----	Q9UHD8-5	Q9UHD8-5|SEPT9_HUMAN Isoform 5 of Septin-9 OS=Homo sapiens GN=SEPT9
FO/P	putative.up	0.848	0.312687	306.43	0.312	3	4	inferred	---	----	Q13421	Q13421|MSLN_HUMAN Mesothelin OS=Homo sapiens GN=MSLN PE=1 SV=2
FO/P	putative.up	0.724	0.312687	306.43	0.312	3	6	inferred	---	----	P49368	P49368|TCPG_HUMAN T-complex protein 1 subunit gamma OS=Homo sapiens GN=CCT3 PE=1 SV=4
FO/P	putative.up	4.937	0.314685	308.39	0.313	1	1	inferred	---	----	Q9Y520	Q9Y520|PRC2C_HUMAN Protein PRRC2C OS=Homo sapiens GN=PRRC2C PE=1 SV=4
FO/P	putative.up	1.211	0.315684	309.37	0.314	3	3	inferred	---	----	P06744	P06744|G6PI_HUMAN Glucose-6-phosphate isomerase OS=Homo sapiens GN=GPI PE=1 SV=4
FO/P	putative.down	-1.269	0.317682	311.33	0.315	3	1	inferred	---	----	P36957	P36957|ODO2_HUMAN Dihydrolipoyllysine-residue succinyltransferase component of 2-oxoglutarate dehydrogenase complex, mitochondrial OS=Homo sapiens GN=DLST PE=1 SV=4
FO/P	putative.up	1.089	0.317682	311.33	0.315	3	2	inferred	---	----	Q13310	Q13310|PABP4_HUMAN Polyadenylate-binding protein 4 OS=Homo sapiens GN=PABPC4 PE=1 SV=1
FO/P	putative.up	1.215	0.31968	313.29	0.316	3	2	inferred	---	----	Q13740	Q13740|CD166_HUMAN CD166 antigen OS=Homo sapiens GN=ALCAM PE=1 SV=2
FO/P	putative.up	1.319	0.320679	314.27	0.317	2	1	unresolved	---	----	P04264;P35908	P04264|K2C1_HUMAN Keratin, type II cytoskeletal 1 OS=Homo sapiens GN=KRT1 PE=1 SV=6
FO/P	putative.down	-1.289	0.322677	316.22	0.318	3	1	inferred	---	----	Q96FN4	Q96FN4|CPNE2_HUMAN Copine-2 OS=Homo sapiens GN=CPNE2 PE=1 SV=3
FO/P	putative.up	0.838	0.321678	315.24	0.318	3	6	inferred	---	----	P26639	P26639|SYTC_HUMAN Threonine--tRNA ligase, cytoplasmic OS=Homo sapiens GN=TARS PE=1 SV=3
FO/P	putative.up	2.512	0.323676	317.2	0.319	3	1	inferred	---	----	Q13616	Q13616|CUL1_HUMAN Cullin-1 OS=Homo sapiens GN=CUL1 PE=1 SV=2
FO/P	putative.up	4.481	0.324675	318.18	0.32	1	1	inferred	---	----	O14562	O14562|UBFD1_HUMAN Ubiquitin domain-containing protein UBFD1 OS=Homo sapiens GN=UBFD1 PE=1 SV=2
FO/P	putative.up	2.226	0.325674	319.16	0.32	3	1	inferred	---	----	P23193	P23193|TCEA1_HUMAN Transcription elongation factor A protein 1 OS=Homo sapiens GN=TCEA1 PE=1 SV=2
FO/P	putative.up	1.112	0.325674	319.16	0.32	3	1	inferred	---	----	Q8NBJ4	Q8NBJ4|GOLM1_HUMAN Golgi membrane protein 1 OS=Homo sapiens GN=GOLM1 PE=1 SV=1
FO/P	putative.up	0.752	0.326673	320.14	0.32	3	4	inferred	---	----	Q9Y224	Q9Y224|RTRAF_HUMAN RNA transcription, translation and transport factor protein OS=Homo sapiens GN=RTRAF PE=1 SV=1
FO/P	putative.down	-1.447	0.326673	320.14	0.321	3	1	inferred	---	----	Q9BUJ2	Q9BUJ2|HNRL1_HUMAN Heterogeneous nuclear ribonucleoprotein U-like protein 1 OS=Homo sapiens GN=HNRNPUL1 PE=1 SV=2
FO/P	putative.down	-0.721	0.327672	321.12	0.321	3	3	inferred	---	----	P14151	P14151|LYAM1_HUMAN L-selectin OS=Homo sapiens GN=SELL PE=1 SV=2
FO/P	putative.up	4.418	0.334665	327.97	0.324	1	1	inferred	---	----	Q9H4G4	Q9H4G4|GAPR1_HUMAN Golgi-associated plant pathogenesis-related protein 1 OS=Homo sapiens GN=GLIPR2 PE=1 SV=3
FO/P	putative.up	2.107	0.332667	326.01	0.324	1	1	inferred	---	----	O00232	O00232|PSD12_HUMAN 26S proteasome non-ATPase regulatory subunit 12 OS=Homo sapiens GN=PSMD12 PE=1 SV=3
FO/P	putative.up	1.312	0.333666	326.99	0.324	2	1	inferred	---	----	Q01130	Q01130|SRSF2_HUMAN Serine/arginine-rich splicing factor 2 OS=Homo sapiens GN=SRSF2 PE=1 SV=4
FO/P	putative.up	1.238	0.331668	325.03	0.324	3	1	inferred	---	----	O00170	O00170|AIP_HUMAN AH receptor-interacting protein OS=Homo sapiens GN=AIP PE=1 SV=2
FO/P	putative.down	-1.04	0.332667	326.01	0.324	3	1	inferred	---	----	Q16890	Q16890|TPD53_HUMAN Tumor protein D53 OS=Homo sapiens GN=TPD52L1 PE=1 SV=1
FO/P	putative.down	-2.609	0.333666	326.99	0.324	2	1	inferred	---	----	Q6YHK3	Q6YHK3|CD109_HUMAN CD109 antigen OS=Homo sapiens GN=CD109 PE=1 SV=2
FO/P	putative.up	5.304	0.331668	325.03	0.324	3	2	inferred	---	----	Q8WVF1	Q8WVF1|OSCP1_HUMAN Protein OSCP1 OS=Homo sapiens GN=OSCP1 PE=1 SV=4
FO/P	putative.up	0.915	0.334665	327.97	0.324	3	2	inferred	---	----	P68366	P68366|TBA4A_HUMAN Tubulin alpha-4A chain OS=Homo sapiens GN=TUBA4A PE=1 SV=1
FO/P	putative.up	0.806	0.331668	325.03	0.324	3	2	inferred	---	----	O14818	O14818|PSA7_HUMAN Proteasome subunit alpha type-7 OS=Homo sapiens GN=PSMA7 PE=1 SV=1
FO/P	putative.down	-0.766	0.330669	324.06	0.324	3	4	inferred	---	----	P10155	P10155|RO60_HUMAN 60 kDa SS-A/Ro ribonucleoprotein OS=Homo sapiens GN=TROVE2 PE=1 SV=2
FO/P	putative.up	3.14	0.334665	327.97	0.325	2	1	inferred	---	----	H7BYY1	H7BYY1|H7BYY1_HUMAN Tropomyosin 1 (Alpha), isoform CRA_m OS=Homo sapiens GN=TPM1 PE=1 SV=1
FO/P	putative.up	1.588	0.333666	326.99	0.325	2	1	inferred	---	----	P09874	P09874|PARP1_HUMAN Poly [ADP-ribose] polymerase 1 OS=Homo sapiens GN=PARP1 PE=1 SV=4
FO/P	putative.down	-1.103	0.335664	328.95	0.325	3	1	inferred	---	----	Q92572	Q92572|AP3S1_HUMAN AP-3 complex subunit sigma-1 OS=Homo sapiens GN=AP3S1 PE=1 SV=1
FO/P	putative.up	1.626	0.33966	332.87	0.327	3	1	inferred	---	----	Q8N4P3	Q8N4P3|MESH1_HUMAN Guanosine-3',5'-bis(diphosphate) 3'-pyrophosphohydrolase MESH1 OS=Homo sapiens GN=HDDC3 PE=1 SV=3
FO/P	putative.up	1.173	0.338661	331.89	0.327	2	1	inferred	---	----	A0A0D9SGC1	A0A0D9SGC1|A0A0D9SGC1_HUMAN Unconventional myosin-VI OS=Homo sapiens GN=MYO6 PE=1 SV=1
FO/P	putative.down	-2.755	0.33966	332.87	0.327	3	1	inferred	---	----	P08311	P08311|CATG_HUMAN Cathepsin G OS=Homo sapiens GN=CTSG PE=1 SV=2
FO/P	putative.up	1.303	0.338661	331.89	0.327	3	2	inferred	---	----	P62913	P62913|RL11_HUMAN 60S ribosomal protein L11 OS=Homo sapiens GN=RPL11 PE=1 SV=2
FO/P	putative.down	-0.922	0.338661	331.89	0.327	3	2	inferred	---	----	P18428	P18428|LBP_HUMAN Lipopolysaccharide-binding protein OS=Homo sapiens GN=LBP PE=1 SV=3
FO/P	putative.up	1.645	0.344655	337.76	0.331	3	1	inferred	---	----	Q16270	Q16270|IBP7_HUMAN Insulin-like growth factor-binding protein 7 OS=Homo sapiens GN=IGFBP7 PE=1 SV=1
FO/P	putative.up	1.09	0.346653	339.72	0.331	3	1	inferred	---	----	P62312	P62312|LSM6_HUMAN U6 snRNA-associated Sm-like protein LSm6 OS=Homo sapiens GN=LSM6 PE=1 SV=1
FO/P	putative.down	-1.178	0.344655	337.76	0.331	3	1	inferred	---	----	P54819	P54819|KAD2_HUMAN Adenylate kinase 2, mitochondrial OS=Homo sapiens GN=AK2 PE=1 SV=2
FO/P	putative.up	0.909	0.345654	338.74	0.331	3	2	inferred	---	----	Q86X76-2	Q86X76-2|NIT1_HUMAN Isoform 1 of Deaminated glutathione amidase OS=Homo sapiens GN=NIT1
FO/P	putative.up	0.748	0.345654	338.74	0.331	3	4	inferred	---	----	P37837	P37837|TALDO_HUMAN Transaldolase OS=Homo sapiens GN=TALDO1 PE=1 SV=2
FO/P	putative.up	1.563	0.345654	338.74	0.332	3	1	inferred	---	----	Q32P44	Q32P44|EMAL3_HUMAN Echinoderm microtubule-associated protein-like 3 OS=Homo sapiens GN=EML3 PE=1 SV=1
FO/P	putative.up	0.882	0.346653	339.72	0.332	3	2	inferred	---	----	P61769	P61769|B2MG_HUMAN Beta-2-microglobulin OS=Homo sapiens GN=B2M PE=1 SV=1
FO/P	putative.up	0.992	0.347652	340.7	0.332	3	3	inferred	---	----	P49589	P49589|SYCC_HUMAN Cysteine--tRNA ligase, cytoplasmic OS=Homo sapiens GN=CARS PE=1 SV=3
FO/P	putative.up	1.188	0.34965	342.66	0.333	2	1	inferred	---	----	P51812	P51812|KS6A3_HUMAN Ribosomal protein S6 kinase alpha-3 OS=Homo sapiens GN=RPS6KA3 PE=1 SV=1
FO/P	putative.up	1.126	0.34965	342.66	0.333	3	1	unresolved	---	----	O14950;P24844	O14950|ML12B_HUMAN Myosin regulatory light chain 12B OS=Homo sapiens GN=MYL12B PE=1 SV=2
FO/P	putative.down	-0.89	0.348651	341.68	0.333	3	2	inferred	---	----	P06312	P06312|KV401_HUMAN Immunoglobulin kappa variable 4-1 OS=Homo sapiens GN=IGKV4-1 PE=1 SV=1
FO/P	putative.up	0.99	0.351648	344.62	0.334	3	1	inferred	---	----	Q9H853	Q9H853|TBA4B_HUMAN Putative tubulin-like protein alpha-4B OS=Homo sapiens GN=TUBA4B PE=5 SV=2
FO/P	putative.up	0.832	0.352647	345.59	0.334	3	3	inferred	---	----	P30046	P30046|DOPD_HUMAN D-dopachrome decarboxylase OS=Homo sapiens GN=DDT PE=1 SV=3
FO/P	putative.up	0.81	0.351648	344.62	0.334	3	3	inferred	---	----	P27635	P27635|RL10_HUMAN 60S ribosomal protein L10 OS=Homo sapiens GN=RPL10 PE=1 SV=4
FO/P	putative.up	0.786	0.350649	343.64	0.334	3	3	inferred	---	----	Q12765	Q12765|SCRN1_HUMAN Secernin-1 OS=Homo sapiens GN=SCRN1 PE=1 SV=2
FO/P	putative.up	2.172	0.352647	345.59	0.335	2	1	inferred	---	----	Q9ULC4	Q9ULC4|MCTS1_HUMAN Malignant T-cell-amplified sequence 1 OS=Homo sapiens GN=MCTS1 PE=1 SV=1
FO/P	putative.up	0.998	0.353646	346.57	0.335	3	1	inferred	---	----	rev_P25054	P25054|APC_HUMAN reversed Adenomatous polyposis coli protein OS=Homo sapiens GN=APC PE=1 SV=2
FO/P	putative.up	1.15	0.354645	347.55	0.335	3	2	inferred	---	----	P50570	P50570|DYN2_HUMAN Dynamin-2 OS=Homo sapiens GN=DNM2 PE=1 SV=2
FO/P	putative.up	0.997	0.355644	348.53	0.335	3	2	inferred	---	----	Q9Y2T2	Q9Y2T2|AP3M1_HUMAN AP-3 complex subunit mu-1 OS=Homo sapiens GN=AP3M1 PE=1 SV=1
FO/P	putative.up	6.982	0.355644	348.53	0.336	3	1	inferred	---	----	P30040	P30040|ERP29_HUMAN Endoplasmic reticulum resident protein 29 OS=Homo sapiens GN=ERP29 PE=1 SV=4
FO/P	putative.down	-0.544	0.355644	348.53	0.336	3	8	inferred	---	----	P12814	P12814|ACTN1_HUMAN Alpha-actinin-1 OS=Homo sapiens GN=ACTN1 PE=1 SV=2
FO/P	putative.up	0.476	0.356643	349.51	0.336	3	19	inferred	---	----	O75369	O75369|FLNB_HUMAN Filamin-B OS=Homo sapiens GN=FLNB PE=1 SV=2
FO/P	putative.up	1.055	0.361638	354.41	0.34	3	1	inferred	---	----	Q7L576	Q7L576|CYFP1_HUMAN Cytoplasmic FMR1-interacting protein 1 OS=Homo sapiens GN=CYFIP1 PE=1 SV=1
FO/P	putative.down	-1.765	0.362637	355.38	0.341	3	1	inferred	---	----	Q9Y3Q8	Q9Y3Q8|T22D4_HUMAN TSC22 domain family protein 4 OS=Homo sapiens GN=TSC22D4 PE=1 SV=2
FO/P	putative.down	-1.777	0.364635	357.34	0.342	3	1	inferred	---	----	Q9BWG6-3	Q9BWG6-3|SCNM1_HUMAN Isoform 3 of Sodium channel modifier 1 OS=Homo sapiens GN=SCNM1
FO/P	putative.up	0.993	0.364635	357.34	0.342	3	2	inferred	---	----	P62258	P62258|1433E_HUMAN 14-3-3 protein epsilon OS=Homo sapiens GN=YWHAE PE=1 SV=1
FO/P	putative.down	-0.61	0.363636	356.36	0.342	3	8	inferred	---	----	P13796	P13796|PLSL_HUMAN Plastin-2 OS=Homo sapiens GN=LCP1 PE=1 SV=6
FO/P	putative.up	0.624	0.366633	359.3	0.343	3	6	inferred	---	----	O00151	O00151|PDLI1_HUMAN PDZ and LIM domain protein 1 OS=Homo sapiens GN=PDLIM1 PE=1 SV=4
FO/P	putative.down	-0.734	0.367632	360.28	0.344	3	4	unresolved	---	----	P35579;P35580	P35579|MYH9_HUMAN Myosin-9 OS=Homo sapiens GN=MYH9 PE=1 SV=4
FO/P	putative.up	0.758	0.36963	362.24	0.346	3	4	inferred	---	----	P42330	P42330|AK1C3_HUMAN Aldo-keto reductase family 1 member C3 OS=Homo sapiens GN=AKR1C3 PE=1 SV=4
FO/P	putative.up	1.289	0.371628	364.2	0.347	3	2	inferred	---	----	O14579	O14579|COPE_HUMAN Coatomer subunit epsilon OS=Homo sapiens GN=COPE PE=1 SV=3
FO/P	putative.up	0.56	0.371628	364.2	0.347	3	6	inferred	---	----	Q9NY33	Q9NY33|DPP3_HUMAN Dipeptidyl peptidase 3 OS=Homo sapiens GN=DPP3 PE=1 SV=2
FO/P	putative.up	0.79	0.373626	366.15	0.348	3	2	inferred	---	----	P23381	P23381|SYWC_HUMAN Tryptophan--tRNA ligase, cytoplasmic OS=Homo sapiens GN=WARS PE=1 SV=2
FO/P	putative.down	-1.932	0.374625	367.13	0.349	3	1	inferred	---	----	O75674	O75674|TM1L1_HUMAN TOM1-like protein 1 OS=Homo sapiens GN=TOM1L1 PE=1 SV=2
FO/P	putative.up	0.801	0.374625	367.13	0.349	3	2	inferred	---	----	Q9BZZ5	Q9BZZ5|API5_HUMAN Apoptosis inhibitor 5 OS=Homo sapiens GN=API5 PE=1 SV=3
FO/P	putative.up	0.617	0.375624	368.11	0.349	3	5	inferred	---	----	Q9NTJ4	Q9NTJ4|MA2C1_HUMAN Alpha-mannosidase 2C1 OS=Homo sapiens GN=MAN2C1 PE=1 SV=1
FO/P	putative.up	4.888	0.376623	369.09	0.35	3	2	inferred	---	----	P23246	P23246|SFPQ_HUMAN Splicing factor, proline- and glutamine-rich OS=Homo sapiens GN=SFPQ PE=1 SV=2
FO/P	putative.up	0.849	0.377622	370.07	0.35	3	2	inferred	---	----	P07741	P07741|APT_HUMAN Adenine phosphoribosyltransferase OS=Homo sapiens GN=APRT PE=1 SV=2
FO/P	putative.up	3.066	0.380619	373.01	0.352	2	1	inferred	---	----	Q96CT7	Q96CT7|CC124_HUMAN Coiled-coil domain-containing protein 124 OS=Homo sapiens GN=CCDC124 PE=1 SV=1
FO/P	putative.down	-1.499	0.380619	373.01	0.352	3	1	inferred	---	----	Q8TBF2	Q8TBF2|PGFS_HUMAN Prostamide/prostaglandin F synthase OS=Homo sapiens GN=FAM213B PE=1 SV=1
FO/P	putative.up	1.715	0.380619	373.01	0.352	3	2	inferred	---	----	Q86Y56	Q86Y56|DAAF5_HUMAN Dynein assembly factor 5, axonemal OS=Homo sapiens GN=DNAAF5 PE=1 SV=4
FO/P	putative.up	0.822	0.383616	375.94	0.353	3	2	inferred	---	----	Q9BY43	Q9BY43|CHM4A_HUMAN Charged multivesicular body protein 4a OS=Homo sapiens GN=CHMP4A PE=1 SV=3
FO/P	putative.up	0.799	0.380619	373.01	0.353	3	2	inferred	---	----	Q13347	Q13347|EIF3I_HUMAN Eukaryotic translation initiation factor 3 subunit I OS=Homo sapiens GN=EIF3I PE=1 SV=1
FO/P	putative.up	2.368	0.382617	374.97	0.353	3	3	inferred	---	----	Q9Y5P6	Q9Y5P6|GMPPB_HUMAN Mannose-1-phosphate guanyltransferase beta OS=Homo sapiens GN=GMPPB PE=1 SV=2
FO/P	putative.up	0.834	0.380619	373.01	0.353	3	3	inferred	---	----	P07858	P07858|CATB_HUMAN Cathepsin B OS=Homo sapiens GN=CTSB PE=1 SV=3
FO/P	putative.up	1.958	0.383616	375.94	0.354	3	1	inferred	---	----	P46782	P46782|RS5_HUMAN 40S ribosomal protein S5 OS=Homo sapiens GN=RPS5 PE=1 SV=4
FO/P	putative.down	-1.208	0.386613	378.88	0.356	2	1	inferred	---	----	Q14141	Q14141|SEPT6_HUMAN Septin-6 OS=Homo sapiens GN=SEPT6 PE=1 SV=4
FO/P	putative.up	0.842	0.387612	379.86	0.356	3	3	inferred	---	----	Q9Y6E0	Q9Y6E0|STK24_HUMAN Serine/threonine-protein kinase 24 OS=Homo sapiens GN=STK24 PE=1 SV=1
FO/P	putative.up	0.873	0.38961	381.82	0.358	3	2	inferred	---	----	Q9P2T1	Q9P2T1|GMPR2_HUMAN GMP reductase 2 OS=Homo sapiens GN=GMPR2 PE=1 SV=1
FO/P	putative.up	0.821	0.38961	381.82	0.358	3	2	inferred	---	----	P30043	P30043|BLVRB_HUMAN Flavin reductase (NADPH) OS=Homo sapiens GN=BLVRB PE=1 SV=3
FO/P	putative.down	-0.872	0.390609	382.8	0.358	3	2	inferred	---	----	Q9BTW9	Q9BTW9|TBCD_HUMAN Tubulin-specific chaperone D OS=Homo sapiens GN=TBCD PE=1 SV=2
FO/P	putative.up	3.182	0.392607	384.76	0.359	2	1	inferred	---	----	P55196	P55196|AFAD_HUMAN Afadin OS=Homo sapiens GN=AFDN PE=1 SV=3
FO/P	putative.down	-1.145	0.391608	383.78	0.359	3	1	inferred	---	----	P46776	P46776|RL27A_HUMAN 60S ribosomal protein L27a OS=Homo sapiens GN=RPL27A PE=1 SV=2
FO/P	putative.down	-0.914	0.393606	385.73	0.36	3	1	inferred	---	----	O00193	O00193|SMAP_HUMAN Small acidic protein OS=Homo sapiens GN=SMAP PE=1 SV=1
FO/P	putative.up	1.449	0.395604	387.69	0.361	3	1	inferred	---	----	P08263	P08263|GSTA1_HUMAN Glutathione S-transferase A1 OS=Homo sapiens GN=GSTA1 PE=1 SV=3
FO/P	none	1.251	0.397602	389.65	0.362	3	1	inferred	---	----	B5MC59	B5MC59|B5MC59_HUMAN Replication protein A 14 kDa subunit OS=Homo sapiens GN=RPA3 PE=1 SV=1
FO/P	none	1.063	0.396603	388.67	0.362	3	1	unresolved	---	----	P04264;P35908;Q7Z794	P04264|K2C1_HUMAN Keratin, type II cytoskeletal 1 OS=Homo sapiens GN=KRT1 PE=1 SV=6
FO/P	none	-0.749	0.396603	388.67	0.362	3	3	inferred	---	----	P13611	P13611|CSPG2_HUMAN Versican core protein OS=Homo sapiens GN=VCAN PE=1 SV=3
FO/P	none	-4.47	0.398601	390.63	0.363	1	1	inferred	---	----	P32969	P32969|RL9_HUMAN 60S ribosomal protein L9 OS=Homo sapiens GN=RPL9 PE=1 SV=1
FO/P	none	1.78	0.401598	393.57	0.364	3	1	inferred	---	----	P35321	P35321|SPR1A_HUMAN Cornifin-A OS=Homo sapiens GN=SPRR1A PE=1 SV=2
FO/P	none	0.871	0.400599	392.59	0.364	3	1	inferred	---	----	Q9HCB6	Q9HCB6|SPON1_HUMAN Spondin-1 OS=Homo sapiens GN=SPON1 PE=1 SV=2
FO/P	none	1.064	0.401598	393.57	0.365	3	2	inferred	---	----	Q5SRE7	Q5SRE7|PHYD1_HUMAN Phytanoyl-CoA dioxygenase domain-containing protein 1 OS=Homo sapiens GN=PHYHD1 PE=1 SV=2
FO/P	none	0.506	0.403596	395.52	0.365	3	8	inferred	---	----	Q99873	Q99873|ANM1_HUMAN Protein arginine N-methyltransferase 1 OS=Homo sapiens GN=PRMT1 PE=1 SV=2
FO/P	none	0.764	0.403596	395.52	0.366	3	2	inferred	---	----	Q96CN7	Q96CN7|ISOC1_HUMAN Isochorismatase domain-containing protein 1 OS=Homo sapiens GN=ISOC1 PE=1 SV=3
FO/P	none	-0.816	0.403596	395.52	0.366	3	3	inferred	---	----	Q15046	Q15046|SYK_HUMAN Lysine--tRNA ligase OS=Homo sapiens GN=KARS PE=1 SV=3
FO/P	none	2.366	0.406593	398.46	0.368	3	1	inferred	---	----	P41743	P41743|KPCI_HUMAN Protein kinase C iota type OS=Homo sapiens GN=PRKCI PE=1 SV=2
FO/P	none	-0.827	0.407592	399.44	0.368	3	1	inferred	---	----	P15104	P15104|GLNA_HUMAN Glutamine synthetase OS=Homo sapiens GN=GLUL PE=1 SV=4
FO/P	none	-0.873	0.407592	399.44	0.368	3	4	inferred	---	----	O75882	O75882|ATRN_HUMAN Attractin OS=Homo sapiens GN=ATRN PE=1 SV=2
FO/P	none	0.551	0.40959	401.4	0.368	3	5	inferred	---	----	P30566	P30566|PUR8_HUMAN Adenylosuccinate lyase OS=Homo sapiens GN=ADSL PE=1 SV=2
FO/P	none	0.955	0.40959	401.4	0.369	3	1	unresolved	---	----	O94973;O95782	O94973|AP2A2_HUMAN AP-2 complex subunit alpha-2 OS=Homo sapiens GN=AP2A2 PE=1 SV=2
FO/P	none	1.214	0.40959	401.4	0.369	3	2	inferred	---	----	P04899	P04899|GNAI2_HUMAN Guanine nucleotide-binding protein G(i) subunit alpha-2 OS=Homo sapiens GN=GNAI2 PE=1 SV=3
FO/P	none	0.692	0.40959	401.4	0.369	3	4	inferred	---	----	P49721	P49721|PSB2_HUMAN Proteasome subunit beta type-2 OS=Homo sapiens GN=PSMB2 PE=1 SV=1
FO/P	none	0.842	0.411588	403.36	0.37	3	3	inferred	---	----	P09382	P09382|LEG1_HUMAN Galectin-1 OS=Homo sapiens GN=LGALS1 PE=1 SV=2
FO/P	none	1.588	0.413586	405.31	0.371	3	1	inferred	---	----	P62304	P62304|RUXE_HUMAN Small nuclear ribonucleoprotein E OS=Homo sapiens GN=SNRPE PE=1 SV=1
FO/P	none	1.306	0.415584	407.27	0.372	3	1	inferred	---	----	Q15393	Q15393|SF3B3_HUMAN Splicing factor 3B subunit 3 OS=Homo sapiens GN=SF3B3 PE=1 SV=4
FO/P	none	-1.005	0.415584	407.27	0.373	3	3	inferred	---	----	Q9BY44	Q9BY44|EIF2A_HUMAN Eukaryotic translation initiation factor 2A OS=Homo sapiens GN=EIF2A PE=1 SV=3
FO/P	none	0.923	0.417582	409.23	0.374	3	1	inferred	---	----	P13716	P13716|HEM2_HUMAN Delta-aminolevulinic acid dehydratase OS=Homo sapiens GN=ALAD PE=1 SV=1
FO/P	none	1.389	0.41958	411.19	0.375	3	2	inferred	---	----	Q99447	Q99447|PCY2_HUMAN Ethanolamine-phosphate cytidylyltransferase OS=Homo sapiens GN=PCYT2 PE=1 SV=1
FO/P	none	0.893	0.420579	412.17	0.375	3	2	inferred	---	----	P37840	P37840|SYUA_HUMAN Alpha-synuclein OS=Homo sapiens GN=SNCA PE=1 SV=1
FO/P	none	-1.189	0.420579	412.17	0.376	3	1	inferred	---	----	Q9Y237	Q9Y237|PIN4_HUMAN Peptidyl-prolyl cis-trans isomerase NIMA-interacting 4 OS=Homo sapiens GN=PIN4 PE=1 SV=1
FO/P	none	1.173	0.425574	417.06	0.379	2	1	inferred	---	----	Q9HAS0	Q9HAS0|NJMU_HUMAN Protein Njmu-R1 OS=Homo sapiens GN=C17orf75 PE=1 SV=2
FO/P	none	-1.108	0.426573	418.04	0.379	3	1	inferred	---	----	Q9Y2J2	Q9Y2J2|E41L3_HUMAN Band 4.1-like protein 3 OS=Homo sapiens GN=EPB41L3 PE=1 SV=2
FO/P	none	0.835	0.426573	418.04	0.379	3	2	inferred	---	----	Q13126	Q13126|MTAP_HUMAN S-methyl-5'-thioadenosine phosphorylase OS=Homo sapiens GN=MTAP PE=1 SV=2
FO/P	none	0.569	0.425574	417.06	0.379	3	6	inferred	---	----	Q01813	Q01813|PFKAP_HUMAN ATP-dependent 6-phosphofructokinase, platelet type OS=Homo sapiens GN=PFKP PE=1 SV=2
FO/P	none	0.487	0.424575	416.08	0.379	3	9	inferred	---	----	P02768	P02768|ALBU_HUMAN Serum albumin OS=Homo sapiens GN=ALB PE=1 SV=2
FO/P	none	1.328	0.428571	420	0.38	2	1	inferred	---	----	Q9UEY8	Q9UEY8|ADDG_HUMAN Gamma-adducin OS=Homo sapiens GN=ADD3 PE=1 SV=1
FO/P	none	0.804	0.427572	419.02	0.38	3	2	unresolved	---	----	E9PL57;Q15843	E9PL57|E9PL57_HUMAN NEDD8-MDP1 readthrough (Fragment) OS=Homo sapiens GN=NEDD8-MDP1 PE=4 SV=1
FO/P	none	-0.765	0.431568	422.94	0.382	3	3	inferred	---	----	Q13564	Q13564|ULA1_HUMAN NEDD8-activating enzyme E1 regulatory subunit OS=Homo sapiens GN=NAE1 PE=1 SV=1
FO/P	none	1.302	0.433566	424.9	0.383	3	1	inferred	---	----	P62136	P62136|PP1A_HUMAN Serine/threonine-protein phosphatase PP1-alpha catalytic subunit OS=Homo sapiens GN=PPP1CA PE=1 SV=1
FO/P	none	-1.601	0.432567	423.92	0.383	3	1	inferred	---	----	Q9ULV4	Q9ULV4|COR1C_HUMAN Coronin-1C OS=Homo sapiens GN=CORO1C PE=1 SV=1
FO/P	none	0.58	0.432567	423.92	0.383	3	3	inferred	---	----	O43175	O43175|SERA_HUMAN D-3-phosphoglycerate dehydrogenase OS=Homo sapiens GN=PHGDH PE=1 SV=4
FO/P	none	0.922	0.436563	427.83	0.385	3	4	inferred	---	----	P35237	P35237|SPB6_HUMAN Serpin B6 OS=Homo sapiens GN=SERPINB6 PE=1 SV=3
FO/P	none	1.114	0.437562	428.81	0.386	3	1	inferred	---	----	P17612	P17612|KAPCA_HUMAN cAMP-dependent protein kinase catalytic subunit alpha OS=Homo sapiens GN=PRKACA PE=1 SV=2
FO/P	none	1.162	0.441558	432.73	0.387	2	1	inferred	---	----	Q9Y5K5	Q9Y5K5|UCHL5_HUMAN Ubiquitin carboxyl-terminal hydrolase isozyme L5 OS=Homo sapiens GN=UCHL5 PE=1 SV=3
FO/P	none	-0.918	0.440559	431.75	0.387	3	1	inferred	---	----	Q6GMV3	Q6GMV3|PTRD1_HUMAN Putative peptidyl-tRNA hydrolase PTRHD1 OS=Homo sapiens GN=PTRHD1 PE=1 SV=1
FO/P	none	-0.532	0.43956	430.77	0.387	3	5	inferred	---	----	P04792	P04792|HSPB1_HUMAN Heat shock protein beta-1 OS=Homo sapiens GN=HSPB1 PE=1 SV=2
FO/P	none	1.148	0.441558	432.73	0.388	3	1	inferred	---	----	P43121	P43121|MUC18_HUMAN Cell surface glycoprotein MUC18 OS=Homo sapiens GN=MCAM PE=1 SV=2
FO/P	none	-1.194	0.440559	431.75	0.388	3	1	inferred	---	----	P22692	P22692|IBP4_HUMAN Insulin-like growth factor-binding protein 4 OS=Homo sapiens GN=IGFBP4 PE=1 SV=2
FO/P	none	-0.613	0.440559	431.75	0.388	3	5	inferred	---	----	Q9P2E9	Q9P2E9|RRBP1_HUMAN Ribosome-binding protein 1 OS=Homo sapiens GN=RRBP1 PE=1 SV=4
FO/P	none	-3.708	0.443556	434.69	0.389	1	1	inferred	---	----	Q9Y6K5	Q9Y6K5|OAS3_HUMAN 2'-5'-oligoadenylate synthase 3 OS=Homo sapiens GN=OAS3 PE=1 SV=3
FO/P	none	0.545	0.444555	435.66	0.389	3	5	inferred	---	----	O43707	O43707|ACTN4_HUMAN Alpha-actinin-4 OS=Homo sapiens GN=ACTN4 PE=1 SV=2
FO/P	none	2.127	0.445554	436.64	0.39	3	1	inferred	---	----	P00739	P00739|HPTR_HUMAN Haptoglobin-related protein OS=Homo sapiens GN=HPR PE=2 SV=2
FO/P	none	-1.312	0.445554	436.64	0.39	3	1	inferred	---	----	Q9Y4X5	Q9Y4X5|ARI1_HUMAN E3 ubiquitin-protein ligase ARIH1 OS=Homo sapiens GN=ARIH1 PE=1 SV=2
FO/P	none	0.739	0.44955	440.56	0.392	3	3	inferred	---	----	P12955	P12955|PEPD_HUMAN Xaa-Pro dipeptidase OS=Homo sapiens GN=PEPD PE=1 SV=3
FO/P	none	-0.947	0.450549	441.54	0.393	3	2	inferred	---	----	Q9NX46	Q9NX46|ARHL2_HUMAN Poly(ADP-ribose) glycohydrolase ARH3 OS=Homo sapiens GN=ADPRHL2 PE=1 SV=1
FO/P	none	-0.866	0.451548	442.52	0.393	3	3	inferred	---	----	Q15121	Q15121|PEA15_HUMAN Astrocytic phosphoprotein PEA-15 OS=Homo sapiens GN=PEA15 PE=1 SV=2
FO/P	none	-1.129	0.454545	445.45	0.396	3	2	inferred	---	----	Q13442	Q13442|HAP28_HUMAN 28 kDa heat- and acid-stable phosphoprotein OS=Homo sapiens GN=PDAP1 PE=1 SV=1
FO/P	none	0.827	0.457542	448.39	0.397	3	1	inferred	---	----	P28161	P28161|GSTM2_HUMAN Glutathione S-transferase Mu 2 OS=Homo sapiens GN=GSTM2 PE=1 SV=2
FO/P	none	-3.678	0.456543	447.41	0.397	1	1	inferred	---	----	Q9NZT2	Q9NZT2|OGFR_HUMAN Opioid growth factor receptor OS=Homo sapiens GN=OGFR PE=1 SV=3
FO/P	none	0.814	0.458541	449.37	0.398	3	1	inferred	---	----	Q13045	Q13045|FLII_HUMAN Protein flightless-1 homolog OS=Homo sapiens GN=FLII PE=1 SV=2
FO/P	none	-1.545	0.457542	448.39	0.398	3	1	inferred	---	----	rev_Q9UJX6	Q9UJX6|ANC2_HUMAN reversed Anaphase-promoting complex subunit 2 OS=Homo sapiens GN=ANAPC2 PE=1 SV=1
FO/P	none	0.754	0.462537	453.29	0.399	3	1	inferred	---	----	rev_Q5TCK5	Q5TCK5|Q5TCK5_HUMAN reversed Membrane progestin receptor delta (Fragment) OS=Homo sapiens GN=PAQR6 PE=4 SV=1
FO/P	none	1.234	0.462537	453.29	0.4	3	1	inferred	---	----	O60502	O60502|OGA_HUMAN Protein O-GlcNAcase OS=Homo sapiens GN=MGEA5 PE=1 SV=2
FO/P	none	1.032	0.461538	452.31	0.4	3	2	inferred	---	----	P25786	P25786|PSA1_HUMAN Proteasome subunit alpha type-1 OS=Homo sapiens GN=PSMA1 PE=1 SV=1
FO/P	none	0.703	0.462537	453.29	0.4	3	2	inferred	---	----	Q9H299	Q9H299|SH3L3_HUMAN SH3 domain-binding glutamic acid-rich-like protein 3 OS=Homo sapiens GN=SH3BGRL3 PE=1 SV=1
FO/P	none	-1.452	0.461538	452.31	0.4	2	2	inferred	---	----	Q5EBM0	Q5EBM0|CMPK2_HUMAN UMP-CMP kinase 2, mitochondrial OS=Homo sapiens GN=CMPK2 PE=1 SV=3
FO/P	none	-1.014	0.464535	455.24	0.401	3	1	inferred	---	----	Q14847	Q14847|LASP1_HUMAN LIM and SH3 domain protein 1 OS=Homo sapiens GN=LASP1 PE=1 SV=2
FO/P	none	2.654	0.467532	458.18	0.402	2	1	unresolved	---	----	P0DMM9;P50225	P0DMM9|ST1A3_HUMAN Sulfotransferase 1A3 OS=Homo sapiens GN=SULT1A3 PE=1 SV=1
FO/P	none	-1.346	0.46953	460.14	0.403	3	1	inferred	---	----	P33908	P33908|MA1A1_HUMAN Mannosyl-oligosaccharide 1,2-alpha-mannosidase IA OS=Homo sapiens GN=MAN1A1 PE=1 SV=3
FO/P	none	1.033	0.467532	458.18	0.403	3	2	inferred	---	----	Q9BUT1	Q9BUT1|BDH2_HUMAN 3-hydroxybutyrate dehydrogenase type 2 OS=Homo sapiens GN=BDH2 PE=1 SV=2
FO/P	none	-0.576	0.468531	459.16	0.403	3	4	inferred	---	----	O15144	O15144|ARPC2_HUMAN Actin-related protein 2/3 complex subunit 2 OS=Homo sapiens GN=ARPC2 PE=1 SV=1
FO/P	none	0.561	0.467532	458.18	0.403	3	7	inferred	---	----	P07355	P07355|ANXA2_HUMAN Annexin A2 OS=Homo sapiens GN=ANXA2 PE=1 SV=2
FO/P	none	0.931	0.470529	461.12	0.404	3	1	inferred	---	----	P62330	P62330|ARF6_HUMAN ADP-ribosylation factor 6 OS=Homo sapiens GN=ARF6 PE=1 SV=2
FO/P	none	-0.938	0.471528	462.1	0.404	3	1	inferred	---	----	Q9BTT0	Q9BTT0|AN32E_HUMAN Acidic leucine-rich nuclear phosphoprotein 32 family member E OS=Homo sapiens GN=ANP32E PE=1 SV=1
FO/P	none	-2.734	0.471528	462.1	0.404	1	1	inferred	---	----	Q9H6Z4	Q9H6Z4|RANB3_HUMAN Ran-binding protein 3 OS=Homo sapiens GN=RANBP3 PE=1 SV=1
FO/P	none	0.738	0.472527	463.08	0.404	3	3	inferred	---	----	O95394	O95394|AGM1_HUMAN Phosphoacetylglucosamine mutase OS=Homo sapiens GN=PGM3 PE=1 SV=1
FO/P	none	0.443	0.471528	462.1	0.404	3	9	inferred	---	----	P08133	P08133|ANXA6_HUMAN Annexin A6 OS=Homo sapiens GN=ANXA6 PE=1 SV=3
FO/P	none	3.558	0.475524	466.01	0.405	1	1	inferred	---	----	Q8TEA8	Q8TEA8|DTD1_HUMAN D-aminoacyl-tRNA deacylase 1 OS=Homo sapiens GN=DTD1 PE=1 SV=2
FO/P	none	3.395	0.474525	465.03	0.405	1	1	inferred	---	----	Q9UL46	Q9UL46|PSME2_HUMAN Proteasome activator complex subunit 2 OS=Homo sapiens GN=PSME2 PE=1 SV=4
FO/P	none	1.056	0.473526	464.06	0.405	3	2	inferred	---	----	P09104	P09104|ENOG_HUMAN Gamma-enolase OS=Homo sapiens GN=ENO2 PE=1 SV=3
FO/P	none	-0.744	0.474525	465.03	0.405	3	2	inferred	---	----	P62829	P62829|RL23_HUMAN 60S ribosomal protein L23 OS=Homo sapiens GN=RPL23 PE=1 SV=1
FO/P	none	0.882	0.478521	468.95	0.407	3	1	inferred	---	----	P14923	P14923|PLAK_HUMAN Junction plakoglobin OS=Homo sapiens GN=JUP PE=1 SV=3
FO/P	none	2.117	0.47952	469.93	0.408	2	1	inferred	---	----	P10253	P10253|LYAG_HUMAN Lysosomal alpha-glucosidase OS=Homo sapiens GN=GAA PE=1 SV=4
FO/P	none	0.786	0.481518	471.89	0.408	3	1	inferred	---	----	Q9UKM9	Q9UKM9|RALY_HUMAN RNA-binding protein Raly OS=Homo sapiens GN=RALY PE=1 SV=1
FO/P	none	1.037	0.481518	471.89	0.409	3	1	inferred	---	----	Q01415	Q01415|GALK2_HUMAN N-acetylgalactosamine kinase OS=Homo sapiens GN=GALK2 PE=1 SV=1
FO/P	none	0.91	0.481518	471.89	0.409	3	1	inferred	---	----	P62256	P62256|UBE2H_HUMAN Ubiquitin-conjugating enzyme E2 H OS=Homo sapiens GN=UBE2H PE=1 SV=1
FO/P	none	0.912	0.481518	471.89	0.409	3	2	inferred	---	----	P61160	P61160|ARP2_HUMAN Actin-related protein 2 OS=Homo sapiens GN=ACTR2 PE=1 SV=1
FO/P	none	-0.669	0.483516	473.85	0.409	3	5	inferred	---	----	P43686	P43686|PRS6B_HUMAN 26S proteasome regulatory subunit 6B OS=Homo sapiens GN=PSMC4 PE=1 SV=2
FO/P	none	1.307	0.483516	473.85	0.41	3	1	inferred	---	----	P33316	P33316|DUT_HUMAN Deoxyuridine 5'-triphosphate nucleotidohydrolase, mitochondrial OS=Homo sapiens GN=DUT PE=1 SV=4
FO/P	none	1.826	0.486513	476.78	0.411	2	1	inferred	---	----	Q04637	Q04637|IF4G1_HUMAN Eukaryotic translation initiation factor 4 gamma 1 OS=Homo sapiens GN=EIF4G1 PE=1 SV=4
FO/P	none	-1.388	0.486513	476.78	0.411	3	1	inferred	---	----	P11766	P11766|ADHX_HUMAN Alcohol dehydrogenase class-3 OS=Homo sapiens GN=ADH5 PE=1 SV=4
FO/P	none	-1.723	0.485514	475.8	0.411	3	1	inferred	---	----	Q13404	Q13404|UB2V1_HUMAN Ubiquitin-conjugating enzyme E2 variant 1 OS=Homo sapiens GN=UBE2V1 PE=1 SV=2
FO/P	none	-1.511	0.488511	478.74	0.412	2	1	inferred	---	----	P13473	P13473|LAMP2_HUMAN Lysosome-associated membrane glycoprotein 2 OS=Homo sapiens GN=LAMP2 PE=1 SV=2
FO/P	none	1.901	0.490509	480.7	0.413	3	1	inferred	---	----	Q9NUV9	Q9NUV9|GIMA4_HUMAN GTPase IMAP family member 4 OS=Homo sapiens GN=GIMAP4 PE=1 SV=1
FO/P	none	0.804	0.490509	480.7	0.413	3	2	inferred	---	----	P35908	P35908|K22E_HUMAN Keratin, type II cytoskeletal 2 epidermal OS=Homo sapiens GN=KRT2 PE=1 SV=2
FO/P	none	-0.652	0.491508	481.68	0.413	3	3	inferred	---	----	P22891	P22891|PROZ_HUMAN Vitamin K-dependent protein Z OS=Homo sapiens GN=PROZ PE=1 SV=2
FO/P	none	-1.12	0.492507	482.66	0.414	3	2	inferred	---	----	P61081	P61081|UBC12_HUMAN NEDD8-conjugating enzyme Ubc12 OS=Homo sapiens GN=UBE2M PE=1 SV=1
FO/P	none	-0.722	0.497502	487.55	0.415	3	1	inferred	---	----	Q8NDC0	Q8NDC0|MISSL_HUMAN MAPK-interacting and spindle-stabilizing protein-like OS=Homo sapiens GN=MAPK1IP1L PE=1 SV=4
FO/P	none	-0.768	0.496503	486.57	0.415	3	1	inferred	---	----	Q96DE0	Q96DE0|NUD16_HUMAN U8 snoRNA-decapping enzyme OS=Homo sapiens GN=NUDT16 PE=1 SV=2
FO/P	none	-0.997	0.495504	485.59	0.415	2	1	inferred	---	----	Q9H993	Q9H993|ARMT1_HUMAN Protein-glutamate O-methyltransferase OS=Homo sapiens GN=ARMT1 PE=1 SV=1
FO/P	none	-1.497	0.495504	485.59	0.415	3	1	inferred	---	----	Q96IZ0	Q96IZ0|PAWR_HUMAN PRKC apoptosis WT1 regulator protein OS=Homo sapiens GN=PAWR PE=1 SV=1
FO/P	none	0.668	0.494505	484.62	0.415	3	2	inferred	---	----	P26641	P26641|EF1G_HUMAN Elongation factor 1-gamma OS=Homo sapiens GN=EEF1G PE=1 SV=3
FO/P	none	0.581	0.494505	484.62	0.415	3	2	unresolved	---	----	P15313;P21281	P15313|VATB1_HUMAN V-type proton ATPase subunit B, kidney isoform OS=Homo sapiens GN=ATP6V1B1 PE=1 SV=3
FO/P	none	0.495	0.494505	484.62	0.415	3	4	inferred	---	----	O95433	O95433|AHSA1_HUMAN Activator of 90 kDa heat shock protein ATPase homolog 1 OS=Homo sapiens GN=AHSA1 PE=1 SV=1
FO/P	none	0.842	0.497502	487.55	0.416	3	2	inferred	---	----	Q15075	Q15075|EEA1_HUMAN Early endosome antigen 1 OS=Homo sapiens GN=EEA1 PE=1 SV=2
FO/P	none	-0.914	0.5005	490.49	0.417	3	2	inferred	---	----	Q15435	Q15435|PP1R7_HUMAN Protein phosphatase 1 regulatory subunit 7 OS=Homo sapiens GN=PPP1R7 PE=1 SV=1
FO/P	none	-1.173	0.4995	489.51	0.417	3	2	inferred	---	----	Q7Z406	Q7Z406|MYH14_HUMAN Myosin-14 OS=Homo sapiens GN=MYH14 PE=1 SV=2
FO/P	none	-0.748	0.502498	492.45	0.418	3	1	inferred	---	----	P23142-4	P23142-4|FBLN1_HUMAN Isoform C of Fibulin-1 OS=Homo sapiens GN=FBLN1
FO/P	none	0.698	0.502498	492.45	0.418	3	2	inferred	---	----	Q9UMS4	Q9UMS4|PRP19_HUMAN Pre-mRNA-processing factor 19 OS=Homo sapiens GN=PRPF19 PE=1 SV=1
FO/P	none	0.967	0.506494	496.36	0.42	3	1	inferred	---	----	O95989	O95989|NUDT3_HUMAN Diphosphoinositol polyphosphate phosphohydrolase 1 OS=Homo sapiens GN=NUDT3 PE=1 SV=1
FO/P	none	-1.781	0.505495	495.38	0.42	2	1	inferred	---	----	A0A0A0MRZ8	A0A0A0MRZ8|KVD11_HUMAN Immunoglobulin kappa variable 3D-11 OS=Homo sapiens GN=IGKV3D-11 PE=3 SV=6
FO/P	none	-0.599	0.505495	495.38	0.42	3	3	inferred	---	----	P84103	P84103|SRSF3_HUMAN Serine/arginine-rich splicing factor 3 OS=Homo sapiens GN=SRSF3 PE=1 SV=1
FO/P	none	0.748	0.508492	498.32	0.421	3	2	inferred	---	----	Q8N573	Q8N573|OXR1_HUMAN Oxidation resistance protein 1 OS=Homo sapiens GN=OXR1 PE=1 SV=2
FO/P	none	-0.792	0.508492	498.32	0.422	3	1	inferred	---	----	rev_Q9H239	Q9H239|MMP28_HUMAN reversed Matrix metalloproteinase-28 OS=Homo sapiens GN=MMP28 PE=2 SV=2
FO/P	none	0.608	0.509491	499.3	0.422	3	2	unresolved	---	----	P18085;P84077;P84085	P18085|ARF4_HUMAN ADP-ribosylation factor 4 OS=Homo sapiens GN=ARF4 PE=1 SV=3
FO/P	none	2.845	0.512488	502.24	0.423	1	1	inferred	---	----	P43353	P43353|AL3B1_HUMAN Aldehyde dehydrogenase family 3 member B1 OS=Homo sapiens GN=ALDH3B1 PE=1 SV=1
FO/P	none	0.832	0.511489	501.26	0.423	3	1	inferred	---	----	Q14232	Q14232|EI2BA_HUMAN Translation initiation factor eIF-2B subunit alpha OS=Homo sapiens GN=EIF2B1 PE=1 SV=1
FO/P	none	2.132	0.513487	503.22	0.424	2	1	inferred	---	----	Q96SZ5	Q96SZ5|AEDO_HUMAN 2-aminoethanethiol dioxygenase OS=Homo sapiens GN=ADO PE=1 SV=2
FO/P	none	-1.79	0.514486	504.2	0.424	2	1	inferred	---	----	Q9BQE3	Q9BQE3|TBA1C_HUMAN Tubulin alpha-1C chain OS=Homo sapiens GN=TUBA1C PE=1 SV=1
FO/P	none	0.81	0.514486	504.2	0.424	3	2	inferred	---	----	Q9NVS9	Q9NVS9|PNPO_HUMAN Pyridoxine-5'-phosphate oxidase OS=Homo sapiens GN=PNPO PE=1 SV=1
FO/P	none	0.932	0.517483	507.13	0.426	3	1	inferred	---	----	Q9NQ66	Q9NQ66|PLCB1_HUMAN 1-phosphatidylinositol 4,5-bisphosphate phosphodiesterase beta-1 OS=Homo sapiens GN=PLCB1 PE=1 SV=1
FO/P	none	0.54	0.519481	509.09	0.427	3	2	inferred	---	----	P07359	P07359|GP1BA_HUMAN Platelet glycoprotein Ib alpha chain OS=Homo sapiens GN=GP1BA PE=1 SV=2
FO/P	none	0.729	0.523477	513.01	0.429	3	2	inferred	---	----	P27482	P27482|CALL3_HUMAN Calmodulin-like protein 3 OS=Homo sapiens GN=CALML3 PE=1 SV=2
FO/P	none	1.415	0.522478	512.03	0.43	3	1	inferred	---	----	Q9Y371	Q9Y371|SHLB1_HUMAN Endophilin-B1 OS=Homo sapiens GN=SH3GLB1 PE=1 SV=1
FO/P	none	1.239	0.524476	513.99	0.43	3	1	inferred	---	----	Q96K17	Q96K17|BT3L4_HUMAN Transcription factor BTF3 homolog 4 OS=Homo sapiens GN=BTF3L4 PE=1 SV=1
FO/P	none	-1.477	0.523477	513.01	0.43	3	1	inferred	---	----	P20073	P20073|ANXA7_HUMAN Annexin A7 OS=Homo sapiens GN=ANXA7 PE=1 SV=3
FO/P	none	0.583	0.523477	513.01	0.43	3	2	inferred	---	----	P26599	P26599|PTBP1_HUMAN Polypyrimidine tract-binding protein 1 OS=Homo sapiens GN=PTBP1 PE=1 SV=1
FO/P	none	-0.723	0.527473	516.92	0.432	3	2	inferred	---	----	P28070	P28070|PSB4_HUMAN Proteasome subunit beta type-4 OS=Homo sapiens GN=PSMB4 PE=1 SV=4
FO/P	none	-1.232	0.534466	523.78	0.433	3	2	inferred	---	----	Q9HCU0	Q9HCU0|CD248_HUMAN Endosialin OS=Homo sapiens GN=CD248 PE=1 SV=1
FO/P	none	-0.635	0.534466	523.78	0.434	3	1	unresolved	---	----	P60842;Q14240	P60842|IF4A1_HUMAN Eukaryotic initiation factor 4A-I OS=Homo sapiens GN=EIF4A1 PE=1 SV=1
FO/P	none	-0.805	0.533467	522.8	0.434	2	1	inferred	---	----	P46976	P46976|GLYG_HUMAN Glycogenin-1 OS=Homo sapiens GN=GYG1 PE=1 SV=4
FO/P	none	-1.385	0.53047	519.86	0.434	2	1	inferred	---	----	Q92973	Q92973|TNPO1_HUMAN Transportin-1 OS=Homo sapiens GN=TNPO1 PE=1 SV=2
FO/P	none	0.661	0.532468	521.82	0.434	3	2	inferred	---	----	Q9Y2A7	Q9Y2A7|NCKP1_HUMAN Nck-associated protein 1 OS=Homo sapiens GN=NCKAP1 PE=1 SV=1
FO/P	none	-0.565	0.531469	520.84	0.434	3	2	inferred	---	----	P78330	P78330|SERB_HUMAN Phosphoserine phosphatase OS=Homo sapiens GN=PSPH PE=1 SV=2
FO/P	none	2.979	0.534466	523.78	0.434	3	3	inferred	---	----	P05161	P05161|ISG15_HUMAN Ubiquitin-like protein ISG15 OS=Homo sapiens GN=ISG15 PE=1 SV=5
FO/P	none	0.716	0.53047	519.86	0.434	3	3	inferred	---	----	P35527	P35527|K1C9_HUMAN Keratin, type I cytoskeletal 9 OS=Homo sapiens GN=KRT9 PE=1 SV=3
FO/P	none	-0.764	0.533467	522.8	0.434	3	3	inferred	---	----	P68036	P68036|UB2L3_HUMAN Ubiquitin-conjugating enzyme E2 L3 OS=Homo sapiens GN=UBE2L3 PE=1 SV=1
FO/P	none	0.399	0.534466	523.78	0.434	3	6	inferred	---	----	P28838-2	P28838-2|AMPL_HUMAN Isoform 2 of Cytosol aminopeptidase OS=Homo sapiens GN=LAP3
FO/P	none	-0.627	0.535465	524.76	0.434	3	6	inferred	---	----	P03951	P03951|FA11_HUMAN Coagulation factor XI OS=Homo sapiens GN=F11 PE=1 SV=1
FO/P	none	1.388	0.533467	522.8	0.435	3	1	inferred	---	----	O00203	O00203|AP3B1_HUMAN AP-3 complex subunit beta-1 OS=Homo sapiens GN=AP3B1 PE=1 SV=3
FO/P	none	-0.6	0.533467	522.8	0.435	3	2	inferred	---	----	P35754	P35754|GLRX1_HUMAN Glutaredoxin-1 OS=Homo sapiens GN=GLRX PE=1 SV=2
FO/P	none	-0.536	0.537463	526.71	0.435	3	4	inferred	---	----	P04424	P04424|ARLY_HUMAN Argininosuccinate lyase OS=Homo sapiens GN=ASL PE=1 SV=4
FO/P	none	1.054	0.539461	528.67	0.436	3	1	inferred	---	----	P29966	P29966|MARCS_HUMAN Myristoylated alanine-rich C-kinase substrate OS=Homo sapiens GN=MARCKS PE=1 SV=4
FO/P	none	0.505	0.54046	529.65	0.436	3	3	inferred	---	----	P15170-3	P15170-3|ERF3A_HUMAN Isoform 3 of Eukaryotic peptide chain release factor GTP-binding subunit ERF3A OS=Homo sapiens GN=GSPT1
FO/P	none	0.712	0.54046	529.65	0.437	3	2	inferred	---	----	P62269	P62269|RS18_HUMAN 40S ribosomal protein S18 OS=Homo sapiens GN=RPS18 PE=1 SV=3
FO/P	none	0.556	0.545455	534.55	0.438	3	2	inferred	---	----	Q93008	Q93008|USP9X_HUMAN Probable ubiquitin carboxyl-terminal hydrolase FAF-X OS=Homo sapiens GN=USP9X PE=1 SV=3
FO/P	none	-1.037	0.543457	532.59	0.438	3	2	inferred	---	----	Q96HC4	Q96HC4|PDLI5_HUMAN PDZ and LIM domain protein 5 OS=Homo sapiens GN=PDLIM5 PE=1 SV=5
FO/P	none	0.456	0.544456	533.57	0.438	3	3	inferred	---	----	P32455	P32455|GBP1_HUMAN Guanylate-binding protein 1 OS=Homo sapiens GN=GBP1 PE=1 SV=2
FO/P	none	0.784	0.546454	535.52	0.439	3	1	inferred	---	----	Q8TF05	Q8TF05|PP4R1_HUMAN Serine/threonine-protein phosphatase 4 regulatory subunit 1 OS=Homo sapiens GN=PPP4R1 PE=1 SV=1
FO/P	none	-0.608	0.548452	537.48	0.439	3	1	unresolved	---	----	A0A075B6P5;P06310	A0A075B6P5|KV228_HUMAN Immunoglobulin kappa variable 2-28 OS=Homo sapiens GN=IGKV2-28 PE=3 SV=1
FO/P	none	-0.848	0.545455	534.55	0.439	3	1	inferred	---	----	P15374	P15374|UCHL3_HUMAN Ubiquitin carboxyl-terminal hydrolase isozyme L3 OS=Homo sapiens GN=UCHL3 PE=1 SV=1
FO/P	none	-1.054	0.547453	536.5	0.439	2	1	inferred	---	----	Q15637	Q15637|SF01_HUMAN Splicing factor 1 OS=Homo sapiens GN=SF1 PE=1 SV=4
FO/P	none	-0.813	0.547453	536.5	0.439	3	2	inferred	---	----	P48163	P48163|MAOX_HUMAN NADP-dependent malic enzyme OS=Homo sapiens GN=ME1 PE=1 SV=1
FO/P	none	-0.676	0.544456	533.57	0.439	3	3	inferred	---	----	Q9P258	Q9P258|RCC2_HUMAN Protein RCC2 OS=Homo sapiens GN=RCC2 PE=1 SV=2
FO/P	none	0.434	0.55045	539.44	0.44	3	5	inferred	---	----	P08708	P08708|RS17_HUMAN 40S ribosomal protein S17 OS=Homo sapiens GN=RPS17 PE=1 SV=2
FO/P	none	1.009	0.553447	542.38	0.442	3	1	inferred	---	----	Q96DG6	Q96DG6|CMBL_HUMAN Carboxymethylenebutenolidase homolog OS=Homo sapiens GN=CMBL PE=1 SV=1
FO/P	none	-0.881	0.552448	541.4	0.442	3	1	inferred	---	----	P19838	P19838|NFKB1_HUMAN Nuclear factor NF-kappa-B p105 subunit OS=Homo sapiens GN=NFKB1 PE=1 SV=2
FO/P	none	1.503	0.557443	546.29	0.443	3	1	inferred	---	----	P25815	P25815|S100P_HUMAN Protein S100-P OS=Homo sapiens GN=S100P PE=1 SV=2
FO/P	none	-0.769	0.555445	544.34	0.443	3	1	inferred	---	----	P47989	P47989|XDH_HUMAN Xanthine dehydrogenase/oxidase OS=Homo sapiens GN=XDH PE=1 SV=4
FO/P	none	-0.932	0.556444	545.31	0.443	2	1	inferred	---	----	Q9UL15	Q9UL15|BAG5_HUMAN BAG family molecular chaperone regulator 5 OS=Homo sapiens GN=BAG5 PE=1 SV=1
FO/P	none	-0.665	0.555445	544.34	0.443	3	3	inferred	---	----	Q15942	Q15942|ZYX_HUMAN Zyxin OS=Homo sapiens GN=ZYX PE=1 SV=1
FO/P	none	0.535	0.557443	546.29	0.444	3	3	inferred	---	----	O95352	O95352|ATG7_HUMAN Ubiquitin-like modifier-activating enzyme ATG7 OS=Homo sapiens GN=ATG7 PE=1 SV=1
FO/P	none	-1.97	0.56044	549.23	0.444	3	3	inferred	---	----	Q9UBE0	Q9UBE0|SAE1_HUMAN SUMO-activating enzyme subunit 1 OS=Homo sapiens GN=SAE1 PE=1 SV=1
FO/P	none	-0.293	0.558442	547.27	0.444	3	21	inferred	---	----	P21333	P21333|FLNA_HUMAN Filamin-A OS=Homo sapiens GN=FLNA PE=1 SV=4
FO/P	none	-0.472	0.56044	549.23	0.445	3	2	inferred	---	----	B9A064	B9A064|IGLL5_HUMAN Immunoglobulin lambda-like polypeptide 5 OS=Homo sapiens GN=IGLL5 PE=2 SV=2
FO/P	none	-0.646	0.56044	549.23	0.445	3	2	inferred	---	----	P48739-3	P48739-3|PIPNB_HUMAN Isoform 3 of Phosphatidylinositol transfer protein beta isoform OS=Homo sapiens GN=PITPNB
FO/P	none	0.383	0.561439	550.21	0.445	3	6	inferred	---	----	Q15785	Q15785|TOM34_HUMAN Mitochondrial import receptor subunit TOM34 OS=Homo sapiens GN=TOMM34 PE=1 SV=2
FO/P	none	0.672	0.566434	555.1	0.447	3	1	inferred	---	----	Q9NT62	Q9NT62|ATG3_HUMAN Ubiquitin-like-conjugating enzyme ATG3 OS=Homo sapiens GN=ATG3 PE=1 SV=1
FO/P	none	-1.218	0.564436	553.15	0.447	2	1	unresolved	---	----	P00325;P00326	P00325|ADH1B_HUMAN Alcohol dehydrogenase 1B OS=Homo sapiens GN=ADH1B PE=1 SV=2
FO/P	none	1.978	0.566434	555.1	0.448	2	1	inferred	---	----	P02008	P02008|HBAZ_HUMAN Hemoglobin subunit zeta OS=Homo sapiens GN=HBZ PE=1 SV=2
FO/P	none	-0.704	0.566434	555.1	0.448	3	1	inferred	---	----	P02776	P02776|PLF4_HUMAN Platelet factor 4 OS=Homo sapiens GN=PF4 PE=1 SV=2
FO/P	none	0.462	0.567433	556.08	0.448	3	3	inferred	---	----	Q9UBQ0	Q9UBQ0|VPS29_HUMAN Vacuolar protein sorting-associated protein 29 OS=Homo sapiens GN=VPS29 PE=1 SV=1
FO/P	none	0.428	0.568432	557.06	0.448	3	3	inferred	---	----	P62241	P62241|RS8_HUMAN 40S ribosomal protein S8 OS=Homo sapiens GN=RPS8 PE=1 SV=2
FO/P	none	1.112	0.571429	560	0.45	2	1	inferred	---	----	Q8N335	Q8N335|GPD1L_HUMAN Glycerol-3-phosphate dehydrogenase 1-like protein OS=Homo sapiens GN=GPD1L PE=1 SV=1
FO/P	none	1.756	0.573427	561.96	0.451	2	1	inferred	---	----	Q06203	Q06203|PUR1_HUMAN Amidophosphoribosyltransferase OS=Homo sapiens GN=PPAT PE=1 SV=1
FO/P	none	0.858	0.574426	562.94	0.451	3	1	inferred	---	----	P46778	P46778|RL21_HUMAN 60S ribosomal protein L21 OS=Homo sapiens GN=RPL21 PE=1 SV=2
FO/P	none	-0.619	0.573427	561.96	0.451	3	2	inferred	---	----	Q9NQW7	Q9NQW7|XPP1_HUMAN Xaa-Pro aminopeptidase 1 OS=Homo sapiens GN=XPNPEP1 PE=1 SV=3
FO/P	none	-0.398	0.572428	560.98	0.451	3	4	inferred	---	----	P00492	P00492|HPRT_HUMAN Hypoxanthine-guanine phosphoribosyltransferase OS=Homo sapiens GN=HPRT1 PE=1 SV=2
FO/P	none	3.283	0.582418	570.77	0.453	3	1	inferred	---	----	Q96MW1	Q96MW1|CCD43_HUMAN Coiled-coil domain-containing protein 43 OS=Homo sapiens GN=CCDC43 PE=1 SV=2
FO/P	none	0.619	0.579421	567.83	0.453	3	1	inferred	---	----	P04632	P04632|CPNS1_HUMAN Calpain small subunit 1 OS=Homo sapiens GN=CAPNS1 PE=1 SV=1
FO/P	none	-0.64	0.583417	571.75	0.453	3	1	inferred	---	----	Q15102	Q15102|PA1B3_HUMAN Platelet-activating factor acetylhydrolase IB subunit gamma OS=Homo sapiens GN=PAFAH1B3 PE=1 SV=1
FO/P	none	1.85	0.581419	569.79	0.453	3	2	inferred	---	----	Q13618	Q13618|CUL3_HUMAN Cullin-3 OS=Homo sapiens GN=CUL3 PE=1 SV=2
FO/P	none	0.651	0.584416	572.73	0.453	3	2	inferred	---	----	P46109	P46109|CRKL_HUMAN Crk-like protein OS=Homo sapiens GN=CRKL PE=1 SV=1
FO/P	none	0.774	0.583417	571.75	0.453	3	3	inferred	---	----	Q9NQ79	Q9NQ79|CRAC1_HUMAN Cartilage acidic protein 1 OS=Homo sapiens GN=CRTAC1 PE=1 SV=2
FO/P	none	0.764	0.58042	568.81	0.453	3	3	inferred	---	----	Q13938	Q13938|CAYP1_HUMAN Calcyphosin OS=Homo sapiens GN=CAPS PE=1 SV=1
FO/P	none	-0.6	0.579421	567.83	0.453	3	4	inferred	---	----	P00325	P00325|ADH1B_HUMAN Alcohol dehydrogenase 1B OS=Homo sapiens GN=ADH1B PE=1 SV=2
FO/P	none	-0.425	0.58042	568.81	0.453	3	5	inferred	---	----	P05160	P05160|F13B_HUMAN Coagulation factor XIII B chain OS=Homo sapiens GN=F13B PE=1 SV=3
FO/P	none	2.823	0.579421	567.83	0.454	1	1	inferred	---	----	P05090	P05090|APOD_HUMAN Apolipoprotein D OS=Homo sapiens GN=APOD PE=1 SV=1
FO/P	none	0.758	0.586414	574.69	0.454	3	1	inferred	---	----	Q96GG9	Q96GG9|DCNL1_HUMAN DCN1-like protein 1 OS=Homo sapiens GN=DCUN1D1 PE=1 SV=1
FO/P	none	-0.719	0.585415	573.71	0.454	3	1	inferred	---	----	Q9UPY8	Q9UPY8|MARE3_HUMAN Microtubule-associated protein RP/EB family member 3 OS=Homo sapiens GN=MAPRE3 PE=1 SV=1
FO/P	none	0.591	0.579421	567.83	0.454	3	3	inferred	---	----	P29466	P29466|CASP1_HUMAN Caspase-1 OS=Homo sapiens GN=CASP1 PE=1 SV=1
FO/P	none	0.461	0.578422	566.85	0.454	3	3	inferred	---	----	P21281	P21281|VATB2_HUMAN V-type proton ATPase subunit B, brain isoform OS=Homo sapiens GN=ATP6V1B2 PE=1 SV=3
FO/P	none	-0.607	0.579421	567.83	0.454	3	3	inferred	---	----	Q9BUH6	Q9BUH6|PAXX_HUMAN Protein PAXX OS=Homo sapiens GN=PAXX PE=1 SV=2
FO/P	none	0.474	0.583417	571.75	0.454	3	5	inferred	---	----	Q9UNM6	Q9UNM6|PSD13_HUMAN 26S proteasome non-ATPase regulatory subunit 13 OS=Homo sapiens GN=PSMD13 PE=1 SV=2
FO/P	none	0.922	0.593407	581.54	0.458	2	1	inferred	---	----	P49903	P49903|SPS1_HUMAN Selenide, water dikinase 1 OS=Homo sapiens GN=SEPHS1 PE=1 SV=2
FO/P	none	0.651	0.593407	581.54	0.458	3	2	inferred	---	----	P05154	P05154|IPSP_HUMAN Plasma serine protease inhibitor OS=Homo sapiens GN=SERPINA5 PE=1 SV=3
FO/P	none	-0.63	0.594406	582.52	0.458	3	2	inferred	---	----	Q6IA69	Q6IA69|NADE_HUMAN Glutamine-dependent NAD(+) synthetase OS=Homo sapiens GN=NADSYN1 PE=1 SV=3
FO/P	none	-0.317	0.592408	580.56	0.458	3	8	inferred	---	----	Q9UBC9	Q9UBC9|SPRR3_HUMAN Small proline-rich protein 3 OS=Homo sapiens GN=SPRR3 PE=1 SV=2
FO/P	none	-0.577	0.596404	584.48	0.459	3	1	inferred	---	----	Q9H910	Q9H910|JUPI2_HUMAN Jupiter microtubule associated homolog 2 OS=Homo sapiens GN=JPT2 PE=1 SV=1
FO/P	none	-1.159	0.592408	580.56	0.459	3	1	inferred	---	----	Q5VW32	Q5VW32|BROX_HUMAN BRO1 domain-containing protein BROX OS=Homo sapiens GN=BROX PE=1 SV=1
FO/P	none	0.39	0.593407	581.54	0.459	3	4	inferred	---	----	Q15691	Q15691|MARE1_HUMAN Microtubule-associated protein RP/EB family member 1 OS=Homo sapiens GN=MAPRE1 PE=1 SV=3
FO/P	none	0.645	0.597403	585.45	0.46	3	1	inferred	---	----	P12821	P12821|ACE_HUMAN Angiotensin-converting enzyme OS=Homo sapiens GN=ACE PE=1 SV=1
FO/P	none	2.544	0.602398	590.35	0.462	1	1	inferred	---	----	Q86UD1	Q86UD1|OAF_HUMAN Out at first protein homolog OS=Homo sapiens GN=OAF PE=2 SV=1
FO/P	none	0.862	0.6004	588.39	0.462	3	1	inferred	---	----	Q07020	Q07020|RL18_HUMAN 60S ribosomal protein L18 OS=Homo sapiens GN=RPL18 PE=1 SV=2
FO/P	none	-0.53	0.603397	591.33	0.462	3	1	inferred	---	----	rev_Q709C8	Q709C8|VP13C_HUMAN reversed Vacuolar protein sorting-associated protein 13C OS=Homo sapiens GN=VPS13C PE=1 SV=1
FO/P	none	-1.24	0.602398	590.35	0.462	2	1	inferred	---	----	Q9Y5S9	Q9Y5S9|RBM8A_HUMAN RNA-binding protein 8A OS=Homo sapiens GN=RBM8A PE=1 SV=1
FO/P	none	-0.461	0.602398	590.35	0.462	3	2	unresolved	---	----	Q13153;Q13177	Q13153|PAK1_HUMAN Serine/threonine-protein kinase PAK 1 OS=Homo sapiens GN=PAK1 PE=1 SV=2
FO/P	none	0.474	0.601399	589.37	0.462	3	3	inferred	---	----	P01876	P01876|IGHA1_HUMAN Immunoglobulin heavy constant alpha 1 OS=Homo sapiens GN=IGHA1 PE=1 SV=2
FO/P	none	0.272	0.605395	593.29	0.462	3	11	inferred	---	----	P07384	P07384|CAN1_HUMAN Calpain-1 catalytic subunit OS=Homo sapiens GN=CAPN1 PE=1 SV=1
FO/P	none	-1.072	0.602398	590.35	0.463	2	1	inferred	---	----	P01034	P01034|CYTC_HUMAN Cystatin-C OS=Homo sapiens GN=CST3 PE=1 SV=1
FO/P	none	0.543	0.605395	593.29	0.463	3	2	inferred	---	----	Q99471	Q99471|PFD5_HUMAN Prefoldin subunit 5 OS=Homo sapiens GN=PFDN5 PE=1 SV=2
FO/P	none	-0.317	0.605395	593.29	0.463	3	8	inferred	---	----	P11216	P11216|PYGB_HUMAN Glycogen phosphorylase, brain form OS=Homo sapiens GN=PYGB PE=1 SV=5
FO/P	none	0.648	0.609391	597.2	0.464	3	1	inferred	---	----	O14933	O14933|UB2L6_HUMAN Ubiquitin/ISG15-conjugating enzyme E2 L6 OS=Homo sapiens GN=UBE2L6 PE=1 SV=4
FO/P	none	0.499	0.611389	599.16	0.464	3	2	inferred	---	----	Q9BT73	Q9BT73|PSMG3_HUMAN Proteasome assembly chaperone 3 OS=Homo sapiens GN=PSMG3 PE=1 SV=1
FO/P	none	0.398	0.608392	596.22	0.464	3	3	inferred	---	----	P09651	P09651|ROA1_HUMAN Heterogeneous nuclear ribonucleoprotein A1 OS=Homo sapiens GN=HNRNPA1 PE=1 SV=5
FO/P	none	-0.387	0.609391	597.2	0.464	3	3	inferred	---	----	Q9UKK9	Q9UKK9|NUDT5_HUMAN ADP-sugar pyrophosphatase OS=Homo sapiens GN=NUDT5 PE=1 SV=1
FO/P	none	0.305	0.61039	598.18	0.464	3	8	inferred	---	----	P34932	P34932|HSP74_HUMAN Heat shock 70 kDa protein 4 OS=Homo sapiens GN=HSPA4 PE=1 SV=4
FO/P	none	0.334	0.607393	595.24	0.464	3	9	inferred	---	----	P42224	P42224|STAT1_HUMAN Signal transducer and activator of transcription 1-alpha/beta OS=Homo sapiens GN=STAT1 PE=1 SV=2
FO/P	none	-1.099	0.614386	602.1	0.465	3	1	inferred	---	----	Q13642-4	Q13642-4|FHL1_HUMAN Isoform 4 of Four and a half LIM domains protein 1 OS=Homo sapiens GN=FHL1
FO/P	none	-0.474	0.615385	603.08	0.465	3	2	inferred	---	----	P50502	P50502|F10A1_HUMAN Hsc70-interacting protein OS=Homo sapiens GN=ST13 PE=1 SV=2
FO/P	none	-0.4	0.613387	601.12	0.465	3	3	inferred	---	----	Q07960	Q07960|RHG01_HUMAN Rho GTPase-activating protein 1 OS=Homo sapiens GN=ARHGAP1 PE=1 SV=1
FO/P	none	0.475	0.612388	600.14	0.465	3	4	inferred	---	----	P22626	P22626|ROA2_HUMAN Heterogeneous nuclear ribonucleoproteins A2/B1 OS=Homo sapiens GN=HNRNPA2B1 PE=1 SV=2
FO/P	none	-0.352	0.611389	599.16	0.465	3	5	inferred	---	----	P41091	P41091|IF2G_HUMAN Eukaryotic translation initiation factor 2 subunit 3 OS=Homo sapiens GN=EIF2S3 PE=1 SV=3
FO/P	none	0.68	0.614386	602.1	0.466	3	1	inferred	---	----	P15151	P15151|PVR_HUMAN Poliovirus receptor OS=Homo sapiens GN=PVR PE=1 SV=2
FO/P	none	0.535	0.617383	605.03	0.466	3	1	inferred	---	----	P62873	P62873|GBB1_HUMAN Guanine nucleotide-binding protein G(I)/G(S)/G(T) subunit beta-1 OS=Homo sapiens GN=GNB1 PE=1 SV=3
FO/P	none	0.321	0.615385	603.08	0.466	3	8	inferred	---	----	P11586	P11586|C1TC_HUMAN C-1-tetrahydrofolate synthase, cytoplasmic OS=Homo sapiens GN=MTHFD1 PE=1 SV=3
FO/P	none	-0.8	0.62038	607.97	0.468	3	1	inferred	---	----	P31947	P31947|1433S_HUMAN 14-3-3 protein sigma OS=Homo sapiens GN=SFN PE=1 SV=1
FO/P	none	0.637	0.619381	606.99	0.468	3	2	inferred	---	----	Q6XQN6	Q6XQN6|PNCB_HUMAN Nicotinate phosphoribosyltransferase OS=Homo sapiens GN=NAPRT PE=1 SV=2
FO/P	none	0.796	0.624376	611.89	0.47	2	1	inferred	---	----	Q13542	Q13542|4EBP2_HUMAN Eukaryotic translation initiation factor 4E-binding protein 2 OS=Homo sapiens GN=EIF4EBP2 PE=1 SV=1
FO/P	none	-0.873	0.625375	612.87	0.47	3	1	inferred	---	----	P07305	P07305|H10_HUMAN Histone H1.0 OS=Homo sapiens GN=H1F0 PE=1 SV=3
FO/P	none	0.81	0.627373	614.83	0.47	3	2	inferred	---	----	Q16401	Q16401|PSMD5_HUMAN 26S proteasome non-ATPase regulatory subunit 5 OS=Homo sapiens GN=PSMD5 PE=1 SV=3
FO/P	none	-0.459	0.626374	613.85	0.47	3	2	inferred	---	----	P51580	P51580|TPMT_HUMAN Thiopurine S-methyltransferase OS=Homo sapiens GN=TPMT PE=1 SV=1
FO/P	none	-0.544	0.625375	612.87	0.47	3	2	inferred	---	----	Q8IW45	Q8IW45|NNRD_HUMAN ATP-dependent (S)-NAD(P)H-hydrate dehydratase OS=Homo sapiens GN=NAXD PE=1 SV=1
FO/P	none	-0.358	0.623377	610.91	0.47	3	3	inferred	---	----	Q6EMK4	Q6EMK4|VASN_HUMAN Vasorin OS=Homo sapiens GN=VASN PE=1 SV=1
FO/P	none	-0.369	0.624376	611.89	0.47	3	7	inferred	---	----	P12259	P12259|FA5_HUMAN Coagulation factor V OS=Homo sapiens GN=F5 PE=1 SV=4
FO/P	none	0.59	0.629371	616.78	0.471	2	1	inferred	---	----	Q13243	Q13243|SRSF5_HUMAN Serine/arginine-rich splicing factor 5 OS=Homo sapiens GN=SRSF5 PE=1 SV=1
FO/P	none	-0.501	0.628372	615.8	0.471	3	3	inferred	---	----	Q9Y5X3	Q9Y5X3|SNX5_HUMAN Sorting nexin-5 OS=Homo sapiens GN=SNX5 PE=1 SV=1
FO/P	none	1.179	0.631369	618.74	0.472	3	1	inferred	---	----	P06132	P06132|DCUP_HUMAN Uroporphyrinogen decarboxylase OS=Homo sapiens GN=UROD PE=1 SV=2
FO/P	none	-0.455	0.631369	618.74	0.472	3	3	inferred	---	----	Q8NBS9	Q8NBS9|TXND5_HUMAN Thioredoxin domain-containing protein 5 OS=Homo sapiens GN=TXNDC5 PE=1 SV=2
FO/P	none	-0.64	0.636364	623.64	0.475	3	1	inferred	---	----	P35268	P35268|RL22_HUMAN 60S ribosomal protein L22 OS=Homo sapiens GN=RPL22 PE=1 SV=2
FO/P	none	-0.678	0.638362	625.59	0.476	3	1	inferred	---	----	P31949	P31949|S10AB_HUMAN Protein S100-A11 OS=Homo sapiens GN=S100A11 PE=1 SV=2
FO/P	none	-0.652	0.638362	625.59	0.476	3	2	inferred	---	----	P47755	P47755|CAZA2_HUMAN F-actin-capping protein subunit alpha-2 OS=Homo sapiens GN=CAPZA2 PE=1 SV=3
FO/P	none	1.359	0.642358	629.51	0.478	2	1	inferred	---	----	Q96EK6	Q96EK6|GNA1_HUMAN Glucosamine 6-phosphate N-acetyltransferase OS=Homo sapiens GN=GNPNAT1 PE=1 SV=1
FO/P	none	0.554	0.643357	630.49	0.478	3	1	inferred	---	----	Q9UMR2	Q9UMR2|DD19B_HUMAN ATP-dependent RNA helicase DDX19B OS=Homo sapiens GN=DDX19B PE=1 SV=1
FO/P	none	0.475	0.646354	633.43	0.478	3	1	inferred	---	----	Q53GD3	Q53GD3|CTL4_HUMAN Choline transporter-like protein 4 OS=Homo sapiens GN=SLC44A4 PE=1 SV=2
FO/P	none	0.459	0.642358	629.51	0.478	3	1	inferred	---	----	P20042	P20042|IF2B_HUMAN Eukaryotic translation initiation factor 2 subunit 2 OS=Homo sapiens GN=EIF2S2 PE=1 SV=2
FO/P	none	0.561	0.645355	632.45	0.478	3	2	inferred	---	----	Q5T4S7	Q5T4S7|UBR4_HUMAN E3 ubiquitin-protein ligase UBR4 OS=Homo sapiens GN=UBR4 PE=1 SV=1
FO/P	none	0.44	0.643357	630.49	0.478	3	2	inferred	---	----	Q9UJU6	Q9UJU6|DBNL_HUMAN Drebrin-like protein OS=Homo sapiens GN=DBNL PE=1 SV=1
FO/P	none	-0.504	0.645355	632.45	0.478	3	2	inferred	---	----	P35611	P35611|ADDA_HUMAN Alpha-adducin OS=Homo sapiens GN=ADD1 PE=1 SV=2
FO/P	none	-0.482	0.645355	632.45	0.478	3	3	inferred	---	----	P11226	P11226|MBL2_HUMAN Mannose-binding protein C OS=Homo sapiens GN=MBL2 PE=1 SV=2
FO/P	none	-0.47	0.647353	634.41	0.478	3	4	inferred	---	----	O14498	O14498|ISLR_HUMAN Immunoglobulin superfamily containing leucine-rich repeat protein OS=Homo sapiens GN=ISLR PE=2 SV=1
FO/P	none	-2.325	0.648352	635.38	0.479	1	1	inferred	---	----	P46937	P46937|YAP1_HUMAN Transcriptional coactivator YAP1 OS=Homo sapiens GN=YAP1 PE=1 SV=2
FO/P	none	-0.485	0.649351	636.36	0.479	3	2	inferred	---	----	P07954	P07954|FUMH_HUMAN Fumarate hydratase, mitochondrial OS=Homo sapiens GN=FH PE=1 SV=3
FO/P	none	0.301	0.645355	632.45	0.479	3	7	inferred	---	----	Q9ULA0	Q9ULA0|DNPEP_HUMAN Aspartyl aminopeptidase OS=Homo sapiens GN=DNPEP PE=1 SV=1
FO/P	none	-0.384	0.652348	639.3	0.481	3	3	inferred	---	----	P0DMV8	P0DMV8|HS71A_HUMAN Heat shock 70 kDa protein 1A OS=Homo sapiens GN=HSPA1A PE=1 SV=1
FO/P	none	1.592	0.654346	641.26	0.482	1	1	inferred	---	----	Q6P1N9	Q6P1N9|TATD1_HUMAN Putative deoxyribonuclease TATDN1 OS=Homo sapiens GN=TATDN1 PE=1 SV=2
FO/P	none	0.751	0.656344	643.22	0.483	3	1	inferred	---	----	Q6PKG0	Q6PKG0|LARP1_HUMAN La-related protein 1 OS=Homo sapiens GN=LARP1 PE=1 SV=2
FO/P	none	-1.264	0.656344	643.22	0.483	3	1	inferred	---	----	P20810-5	P20810-5|ICAL_HUMAN Isoform 5 of Calpastatin OS=Homo sapiens GN=CAST
FO/P	none	1.821	0.66034	647.13	0.485	1	1	inferred	---	----	P84098	P84098|RL19_HUMAN 60S ribosomal protein L19 OS=Homo sapiens GN=RPL19 PE=1 SV=1
FO/P	none	-0.389	0.663337	650.07	0.487	3	2	inferred	---	----	O75368	O75368|SH3L1_HUMAN SH3 domain-binding glutamic acid-rich-like protein OS=Homo sapiens GN=SH3BGRL PE=1 SV=1
FO/P	none	0.972	0.665335	652.03	0.488	2	1	inferred	---	----	P21810	P21810|PGS1_HUMAN Biglycan OS=Homo sapiens GN=BGN PE=1 SV=2
FO/P	none	0.429	0.666334	653.01	0.488	3	1	unresolved	---	----	P0DMV8;P34931	P0DMV8|HS71A_HUMAN Heat shock 70 kDa protein 1A OS=Homo sapiens GN=HSPA1A PE=1 SV=1
FO/P	none	2.322	0.666334	653.01	0.489	3	2	inferred	---	----	P09467	P09467|F16P1_HUMAN Fructose-1,6-bisphosphatase 1 OS=Homo sapiens GN=FBP1 PE=1 SV=5
FO/P	none	1.446	0.669331	655.94	0.49	2	1	inferred	---	----	Q9BV20	Q9BV20|MTNA_HUMAN Methylthioribose-1-phosphate isomerase OS=Homo sapiens GN=MRI1 PE=1 SV=1
FO/P	none	-0.502	0.67033	656.92	0.49	3	1	inferred	---	----	O94973	O94973|AP2A2_HUMAN AP-2 complex subunit alpha-2 OS=Homo sapiens GN=AP2A2 PE=1 SV=2
FO/P	none	-0.617	0.672328	658.88	0.49	3	1	inferred	---	----	P40306	P40306|PSB10_HUMAN Proteasome subunit beta type-10 OS=Homo sapiens GN=PSMB10 PE=1 SV=1
FO/P	none	-1.466	0.671329	657.9	0.49	2	1	inferred	---	----	Q7LG56	Q7LG56|RIR2B_HUMAN Ribonucleoside-diphosphate reductase subunit M2 B OS=Homo sapiens GN=RRM2B PE=1 SV=1
FO/P	none	0.356	0.671329	657.9	0.49	3	3	inferred	---	----	Q9H7C9	Q9H7C9|AAMDC_HUMAN Mth938 domain-containing protein OS=Homo sapiens GN=AAMDC PE=1 SV=1
FO/P	none	0.337	0.67033	656.92	0.49	3	4	inferred	---	----	Q9Y5P4	Q9Y5P4|C43BP_HUMAN Collagen type IV alpha-3-binding protein OS=Homo sapiens GN=COL4A3BP PE=1 SV=1
FO/P	none	-2.04	0.675325	661.82	0.491	1	1	inferred	---	----	A0MZ66	A0MZ66|SHOT1_HUMAN Shootin-1 OS=Homo sapiens GN=SHTN1 PE=1 SV=4
FO/P	none	0.334	0.67033	656.92	0.491	3	4	inferred	---	----	P09525	P09525|ANXA4_HUMAN Annexin A4 OS=Homo sapiens GN=ANXA4 PE=1 SV=4
FO/P	none	0.614	0.677323	663.78	0.492	2	1	unresolved	---	----	B4DPQ0;Q9NZP8	B4DPQ0|B4DPQ0_HUMAN Complement C1r subcomponent OS=Homo sapiens GN=C1R PE=1 SV=1
FO/P	none	0.489	0.675325	661.82	0.492	3	1	inferred	---	----	Q93052	Q93052|LPP_HUMAN Lipoma-preferred partner OS=Homo sapiens GN=LPP PE=1 SV=1
FO/P	none	-0.531	0.676324	662.8	0.492	3	1	inferred	---	----	P49356	P49356|FNTB_HUMAN Protein farnesyltransferase subunit beta OS=Homo sapiens GN=FNTB PE=1 SV=1
FO/P	none	-0.372	0.675325	661.82	0.492	3	2	inferred	---	----	Q13153	Q13153|PAK1_HUMAN Serine/threonine-protein kinase PAK 1 OS=Homo sapiens GN=PAK1 PE=1 SV=2
FO/P	none	1.222	0.679321	665.73	0.493	2	1	inferred	---	----	P28062	P28062|PSB8_HUMAN Proteasome subunit beta type-8 OS=Homo sapiens GN=PSMB8 PE=1 SV=3
FO/P	none	-2.212	0.681319	667.69	0.494	1	1	inferred	---	----	A0A0D9SG88	A0A0D9SG88|A0A0D9SG88_HUMAN Complement factor H OS=Homo sapiens GN=CFH PE=1 SV=1
FO/P	none	1.217	0.683317	669.65	0.495	2	1	inferred	---	----	P15291	P15291|B4GT1_HUMAN Beta-1,4-galactosyltransferase 1 OS=Homo sapiens GN=B4GALT1 PE=1 SV=5
FO/P	none	0.71	0.684316	670.63	0.496	3	1	inferred	---	----	Q9BXP5	Q9BXP5|SRRT_HUMAN Serrate RNA effector molecule homolog OS=Homo sapiens GN=SRRT PE=1 SV=1
FO/P	none	0.621	0.685315	671.61	0.496	3	1	inferred	---	----	P17931	P17931|LEG3_HUMAN Galectin-3 OS=Homo sapiens GN=LGALS3 PE=1 SV=5
FO/P	none	-0.47	0.688312	674.55	0.498	3	1	inferred	---	----	A0A075B7B8	A0A075B7B8|A0A075B7B8_HUMAN Immunoglobulin heavy variable 3/OR16-12 (non-functional) (Fragment) OS=Homo sapiens GN=IGHV3OR16-12 PE=1 SV=1
FO/P	none	-0.544	0.689311	675.52	0.498	3	1	inferred	---	----	Q9BQA1	Q9BQA1|MEP50_HUMAN Methylosome protein 50 OS=Homo sapiens GN=WDR77 PE=1 SV=1
FO/P	none	-0.489	0.691309	677.48	0.499	3	1	inferred	---	----	Q6JBY9	Q6JBY9|CPZIP_HUMAN CapZ-interacting protein OS=Homo sapiens GN=RCSD1 PE=1 SV=1
FO/P	none	-0.51	0.69031	676.5	0.499	3	1	inferred	---	----	P35637	P35637|FUS_HUMAN RNA-binding protein FUS OS=Homo sapiens GN=FUS PE=1 SV=1
FO/P	none	-0.521	0.692308	678.46	0.499	2	1	inferred	---	----	P17540	P17540|KCRS_HUMAN Creatine kinase S-type, mitochondrial OS=Homo sapiens GN=CKMT2 PE=1 SV=2
FO/P	none	0.417	0.693307	679.44	0.499	3	2	inferred	---	----	O75874	O75874|IDHC_HUMAN Isocitrate dehydrogenase [NADP] cytoplasmic OS=Homo sapiens GN=IDH1 PE=1 SV=2
FO/P	none	-0.496	0.692308	678.46	0.499	3	3	inferred	---	----	Q05707	Q05707|COEA1_HUMAN Collagen alpha-1(XIV) chain OS=Homo sapiens GN=COL14A1 PE=1 SV=3
FO/P	none	1.417	0.695305	681.4	0.5	2	1	inferred	---	----	P50995	P50995|ANX11_HUMAN Annexin A11 OS=Homo sapiens GN=ANXA11 PE=1 SV=1
FO/P	none	-0.719	0.696304	682.38	0.5	3	1	inferred	---	----	Q9BTE1	Q9BTE1|DCTN5_HUMAN Dynactin subunit 5 OS=Homo sapiens GN=DCTN5 PE=1 SV=1
FO/P	none	-0.637	0.697303	683.36	0.5	3	2	inferred	---	----	P23142	P23142|FBLN1_HUMAN Fibulin-1 OS=Homo sapiens GN=FBLN1 PE=1 SV=4
FO/P	none	0.246	0.695305	681.4	0.5	3	7	inferred	---	----	P35998	P35998|PRS7_HUMAN 26S proteasome regulatory subunit 7 OS=Homo sapiens GN=PSMC2 PE=1 SV=3
FO/P	none	1.754	0.699301	685.31	0.501	1	1	inferred	---	----	P55010	P55010|IF5_HUMAN Eukaryotic translation initiation factor 5 OS=Homo sapiens GN=EIF5 PE=1 SV=2
FO/P	none	1.356	0.698302	684.34	0.501	2	1	inferred	---	----	Q9UI10	Q9UI10|EI2BD_HUMAN Translation initiation factor eIF-2B subunit delta OS=Homo sapiens GN=EIF2B4 PE=1 SV=2
FO/P	none	0.967	0.701299	687.27	0.501	3	1	inferred	---	----	Q9H8Y8	Q9H8Y8|GORS2_HUMAN Golgi reassembly-stacking protein 2 OS=Homo sapiens GN=GORASP2 PE=1 SV=3
FO/P	none	0.617	0.702298	688.25	0.501	3	2	inferred	---	----	Q16204	Q16204|CCDC6_HUMAN Coiled-coil domain-containing protein 6 OS=Homo sapiens GN=CCDC6 PE=1 SV=2
FO/P	none	-0.412	0.699301	685.31	0.501	3	2	inferred	---	----	P55327-4	P55327-4|TPD52_HUMAN Isoform 4 of Tumor protein D52 OS=Homo sapiens GN=TPD52
FO/P	none	-0.559	0.7003	686.29	0.501	3	2	inferred	---	----	P40121	P40121|CAPG_HUMAN Macrophage-capping protein OS=Homo sapiens GN=CAPG PE=1 SV=2
FO/P	none	0.373	0.701299	687.27	0.501	3	3	inferred	---	----	Q15365	Q15365|PCBP1_HUMAN Poly(rC)-binding protein 1 OS=Homo sapiens GN=PCBP1 PE=1 SV=2
FO/P	none	-0.432	0.697303	683.36	0.501	3	4	inferred	---	----	O95757	O95757|HS74L_HUMAN Heat shock 70 kDa protein 4L OS=Homo sapiens GN=HSPA4L PE=1 SV=3
FO/P	none	0.235	0.701299	687.27	0.501	3	5	inferred	---	----	Q96FW1	Q96FW1|OTUB1_HUMAN Ubiquitin thioesterase OTUB1 OS=Homo sapiens GN=OTUB1 PE=1 SV=2
FO/P	none	-0.281	0.705295	691.19	0.502	3	5	unresolved	---	----	Q01518;Q01518-2	Q01518|CAP1_HUMAN Adenylyl cyclase-associated protein 1 OS=Homo sapiens GN=CAP1 PE=1 SV=5
FO/P	none	-0.794	0.705295	691.19	0.503	2	1	inferred	---	----	P06454	P06454|PTMA_HUMAN Prothymosin alpha OS=Homo sapiens GN=PTMA PE=1 SV=2
FO/P	none	0.626	0.709291	695.1	0.504	3	1	inferred	---	----	Q9H2J4	Q9H2J4|PDCL3_HUMAN Phosducin-like protein 3 OS=Homo sapiens GN=PDCL3 PE=1 SV=1
FO/P	none	0.474	0.708292	694.13	0.504	3	2	inferred	---	----	Q10567	Q10567|AP1B1_HUMAN AP-1 complex subunit beta-1 OS=Homo sapiens GN=AP1B1 PE=1 SV=2
FO/P	none	0.33	0.71029	696.08	0.505	3	4	inferred	---	----	P47756-2	P47756-2|CAPZB_HUMAN Isoform 2 of F-actin-capping protein subunit beta OS=Homo sapiens GN=CAPZB
FO/P	none	4.471	0.712288	698.04	0.506	2	1	inferred	---	----	O15372	O15372|EIF3H_HUMAN Eukaryotic translation initiation factor 3 subunit H OS=Homo sapiens GN=EIF3H PE=1 SV=1
FO/P	none	0.856	0.714286	700	0.507	3	1	inferred	---	----	O43633	O43633|CHM2A_HUMAN Charged multivesicular body protein 2a OS=Homo sapiens GN=CHMP2A PE=1 SV=1
FO/P	none	-0.394	0.716284	701.96	0.507	3	1	inferred	---	----	P59998	P59998|ARPC4_HUMAN Actin-related protein 2/3 complex subunit 4 OS=Homo sapiens GN=ARPC4 PE=1 SV=3
FO/P	none	0.295	0.714286	700	0.507	3	3	inferred	---	----	Q13838	Q13838|DX39B_HUMAN Spliceosome RNA helicase DDX39B OS=Homo sapiens GN=DDX39B PE=1 SV=1
FO/P	none	0.478	0.717283	702.94	0.508	3	2	inferred	---	----	P19525	P19525|E2AK2_HUMAN Interferon-induced, double-stranded RNA-activated protein kinase OS=Homo sapiens GN=EIF2AK2 PE=1 SV=2
FO/P	none	0.439	0.719281	704.9	0.508	3	2	inferred	---	----	O75800	O75800|ZMY10_HUMAN Zinc finger MYND domain-containing protein 10 OS=Homo sapiens GN=ZMYND10 PE=1 SV=2
FO/P	none	0.394	0.716284	701.96	0.508	3	2	inferred	---	----	P09496-2	P09496-2|CLCA_HUMAN Isoform Non-brain of Clathrin light chain A OS=Homo sapiens GN=CLTA
FO/P	none	-0.43	0.718282	703.92	0.508	3	3	inferred	---	----	O75436	O75436|VP26A_HUMAN Vacuolar protein sorting-associated protein 26A OS=Homo sapiens GN=VPS26A PE=1 SV=2
FO/P	none	0.611	0.721279	706.85	0.509	3	1	inferred	---	----	P62633	P62633|CNBP_HUMAN Cellular nucleic acid-binding protein OS=Homo sapiens GN=CNBP PE=1 SV=1
FO/P	none	0.423	0.726274	711.75	0.51	2	1	inferred	---	----	O75348	O75348|VATG1_HUMAN V-type proton ATPase subunit G 1 OS=Homo sapiens GN=ATP6V1G1 PE=1 SV=3
FO/P	none	-0.503	0.727273	712.73	0.51	2	1	inferred	---	----	O14558	O14558|HSPB6_HUMAN Heat shock protein beta-6 OS=Homo sapiens GN=HSPB6 PE=1 SV=2
FO/P	none	0.363	0.727273	712.73	0.51	3	2	inferred	---	----	Q53FA7	Q53FA7|QORX_HUMAN Quinone oxidoreductase PIG3 OS=Homo sapiens GN=TP53I3 PE=1 SV=2
FO/P	none	0.931	0.726274	711.75	0.511	1	1	inferred	---	----	O95825	O95825|QORL1_HUMAN Quinone oxidoreductase-like protein 1 OS=Homo sapiens GN=CRYZL1 PE=1 SV=2
FO/P	none	0.67	0.726274	711.75	0.511	1	1	inferred	---	----	Q14194	Q14194|DPYL1_HUMAN Dihydropyrimidinase-related protein 1 OS=Homo sapiens GN=CRMP1 PE=1 SV=1
FO/P	none	0.486	0.729271	714.69	0.511	2	1	inferred	---	----	Q15166	Q15166|PON3_HUMAN Serum paraoxonase/lactonase 3 OS=Homo sapiens GN=PON3 PE=1 SV=3
FO/P	none	0.597	0.727273	712.73	0.511	3	2	inferred	---	----	P53004	P53004|BIEA_HUMAN Biliverdin reductase A OS=Homo sapiens GN=BLVRA PE=1 SV=2
FO/P	none	0.491	0.725275	710.77	0.511	3	2	inferred	---	----	Q9Y696	Q9Y696|CLIC4_HUMAN Chloride intracellular channel protein 4 OS=Homo sapiens GN=CLIC4 PE=1 SV=4
FO/P	none	-0.49	0.726274	711.75	0.511	3	2	inferred	---	----	O00391	O00391|QSOX1_HUMAN Sulfhydryl oxidase 1 OS=Homo sapiens GN=QSOX1 PE=1 SV=3
FO/P	none	-0.243	0.73027	715.66	0.511	3	5	inferred	---	----	O00410	O00410|IPO5_HUMAN Importin-5 OS=Homo sapiens GN=IPO5 PE=1 SV=4
FO/P	none	0.179	0.725275	710.77	0.511	3	9	inferred	---	----	Q9NQ48	Q9NQ48|LZTL1_HUMAN Leucine zipper transcription factor-like protein 1 OS=Homo sapiens GN=LZTFL1 PE=1 SV=1
FO/P	none	-0.715	0.73027	715.66	0.511	3	10	inferred	---	----	P01009	P01009|A1AT_HUMAN Alpha-1-antitrypsin OS=Homo sapiens GN=SERPINA1 PE=1 SV=3
FO/P	none	0.359	0.725275	710.77	0.512	3	1	inferred	---	----	P49747	P49747|COMP_HUMAN Cartilage oligomeric matrix protein OS=Homo sapiens GN=COMP PE=1 SV=2
FO/P	none	0.257	0.735265	720.56	0.514	3	5	inferred	---	----	O94903	O94903|PLPHP_HUMAN Pyridoxal phosphate homeostasis protein OS=Homo sapiens GN=PLPBP PE=1 SV=1
FO/P	none	-1.066	0.739261	724.48	0.515	2	1	inferred	---	----	Q9NWY4	Q9NWY4|HPF1_HUMAN Histone PARylation factor 1 OS=Homo sapiens GN=HPF1 PE=1 SV=2
FO/P	none	-0.391	0.739261	724.48	0.515	3	2	inferred	---	----	P08709	P08709|FA7_HUMAN Coagulation factor VII OS=Homo sapiens GN=F7 PE=1 SV=1
FO/P	none	-0.31	0.737263	722.52	0.515	3	5	inferred	---	----	P30740	P30740|ILEU_HUMAN Leukocyte elastase inhibitor OS=Homo sapiens GN=SERPINB1 PE=1 SV=1
FO/P	none	-0.196	0.737263	722.52	0.515	3	8	inferred	---	----	Q96KP4	Q96KP4|CNDP2_HUMAN Cytosolic non-specific dipeptidase OS=Homo sapiens GN=CNDP2 PE=1 SV=2
FO/P	none	0.581	0.741259	726.43	0.516	3	1	inferred	---	----	P01824	P01824|HV439_HUMAN Immunoglobulin heavy variable 4-39 OS=Homo sapiens GN=IGHV4-39 PE=1 SV=2
FO/P	none	0.514	0.741259	726.43	0.516	3	2	inferred	---	----	O43684	O43684|BUB3_HUMAN Mitotic checkpoint protein BUB3 OS=Homo sapiens GN=BUB3 PE=1 SV=1
FO/P	none	0.257	0.742258	727.41	0.516	3	4	inferred	---	----	P04264	P04264|K2C1_HUMAN Keratin, type II cytoskeletal 1 OS=Homo sapiens GN=KRT1 PE=1 SV=6
FO/P	none	0.255	0.739261	724.48	0.516	3	6	inferred	---	----	Q14152	Q14152|EIF3A_HUMAN Eukaryotic translation initiation factor 3 subunit A OS=Homo sapiens GN=EIF3A PE=1 SV=1
FO/P	none	-0.315	0.745255	730.35	0.517	3	3	inferred	---	----	P25398	P25398|RS12_HUMAN 40S ribosomal protein S12 OS=Homo sapiens GN=RPS12 PE=1 SV=3
FO/P	none	-0.382	0.746254	731.33	0.518	3	1	inferred	---	----	P80217	P80217|IN35_HUMAN Interferon-induced 35 kDa protein OS=Homo sapiens GN=IFI35 PE=1 SV=5
FO/P	none	0.271	0.747253	732.31	0.518	3	3	inferred	---	----	P13807	P13807|GYS1_HUMAN Glycogen [starch] synthase, muscle OS=Homo sapiens GN=GYS1 PE=1 SV=2
FO/P	none	-0.256	0.745255	730.35	0.518	3	3	inferred	---	----	P07585	P07585|PGS2_HUMAN Decorin OS=Homo sapiens GN=DCN PE=1 SV=1
FO/P	none	0.344	0.751249	736.22	0.52	3	1	inferred	---	----	P15313	P15313|VATB1_HUMAN V-type proton ATPase subunit B, kidney isoform OS=Homo sapiens GN=ATP6V1B1 PE=1 SV=3
FO/P	none	0.209	0.751249	736.22	0.52	3	5	inferred	---	----	Q15631	Q15631|TSN_HUMAN Translin OS=Homo sapiens GN=TSN PE=1 SV=1
FO/P	none	0.739	0.753247	738.18	0.521	1	1	inferred	---	----	P63172	P63172|DYLT1_HUMAN Dynein light chain Tctex-type 1 OS=Homo sapiens GN=DYNLT1 PE=1 SV=1
FO/P	none	1.119	0.758242	743.08	0.522	1	1	inferred	---	----	P21589	P21589|5NTD_HUMAN 5'-nucleotidase OS=Homo sapiens GN=NT5E PE=1 SV=1
FO/P	none	0.415	0.758242	743.08	0.522	3	1	inferred	---	----	Q13596	Q13596|SNX1_HUMAN Sorting nexin-1 OS=Homo sapiens GN=SNX1 PE=1 SV=3
FO/P	none	0.414	0.756244	741.12	0.522	3	1	inferred	---	----	A0A075B6S5	A0A075B6S5|KV127_HUMAN Immunoglobulin kappa variable 1-27 OS=Homo sapiens GN=IGKV1-27 PE=3 SV=1
FO/P	none	0.458	0.755245	740.14	0.522	3	3	inferred	---	----	Q13561	Q13561|DCTN2_HUMAN Dynactin subunit 2 OS=Homo sapiens GN=DCTN2 PE=1 SV=4
FO/P	none	0.406	0.758242	743.08	0.523	3	1	inferred	---	----	Q8N142	Q8N142|PURA1_HUMAN Adenylosuccinate synthetase isozyme 1 OS=Homo sapiens GN=ADSSL1 PE=1 SV=1
FO/P	none	-0.357	0.758242	743.08	0.523	3	2	inferred	---	----	Q4G0F5	Q4G0F5|VP26B_HUMAN Vacuolar protein sorting-associated protein 26B OS=Homo sapiens GN=VPS26B PE=1 SV=2
FO/P	none	0.284	0.757243	742.1	0.523	3	3	inferred	---	----	Q96AG4	Q96AG4|LRC59_HUMAN Leucine-rich repeat-containing protein 59 OS=Homo sapiens GN=LRRC59 PE=1 SV=1
FO/P	none	-0.352	0.763237	747.97	0.525	3	1	inferred	---	----	P62857	P62857|RS28_HUMAN 40S ribosomal protein S28 OS=Homo sapiens GN=RPS28 PE=1 SV=1
FO/P	none	-0.339	0.763237	747.97	0.525	3	3	inferred	---	----	P14868	P14868|SYDC_HUMAN Aspartate--tRNA ligase, cytoplasmic OS=Homo sapiens GN=DARS PE=1 SV=2
FO/P	none	-0.25	0.766234	750.91	0.526	3	3	inferred	---	----	Q9Y570	Q9Y570|PPME1_HUMAN Protein phosphatase methylesterase 1 OS=Homo sapiens GN=PPME1 PE=1 SV=3
FO/P	none	0.5	0.767233	751.89	0.527	3	1	inferred	---	----	Q32MZ4-4	Q32MZ4-4|LRRF1_HUMAN Isoform 4 of Leucine-rich repeat flightless-interacting protein 1 OS=Homo sapiens GN=LRRFIP1
FO/P	none	0.418	0.77023	754.83	0.527	3	1	inferred	---	----	Q9Y3F4	Q9Y3F4|STRAP_HUMAN Serine-threonine kinase receptor-associated protein OS=Homo sapiens GN=STRAP PE=1 SV=1
FO/P	none	0.339	0.773227	757.76	0.528	3	1	inferred	---	----	Q9GZZ9	Q9GZZ9|UBA5_HUMAN Ubiquitin-like modifier-activating enzyme 5 OS=Homo sapiens GN=UBA5 PE=1 SV=1
FO/P	none	-0.294	0.773227	757.76	0.528	3	2	inferred	---	----	O14950	O14950|ML12B_HUMAN Myosin regulatory light chain 12B OS=Homo sapiens GN=MYL12B PE=1 SV=2
FO/P	none	-0.379	0.77023	754.83	0.528	3	2	inferred	---	----	P54577	P54577|SYYC_HUMAN Tyrosine--tRNA ligase, cytoplasmic OS=Homo sapiens GN=YARS PE=1 SV=4
FO/P	none	0.231	0.769231	753.85	0.528	3	5	inferred	---	----	Q15181	Q15181|IPYR_HUMAN Inorganic pyrophosphatase OS=Homo sapiens GN=PPA1 PE=1 SV=2
FO/P	none	0.354	0.773227	757.76	0.529	3	2	inferred	---	----	Q9UI12	Q9UI12|VATH_HUMAN V-type proton ATPase subunit H OS=Homo sapiens GN=ATP6V1H PE=1 SV=1
FO/P	none	-0.354	0.773227	757.76	0.529	3	2	inferred	---	----	P49458	P49458|SRP09_HUMAN Signal recognition particle 9 kDa protein OS=Homo sapiens GN=SRP9 PE=1 SV=2
FO/P	none	0.297	0.777223	761.68	0.53	3	1	inferred	---	----	O00244	O00244|ATOX1_HUMAN Copper transport protein ATOX1 OS=Homo sapiens GN=ATOX1 PE=1 SV=1
FO/P	none	0.332	0.778222	762.66	0.531	3	1	inferred	---	----	Q9UKG1	Q9UKG1|DP13A_HUMAN DCC-interacting protein 13-alpha OS=Homo sapiens GN=APPL1 PE=1 SV=1
FO/P	none	-0.323	0.779221	763.64	0.531	3	3	inferred	---	----	P12004	P12004|PCNA_HUMAN Proliferating cell nuclear antigen OS=Homo sapiens GN=PCNA PE=1 SV=1
FO/P	none	-0.366	0.782218	766.57	0.533	3	1	inferred	---	----	Q9Y5X1	Q9Y5X1|SNX9_HUMAN Sorting nexin-9 OS=Homo sapiens GN=SNX9 PE=1 SV=1
FO/P	none	0.305	0.787213	771.47	0.536	3	1	inferred	---	----	P49354	P49354|FNTA_HUMAN Protein farnesyltransferase/geranylgeranyltransferase type-1 subunit alpha OS=Homo sapiens GN=FNTA PE=1 SV=1
FO/P	none	-0.24	0.79021	774.41	0.536	3	1	inferred	---	----	P0DOY2	P0DOY2|IGLC2_HUMAN Immunoglobulin lambda constant 2 OS=Homo sapiens GN=IGLC2 PE=1 SV=1
FO/P	none	-0.937	0.788212	772.45	0.536	2	1	inferred	---	----	P13929	P13929|ENOB_HUMAN Beta-enolase OS=Homo sapiens GN=ENO3 PE=1 SV=5
FO/P	none	0.282	0.791209	775.38	0.536	3	2	inferred	---	----	P51452	P51452|DUS3_HUMAN Dual specificity protein phosphatase 3 OS=Homo sapiens GN=DUSP3 PE=1 SV=1
FO/P	none	0.24	0.789211	773.43	0.536	3	2	inferred	---	----	P35241	P35241|RADI_HUMAN Radixin OS=Homo sapiens GN=RDX PE=1 SV=1
FO/P	none	-0.276	0.789211	773.43	0.536	3	3	inferred	---	----	P18077	P18077|RL35A_HUMAN 60S ribosomal protein L35a OS=Homo sapiens GN=RPL35A PE=1 SV=2
FO/P	none	0.562	0.791209	775.38	0.537	3	1	inferred	---	----	Q9Y3U8	Q9Y3U8|RL36_HUMAN 60S ribosomal protein L36 OS=Homo sapiens GN=RPL36 PE=1 SV=3
FO/P	none	-0.275	0.793207	777.34	0.537	3	1	inferred	---	----	P21926	P21926|CD9_HUMAN CD9 antigen OS=Homo sapiens GN=CD9 PE=1 SV=4
FO/P	none	-1.005	0.793207	777.34	0.537	1	1	inferred	---	----	Q7L9L4	Q7L9L4|MOB1B_HUMAN MOB kinase activator 1B OS=Homo sapiens GN=MOB1B PE=1 SV=3
FO/P	none	0.49	0.796204	780.28	0.538	3	1	inferred	---	----	Q9H2G2	Q9H2G2|SLK_HUMAN STE20-like serine/threonine-protein kinase OS=Homo sapiens GN=SLK PE=1 SV=1
FO/P	none	0.414	0.796204	780.28	0.538	3	1	inferred	---	----	P61586	P61586|RHOA_HUMAN Transforming protein RhoA OS=Homo sapiens GN=RHOA PE=1 SV=1
FO/P	none	0.337	0.797203	781.26	0.538	3	1	inferred	---	----	Q7Z4S6	Q7Z4S6|KI21A_HUMAN Kinesin-like protein KIF21A OS=Homo sapiens GN=KIF21A PE=1 SV=2
FO/P	none	-0.868	0.796204	780.28	0.538	2	1	unresolved	---	----	H7BYY1;P06753-2;P67936;P67936-2	H7BYY1|H7BYY1_HUMAN Tropomyosin 1 (Alpha), isoform CRA_m OS=Homo sapiens GN=TPM1 PE=1 SV=1
FO/P	none	-0.216	0.798202	782.24	0.538	3	5	inferred	---	----	Q02878	Q02878|RL6_HUMAN 60S ribosomal protein L6 OS=Homo sapiens GN=RPL6 PE=1 SV=3
FO/P	none	0.878	0.799201	783.22	0.539	2	1	inferred	---	----	P22532	P22532|SPR2D_HUMAN Small proline-rich protein 2D OS=Homo sapiens GN=SPRR2D PE=2 SV=2
FO/P	none	0.417	0.802198	786.15	0.539	3	1	inferred	---	----	G3V4T6	G3V4T6|G3V4T6_HUMAN Maleylacetoacetate isomerase OS=Homo sapiens GN=GSTZ1 PE=1 SV=1
FO/P	none	0.302	0.801199	785.17	0.539	3	1	inferred	---	----	Q13155	Q13155|AIMP2_HUMAN Aminoacyl tRNA synthase complex-interacting multifunctional protein 2 OS=Homo sapiens GN=AIMP2 PE=1 SV=2
FO/P	none	-0.303	0.802198	786.15	0.539	3	1	inferred	---	----	P06703	P06703|S10A6_HUMAN Protein S100-A6 OS=Homo sapiens GN=S100A6 PE=1 SV=1
FO/P	none	0.703	0.801199	785.17	0.54	2	1	inferred	---	----	O14786	O14786|NRP1_HUMAN Neuropilin-1 OS=Homo sapiens GN=NRP1 PE=1 SV=3
FO/P	none	0.236	0.805195	789.09	0.54	3	1	inferred	---	----	O00533	O00533|NCHL1_HUMAN Neural cell adhesion molecule L1-like protein OS=Homo sapiens GN=CHL1 PE=1 SV=4
FO/P	none	-0.595	0.802198	786.15	0.54	3	1	inferred	---	----	Q14738	Q14738|2A5D_HUMAN Serine/threonine-protein phosphatase 2A 56 kDa regulatory subunit delta isoform OS=Homo sapiens GN=PPP2R5D PE=1 SV=1
FO/P	none	0.376	0.806194	790.07	0.541	3	1	inferred	---	----	Q92530	Q92530|PSMF1_HUMAN Proteasome inhibitor PI31 subunit OS=Homo sapiens GN=PSMF1 PE=1 SV=2
FO/P	none	0.221	0.808192	792.03	0.541	3	2	inferred	---	----	P30044-2	P30044-2|PRDX5_HUMAN Isoform Cytoplasmic+peroxisomal of Peroxiredoxin-5, mitochondrial OS=Homo sapiens GN=PRDX5
FO/P	none	0.807	0.811189	794.97	0.542	2	1	inferred	---	----	Q6EEV4	Q6EEV4|GL1AD_HUMAN DNA-directed RNA polymerase II subunit GRINL1A, isoforms 4/5 OS=Homo sapiens GN=POLR2M PE=1 SV=1
FO/P	none	-0.753	0.808192	792.03	0.542	2	1	inferred	---	----	P04745	P04745|AMY1_HUMAN Alpha-amylase 1 OS=Homo sapiens GN=AMY1A PE=1 SV=2
FO/P	none	-1.053	0.81019	793.99	0.542	1	1	inferred	---	----	Q86TU7	Q86TU7|SETD3_HUMAN Histone-lysine N-methyltransferase setd3 OS=Homo sapiens GN=SETD3 PE=1 SV=1
FO/P	none	-0.216	0.809191	793.01	0.542	3	2	inferred	---	----	P49321	P49321|NASP_HUMAN Nuclear autoantigenic sperm protein OS=Homo sapiens GN=NASP PE=1 SV=2
FO/P	none	0.229	0.816184	799.86	0.544	3	1	inferred	---	----	rev_Q9BYN8	Q9BYN8|RT26_HUMAN reversed 28S ribosomal protein S26, mitochondrial OS=Homo sapiens GN=MRPS26 PE=1 SV=1
FO/P	none	-0.328	0.816184	799.86	0.544	3	1	inferred	---	----	Q13822	Q13822|ENPP2_HUMAN Ectonucleotide pyrophosphatase/phosphodiesterase family member 2 OS=Homo sapiens GN=ENPP2 PE=1 SV=3
FO/P	none	-0.379	0.816184	799.86	0.544	1	1	inferred	---	----	Q6PCE3	Q6PCE3|PGM2L_HUMAN Glucose 1,6-bisphosphate synthase OS=Homo sapiens GN=PGM2L1 PE=1 SV=3
FO/P	none	-0.178	0.815185	798.88	0.544	3	3	inferred	---	----	O14980	O14980|XPO1_HUMAN Exportin-1 OS=Homo sapiens GN=XPO1 PE=1 SV=1
FO/P	none	0.537	0.82018	803.78	0.545	3	1	inferred	---	----	P07602	P07602|SAP_HUMAN Prosaposin OS=Homo sapiens GN=PSAP PE=1 SV=2
FO/P	none	0.364	0.818182	801.82	0.545	3	1	inferred	---	----	Q9H773	Q9H773|DCTP1_HUMAN dCTP pyrophosphatase 1 OS=Homo sapiens GN=DCTPP1 PE=1 SV=1
FO/P	none	0.341	0.819181	802.8	0.545	3	1	inferred	---	----	P53999	P53999|TCP4_HUMAN Activated RNA polymerase II transcriptional coactivator p15 OS=Homo sapiens GN=SUB1 PE=1 SV=3
FO/P	none	0.311	0.821179	804.76	0.545	3	1	inferred	---	----	Q8N8I0	Q8N8I0|SAM12_HUMAN Sterile alpha motif domain-containing protein 12 OS=Homo sapiens GN=SAMD12 PE=2 SV=2
FO/P	none	0.216	0.822178	805.73	0.545	3	2	inferred	---	----	P62979	P62979|RS27A_HUMAN Ubiquitin-40S ribosomal protein S27a OS=Homo sapiens GN=RPS27A PE=1 SV=2
FO/P	none	0.208	0.821179	804.76	0.545	3	2	inferred	---	----	P52565	P52565|GDIR1_HUMAN Rho GDP-dissociation inhibitor 1 OS=Homo sapiens GN=ARHGDIA PE=1 SV=3
FO/P	none	-0.473	0.815185	798.88	0.545	3	2	unresolved	---	----	P22532;P35326	P22532|SPR2D_HUMAN Small proline-rich protein 2D OS=Homo sapiens GN=SPRR2D PE=2 SV=2
FO/P	none	0.828	0.821179	804.76	0.546	2	1	inferred	---	----	P62879	P62879|GBB2_HUMAN Guanine nucleotide-binding protein G(I)/G(S)/G(T) subunit beta-2 OS=Homo sapiens GN=GNB2 PE=1 SV=3
FO/P	none	0.278	0.829171	812.59	0.547	3	1	inferred	---	----	P99999	P99999|CYC_HUMAN Cytochrome c OS=Homo sapiens GN=CYCS PE=1 SV=2
FO/P	none	0.212	0.827173	810.63	0.547	3	1	inferred	---	----	Q96AZ6	Q96AZ6|ISG20_HUMAN Interferon-stimulated gene 20 kDa protein OS=Homo sapiens GN=ISG20 PE=1 SV=2
FO/P	none	-0.533	0.828172	811.61	0.547	1	1	inferred	---	----	P09661	P09661|RU2A_HUMAN U2 small nuclear ribonucleoprotein A' OS=Homo sapiens GN=SNRPA1 PE=1 SV=2
FO/P	none	-0.245	0.825175	808.67	0.547	3	2	inferred	---	----	Q13630	Q13630|FCL_HUMAN GDP-L-fucose synthase OS=Homo sapiens GN=TSTA3 PE=1 SV=1
FO/P	none	0.503	0.829171	812.59	0.548	3	1	inferred	---	----	P27708	P27708|PYR1_HUMAN CAD protein OS=Homo sapiens GN=CAD PE=1 SV=3
FO/P	none	0.336	0.827173	810.63	0.548	2	1	inferred	---	----	Q9Y6Z7	Q9Y6Z7|COL10_HUMAN Collectin-10 OS=Homo sapiens GN=COLEC10 PE=1 SV=2
FO/P	none	-0.279	0.831169	814.55	0.548	3	1	unresolved	---	----	P01857;P01859;P01860;P01861	P01857|IGHG1_HUMAN Immunoglobulin heavy constant gamma 1 OS=Homo sapiens GN=IGHG1 PE=1 SV=1
FO/P	none	-0.244	0.828172	811.61	0.548	3	2	inferred	---	----	P62249	P62249|RS16_HUMAN 40S ribosomal protein S16 OS=Homo sapiens GN=RPS16 PE=1 SV=2
FO/P	none	0.218	0.833167	816.5	0.549	3	4	inferred	---	----	Q5TFE4	Q5TFE4|NT5D1_HUMAN 5'-nucleotidase domain-containing protein 1 OS=Homo sapiens GN=NT5DC1 PE=1 SV=1
FO/P	none	0.377	0.837163	820.42	0.551	3	1	inferred	---	----	Q9BV86	Q9BV86|NTM1A_HUMAN N-terminal Xaa-Pro-Lys N-methyltransferase 1 OS=Homo sapiens GN=NTMT1 PE=1 SV=3
FO/P	none	-0.292	0.837163	820.42	0.551	3	1	inferred	---	----	Q9C0B1	Q9C0B1|FTO_HUMAN Alpha-ketoglutarate-dependent dioxygenase FTO OS=Homo sapiens GN=FTO PE=1 SV=3
FO/P	none	-0.308	0.838162	821.4	0.551	3	2	inferred	---	----	P52597	P52597|HNRPF_HUMAN Heterogeneous nuclear ribonucleoprotein F OS=Homo sapiens GN=HNRNPF PE=1 SV=3
FO/P	none	0.214	0.842158	825.31	0.553	3	1	inferred	---	----	Q99436	Q99436|PSB7_HUMAN Proteasome subunit beta type-7 OS=Homo sapiens GN=PSMB7 PE=1 SV=1
FO/P	none	0.144	0.841159	824.34	0.553	3	5	inferred	---	----	P17174	P17174|AATC_HUMAN Aspartate aminotransferase, cytoplasmic OS=Homo sapiens GN=GOT1 PE=1 SV=3
FO/P	none	-0.16	0.847153	830.21	0.556	3	3	inferred	---	----	P07339	P07339|CATD_HUMAN Cathepsin D OS=Homo sapiens GN=CTSD PE=1 SV=1
FO/P	none	-0.105	0.847153	830.21	0.556	3	7	inferred	---	----	P62917	P62917|RL8_HUMAN 60S ribosomal protein L8 OS=Homo sapiens GN=RPL8 PE=1 SV=2
FO/P	none	-0.189	0.85015	833.15	0.557	3	1	inferred	---	----	P62854	P62854|RS26_HUMAN 40S ribosomal protein S26 OS=Homo sapiens GN=RPS26 PE=1 SV=3
FO/P	none	0.354	0.854146	837.06	0.559	3	1	inferred	---	----	P04080	P04080|CYTB_HUMAN Cystatin-B OS=Homo sapiens GN=CSTB PE=1 SV=2
FO/P	none	0.35	0.853147	836.08	0.559	3	1	inferred	---	----	Q9Y3I0	Q9Y3I0|RTCB_HUMAN tRNA-splicing ligase RtcB homolog OS=Homo sapiens GN=RTCB PE=1 SV=1
FO/P	none	0.263	0.853147	836.08	0.559	2	1	inferred	---	----	O14964	O14964|HGS_HUMAN Hepatocyte growth factor-regulated tyrosine kinase substrate OS=Homo sapiens GN=HGS PE=1 SV=1
FO/P	none	0.222	0.855145	838.04	0.559	3	1	inferred	---	----	O00534	O00534|VMA5A_HUMAN von Willebrand factor A domain-containing protein 5A OS=Homo sapiens GN=VWA5A PE=2 SV=2
FO/P	none	0.146	0.855145	838.04	0.559	3	6	inferred	---	----	Q08211	Q08211|DHX9_HUMAN ATP-dependent RNA helicase A OS=Homo sapiens GN=DHX9 PE=1 SV=4
FO/P	none	0.462	0.857143	840	0.56	2	1	unresolved	---	----	O95757;P34932	O95757|HS74L_HUMAN Heat shock 70 kDa protein 4L OS=Homo sapiens GN=HSPA4L PE=1 SV=3
FO/P	none	0.214	0.865135	847.83	0.562	2	1	inferred	---	----	P22528	P22528|SPR1B_HUMAN Cornifin-B OS=Homo sapiens GN=SPRR1B PE=1 SV=2
FO/P	none	-0.673	0.866134	848.81	0.562	1	1	inferred	---	----	P05062	P05062|ALDOB_HUMAN Fructose-bisphosphate aldolase B OS=Homo sapiens GN=ALDOB PE=1 SV=2
FO/P	none	-0.93	0.866134	848.81	0.562	1	1	unresolved	---	----	P63010;Q10567	P63010|AP2B1_HUMAN AP-2 complex subunit beta OS=Homo sapiens GN=AP2B1 PE=1 SV=1
FO/P	none	-1.427	0.863137	845.87	0.562	2	1	inferred	---	----	Q13557	Q13557|KCC2D_HUMAN Calcium/calmodulin-dependent protein kinase type II subunit delta OS=Homo sapiens GN=CAMK2D PE=1 SV=3
FO/P	none	-0.149	0.87013	852.73	0.562	3	4	inferred	---	----	P29373	P29373|RABP2_HUMAN Cellular retinoic acid-binding protein 2 OS=Homo sapiens GN=CRABP2 PE=1 SV=2
FO/P	none	-0.099	0.861139	843.92	0.562	3	12	inferred	---	----	P29144	P29144|TPP2_HUMAN Tripeptidyl-peptidase 2 OS=Homo sapiens GN=TPP2 PE=1 SV=4
FO/P	none	0.239	0.869131	851.75	0.563	3	1	inferred	---	----	P09012	P09012|SNRPA_HUMAN U1 small nuclear ribonucleoprotein A OS=Homo sapiens GN=SNRPA PE=1 SV=3
FO/P	none	-0.187	0.874126	856.64	0.563	3	1	inferred	---	----	P39060	P39060|COIA1_HUMAN Collagen alpha-1(XVIII) chain OS=Homo sapiens GN=COL18A1 PE=1 SV=5
FO/P	none	-0.214	0.865135	847.83	0.563	3	1	inferred	---	----	O00442	O00442|RTCA_HUMAN RNA 3'-terminal phosphate cyclase OS=Homo sapiens GN=RTCA PE=1 SV=1
FO/P	none	-0.228	0.87013	852.73	0.563	3	1	inferred	---	----	Q8WYA0	Q8WYA0|IFT81_HUMAN Intraflagellar transport protein 81 homolog OS=Homo sapiens GN=IFT81 PE=1 SV=1
FO/P	none	-0.337	0.872128	854.69	0.563	3	1	inferred	---	----	Q9H0U4	Q9H0U4|RAB1B_HUMAN Ras-related protein Rab-1B OS=Homo sapiens GN=RAB1B PE=1 SV=1
FO/P	none	-0.454	0.87013	852.73	0.563	3	1	inferred	---	----	O75312	O75312|ZPR1_HUMAN Zinc finger protein ZPR1 OS=Homo sapiens GN=ZPR1 PE=1 SV=1
FO/P	none	-0.819	0.869131	851.75	0.563	1	1	inferred	---	----	Q8N1V2	Q8N1V2|CFA52_HUMAN Cilia- and flagella-associated protein 52 OS=Homo sapiens GN=CFAP52 PE=1 SV=3
FO/P	none	0.184	0.864136	846.85	0.563	3	2	inferred	---	----	Q13057	Q13057|COASY_HUMAN Bifunctional coenzyme A synthase OS=Homo sapiens GN=COASY PE=1 SV=4
FO/P	none	-0.152	0.863137	845.87	0.563	3	2	inferred	---	----	O14907	O14907|TX1B3_HUMAN Tax1-binding protein 3 OS=Homo sapiens GN=TAX1BP3 PE=1 SV=2
FO/P	none	-0.168	0.873127	855.66	0.563	3	2	inferred	---	----	Q96FV0	Q96FV0|LRC46_HUMAN Leucine-rich repeat-containing protein 46 OS=Homo sapiens GN=LRRC46 PE=2 SV=1
FO/P	none	-0.213	0.872128	854.69	0.563	3	2	inferred	---	----	O75822	O75822|EIF3J_HUMAN Eukaryotic translation initiation factor 3 subunit J OS=Homo sapiens GN=EIF3J PE=1 SV=2
FO/P	none	0.155	0.871129	853.71	0.563	3	3	inferred	---	----	P13797	P13797|PLST_HUMAN Plastin-3 OS=Homo sapiens GN=PLS3 PE=1 SV=4
FO/P	none	0.149	0.865135	847.83	0.563	3	3	inferred	---	----	Q9UBT2	Q9UBT2|SAE2_HUMAN SUMO-activating enzyme subunit 2 OS=Homo sapiens GN=UBA2 PE=1 SV=2
FO/P	none	0.305	0.876124	858.6	0.564	3	1	inferred	---	----	Q01469	Q01469|FABP5_HUMAN Fatty acid-binding protein, epidermal OS=Homo sapiens GN=FABP5 PE=1 SV=3
FO/P	none	-0.244	0.869131	851.75	0.564	3	2	inferred	---	----	O43583	O43583|DENR_HUMAN Density-regulated protein OS=Homo sapiens GN=DENR PE=1 SV=2
FO/P	none	0.392	0.879121	861.54	0.565	3	1	inferred	---	----	P35659	P35659|DEK_HUMAN Protein DEK OS=Homo sapiens GN=DEK PE=1 SV=1
FO/P	none	0.202	0.881119	863.5	0.565	3	2	inferred	---	----	Q92623	Q92623|TTC9A_HUMAN Tetratricopeptide repeat protein 9A OS=Homo sapiens GN=TTC9 PE=1 SV=3
FO/P	none	-0.149	0.879121	861.54	0.565	3	2	inferred	---	----	P21266	P21266|GSTM3_HUMAN Glutathione S-transferase Mu 3 OS=Homo sapiens GN=GSTM3 PE=1 SV=3
FO/P	none	-0.2	0.878122	860.56	0.565	3	5	inferred	---	----	P24821	P24821|TENA_HUMAN Tenascin OS=Homo sapiens GN=TNC PE=1 SV=3
FO/P	none	0.31	0.882118	864.48	0.566	3	1	inferred	---	----	Q9UNF0	Q9UNF0|PACN2_HUMAN Protein kinase C and casein kinase substrate in neurons protein 2 OS=Homo sapiens GN=PACSIN2 PE=1 SV=2
FO/P	none	0.283	0.884116	866.43	0.566	3	1	inferred	---	----	Q08209	Q08209|PP2BA_HUMAN Serine/threonine-protein phosphatase 2B catalytic subunit alpha isoform OS=Homo sapiens GN=PPP3CA PE=1 SV=1
FO/P	none	0.188	0.881119	863.5	0.566	3	1	unresolved	---	----	P24666;P24666-2	P24666|PPAC_HUMAN Low molecular weight phosphotyrosine protein phosphatase OS=Homo sapiens GN=ACP1 PE=1 SV=3
FO/P	none	0.135	0.887113	869.37	0.567	3	3	inferred	---	----	P49720	P49720|PSB3_HUMAN Proteasome subunit beta type-3 OS=Homo sapiens GN=PSMB3 PE=1 SV=2
FO/P	none	-0.125	0.888112	870.35	0.567	3	3	inferred	---	----	P26640	P26640|SYVC_HUMAN Valine--tRNA ligase OS=Homo sapiens GN=VARS PE=1 SV=4
FO/P	none	-0.128	0.886114	868.39	0.567	3	3	unresolved	---	----	O75369;P21333	O75369|FLNB_HUMAN Filamin-B OS=Homo sapiens GN=FLNB PE=1 SV=2
FO/P	none	-0.147	0.89011	872.31	0.568	3	1	inferred	---	----	P36543	P36543|VATE1_HUMAN V-type proton ATPase subunit E 1 OS=Homo sapiens GN=ATP6V1E1 PE=1 SV=1
FO/P	none	-0.297	0.89011	872.31	0.568	2	1	inferred	---	----	P0C870	P0C870|JMJD7_HUMAN JmjC domain-containing protein 7 OS=Homo sapiens GN=JMJD7 PE=1 SV=1
FO/P	none	0.193	0.888112	870.35	0.568	3	2	inferred	---	----	P13693	P13693|TCTP_HUMAN Translationally-controlled tumor protein OS=Homo sapiens GN=TPT1 PE=1 SV=1
FO/P	none	0.138	0.889111	871.33	0.568	3	2	inferred	---	----	Q8IXM2	Q8IXM2|BAP18_HUMAN Chromatin complexes subunit BAP18 OS=Homo sapiens GN=BAP18 PE=1 SV=1
FO/P	none	-0.183	0.893107	875.24	0.569	3	1	inferred	---	----	Q9UKA9	Q9UKA9|PTBP2_HUMAN Polypyrimidine tract-binding protein 2 OS=Homo sapiens GN=PTBP2 PE=1 SV=1
FO/P	none	-0.149	0.894106	876.22	0.569	3	2	unresolved	---	----	P04899;P08754	P04899|GNAI2_HUMAN Guanine nucleotide-binding protein G(i) subunit alpha-2 OS=Homo sapiens GN=GNAI2 PE=1 SV=3
FO/P	none	0.195	0.898102	880.14	0.57	2	1	inferred	---	----	Q9UPU5	Q9UPU5|UBP24_HUMAN Ubiquitin carboxyl-terminal hydrolase 24 OS=Homo sapiens GN=USP24 PE=1 SV=3
FO/P	none	-0.144	0.898102	880.14	0.57	3	1	inferred	---	----	Q5XUX1	Q5XUX1|FBXW9_HUMAN F-box/WD repeat-containing protein 9 OS=Homo sapiens GN=FBXW9 PE=1 SV=2
FO/P	none	-0.167	0.899101	881.12	0.57	3	1	inferred	---	----	Q00688	Q00688|FKBP3_HUMAN Peptidyl-prolyl cis-trans isomerase FKBP3 OS=Homo sapiens GN=FKBP3 PE=1 SV=1
FO/P	none	-0.202	0.902098	884.06	0.57	2	1	inferred	---	----	P08729	P08729|K2C7_HUMAN Keratin, type II cytoskeletal 7 OS=Homo sapiens GN=KRT7 PE=1 SV=5
FO/P	none	-0.243	0.899101	881.12	0.57	3	1	inferred	---	----	O75569	O75569|PRKRA_HUMAN Interferon-inducible double-stranded RNA-dependent protein kinase activator A OS=Homo sapiens GN=PRKRA PE=1 SV=1
FO/P	none	0.174	0.904096	886.01	0.57	3	2	inferred	---	----	P09455	P09455|RET1_HUMAN Retinol-binding protein 1 OS=Homo sapiens GN=RBP1 PE=1 SV=2
FO/P	none	0.097	0.903097	885.03	0.57	3	2	inferred	---	----	P28065	P28065|PSB9_HUMAN Proteasome subunit beta type-9 OS=Homo sapiens GN=PSMB9 PE=1 SV=2
FO/P	none	-0.133	0.896104	878.18	0.57	3	3	inferred	---	----	P60953	P60953|CDC42_HUMAN Cell division control protein 42 homolog OS=Homo sapiens GN=CDC42 PE=1 SV=2
FO/P	none	-0.14	0.895105	877.2	0.57	3	3	inferred	---	----	P05198	P05198|IF2A_HUMAN Eukaryotic translation initiation factor 2 subunit 1 OS=Homo sapiens GN=EIF2S1 PE=1 SV=3
FO/P	none	-0.091	0.906094	887.97	0.57	3	5	inferred	---	----	Q13813	Q13813|SPTN1_HUMAN Spectrin alpha chain, non-erythrocytic 1 OS=Homo sapiens GN=SPTAN1 PE=1 SV=3
FO/P	none	0.077	0.896104	878.18	0.57	3	8	inferred	---	----	P56192	P56192|SYMC_HUMAN Methionine--tRNA ligase, cytoplasmic OS=Homo sapiens GN=MARS PE=1 SV=2
FO/P	none	0.459	0.902098	884.06	0.571	1	1	inferred	---	----	P01602	P01602|KV105_HUMAN Immunoglobulin kappa variable 1-5 OS=Homo sapiens GN=IGKV1-5 PE=1 SV=2
FO/P	none	0.198	0.902098	884.06	0.571	3	1	inferred	---	----	Q5JS54	Q5JS54|PSMG4_HUMAN Proteasome assembly chaperone 4 OS=Homo sapiens GN=PSMG4 PE=1 SV=2
FO/P	none	-0.16	0.906094	887.97	0.571	2	1	inferred	---	----	P52272	P52272|HNRPM_HUMAN Heterogeneous nuclear ribonucleoprotein M OS=Homo sapiens GN=HNRNPM PE=1 SV=3
FO/P	none	-0.35	0.906094	887.97	0.571	2	1	inferred	---	----	P63010	P63010|AP2B1_HUMAN AP-2 complex subunit beta OS=Homo sapiens GN=AP2B1 PE=1 SV=1
FO/P	none	-0.352	0.903097	885.03	0.571	1	1	inferred	---	----	Q07954	Q07954|LRP1_HUMAN Prolow-density lipoprotein receptor-related protein 1 OS=Homo sapiens GN=LRP1 PE=1 SV=2
FO/P	none	0.118	0.908092	889.93	0.571	3	2	inferred	---	----	Q96FQ6	Q96FQ6|S10AG_HUMAN Protein S100-A16 OS=Homo sapiens GN=S100A16 PE=1 SV=1
FO/P	none	-0.153	0.904096	886.01	0.571	3	2	inferred	---	----	Q9HB07	Q9HB07|MYG1_HUMAN UPF0160 protein MYG1, mitochondrial OS=Homo sapiens GN=C12orf10 PE=1 SV=2
FO/P	none	-0.11	0.908092	889.93	0.571	3	4	inferred	---	----	Q9UNH7	Q9UNH7|SNX6_HUMAN Sorting nexin-6 OS=Homo sapiens GN=SNX6 PE=1 SV=1
FO/P	none	0.088	0.902098	884.06	0.571	3	8	inferred	---	----	Q8WUM4	Q8WUM4|PDC6I_HUMAN Programmed cell death 6-interacting protein OS=Homo sapiens GN=PDCD6IP PE=1 SV=1
FO/P	none	0.282	0.91009	891.89	0.572	2	1	inferred	---	----	P15144	P15144|AMPN_HUMAN Aminopeptidase N OS=Homo sapiens GN=ANPEP PE=1 SV=4
FO/P	none	-0.117	0.917083	898.74	0.575	3	1	inferred	---	----	P62888	P62888|RL30_HUMAN 60S ribosomal protein L30 OS=Homo sapiens GN=RPL30 PE=1 SV=2
FO/P	none	0.129	0.921079	902.66	0.576	3	1	inferred	---	----	O43504	O43504|LTOR5_HUMAN Ragulator complex protein LAMTOR5 OS=Homo sapiens GN=LAMTOR5 PE=1 SV=1
FO/P	none	0.108	0.919081	900.7	0.576	3	1	inferred	---	----	C9J6K1	C9J6K1|CS081_HUMAN Putative uncharacterized protein C19orf81 OS=Homo sapiens GN=C19orf81 PE=4 SV=1
FO/P	none	-0.144	0.92008	901.68	0.576	3	1	inferred	---	----	P26373	P26373|RL13_HUMAN 60S ribosomal protein L13 OS=Homo sapiens GN=RPL13 PE=1 SV=4
FO/P	none	-0.071	0.918082	899.72	0.576	3	3	inferred	---	----	O75131	O75131|CPNE3_HUMAN Copine-3 OS=Homo sapiens GN=CPNE3 PE=1 SV=1
FO/P	none	-0.14	0.917083	898.74	0.576	3	3	inferred	---	----	P26927	P26927|HGFL_HUMAN Hepatocyte growth factor-like protein OS=Homo sapiens GN=MST1 PE=1 SV=2
FO/P	none	0.058	0.927073	908.53	0.576	3	5	unresolved	---	----	P07437;P68371;Q9BVA1	P07437|TBB5_HUMAN Tubulin beta chain OS=Homo sapiens GN=TUBB PE=1 SV=2
FO/P	none	0.301	0.927073	908.53	0.577	2	1	inferred	---	----	O94979	O94979|SC31A_HUMAN Protein transport protein Sec31A OS=Homo sapiens GN=SEC31A PE=1 SV=3
FO/P	none	0.121	0.927073	908.53	0.577	3	2	unresolved	---	----	P26232;P35221	P26232|CTNA2_HUMAN Catenin alpha-2 OS=Homo sapiens GN=CTNNA2 PE=1 SV=5
FO/P	none	0.084	0.923077	904.62	0.577	3	2	inferred	---	----	Q9H0W9	Q9H0W9|CK054_HUMAN Ester hydrolase C11orf54 OS=Homo sapiens GN=C11orf54 PE=1 SV=1
FO/P	none	-0.091	0.926074	907.55	0.577	3	2	inferred	---	----	P29508	P29508|SPB3_HUMAN Serpin B3 OS=Homo sapiens GN=SERPINB3 PE=1 SV=2
FO/P	none	-0.129	0.923077	904.62	0.577	3	2	inferred	---	----	Q9HC38-2	Q9HC38-2|GLOD4_HUMAN Isoform 2 of Glyoxalase domain-containing protein 4 OS=Homo sapiens GN=GLOD4
FO/P	none	-0.132	0.925075	906.57	0.577	3	2	inferred	---	----	Q92841	Q92841|DDX17_HUMAN Probable ATP-dependent RNA helicase DDX17 OS=Homo sapiens GN=DDX17 PE=1 SV=2
FO/P	none	-0.078	0.925075	906.57	0.577	3	3	inferred	---	----	P84077	P84077|ARF1_HUMAN ADP-ribosylation factor 1 OS=Homo sapiens GN=ARF1 PE=1 SV=2
FO/P	none	-0.061	0.926074	907.55	0.577	3	5	inferred	---	----	Q15019	Q15019|SEPT2_HUMAN Septin-2 OS=Homo sapiens GN=SEPT2 PE=1 SV=1
FO/P	none	-0.119	0.93007	911.47	0.578	3	2	inferred	---	----	P14780	P14780|MMP9_HUMAN Matrix metalloproteinase-9 OS=Homo sapiens GN=MMP9 PE=1 SV=3
FO/P	none	0.068	0.932068	913.43	0.579	3	3	unresolved	---	----	P35579;P35580;Q7Z406	P35579|MYH9_HUMAN Myosin-9 OS=Homo sapiens GN=MYH9 PE=1 SV=4
FO/P	none	0.075	0.933067	914.41	0.579	3	4	inferred	---	----	Q15018	Q15018|ABRX2_HUMAN BRISC complex subunit Abraxas 2 OS=Homo sapiens GN=ABRAXAS2 PE=1 SV=2
FO/P	none	0.144	0.939061	920.28	0.58	3	1	inferred	---	----	Q9BVM2	Q9BVM2|DPCD_HUMAN Protein DPCD OS=Homo sapiens GN=DPCD PE=1 SV=2
FO/P	none	0.092	0.937063	918.32	0.58	3	1	inferred	---	----	P37108	P37108|SRP14_HUMAN Signal recognition particle 14 kDa protein OS=Homo sapiens GN=SRP14 PE=1 SV=2
FO/P	none	0.091	0.935065	916.36	0.58	3	1	inferred	---	----	P41567	P41567|EIF1_HUMAN Eukaryotic translation initiation factor 1 OS=Homo sapiens GN=EIF1 PE=1 SV=1
FO/P	none	-0.072	0.935065	916.36	0.58	3	3	inferred	---	----	P00915	P00915|CAH1_HUMAN Carbonic anhydrase 1 OS=Homo sapiens GN=CA1 PE=1 SV=2
FO/P	none	0.259	0.939061	920.28	0.581	3	1	inferred	---	----	Q9Y3E1	Q9Y3E1|HDGR3_HUMAN Hepatoma-derived growth factor-related protein 3 OS=Homo sapiens GN=HDGFL3 PE=1 SV=1
FO/P	none	0.073	0.938062	919.3	0.581	3	1	inferred	---	----	P10412	P10412|H14_HUMAN Histone H1.4 OS=Homo sapiens GN=HIST1H1E PE=1 SV=2
FO/P	none	-0.068	0.939061	920.28	0.581	3	1	inferred	---	----	P01624	P01624|KV315_HUMAN Immunoglobulin kappa variable 3-15 OS=Homo sapiens GN=IGKV3-15 PE=1 SV=2
FO/P	none	0.249	0.944056	925.17	0.583	1	1	inferred	---	----	Q07866	Q07866|KLC1_HUMAN Kinesin light chain 1 OS=Homo sapiens GN=KLC1 PE=1 SV=2
FO/P	none	0.174	0.945055	926.15	0.583	2	1	inferred	---	----	Q9Y6M1	Q9Y6M1|IF2B2_HUMAN Insulin-like growth factor 2 mRNA-binding protein 2 OS=Homo sapiens GN=IGF2BP2 PE=1 SV=2
FO/P	none	0.072	0.948052	929.09	0.584	3	1	inferred	---	----	P62318	P62318|SMD3_HUMAN Small nuclear ribonucleoprotein Sm D3 OS=Homo sapiens GN=SNRPD3 PE=1 SV=1
FO/P	none	0.064	0.947053	928.11	0.584	3	2	inferred	---	----	Q92820	Q92820|GGH_HUMAN Gamma-glutamyl hydrolase OS=Homo sapiens GN=GGH PE=1 SV=2
FO/P	none	-0.083	0.952048	933.01	0.586	3	2	inferred	---	----	Q96FV2	Q96FV2|SCRN2_HUMAN Secernin-2 OS=Homo sapiens GN=SCRN2 PE=1 SV=3
FO/P	none	0.203	0.955045	935.94	0.588	2	1	inferred	---	----	P41222	P41222|PTGDS_HUMAN Prostaglandin-H2 D-isomerase OS=Homo sapiens GN=PTGDS PE=1 SV=1
FO/P	none	-0.095	0.958042	938.88	0.588	3	1	inferred	---	----	P50579	P50579|MAP2_HUMAN Methionine aminopeptidase 2 OS=Homo sapiens GN=METAP2 PE=1 SV=1
FO/P	none	-0.115	0.957043	937.9	0.588	1	1	inferred	---	----	O14645	O14645|IDLC_HUMAN Axonemal dynein light intermediate polypeptide 1 OS=Homo sapiens GN=DNALI1 PE=1 SV=2
FO/P	none	0.269	0.957043	937.9	0.588	3	2	unresolved	---	----	P35579;Q7Z406	P35579|MYH9_HUMAN Myosin-9 OS=Homo sapiens GN=MYH9 PE=1 SV=4
FO/P	none	0.058	0.96004	940.84	0.588	3	2	inferred	---	----	P50453	P50453|SPB9_HUMAN Serpin B9 OS=Homo sapiens GN=SERPINB9 PE=1 SV=1
FO/P	none	0.055	0.959041	939.86	0.588	3	2	inferred	---	----	P46821	P46821|MAP1B_HUMAN Microtubule-associated protein 1B OS=Homo sapiens GN=MAP1B PE=1 SV=2
FO/P	none	-0.045	0.956044	936.92	0.588	3	2	inferred	---	----	Q8NB37	Q8NB37|GALD1_HUMAN Glutamine amidotransferase-like class 1 domain-containing protein 1 OS=Homo sapiens GN=GATD1 PE=1 SV=1
FO/P	none	-0.06	0.957043	937.9	0.588	3	2	inferred	---	----	Q9Y3A5	Q9Y3A5|SBDS_HUMAN Ribosome maturation protein SBDS OS=Homo sapiens GN=SBDS PE=1 SV=4
FO/P	none	-0.048	0.96004	940.84	0.588	3	3	inferred	---	----	P54136	P54136|SYRC_HUMAN Arginine--tRNA ligase, cytoplasmic OS=Homo sapiens GN=RARS PE=1 SV=2
FO/P	none	-0.018	0.961039	941.82	0.588	3	10	inferred	---	----	Q92598	Q92598|HS105_HUMAN Heat shock protein 105 kDa OS=Homo sapiens GN=HSPH1 PE=1 SV=1
FO/P	none	0.041	0.964036	944.76	0.59	3	1	inferred	---	----	P48681	P48681|NEST_HUMAN Nestin OS=Homo sapiens GN=NES PE=1 SV=2
FO/P	none	-0.137	0.965035	945.73	0.59	2	1	inferred	---	----	Q96B54	Q96B54|ZN428_HUMAN Zinc finger protein 428 OS=Homo sapiens GN=ZNF428 PE=1 SV=2
FO/P	none	0.051	0.971029	951.61	0.593	3	3	inferred	---	----	P62701	P62701|RS4X_HUMAN 40S ribosomal protein S4, X isoform OS=Homo sapiens GN=RPS4X PE=1 SV=2
FO/P	none	0.022	0.97003	950.63	0.593	3	3	inferred	---	----	P60842	P60842|IF4A1_HUMAN Eukaryotic initiation factor 4A-I OS=Homo sapiens GN=EIF4A1 PE=1 SV=1
FO/P	none	0.22	0.974026	954.55	0.594	1	1	inferred	---	----	P01714	P01714|LV319_HUMAN Immunoglobulin lambda variable 3-19 OS=Homo sapiens GN=IGLV3-19 PE=1 SV=2
FO/P	none	0.192	0.973027	953.57	0.594	3	1	inferred	---	----	P55290	P55290|CAD13_HUMAN Cadherin-13 OS=Homo sapiens GN=CDH13 PE=1 SV=1
FO/P	none	-0.027	0.978022	958.46	0.596	3	1	inferred	---	----	P11908	P11908|PRPS2_HUMAN Ribose-phosphate pyrophosphokinase 2 OS=Homo sapiens GN=PRPS2 PE=1 SV=2
FO/P	none	-0.079	0.979021	959.44	0.596	3	1	unresolved	---	----	O43390;O60506-3	O43390|HNRPR_HUMAN Heterogeneous nuclear ribonucleoprotein R OS=Homo sapiens GN=HNRNPR PE=1 SV=1
FO/P	none	-0.02	0.978022	958.46	0.596	3	4	inferred	---	----	P48147	P48147|PPCE_HUMAN Prolyl endopeptidase OS=Homo sapiens GN=PREP PE=1 SV=2
FO/P	none	0.029	0.982018	962.38	0.597	3	1	inferred	---	----	P28074	P28074|PSB5_HUMAN Proteasome subunit beta type-5 OS=Homo sapiens GN=PSMB5 PE=1 SV=3
FO/P	none	-0.043	0.982018	962.38	0.597	3	1	inferred	---	----	Q8WZA9	Q8WZA9|IRGQ_HUMAN Immunity-related GTPase family Q protein OS=Homo sapiens GN=IRGQ PE=1 SV=1
FO/P	none	-0.079	0.985015	965.31	0.598	1	1	inferred	---	----	Q15057	Q15057|ACAP2_HUMAN Arf-GAP with coiled-coil, ANK repeat and PH domain-containing protein 2 OS=Homo sapiens GN=ACAP2 PE=1 SV=3
FO/P	none	-0.035	0.986014	966.29	0.599	3	1	inferred	---	----	P52888	P52888|THOP1_HUMAN Thimet oligopeptidase OS=Homo sapiens GN=THOP1 PE=1 SV=2
FO/P	none	0.057	0.991009	971.19	0.6	2	1	inferred	---	----	P51397	P51397|DAP1_HUMAN Death-associated protein 1 OS=Homo sapiens GN=DAP PE=1 SV=3
FO/P	none	-0.023	0.989011	969.23	0.6	3	1	inferred	---	----	O43760	O43760|SNG2_HUMAN Synaptogyrin-2 OS=Homo sapiens GN=SYNGR2 PE=1 SV=1
FO/P	none	-0.025	0.99001	970.21	0.6	3	2	inferred	---	----	Q9UIA9	Q9UIA9|XPO7_HUMAN Exportin-7 OS=Homo sapiens GN=XPO7 PE=1 SV=3
FO/P	none	0.011	0.988012	968.25	0.6	3	5	inferred	---	----	P57737	P57737|CORO7_HUMAN Coronin-7 OS=Homo sapiens GN=CORO7 PE=1 SV=2
FO/P	none	0.011	0.993007	973.15	0.601	3	2	unresolved	---	----	P16989-2;P67809	P16989-2|YBOX3_HUMAN Isoform 2 of Y-box-binding protein 3 OS=Homo sapiens GN=YBX3
FO/P	none	0.004	0.994006	974.13	0.601	3	5	inferred	---	----	Q96QK1	Q96QK1|VPS35_HUMAN Vacuolar protein sorting-associated protein 35 OS=Homo sapiens GN=VPS35 PE=1 SV=2
FO/P	none	0.005	0.997003	977.06	0.602	3	1	inferred	---	----	Q16864	Q16864|VATF_HUMAN V-type proton ATPase subunit F OS=Homo sapiens GN=ATP6V1F PE=1 SV=2
FO/P	none	0.003	0.997003	977.06	0.602	3	2	inferred	---	----	P52943	P52943|CRIP2_HUMAN Cysteine-rich protein 2 OS=Homo sapiens GN=CRIP2 PE=1 SV=1
FO/P	none	0.031	0.996004	976.08	0.602	3	3	inferred	---	----	Q14508	Q14508|WFDC2_HUMAN WAP four-disulfide core domain protein 2 OS=Homo sapiens GN=WFDC2 PE=1 SV=2
FO/P	none	-0.004	0.997003	977.06	0.602	3	3	inferred	---	----	P54578	P54578|UBP14_HUMAN Ubiquitin carboxyl-terminal hydrolase 14 OS=Homo sapiens GN=USP14 PE=1 SV=3
FO/P	none	-0.001	1	980	0.603	3	1	inferred	---	----	O43143	O43143|DHX15_HUMAN Pre-mRNA-splicing factor ATP-dependent RNA helicase DHX15 OS=Homo sapiens GN=DHX15 PE=1 SV=2
