# Supplementary material for: Which Low-Abundance Proteins are Present in the Human Milieu of Gamete/Embryo Maternal Interaction?
Source: Int J Mol Sci. 2019 Oct 24;20(21):5305. doi: 10.3390/ijms20215305 (PMC6861935; doi:10.3390/ijms20215305)
Supplement: Supplementary file 1 [file ijms-20-05305-s001.zip › supplementary material/Supplementary Table 5.xlsx]

## Sheet: quant_UF_vs_P
contrast	category	log2_fold_change	pvalue	evalue	qvalue	num_replicates	num_peptides	set_type	peptide	modif	inferred_proteins	description	MRM
FU/P	confident.up	7.193	6.99993e-05	0.09	0.003	3	2	inferred	---	----	Q96P70	Q96P70|IPO9_HUMAN Importin-9 OS=Homo sapiens GN=IPO9 PE=1 SV=3	1
FU/P	likely.up	2.435	0.000459995	0.57	0.012	3	6	inferred	---	----	P30101	P30101|PDIA3_HUMAN Protein disulfide-isomerase A3 OS=Homo sapiens GN=PDIA3 PE=1 SV=4	1
FU/P	likely.up	1.693	0.000429996	0.54	0.012	3	12	inferred	---	----	Q00610	Q00610|CLH1_HUMAN Clathrin heavy chain 1 OS=Homo sapiens GN=CLTC PE=1 SV=5	1
FU/P	likely.up	2.575	0.00101999	1.27	0.022	3	5	inferred	---	----	P80188	P80188|NGAL_HUMAN Neutrophil gelatinase-associated lipocalin OS=Homo sapiens GN=LCN2 PE=1 SV=2	1
FU/P	likely.up	2.082	0.00121999	1.52	0.024	3	7	inferred	---	----	P39023	P39023|RL3_HUMAN 60S ribosomal protein L3 OS=Homo sapiens GN=RPL3 PE=1 SV=2	1
FU/P	likely.up	15.652	0.00146999	1.83	0.026	1	1	unresolved	---	----	P29692;P29692-3	P29692|EF1D_HUMAN Elongation factor 1-delta OS=Homo sapiens GN=EEF1D PE=1 SV=5	1
FU/P	likely.up	2.778	0.00224416	2.8	0.031	3	3	inferred	---	----	Q14019	Q14019|COTL1_HUMAN Coactosin-like protein OS=Homo sapiens GN=COTL1 PE=1 SV=3	1
FU/P	likely.up	4.853	0.00434081	5.41	0.047	3	1	inferred	---	----	P04216	P04216|THY1_HUMAN Thy-1 membrane glycoprotein OS=Homo sapiens GN=THY1 PE=1 SV=2	1
FU/P	likely.up	2.265	0.00446501	5.57	0.048	3	4	inferred	---	----	P41250	P41250|GARS_HUMAN Glycine--tRNA ligase OS=Homo sapiens GN=GARS PE=1 SV=3	1
FU/P	putative.up	1.135	0.0050525	6.3	0.052	3	19	inferred	---	----	P02788	P02788|TRFL_HUMAN Lactotransferrin OS=Homo sapiens GN=LTF PE=1 SV=6	1
FU/P	putative.up	2.719	0.00821703	10.25	0.069	3	4	inferred	---	----	Q8NCW5	Q8NCW5|NNRE_HUMAN NAD(P)H-hydrate epimerase OS=Homo sapiens GN=NAXE PE=1 SV=2	1
FU/P	putative.up	1.571	0.0175439	21.88	0.105	3	9	inferred	---	----	P14625	P14625|ENPL_HUMAN Endoplasmin OS=Homo sapiens GN=HSP90B1 PE=1 SV=1	1
FU/P	putative.up	1.536	0.0179984	22.44	0.107	3	5	inferred	---	----	Q6FHJ7	Q6FHJ7|SFRP4_HUMAN Secreted frizzled-related protein 4 OS=Homo sapiens GN=SFRP4 PE=1 SV=2	1
FU/P	putative.up	3.02	0.0423915	52.86	0.181	3	1	inferred	---	----	Q8N8N7	Q8N8N7|PTGR2_HUMAN Prostaglandin reductase 2 OS=Homo sapiens GN=PTGR2 PE=1 SV=1	1
FU/P	putative.up	2.66	0.0441912	55.11	0.186	3	2	unresolved	---	----	P15311;P26038;P35241	P15311|EZRI_HUMAN Ezrin OS=Homo sapiens GN=EZR PE=1 SV=4	1
FU/P	putative.down	-1.139	0.0549863	68.57	0.207	3	8	inferred	---	----	P05452	P05452|TETN_HUMAN Tetranectin OS=Homo sapiens GN=CLEC3B PE=1 SV=3	1
FU/P	putative.down	-1.542	0.0673109	83.94	0.234	3	4	inferred	---	----	P15311	P15311|EZRI_HUMAN Ezrin OS=Homo sapiens GN=EZR PE=1 SV=4	1
FU/P	putative.up	0.95	0.108946	135.86	0.3	3	11	inferred	---	----	P13639	P13639|EF2_HUMAN Elongation factor 2 OS=Homo sapiens GN=EEF2 PE=1 SV=4	1
FU/P	putative.up	0.814	0.135932	169.51	0.335	3	10	inferred	---	----	Q14195-2	Q14195-2|DPYL3_HUMAN Isoform LCRMP-4 of Dihydropyrimidinase-related protein 3 OS=Homo sapiens GN=DPYSL3	1
	putative.up	1.249	0.177822	221.74	0.386	3	4	inferred	---	----	Q12889	Q12889|OVGP1_HUMAN Oviduct-specific glycoprotein OS=Homo sapiens GN=OVGP1 PE=2 SV=1	1
FU/P	putative.down	-1.335	0.185814	231.71	0.397	3	24	inferred	---	----	P00747	P00747|PLMN_HUMAN Plasminogen OS=Homo sapiens GN=PLG PE=1 SV=2	1
FU/P	none	1.199	0.376623	469.65	0.56	3	1	unresolved	---	----	Q14194;Q14195-2;Q16555	Q14194|DPYL1_HUMAN Dihydropyrimidinase-related protein 1 OS=Homo sapiens GN=CRMP1 PE=1 SV=1	1
FU/P	none	-1.726	0.395604	493.32	0.569	3	1	unresolved	---	----	P07900;P08238;Q58FF6	P07900|HS90A_HUMAN Heat shock protein HSP 90-alpha OS=Homo sapiens GN=HSP90AA1 PE=1 SV=5	1
FU/P	none	0.972	0.408591	509.51	0.572	3	2	unresolved	---	----	H7BZJ3;P30101	H7BZJ3|H7BZJ3_HUMAN Protein disulfide-isomerase A3 (Fragment) OS=Homo sapiens GN=PDIA3 PE=1 SV=1	1
FU/P	none	1.051	0.424575	529.45	0.581	3	2	inferred	---	----	Q8NFU3	Q8NFU3|TSTD1_HUMAN Thiosulfate:glutathione sulfurtransferase OS=Homo sapiens GN=TSTD1 PE=1 SV=3	1
FU/P	none	-1.524	0.43956	548.13	0.591	3	1	unresolved	---	----	P07900;P08238	P07900|HS90A_HUMAN Heat shock protein HSP 90-alpha OS=Homo sapiens GN=HSP90AA1 PE=1 SV=5	1
FU/P	none	-1.025	0.5005	624.12	0.625	3	2	inferred	---	----	Q8NC51	Q8NC51|PAIRB_HUMAN Plasminogen activator inhibitor 1 RNA-binding protein OS=Homo sapiens GN=SERBP1 PE=1 SV=2	1
FU/P	none	1.367	0.526474	656.51	0.637	3	1	inferred	---	----	P29692-3	P29692-3|EF1D_HUMAN Isoform 3 of Elongation factor 1-delta OS=Homo sapiens GN=EEF1D	1
FU/P	none	0.976	0.562438	701.36	0.654	3	1	unresolved	---	----	P13639;Q15029	P13639|EF2_HUMAN Elongation factor 2 OS=Homo sapiens GN=EEF2 PE=1 SV=4	1
FU/P	none	0.238	0.651349	812.23	0.688	3	11	inferred	---	----	P07900	P07900|HS90A_HUMAN Heat shock protein HSP 90-alpha OS=Homo sapiens GN=HSP90AA1 PE=1 SV=5	1
FU/P	none	2.067	0.791209	986.64	0.729	3	1	inferred	---	----	P29692	P29692|EF1D_HUMAN Elongation factor 1-delta OS=Homo sapiens GN=EEF1D PE=1 SV=5	1
FU/P	none	-0.129	0.925075	1153.57	0.759	3	1	unresolved	---	----	P15311;P35241	P15311|EZRI_HUMAN Ezrin OS=Homo sapiens GN=EZR PE=1 SV=4	1
FU/P	confident.up	11.497	9.9999e-06	0.01	0.001	3	1	inferred	---	----	P25787	P25787|PSA2_HUMAN Proteasome subunit alpha type-2 OS=Homo sapiens GN=PSMA2 PE=1 SV=2
FU/P	confident.up	2.91	1.99998e-05	0.02	0.001	3	8	inferred	---	----	Q7KZF4	Q7KZF4|SND1_HUMAN Staphylococcal nuclease domain-containing protein 1 OS=Homo sapiens GN=SND1 PE=1 SV=1
FU/P	confident.down	-2.7	1.99998e-05	0.02	0.001	3	8	inferred	---	----	P02749	P02749|APOH_HUMAN Beta-2-glycoprotein 1 OS=Homo sapiens GN=APOH PE=1 SV=3
FU/P	confident.down	-2.16	1.99998e-05	0.02	0.001	3	10	inferred	---	----	P02790	P02790|HEMO_HUMAN Hemopexin OS=Homo sapiens GN=HPX PE=1 SV=2
FU/P	confident.down	-2.218	9.9999e-06	0.01	0.001	3	11	inferred	---	----	P04196	P04196|HRG_HUMAN Histidine-rich glycoprotein OS=Homo sapiens GN=HRG PE=1 SV=1
FU/P	confident.down	-2.126	9.9999e-06	0.01	0.001	3	15	inferred	---	----	P02647	P02647|APOA1_HUMAN Apolipoprotein A-I OS=Homo sapiens GN=APOA1 PE=1 SV=1
FU/P	confident.down	-2.22	1.99998e-05	0.02	0.001	3	16	inferred	---	----	P00734	P00734|THRB_HUMAN Prothrombin OS=Homo sapiens GN=F2 PE=1 SV=2
FU/P	confident.down	-2.621	9.9999e-06	0.01	0.001	3	20	inferred	---	----	P04003	P04003|C4BPA_HUMAN C4b-binding protein alpha chain OS=Homo sapiens GN=C4BPA PE=1 SV=2
FU/P	confident.down	-3.203	9.9999e-06	0.01	0.001	3	21	inferred	---	----	P02671	P02671|FIBA_HUMAN Fibrinogen alpha chain OS=Homo sapiens GN=FGA PE=1 SV=2
FU/P	confident.down	-1.789	9.9999e-06	0.01	0.001	3	25	inferred	---	----	P13671	P13671|CO6_HUMAN Complement component C6 OS=Homo sapiens GN=C6 PE=1 SV=3
FU/P	confident.down	-1.42	9.9999e-06	0.01	0.001	3	79	inferred	---	----	P04114	P04114|APOB_HUMAN Apolipoprotein B-100 OS=Homo sapiens GN=APOB PE=1 SV=2
FU/P	confident.up	10.317	9.9999e-06	0.01	0.002	3	2	inferred	---	----	Q9H832	Q9H832|UBE2Z_HUMAN Ubiquitin-conjugating enzyme E2 Z OS=Homo sapiens GN=UBE2Z PE=1 SV=2
FU/P	confident.up	4.532	4.99995e-05	0.06	0.002	3	4	inferred	---	----	P61970	P61970|NTF2_HUMAN Nuclear transport factor 2 OS=Homo sapiens GN=NUTF2 PE=1 SV=1
FU/P	confident.down	-2.698	9.9999e-06	0.01	0.002	3	6	inferred	---	----	P02745	P02745|C1QA_HUMAN Complement C1q subcomponent subunit A OS=Homo sapiens GN=C1QA PE=1 SV=2
FU/P	confident.up	2.983	3.99996e-05	0.05	0.002	3	8	inferred	---	----	P13796	P13796|PLSL_HUMAN Plastin-2 OS=Homo sapiens GN=LCP1 PE=1 SV=6
FU/P	confident.down	-2.246	9.9999e-06	0.01	0.002	3	12	inferred	---	----	P02748	P02748|CO9_HUMAN Complement component C9 OS=Homo sapiens GN=C9 PE=1 SV=2
FU/P	confident.down	-2.421	9.9999e-06	0.01	0.002	3	16	unresolved	---	----	A0A0D9SG88;P08603	A0A0D9SG88|A0A0D9SG88_HUMAN Complement factor H OS=Homo sapiens GN=CFH PE=1 SV=1
FU/P	confident.down	-2.222	1.99998e-05	0.02	0.002	3	16	inferred	---	----	P07357	P07357|CO8A_HUMAN Complement component C8 alpha chain OS=Homo sapiens GN=C8A PE=1 SV=2
FU/P	confident.down	-1.548	2.99997e-05	0.04	0.002	3	19	inferred	---	----	B4E1Z4	B4E1Z4|B4E1Z4_HUMAN cDNA FLJ55673, highly similar to Complement factor B (EC 3.4.21.47) OS=Homo sapiens PE=1 SV=1
FU/P	confident.down	-1.668	2.99997e-05	0.04	0.002	3	21	inferred	---	----	P03952	P03952|KLKB1_HUMAN Plasma kallikrein OS=Homo sapiens GN=KLKB1 PE=1 SV=1
FU/P	confident.down	-1.575	2.99997e-05	0.04	0.002	3	22	unresolved	---	----	B7ZKJ8;Q14624;Q14624-2	B7ZKJ8|B7ZKJ8_HUMAN ITIH4 protein OS=Homo sapiens GN=ITIH4 PE=1 SV=1
FU/P	confident.down	-1.835	6.99993e-05	0.09	0.003	3	18	unresolved	---	----	E9PFZ2;P00450	E9PFZ2|E9PFZ2_HUMAN Ceruloplasmin OS=Homo sapiens GN=CP PE=1 SV=1
FU/P	confident.down	-2.227	9.9999e-06	0.01	0.003	3	37	inferred	---	----	P01023	P01023|A2MG_HUMAN Alpha-2-macroglobulin OS=Homo sapiens GN=A2M PE=1 SV=3
FU/P	confident.down	-1.937	8.99991e-05	0.11	0.004	3	11	inferred	---	----	P05156	P05156|CFAI_HUMAN Complement factor I OS=Homo sapiens GN=CFI PE=1 SV=2
FU/P	confident.down	-4.514	9.9999e-06	0.01	0.004	3	12	inferred	---	----	P02679	P02679|FIBG_HUMAN Fibrinogen gamma chain OS=Homo sapiens GN=FGG PE=1 SV=3
FU/P	confident.down	-2.232	8.99991e-05	0.11	0.004	3	12	inferred	---	----	P19827	P19827|ITIH1_HUMAN Inter-alpha-trypsin inhibitor heavy chain H1 OS=Homo sapiens GN=ITIH1 PE=1 SV=3
FU/P	confident.up	2.536	0.000119999	0.15	0.005	3	7	unresolved	---	----	P00738;P00739	P00738|HPT_HUMAN Haptoglobin OS=Homo sapiens GN=HP PE=1 SV=1
FU/P	confident.down	-1.858	0.000119999	0.15	0.005	3	12	inferred	---	----	Q14520	Q14520|HABP2_HUMAN Hyaluronan-binding protein 2 OS=Homo sapiens GN=HABP2 PE=1 SV=1
FU/P	confident.up	14.15	9.9999e-06	0.01	0.006	3	1	inferred	---	----	Q99426	Q99426|TBCB_HUMAN Tubulin-folding cofactor B OS=Homo sapiens GN=TBCB PE=1 SV=2
FU/P	confident.up	8.297	0.000169998	0.21	0.006	3	1	inferred	---	----	P42574	P42574|CASP3_HUMAN Caspase-3 OS=Homo sapiens GN=CASP3 PE=1 SV=2
FU/P	confident.down	-1.979	0.000149999	0.19	0.006	3	9	inferred	---	----	P01008	P01008|ANT3_HUMAN Antithrombin-III OS=Homo sapiens GN=SERPINC1 PE=1 SV=1
FU/P	confident.down	-1.744	0.000159998	0.2	0.006	3	14	inferred	---	----	P35858	P35858|ALS_HUMAN Insulin-like growth factor-binding protein complex acid labile subunit OS=Homo sapiens GN=IGFALS PE=1 SV=1
FU/P	confident.up	2.557	0.000239998	0.3	0.008	3	6	inferred	---	----	P60900	P60900|PSA6_HUMAN Proteasome subunit alpha type-6 OS=Homo sapiens GN=PSMA6 PE=1 SV=1
FU/P	confident.up	2.199	0.000239998	0.3	0.008	3	10	inferred	---	----	P48637	P48637|GSHB_HUMAN Glutathione synthetase OS=Homo sapiens GN=GSS PE=1 SV=1
FU/P	confident.down	-1.379	0.000239998	0.3	0.008	3	18	inferred	---	----	P07358	P07358|CO8B_HUMAN Complement component C8 beta chain OS=Homo sapiens GN=C8B PE=1 SV=3
FU/P	confident.up	2.153	0.000289997	0.36	0.009	3	8	inferred	---	----	P12956	P12956|XRCC6_HUMAN X-ray repair cross-complementing protein 6 OS=Homo sapiens GN=XRCC6 PE=1 SV=2
FU/P	confident.down	-1.667	0.000239998	0.3	0.009	3	13	unresolved	---	----	P06396;P06396-2	P06396|GELS_HUMAN Gelsolin OS=Homo sapiens GN=GSN PE=1 SV=1
FU/P	confident.up	2.361	0.000339997	0.42	0.01	3	8	inferred	---	----	P27816	P27816|MAP4_HUMAN Microtubule-associated protein 4 OS=Homo sapiens GN=MAP4 PE=1 SV=3
FU/P	confident.down	-1.763	0.000309997	0.39	0.01	3	12	inferred	---	----	P01871	P01871|IGHM_HUMAN Immunoglobulin heavy constant mu OS=Homo sapiens GN=IGHM PE=1 SV=4
FU/P	likely.down	-7.269	0.000369996	0.46	0.011	3	1	inferred	---	----	O00743	O00743|PPP6_HUMAN Serine/threonine-protein phosphatase 6 catalytic subunit OS=Homo sapiens GN=PPP6C PE=1 SV=1
FU/P	likely.up	8.134	0.000489995	0.61	0.012	3	1	inferred	---	----	Q9NSK0	Q9NSK0|KLC4_HUMAN Kinesin light chain 4 OS=Homo sapiens GN=KLC4 PE=1 SV=3
FU/P	likely.up	7.578	0.000449996	0.56	0.012	3	1	unresolved	---	----	O75828;P16152	O75828|CBR3_HUMAN Carbonyl reductase [NADPH] 3 OS=Homo sapiens GN=CBR3 PE=1 SV=3
FU/P	likely.up	7.459	0.000509995	0.64	0.012	3	1	inferred	---	----	O43747	O43747|AP1G1_HUMAN AP-1 complex subunit gamma-1 OS=Homo sapiens GN=AP1G1 PE=1 SV=5
FU/P	likely.up	6.174	0.000479995	0.6	0.012	3	1	inferred	---	----	A0AVF1	A0AVF1|IFT56_HUMAN Intraflagellar transport protein 56 OS=Homo sapiens GN=TTC26 PE=2 SV=1
FU/P	likely.up	3.803	0.000479995	0.6	0.012	3	3	inferred	---	----	Q9H4A4	Q9H4A4|AMPB_HUMAN Aminopeptidase B OS=Homo sapiens GN=RNPEP PE=1 SV=2
FU/P	likely.down	-2.684	0.000439996	0.55	0.012	3	5	inferred	---	----	P02747	P02747|C1QC_HUMAN Complement C1q subcomponent subunit C OS=Homo sapiens GN=C1QC PE=1 SV=3
FU/P	likely.down	-1.935	0.000479995	0.6	0.012	3	6	inferred	---	----	P07360	P07360|CO8G_HUMAN Complement component C8 gamma chain OS=Homo sapiens GN=C8G PE=1 SV=3
FU/P	likely.down	-1.64	0.000439996	0.55	0.012	3	10	inferred	---	----	P08603	P08603|CFAH_HUMAN Complement factor H OS=Homo sapiens GN=CFH PE=1 SV=4
FU/P	likely.down	-1.701	9.9999e-06	0.01	0.012	3	23	inferred	---	----	P10643	P10643|CO7_HUMAN Complement component C7 OS=Homo sapiens GN=C7 PE=1 SV=2
FU/P	likely.up	5.984	0.000609994	0.76	0.014	3	2	inferred	---	----	Q96QR8	Q96QR8|PURB_HUMAN Transcriptional activator protein Pur-beta OS=Homo sapiens GN=PURB PE=1 SV=3
FU/P	likely.up	4.694	0.000669993	0.84	0.015	3	3	inferred	---	----	Q08752	Q08752|PPID_HUMAN Peptidyl-prolyl cis-trans isomerase D OS=Homo sapiens GN=PPID PE=1 SV=3
FU/P	likely.down	-2.568	0.000949991	1.18	0.021	3	5	inferred	---	----	O43776	O43776|SYNC_HUMAN Asparagine--tRNA ligase, cytoplasmic OS=Homo sapiens GN=NARS PE=1 SV=1
FU/P	likely.down	-2.223	0.00097999	1.22	0.021	3	8	inferred	---	----	P00748	P00748|FA12_HUMAN Coagulation factor XII OS=Homo sapiens GN=F12 PE=1 SV=3
FU/P	likely.down	-1.605	0.000949991	1.18	0.021	3	12	inferred	---	----	Q06033	Q06033|ITIH3_HUMAN Inter-alpha-trypsin inhibitor heavy chain H3 OS=Homo sapiens GN=ITIH3 PE=1 SV=2
FU/P	likely.down	-1.311	0.000939991	1.17	0.021	3	17	unresolved	---	----	P01042;P01042-2	P01042|KNG1_HUMAN Kininogen-1 OS=Homo sapiens GN=KNG1 PE=1 SV=2
FU/P	likely.up	1.982	0.00103999	1.3	0.022	3	10	inferred	---	----	P53396	P53396|ACLY_HUMAN ATP-citrate synthase OS=Homo sapiens GN=ACLY PE=1 SV=3
FU/P	likely.up	4.265	0.00115999	1.45	0.023	3	3	inferred	---	----	P61106	P61106|RAB14_HUMAN Ras-related protein Rab-14 OS=Homo sapiens GN=RAB14 PE=1 SV=4
FU/P	likely.up	4.139	0.00115999	1.45	0.023	3	3	inferred	---	----	P36404	P36404|ARL2_HUMAN ADP-ribosylation factor-like protein 2 OS=Homo sapiens GN=ARL2 PE=1 SV=4
FU/P	likely.down	-5.082	0.00129999	1.62	0.024	3	1	unresolved	---	----	A0A0G2JPR0;P0C0L4	A0A0G2JPR0|A0A0G2JPR0_HUMAN Complement C4-A OS=Homo sapiens GN=C4A PE=1 SV=1
FU/P	likely.up	4.233	0.00122999	1.53	0.024	3	3	inferred	---	----	P29401	P29401|TKT_HUMAN Transketolase OS=Homo sapiens GN=TKT PE=1 SV=3
FU/P	likely.down	-2.797	0.00125999	1.57	0.024	3	3	unresolved	---	----	B9A064;P0DOY2	B9A064|IGLL5_HUMAN Immunoglobulin lambda-like polypeptide 5 OS=Homo sapiens GN=IGLL5 PE=2 SV=2
FU/P	likely.down	-1.698	0.00128999	1.61	0.024	3	7	inferred	---	----	P19823	P19823|ITIH2_HUMAN Inter-alpha-trypsin inhibitor heavy chain H2 OS=Homo sapiens GN=ITIH2 PE=1 SV=2
FU/P	likely.down	-1.621	0.00114999	1.43	0.024	3	16	inferred	---	----	P06727	P06727|APOA4_HUMAN Apolipoprotein A-IV OS=Homo sapiens GN=APOA4 PE=1 SV=3
FU/P	likely.up	4.575	0.00139999	1.75	0.025	3	1	inferred	---	----	Q96AZ6	Q96AZ6|ISG20_HUMAN Interferon-stimulated gene 20 kDa protein OS=Homo sapiens GN=ISG20 PE=1 SV=2
FU/P	likely.down	-1.538	0.00136999	1.71	0.025	3	11	inferred	---	----	P22792	P22792|CPN2_HUMAN Carboxypeptidase N subunit 2 OS=Homo sapiens GN=CPN2 PE=1 SV=3
FU/P	likely.up	16.199	0.00152998	1.91	0.026	1	1	unresolved	---	----	P68366;Q71U36;Q9BQE3	P68366|TBA4A_HUMAN Tubulin alpha-4A chain OS=Homo sapiens GN=TUBA4A PE=1 SV=1
FU/P	likely.up	5.49	0.00151998	1.9	0.026	3	1	inferred	---	----	P15309	P15309|PPAP_HUMAN Prostatic acid phosphatase OS=Homo sapiens GN=ACPP PE=1 SV=3
FU/P	likely.down	-1.773	0.00154998	1.93	0.026	3	8	inferred	---	----	P15169	P15169|CBPN_HUMAN Carboxypeptidase N catalytic chain OS=Homo sapiens GN=CPN1 PE=1 SV=1
FU/P	likely.up	3.602	0.00159998	2	0.027	3	3	inferred	---	----	Q13263	Q13263|TIF1B_HUMAN Transcription intermediary factor 1-beta OS=Homo sapiens GN=TRIM28 PE=1 SV=5
FU/P	likely.up	2.672	0.00173998	2.17	0.029	3	6	inferred	---	----	Q14974	Q14974|IMB1_HUMAN Importin subunit beta-1 OS=Homo sapiens GN=KPNB1 PE=1 SV=2
FU/P	likely.up	15.725	0.00202126	2.52	0.03	1	1	inferred	---	----	Q86TI2	Q86TI2|DPP9_HUMAN Dipeptidyl peptidase 9 OS=Homo sapiens GN=DPP9 PE=1 SV=3
FU/P	likely.down	-4.953	0.00189998	2.37	0.03	3	1	unresolved	---	----	P02763;P19652	P02763|A1AG1_HUMAN Alpha-1-acid glycoprotein 1 OS=Homo sapiens GN=ORM1 PE=1 SV=1
FU/P	likely.up	3.601	0.00204299	2.55	0.03	3	2	inferred	---	----	Q9UKY7	Q9UKY7|CDV3_HUMAN Protein CDV3 homolog OS=Homo sapiens GN=CDV3 PE=1 SV=1
FU/P	likely.down	-3.229	0.00204299	2.55	0.03	3	2	unresolved	---	----	P08603;Q03591	P08603|CFAH_HUMAN Complement factor H OS=Homo sapiens GN=CFH PE=1 SV=4
FU/P	likely.up	3.016	0.00196905	2.46	0.03	3	4	inferred	---	----	P08397	P08397|HEM3_HUMAN Porphobilinogen deaminase OS=Homo sapiens GN=HMBS PE=1 SV=2
FU/P	likely.up	2.171	0.00190998	2.38	0.03	3	6	inferred	---	----	P04040	P04040|CATA_HUMAN Catalase OS=Homo sapiens GN=CAT PE=1 SV=3
FU/P	likely.up	5.894	0.00220928	2.75	0.031	3	1	inferred	---	----	O14638	O14638|ENPP3_HUMAN Ectonucleotide pyrophosphatase/phosphodiesterase family member 3 OS=Homo sapiens GN=ENPP3 PE=1 SV=2
FU/P	likely.up	5.603	0.00202103	2.52	0.031	3	1	inferred	---	----	P51570	P51570|GALK1_HUMAN Galactokinase OS=Homo sapiens GN=GALK1 PE=1 SV=1
FU/P	likely.up	4.068	0.00188998	2.36	0.031	3	2	inferred	---	----	Q9GZP4	Q9GZP4|PITH1_HUMAN PITH domain-containing protein 1 OS=Homo sapiens GN=PITHD1 PE=1 SV=1
FU/P	likely.up	1.943	0.0021222	2.65	0.031	3	6	inferred	---	----	P00491	P00491|PNPH_HUMAN Purine nucleoside phosphorylase OS=Homo sapiens GN=PNP PE=1 SV=2
FU/P	likely.up	2.514	0.00195916	2.44	0.031	3	7	inferred	---	----	Q96G03	Q96G03|PGM2_HUMAN Phosphoglucomutase-2 OS=Homo sapiens GN=PGM2 PE=1 SV=4
FU/P	likely.up	2.322	0.00213331	2.66	0.031	3	8	inferred	---	----	P55060	P55060|XPO2_HUMAN Exportin-2 OS=Homo sapiens GN=CSE1L PE=1 SV=3
FU/P	likely.up	7.469	0.00240503	3	0.032	2	1	inferred	---	----	O14618	O14618|CCS_HUMAN Copper chaperone for superoxide dismutase OS=Homo sapiens GN=CCS PE=1 SV=1
FU/P	likely.down	-2.455	0.00234565	2.93	0.032	3	4	inferred	---	----	P02652	P02652|APOA2_HUMAN Apolipoprotein A-II OS=Homo sapiens GN=APOA2 PE=1 SV=1
FU/P	likely.down	-1.136	0.00238269	2.97	0.032	3	19	inferred	---	----	P07225	P07225|PROS_HUMAN Vitamin K-dependent protein S OS=Homo sapiens GN=PROS1 PE=1 SV=1
FU/P	likely.up	4.491	0.00234565	2.93	0.033	3	2	inferred	---	----	P62899	P62899|RL31_HUMAN 60S ribosomal protein L31 OS=Homo sapiens GN=RPL31 PE=1 SV=1
FU/P	likely.up	3.208	0.0025333	3.16	0.033	3	3	inferred	---	----	P67936	P67936|TPM4_HUMAN Tropomyosin alpha-4 chain OS=Homo sapiens GN=TPM4 PE=1 SV=3
FU/P	likely.down	-2.168	0.00247433	3.09	0.033	3	4	inferred	---	----	P02655	P02655|APOC2_HUMAN Apolipoprotein C-II OS=Homo sapiens GN=APOC2 PE=1 SV=1
FU/P	likely.up	4.501	0.00259456	3.24	0.034	3	3	unresolved	---	----	P60709;P63261;P68032	P60709|ACTB_HUMAN Actin, cytoplasmic 1 OS=Homo sapiens GN=ACTB PE=1 SV=1
FU/P	likely.up	8.143	0.00278257	3.47	0.035	2	1	inferred	---	----	Q01105	Q01105|SET_HUMAN Protein SET OS=Homo sapiens GN=SET PE=1 SV=3
FU/P	likely.up	6.127	0.0028939	3.61	0.035	2	1	inferred	---	----	P61978-2	P61978-2|HNRPK_HUMAN Isoform 2 of Heterogeneous nuclear ribonucleoprotein K OS=Homo sapiens GN=HNRNPK
FU/P	likely.up	5.829	0.00286563	3.57	0.035	3	1	inferred	---	----	O15212	O15212|PFD6_HUMAN Prefoldin subunit 6 OS=Homo sapiens GN=PFDN6 PE=1 SV=1
FU/P	likely.up	4.008	0.00274282	3.42	0.035	3	2	inferred	---	----	P62136	P62136|PP1A_HUMAN Serine/threonine-protein phosphatase PP1-alpha catalytic subunit OS=Homo sapiens GN=PPP1CA PE=1 SV=1
FU/P	likely.up	3.607	0.00282349	3.52	0.035	3	3	inferred	---	----	P39019	P39019|RS19_HUMAN 40S ribosomal protein S19 OS=Homo sapiens GN=RPS19 PE=1 SV=2
FU/P	likely.up	2.931	0.0026901	3.35	0.035	3	4	inferred	---	----	P52209	P52209|6PGD_HUMAN 6-phosphogluconate dehydrogenase, decarboxylating OS=Homo sapiens GN=PGD PE=1 SV=3
FU/P	likely.down	-3.352	0.00299995	3.74	0.036	3	2	inferred	---	----	P02656	P02656|APOC3_HUMAN Apolipoprotein C-III OS=Homo sapiens GN=APOC3 PE=1 SV=1
FU/P	likely.up	3.509	0.00304757	3.8	0.037	3	2	inferred	---	----	P06737	P06737|PYGL_HUMAN Glycogen phosphorylase, liver form OS=Homo sapiens GN=PYGL PE=1 SV=4
FU/P	likely.down	-2.761	0.00335082	4.18	0.039	3	3	inferred	---	----	P02763	P02763|A1AG1_HUMAN Alpha-1-acid glycoprotein 1 OS=Homo sapiens GN=ORM1 PE=1 SV=1
FU/P	likely.down	-3.365	0.00325418	4.06	0.039	3	24	inferred	---	----	P02675	P02675|FIBB_HUMAN Fibrinogen beta chain OS=Homo sapiens GN=FGB PE=1 SV=2
FU/P	likely.up	3.406	0.00343854	4.29	0.04	3	2	inferred	---	----	Q7L2H7	Q7L2H7|EIF3M_HUMAN Eukaryotic translation initiation factor 3 subunit M OS=Homo sapiens GN=EIF3M PE=1 SV=1
FU/P	likely.down	-1.961	0.00374502	4.67	0.042	3	8	inferred	---	----	P00742	P00742|FA10_HUMAN Coagulation factor X OS=Homo sapiens GN=F10 PE=1 SV=2
FU/P	likely.up	3.173	0.0037307	4.65	0.043	3	3	inferred	---	----	P42025	P42025|ACTY_HUMAN Beta-centractin OS=Homo sapiens GN=ACTR1B PE=1 SV=1
FU/P	likely.down	-2.183	0.00371147	4.63	0.043	3	5	inferred	---	----	P04004	P04004|VTNC_HUMAN Vitronectin OS=Homo sapiens GN=VTN PE=1 SV=1
FU/P	likely.down	-1.772	0.00379992	4.74	0.043	3	6	inferred	---	----	P01011	P01011|AACT_HUMAN Alpha-1-antichymotrypsin OS=Homo sapiens GN=SERPINA3 PE=1 SV=2
FU/P	likely.down	-1.453	0.00404247	5.04	0.045	3	10	inferred	---	----	P08697	P08697|A2AP_HUMAN Alpha-2-antiplasmin OS=Homo sapiens GN=SERPINF2 PE=1 SV=3
FU/P	likely.up	6.02	0.00434081	5.41	0.047	2	1	inferred	---	----	Q15843	Q15843|NEDD8_HUMAN NEDD8 OS=Homo sapiens GN=NEDD8 PE=1 SV=1
FU/P	likely.up	4.907	0.00431808	5.38	0.048	3	1	inferred	---	----	P14174	P14174|MIF_HUMAN Macrophage migration inhibitory factor OS=Homo sapiens GN=MIF PE=1 SV=4
FU/P	likely.up	5.123	0.00461894	5.76	0.049	3	1	inferred	---	----	P07910	P07910|HNRPC_HUMAN Heterogeneous nuclear ribonucleoproteins C1/C2 OS=Homo sapiens GN=HNRNPC PE=1 SV=4
FU/P	likely.up	4.839	0.00463403	5.78	0.049	2	2	inferred	---	----	Q9BUL8	Q9BUL8|PDC10_HUMAN Programmed cell death protein 10 OS=Homo sapiens GN=PDCD10 PE=1 SV=1
FU/P	likely.up	2.259	0.00463403	5.78	0.049	3	5	inferred	---	----	Q08257	Q08257|QOR_HUMAN Quinone oxidoreductase OS=Homo sapiens GN=CRYZ PE=1 SV=1
FU/P	putative.up	2.188	0.00487167	6.07	0.051	3	6	inferred	---	----	P61221	P61221|ABCE1_HUMAN ATP-binding cassette sub-family E member 1 OS=Homo sapiens GN=ABCE1 PE=1 SV=1
FU/P	putative.up	6.065	0.00499987	6.23	0.052	3	1	inferred	---	----	P60228	P60228|EIF3E_HUMAN Eukaryotic translation initiation factor 3 subunit E OS=Homo sapiens GN=EIF3E PE=1 SV=1
FU/P	putative.up	4.235	0.0052367	6.53	0.053	3	2	inferred	---	----	Q9Y376	Q9Y376|CAB39_HUMAN Calcium-binding protein 39 OS=Homo sapiens GN=CAB39 PE=1 SV=1
FU/P	putative.up	11.075	0.00551413	6.88	0.054	1	1	inferred	---	----	Q96AT9	Q96AT9|RPE_HUMAN Ribulose-phosphate 3-epimerase OS=Homo sapiens GN=RPE PE=1 SV=1
FU/P	putative.up	3.347	0.00538874	6.72	0.054	3	2	inferred	---	----	P50135	P50135|HNMT_HUMAN Histamine N-methyltransferase OS=Homo sapiens GN=HNMT PE=1 SV=1
FU/P	putative.down	-2.506	0.00548556	6.84	0.054	3	5	inferred	---	----	P02765	P02765|FETUA_HUMAN Alpha-2-HS-glycoprotein OS=Homo sapiens GN=AHSG PE=1 SV=1
FU/P	putative.down	-6.139	0.00548556	6.84	0.055	3	1	inferred	---	----	P40306	P40306|PSB10_HUMAN Proteasome subunit beta type-10 OS=Homo sapiens GN=PSMB10 PE=1 SV=1
FU/P	putative.up	5.375	0.00559984	6.98	0.055	3	1	inferred	---	----	Q96T76	Q96T76|MMS19_HUMAN MMS19 nucleotide excision repair protein homolog OS=Homo sapiens GN=MMS19 PE=1 SV=2
FU/P	putative.up	6.063	0.00581801	7.26	0.056	3	1	inferred	---	----	P49736	P49736|MCM2_HUMAN DNA replication licensing factor MCM2 OS=Homo sapiens GN=MCM2 PE=1 SV=4
FU/P	putative.up	2.789	0.00590891	7.37	0.056	3	5	inferred	---	----	P07738	P07738|PMGE_HUMAN Bisphosphoglycerate mutase OS=Homo sapiens GN=BPGM PE=1 SV=2
FU/P	putative.up	5.321	0.00590607	7.36	0.057	3	1	inferred	---	----	Q9UG01	Q9UG01|IF172_HUMAN Intraflagellar transport protein 172 homolog OS=Homo sapiens GN=IFT172 PE=1 SV=2
FU/P	putative.up	1.872	0.00633312	7.9	0.06	3	6	inferred	---	----	O15143	O15143|ARC1B_HUMAN Actin-related protein 2/3 complex subunit 1B OS=Homo sapiens GN=ARPC1B PE=1 SV=3
FU/P	putative.up	12.785	0.00651702	8.13	0.061	1	1	inferred	---	----	Q53T59	Q53T59|H1BP3_HUMAN HCLS1-binding protein 3 OS=Homo sapiens GN=HS1BP3 PE=1 SV=1
FU/P	putative.up	4.284	0.00662046	8.26	0.061	3	1	inferred	---	----	A0A0C4DH68	A0A0C4DH68|KV224_HUMAN Immunoglobulin kappa variable 2-24 OS=Homo sapiens GN=IGKV2-24 PE=3 SV=1
FU/P	putative.up	1.422	0.00646645	8.06	0.061	3	12	inferred	---	----	P18206	P18206|VINC_HUMAN Vinculin OS=Homo sapiens GN=VCL PE=1 SV=4
FU/P	putative.up	9.652	0.00692832	8.64	0.064	1	1	inferred	---	----	Q9UNF1	Q9UNF1|MAGD2_HUMAN Melanoma-associated antigen D2 OS=Homo sapiens GN=MAGED2 PE=1 SV=2
FU/P	putative.down	-2.116	0.00711085	8.87	0.065	3	5	inferred	---	----	Q14258	Q14258|TRI25_HUMAN E3 ubiquitin/ISG15 ligase TRIM25 OS=Homo sapiens GN=TRIM25 PE=1 SV=2
FU/P	putative.up	7.112	0.00730741	9.11	0.066	2	1	unresolved	---	----	Q15417;Q99439	Q15417|CNN3_HUMAN Calponin-3 OS=Homo sapiens GN=CNN3 PE=1 SV=1
FU/P	putative.up	4.546	0.00734587	9.16	0.066	3	1	inferred	---	----	Q14194	Q14194|DPYL1_HUMAN Dihydropyrimidinase-related protein 1 OS=Homo sapiens GN=CRMP1 PE=1 SV=1
FU/P	putative.down	-0.844	0.00765355	9.54	0.066	3	27	unresolved	---	----	A0A0G2JPR0;P0C0L4;P0C0L5	A0A0G2JPR0|A0A0G2JPR0_HUMAN Complement C4-A OS=Homo sapiens GN=C4A PE=1 SV=1
FU/P	putative.down	-4.704	0.00763969	9.53	0.067	3	1	inferred	---	----	Q9H910	Q9H910|JUPI2_HUMAN Jupiter microtubule associated homolog 2 OS=Homo sapiens GN=JPT2 PE=1 SV=1
FU/P	putative.down	-4.358	0.00753817	9.4	0.067	3	2	inferred	---	----	Q9UMS4	Q9UMS4|PRP19_HUMAN Pre-mRNA-processing factor 19 OS=Homo sapiens GN=PRPF19 PE=1 SV=1
FU/P	putative.up	3.547	0.0075597	9.43	0.067	3	2	inferred	---	----	P14780	P14780|MMP9_HUMAN Matrix metalloproteinase-9 OS=Homo sapiens GN=MMP9 PE=1 SV=3
FU/P	putative.up	2.683	0.00775969	9.68	0.067	3	5	inferred	---	----	P04275	P04275|VWF_HUMAN von Willebrand factor OS=Homo sapiens GN=VWF PE=1 SV=4
FU/P	putative.down	-1.892	0.00763969	9.53	0.067	3	5	inferred	---	----	P01834	P01834|IGKC_HUMAN Immunoglobulin kappa constant OS=Homo sapiens GN=IGKC PE=1 SV=2
FU/P	putative.down	-9.569	0.00821703	10.25	0.069	1	1	inferred	---	----	P41227	P41227|NAA10_HUMAN N-alpha-acetyltransferase 10 OS=Homo sapiens GN=NAA10 PE=1 SV=1
FU/P	putative.up	5.255	0.00834746	10.41	0.069	3	1	inferred	---	----	P62906	P62906|RL10A_HUMAN 60S ribosomal protein L10a OS=Homo sapiens GN=RPL10A PE=1 SV=2
FU/P	putative.up	5.209	0.00829132	10.34	0.069	3	1	inferred	---	----	P31749	P31749|AKT1_HUMAN RAC-alpha serine/threonine-protein kinase OS=Homo sapiens GN=AKT1 PE=1 SV=2
FU/P	putative.up	2.962	0.008083	10.08	0.069	3	4	inferred	---	----	P05455	P05455|LA_HUMAN Lupus La protein OS=Homo sapiens GN=SSB PE=1 SV=2
FU/P	putative.up	1.989	0.00837465	10.44	0.069	3	8	inferred	---	----	Q12906-7	Q12906-7|ILF3_HUMAN Isoform 7 of Interleukin enhancer-binding factor 3 OS=Homo sapiens GN=ILF3
FU/P	putative.down	-1.362	0.008083	10.08	0.069	3	10	inferred	---	----	P02760	P02760|AMBP_HUMAN Protein AMBP OS=Homo sapiens GN=AMBP PE=1 SV=1
FU/P	putative.up	4.79	0.00869527	10.84	0.07	3	1	inferred	---	----	Q5VZK9	Q5VZK9|CARL1_HUMAN F-actin-uncapping protein LRRC16A OS=Homo sapiens GN=CARMIL1 PE=1 SV=1
FU/P	putative.down	-3.452	0.00863597	10.77	0.07	3	2	inferred	---	----	P12268	P12268|IMDH2_HUMAN Inosine-5'-monophosphate dehydrogenase 2 OS=Homo sapiens GN=IMPDH2 PE=1 SV=2
FU/P	putative.up	3.909	0.00877233	10.94	0.071	3	1	inferred	---	----	P51812	P51812|KS6A3_HUMAN Ribosomal protein S6 kinase alpha-3 OS=Homo sapiens GN=RPS6KA3 PE=1 SV=1
FU/P	putative.down	-3.321	0.00899957	11.22	0.072	3	2	inferred	---	----	P62195	P62195|PRS8_HUMAN 26S proteasome regulatory subunit 8 OS=Homo sapiens GN=PSMC5 PE=1 SV=1
FU/P	putative.down	-3.019	0.00933289	11.64	0.074	3	5	inferred	---	----	Q86UP2	Q86UP2|KTN1_HUMAN Kinectin OS=Homo sapiens GN=KTN1 PE=1 SV=1
FU/P	putative.up	1.76	0.00944953	11.78	0.074	3	8	inferred	---	----	P50395	P50395|GDIB_HUMAN Rab GDP dissociation inhibitor beta OS=Homo sapiens GN=GDI2 PE=1 SV=2
FU/P	putative.up	1.57	0.00947574	11.82	0.074	3	8	inferred	---	----	P12429	P12429|ANXA3_HUMAN Annexin A3 OS=Homo sapiens GN=ANXA3 PE=1 SV=3
FU/P	putative.up	6.481	0.00944953	11.78	0.075	1	2	inferred	---	----	P26447	P26447|S10A4_HUMAN Protein S100-A4 OS=Homo sapiens GN=S100A4 PE=1 SV=1
FU/P	putative.up	6.326	0.0101047	12.6	0.076	3	1	inferred	---	----	Q9UJW0	Q9UJW0|DCTN4_HUMAN Dynactin subunit 4 OS=Homo sapiens GN=DCTN4 PE=1 SV=1
FU/P	putative.up	3.983	0.00974951	12.16	0.076	3	2	inferred	---	----	P04179	P04179|SODM_HUMAN Superoxide dismutase [Mn], mitochondrial OS=Homo sapiens GN=SOD2 PE=1 SV=3
FU/P	putative.down	-1.403	0.0101574	12.67	0.076	3	9	inferred	---	----	Q96PD5	Q96PD5|PGRP2_HUMAN N-acetylmuramoyl-L-alanine amidase OS=Homo sapiens GN=PGLYRP2 PE=1 SV=1
FU/P	putative.up	12.35	0.00994684	12.4	0.077	1	1	inferred	---	----	Q7Z4H3	Q7Z4H3|HDDC2_HUMAN HD domain-containing protein 2 OS=Homo sapiens GN=HDDC2 PE=1 SV=1
FU/P	putative.up	10.463	0.0100495	12.53	0.077	1	1	inferred	---	----	Q16363	Q16363|LAMA4_HUMAN Laminin subunit alpha-4 OS=Homo sapiens GN=LAMA4 PE=1 SV=4
FU/P	putative.down	-1.51	0.0101047	12.6	0.077	3	7	inferred	---	----	P02649	P02649|APOE_HUMAN Apolipoprotein E OS=Homo sapiens GN=APOE PE=1 SV=1
FU/P	putative.up	2.107	0.0106105	13.23	0.079	3	4	inferred	---	----	Q00577	Q00577|PURA_HUMAN Transcriptional activator protein Pur-alpha OS=Homo sapiens GN=PURA PE=1 SV=2
FU/P	putative.up	3.197	0.0109438	13.65	0.081	3	2	inferred	---	----	Q9NZL9	Q9NZL9|MAT2B_HUMAN Methionine adenosyltransferase 2 subunit beta OS=Homo sapiens GN=MAT2B PE=1 SV=1
FU/P	putative.up	4.151	0.011117	13.86	0.082	3	1	inferred	---	----	O75347	O75347|TBCA_HUMAN Tubulin-specific chaperone A OS=Homo sapiens GN=TBCA PE=1 SV=3
FU/P	putative.up	4.654	0.0115287	14.38	0.083	3	1	inferred	---	----	O95786	O95786|DDX58_HUMAN Probable ATP-dependent RNA helicase DDX58 OS=Homo sapiens GN=DDX58 PE=1 SV=2
FU/P	putative.down	-2.916	0.0114699	14.3	0.083	3	3	inferred	---	----	P30046	P30046|DOPD_HUMAN D-dopachrome decarboxylase OS=Homo sapiens GN=DDT PE=1 SV=3
FU/P	putative.down	-1.201	0.0113523	14.16	0.083	3	12	inferred	---	----	P05543	P05543|THBG_HUMAN Thyroxine-binding globulin OS=Homo sapiens GN=SERPINA7 PE=1 SV=2
FU/P	putative.down	-1.131	0.0114111	14.23	0.083	3	14	unresolved	---	----	B4E1Z4;P06681	B4E1Z4|B4E1Z4_HUMAN cDNA FLJ55673, highly similar to Complement factor B (EC 3.4.21.47) OS=Homo sapiens PE=1 SV=1
FU/P	putative.up	1.682	0.0119368	14.89	0.086	3	7	inferred	---	----	P26038	P26038|MOES_HUMAN Moesin OS=Homo sapiens GN=MSN PE=1 SV=3
FU/P	putative.up	1.605	0.0119993	14.96	0.086	3	7	inferred	---	----	P14550	P14550|AK1A1_HUMAN Alcohol dehydrogenase [NADP(+)] OS=Homo sapiens GN=AKR1A1 PE=1 SV=3
FU/P	putative.up	4.331	0.0128658	16.04	0.09	3	2	inferred	---	----	P51149	P51149|RAB7A_HUMAN Ras-related protein Rab-7a OS=Homo sapiens GN=RAB7A PE=1 SV=1
FU/P	putative.up	3.012	0.0127991	15.96	0.09	3	2	inferred	---	----	Q53FA7	Q53FA7|QORX_HUMAN Quinone oxidoreductase PIG3 OS=Homo sapiens GN=TP53I3 PE=1 SV=2
FU/P	putative.up	4.683	0.0130658	16.29	0.091	3	1	inferred	---	----	Q03113	Q03113|GNA12_HUMAN Guanine nucleotide-binding protein subunit alpha-12 OS=Homo sapiens GN=GNA12 PE=1 SV=4
FU/P	putative.up	3.378	0.0127991	15.96	0.091	3	2	inferred	---	----	Q16576	Q16576|RBBP7_HUMAN Histone-binding protein RBBP7 OS=Homo sapiens GN=RBBP7 PE=1 SV=1
FU/P	putative.up	3.039	0.0133324	16.63	0.092	3	3	inferred	---	----	P09488	P09488|GSTM1_HUMAN Glutathione S-transferase Mu 1 OS=Homo sapiens GN=GSTM1 PE=1 SV=3
FU/P	putative.up	1.394	0.0137133	17.1	0.094	3	8	inferred	---	----	P20591	P20591|MX1_HUMAN Interferon-induced GTP-binding protein Mx1 OS=Homo sapiens GN=MX1 PE=1 SV=4
FU/P	putative.up	10.954	0.0145373	18.13	0.095	1	1	inferred	---	----	P49441	P49441|INPP_HUMAN Inositol polyphosphate 1-phosphatase OS=Homo sapiens GN=INPP1 PE=1 SV=1
FU/P	putative.up	5.242	0.0139276	17.37	0.095	2	1	inferred	---	----	Q9BT78	Q9BT78|CSN4_HUMAN COP9 signalosome complex subunit 4 OS=Homo sapiens GN=COPS4 PE=1 SV=1
FU/P	putative.up	1.998	0.0138562	17.28	0.095	3	5	inferred	---	----	P09914	P09914|IFIT1_HUMAN Interferon-induced protein with tetratricopeptide repeats 1 OS=Homo sapiens GN=IFIT1 PE=1 SV=2
FU/P	putative.up	1.656	0.0144604	18.03	0.095	3	5	inferred	---	----	P63241	P63241|IF5A1_HUMAN Eukaryotic translation initiation factor 5A-1 OS=Homo sapiens GN=EIF5A PE=1 SV=2
FU/P	putative.down	-8.216	0.014845	18.51	0.096	1	1	inferred	---	----	P46782	P46782|RS5_HUMAN 40S ribosomal protein S5 OS=Homo sapiens GN=RPS5 PE=1 SV=4
FU/P	putative.up	4.749	0.0142847	17.81	0.096	2	1	inferred	---	----	Q8NF91	Q8NF91|SYNE1_HUMAN Nesprin-1 OS=Homo sapiens GN=SYNE1 PE=1 SV=4
FU/P	putative.up	2.882	0.0141418	17.63	0.096	3	2	inferred	---	----	O00764	O00764|PDXK_HUMAN Pyridoxal kinase OS=Homo sapiens GN=PDXK PE=1 SV=1
FU/P	putative.up	2.526	0.0143561	17.9	0.096	3	3	inferred	---	----	Q96AG4	Q96AG4|LRC59_HUMAN Leucine-rich repeat-containing protein 59 OS=Homo sapiens GN=LRRC59 PE=1 SV=1
FU/P	putative.up	1.864	0.0144275	17.99	0.096	3	7	inferred	---	----	Q14764	Q14764|MVP_HUMAN Major vault protein OS=Homo sapiens GN=MVP PE=1 SV=4
FU/P	putative.down	-1.278	0.0142847	17.81	0.096	3	9	inferred	---	----	Q16610	Q16610|ECM1_HUMAN Extracellular matrix protein 1 OS=Homo sapiens GN=ECM1 PE=1 SV=2
FU/P	putative.up	2.632	0.014845	18.51	0.097	3	3	inferred	---	----	P31943	P31943|HNRH1_HUMAN Heterogeneous nuclear ribonucleoprotein H OS=Homo sapiens GN=HNRNPH1 PE=1 SV=4
FU/P	putative.down	-4.932	0.0152846	19.06	0.098	3	1	inferred	---	----	O43583	O43583|DENR_HUMAN Density-regulated protein OS=Homo sapiens GN=DENR PE=1 SV=2
FU/P	putative.up	1.852	0.0151527	18.9	0.098	3	5	inferred	---	----	P53618	P53618|COPB_HUMAN Coatomer subunit beta OS=Homo sapiens GN=COPB1 PE=1 SV=3
FU/P	putative.up	5.766	0.0159153	19.85	0.1	2	1	inferred	---	----	P61923	P61923|COPZ1_HUMAN Coatomer subunit zeta-1 OS=Homo sapiens GN=COPZ1 PE=1 SV=1
FU/P	putative.up	4.535	0.0156911	19.57	0.1	2	1	inferred	---	----	E7ES60	E7ES60|E7ES60_HUMAN Ras-related protein Rab-34, isoform NARR OS=Homo sapiens GN=RAB34 PE=1 SV=2
FU/P	putative.up	3.641	0.015832	19.74	0.1	3	2	inferred	---	----	Q15819	Q15819|UB2V2_HUMAN Ubiquitin-conjugating enzyme E2 variant 2 OS=Homo sapiens GN=UBE2V2 PE=1 SV=4
FU/P	putative.up	2.351	0.015832	19.74	0.1	3	4	inferred	---	----	P36871	P36871|PGM1_HUMAN Phosphoglucomutase-1 OS=Homo sapiens GN=PGM1 PE=1 SV=3
FU/P	putative.up	5.028	0.016332	20.37	0.101	3	1	inferred	---	----	P05204	P05204|HMGN2_HUMAN Non-histone chromosomal protein HMG-17 OS=Homo sapiens GN=HMGN2 PE=1 SV=3
FU/P	putative.up	4.592	0.0162486	20.26	0.101	3	1	inferred	---	----	P17812	P17812|PYRG1_HUMAN CTP synthase 1 OS=Homo sapiens GN=CTPS1 PE=1 SV=2
FU/P	putative.down	-2.932	0.0166653	20.78	0.101	3	2	inferred	---	----	P48740	P48740|MASP1_HUMAN Mannan-binding lectin serine protease 1 OS=Homo sapiens GN=MASP1 PE=1 SV=3
FU/P	putative.down	-2.112	0.016582	20.68	0.101	3	3	inferred	---	----	P36980	P36980|FHR2_HUMAN Complement factor H-related protein 2 OS=Homo sapiens GN=CFHR2 PE=1 SV=1
FU/P	putative.down	-1.838	0.0161653	20.16	0.101	3	5	inferred	---	----	P20851	P20851|C4BPB_HUMAN C4b-binding protein beta chain OS=Homo sapiens GN=C4BPB PE=1 SV=1
FU/P	putative.up	1.792	0.015832	19.74	0.101	3	5	inferred	---	----	P19338	P19338|NUCL_HUMAN Nucleolin OS=Homo sapiens GN=NCL PE=1 SV=3
FU/P	putative.up	2.103	0.0164986	20.57	0.101	3	6	inferred	---	----	Q9NR19	Q9NR19|ACSA_HUMAN Acetyl-coenzyme A synthetase, cytoplasmic OS=Homo sapiens GN=ACSS2 PE=1 SV=1
FU/P	putative.up	3.072	0.0173621	21.65	0.105	3	2	inferred	---	----	Q9NTK5	Q9NTK5|OLA1_HUMAN Obg-like ATPase 1 OS=Homo sapiens GN=OLA1 PE=1 SV=2
FU/P	putative.up	1.521	0.017453	21.76	0.105	3	10	inferred	---	----	P50991	P50991|TCPD_HUMAN T-complex protein 1 subunit delta OS=Homo sapiens GN=CCT4 PE=1 SV=4
FU/P	putative.up	2.621	0.0181802	22.67	0.107	3	3	inferred	---	----	P12955	P12955|PEPD_HUMAN Xaa-Pro dipeptidase OS=Homo sapiens GN=PEPD PE=1 SV=3
FU/P	putative.up	2.346	0.0182711	22.78	0.107	3	3	inferred	---	----	P18124	P18124|RL7_HUMAN 60S ribosomal protein L7 OS=Homo sapiens GN=RPL7 PE=1 SV=1
FU/P	putative.up	2.13	0.0181802	22.67	0.108	3	5	inferred	---	----	Q9Y678	Q9Y678|COPG1_HUMAN Coatomer subunit gamma-1 OS=Homo sapiens GN=COPG1 PE=1 SV=1
FU/P	putative.up	4.829	0.0193981	24.19	0.111	3	1	inferred	---	----	P49593	P49593|PPM1F_HUMAN Protein phosphatase 1F OS=Homo sapiens GN=PPM1F PE=1 SV=3
FU/P	putative.up	3.421	0.0193981	24.19	0.111	3	2	inferred	---	----	Q15149	Q15149|PLEC_HUMAN Plectin OS=Homo sapiens GN=PLEC PE=1 SV=3
FU/P	putative.up	2.048	0.0188981	23.57	0.111	3	6	inferred	---	----	P09960	P09960|LKHA4_HUMAN Leukotriene A-4 hydrolase OS=Homo sapiens GN=LTA4H PE=1 SV=2
FU/P	putative.down	-1.499	0.0189981	23.69	0.111	3	6	inferred	---	----	P06681	P06681|CO2_HUMAN Complement C2 OS=Homo sapiens GN=C2 PE=1 SV=2
FU/P	putative.up	4.429	0.019698	24.56	0.112	3	1	inferred	---	----	P21589	P21589|5NTD_HUMAN 5'-nucleotidase OS=Homo sapiens GN=NT5E PE=1 SV=1
FU/P	putative.up	2.457	0.019698	24.56	0.112	3	2	inferred	---	----	P18669	P18669|PGAM1_HUMAN Phosphoglycerate mutase 1 OS=Homo sapiens GN=PGAM1 PE=1 SV=2
FU/P	putative.up	2.249	0.0193981	24.19	0.112	3	4	inferred	---	----	O14498	O14498|ISLR_HUMAN Immunoglobulin superfamily containing leucine-rich repeat protein OS=Homo sapiens GN=ISLR PE=2 SV=1
FU/P	putative.down	-3.481	0.019998	24.94	0.113	3	1	inferred	---	----	P01624	P01624|KV315_HUMAN Immunoglobulin kappa variable 3-15 OS=Homo sapiens GN=IGKV3-15 PE=1 SV=2
FU/P	putative.down	-1.36	0.0193981	24.19	0.113	3	7	inferred	---	----	O43866	O43866|CD5L_HUMAN CD5 antigen-like OS=Homo sapiens GN=CD5L PE=1 SV=1
FU/P	putative.up	3.67	0.0205979	25.69	0.116	3	2	inferred	---	----	P54105	P54105|ICLN_HUMAN Methylosome subunit pICln OS=Homo sapiens GN=CLNS1A PE=1 SV=1
FU/P	putative.up	4.537	0.0218865	27.29	0.121	3	1	inferred	---	----	P35321	P35321|SPR1A_HUMAN Cornifin-A OS=Homo sapiens GN=SPRR1A PE=1 SV=2
FU/P	putative.up	4.281	0.0215532	26.88	0.121	3	1	inferred	---	----	Q9Y6G5	Q9Y6G5|COMDA_HUMAN COMM domain-containing protein 10 OS=Homo sapiens GN=COMMD10 PE=1 SV=1
FU/P	putative.up	5.42	0.0219976	27.43	0.121	3	2	inferred	---	----	H7BYY1	H7BYY1|H7BYY1_HUMAN Tropomyosin 1 (Alpha), isoform CRA_m OS=Homo sapiens GN=TPM1 PE=1 SV=1
FU/P	putative.up	3.899	0.022442	27.99	0.122	3	1	inferred	---	----	Q8TD19	Q8TD19|NEK9_HUMAN Serine/threonine-protein kinase Nek9 OS=Homo sapiens GN=NEK9 PE=1 SV=2
FU/P	putative.down	-1.844	0.0218865	27.29	0.122	3	5	inferred	---	----	O00410	O00410|IPO5_HUMAN Importin-5 OS=Homo sapiens GN=IPO5 PE=1 SV=4
FU/P	putative.up	1.539	0.022442	27.99	0.122	3	7	inferred	---	----	Q14697	Q14697|GANAB_HUMAN Neutral alpha-glucosidase AB OS=Homo sapiens GN=GANAB PE=1 SV=3
FU/P	putative.up	6.261	0.022442	27.99	0.123	2	1	unresolved	---	----	Q13404;Q15819	Q13404|UB2V1_HUMAN Ubiquitin-conjugating enzyme E2 variant 1 OS=Homo sapiens GN=UBE2V1 PE=1 SV=2
FU/P	putative.up	3.875	0.0227752	28.4	0.123	3	1	unresolved	---	----	P14923;P35222	P14923|PLAK_HUMAN Junction plakoglobin OS=Homo sapiens GN=JUP PE=1 SV=3
FU/P	putative.up	2.083	0.022442	27.99	0.123	3	4	inferred	---	----	P07585	P07585|PGS2_HUMAN Decorin OS=Homo sapiens GN=DCN PE=1 SV=1
FU/P	putative.up	3.932	0.023622	29.46	0.125	3	1	inferred	---	----	P22392-2	P22392-2|NDKB_HUMAN Isoform 3 of Nucleoside diphosphate kinase B OS=Homo sapiens GN=NME2
FU/P	putative.up	3.176	0.023747	29.61	0.125	3	1	inferred	---	----	O00533	O00533|NCHL1_HUMAN Neural cell adhesion molecule L1-like protein OS=Homo sapiens GN=CHL1 PE=1 SV=4
FU/P	putative.down	-2.539	0.023872	29.77	0.125	3	2	inferred	---	----	P62316	P62316|SMD2_HUMAN Small nuclear ribonucleoprotein Sm D2 OS=Homo sapiens GN=SNRPD2 PE=1 SV=1
FU/P	putative.up	1.819	0.023747	29.61	0.125	3	6	inferred	---	----	P13010	P13010|XRCC5_HUMAN X-ray repair cross-complementing protein 5 OS=Homo sapiens GN=XRCC5 PE=1 SV=3
FU/P	putative.down	-2.429	0.0239973	29.92	0.125	3	54	unresolved	---	----	P02751;P02751-10	P02751|FINC_HUMAN Fibronectin OS=Homo sapiens GN=FN1 PE=1 SV=4
FU/P	putative.up	4.808	0.024372	30.39	0.126	2	1	inferred	---	----	P68400	P68400|CSK21_HUMAN Casein kinase II subunit alpha OS=Homo sapiens GN=CSNK2A1 PE=1 SV=1
FU/P	putative.up	3.373	0.0235529	29.37	0.126	3	2	inferred	---	----	P22234	P22234|PUR6_HUMAN Multifunctional protein ADE2 OS=Homo sapiens GN=PAICS PE=1 SV=3
FU/P	putative.up	2.117	0.0233721	29.14	0.126	3	4	inferred	---	----	P61158	P61158|ARP3_HUMAN Actin-related protein 3 OS=Homo sapiens GN=ACTR3 PE=1 SV=3
FU/P	putative.down	-1.491	0.0234971	29.3	0.126	3	8	inferred	---	----	P27918	P27918|PROP_HUMAN Properdin OS=Homo sapiens GN=CFP PE=1 SV=2
FU/P	putative.up	3.754	0.024372	30.39	0.127	3	1	inferred	---	----	P40925	P40925|MDHC_HUMAN Malate dehydrogenase, cytoplasmic OS=Homo sapiens GN=MDH1 PE=1 SV=4
FU/P	putative.up	2.417	0.0246219	30.7	0.127	3	3	inferred	---	----	P67809	P67809|YBOX1_HUMAN Nuclease-sensitive element-binding protein 1 OS=Homo sapiens GN=YBX1 PE=1 SV=3
FU/P	putative.up	2.489	0.027139	33.84	0.138	3	3	inferred	---	----	P02452	P02452|CO1A1_HUMAN Collagen alpha-1(I) chain OS=Homo sapiens GN=COL1A1 PE=1 SV=5
FU/P	putative.up	2.065	0.0268533	33.49	0.138	3	4	inferred	---	----	Q14247	Q14247|SRC8_HUMAN Src substrate cortactin OS=Homo sapiens GN=CTTN PE=1 SV=2
FU/P	putative.down	-4.159	0.027139	33.84	0.139	3	1	inferred	---	----	Q13045	Q13045|FLII_HUMAN Protein flightless-1 homolog OS=Homo sapiens GN=FLII PE=1 SV=2
FU/P	putative.down	-2.902	0.0275675	34.38	0.139	3	1	unresolved	---	----	P08603;P36980;Q03591	P08603|CFAH_HUMAN Complement factor H OS=Homo sapiens GN=CFH PE=1 SV=4
FU/P	putative.up	1.408	0.0275675	34.38	0.14	3	9	inferred	---	----	P45974	P45974|UBP5_HUMAN Ubiquitin carboxyl-terminal hydrolase 5 OS=Homo sapiens GN=USP5 PE=1 SV=2
FU/P	putative.up	4.959	0.0285673	35.62	0.144	2	1	inferred	---	----	Q04206	Q04206|TF65_HUMAN Transcription factor p65 OS=Homo sapiens GN=RELA PE=1 SV=2
FU/P	putative.up	8.801	0.0291387	36.34	0.145	1	1	inferred	---	----	P38919	P38919|IF4A3_HUMAN Eukaryotic initiation factor 4A-III OS=Homo sapiens GN=EIF4A3 PE=1 SV=4
FU/P	putative.up	2.855	0.0291387	36.34	0.145	3	2	inferred	---	----	Q6IBS0	Q6IBS0|TWF2_HUMAN Twinfilin-2 OS=Homo sapiens GN=TWF2 PE=1 SV=2
FU/P	putative.up	1.804	0.0289959	36.16	0.145	3	5	inferred	---	----	Q9UHD1	Q9UHD1|CHRD1_HUMAN Cysteine and histidine-rich domain-containing protein 1 OS=Homo sapiens GN=CHORDC1 PE=1 SV=2
FU/P	putative.up	2.605	0.0294244	36.69	0.146	3	3	inferred	---	----	P52566	P52566|GDIR2_HUMAN Rho GDP-dissociation inhibitor 2 OS=Homo sapiens GN=ARHGDIB PE=1 SV=3
FU/P	putative.up	2.225	0.02971	37.05	0.146	3	4	inferred	---	----	P27348	P27348|1433T_HUMAN 14-3-3 protein theta OS=Homo sapiens GN=YWHAQ PE=1 SV=1
FU/P	putative.up	6.678	0.0299957	37.4	0.147	2	1	inferred	---	----	Q9BRF8	Q9BRF8|CPPED_HUMAN Serine/threonine-protein phosphatase CPPED1 OS=Homo sapiens GN=CPPED1 PE=1 SV=3
FU/P	putative.up	4.182	0.0304242	37.94	0.149	2	1	inferred	---	----	O43324	O43324|MCA3_HUMAN Eukaryotic translation elongation factor 1 epsilon-1 OS=Homo sapiens GN=EEF1E1 PE=1 SV=1
FU/P	putative.up	2.451	0.0314948	39.27	0.149	3	3	inferred	---	----	Q00839	Q00839|HNRPU_HUMAN Heterogeneous nuclear ribonucleoprotein U OS=Homo sapiens GN=HNRNPU PE=1 SV=6
FU/P	putative.up	1.573	0.0311615	38.86	0.149	3	6	inferred	---	----	P22102	P22102|PUR2_HUMAN Trifunctional purine biosynthetic protein adenosine-3 OS=Homo sapiens GN=GART PE=1 SV=1
FU/P	putative.up	5.277	0.0307099	38.3	0.15	2	1	inferred	---	----	Q92688	Q92688|AN32B_HUMAN Acidic leucine-rich nuclear phosphoprotein 32 family member B OS=Homo sapiens GN=ANP32B PE=1 SV=1
FU/P	putative.up	5.135	0.031828	39.69	0.15	2	1	inferred	---	----	Q06203	Q06203|PUR1_HUMAN Amidophosphoribosyltransferase OS=Homo sapiens GN=PPAT PE=1 SV=1
FU/P	putative.up	3.413	0.0314948	39.27	0.15	3	2	inferred	---	----	P13489	P13489|RINI_HUMAN Ribonuclease inhibitor OS=Homo sapiens GN=RNH1 PE=1 SV=2
FU/P	putative.up	3.394	0.0311384	38.83	0.15	3	2	inferred	---	----	Q9UL25	Q9UL25|RAB21_HUMAN Ras-related protein Rab-21 OS=Homo sapiens GN=RAB21 PE=1 SV=3
FU/P	putative.up	2.46	0.0309956	38.65	0.15	3	2	inferred	---	----	O60888	O60888|CUTA_HUMAN Protein CutA OS=Homo sapiens GN=CUTA PE=1 SV=2
FU/P	putative.down	-2.028	0.0309948	38.65	0.15	3	3	inferred	---	----	P47914	P47914|RL29_HUMAN 60S ribosomal protein L29 OS=Homo sapiens GN=RPL29 PE=1 SV=2
FU/P	putative.up	1.158	0.0314948	39.27	0.15	3	11	inferred	---	----	P55786	P55786|PSA_HUMAN Puromycin-sensitive aminopeptidase OS=Homo sapiens GN=NPEPPS PE=1 SV=2
FU/P	putative.up	8.967	0.0321613	40.11	0.151	1	1	inferred	---	----	O96019	O96019|ACL6A_HUMAN Actin-like protein 6A OS=Homo sapiens GN=ACTL6A PE=1 SV=1
FU/P	putative.up	2.074	0.0319947	39.9	0.151	3	3	inferred	---	----	Q9UHD8-5	Q9UHD8-5|SEPT9_HUMAN Isoform 5 of Septin-9 OS=Homo sapiens GN=SEPT9
FU/P	putative.up	2.115	0.0323279	40.31	0.151	3	4	inferred	---	----	P04075	P04075|ALDOA_HUMAN Fructose-bisphosphate aldolase A OS=Homo sapiens GN=ALDOA PE=1 SV=2
FU/P	putative.down	-8.819	0.0328279	40.94	0.152	1	1	inferred	---	----	Q96MW1	Q96MW1|CCD43_HUMAN Coiled-coil domain-containing protein 43 OS=Homo sapiens GN=CCDC43 PE=1 SV=2
FU/P	putative.up	3.276	0.0326612	40.73	0.152	3	2	inferred	---	----	P07311	P07311|ACYP1_HUMAN Acylphosphatase-1 OS=Homo sapiens GN=ACYP1 PE=1 SV=2
FU/P	putative.down	-1.843	0.0336611	41.98	0.155	3	3	unresolved	---	----	A0A0G2JMB2;P01876	A0A0G2JMB2|A0A0G2JMB2_HUMAN Immunoglobulin heavy constant alpha 2 (Fragment) OS=Homo sapiens GN=IGHA2 PE=1 SV=1
FU/P	putative.up	8.59	0.0338277	42.18	0.156	1	1	inferred	---	----	P59665	P59665|DEF1_HUMAN Neutrophil defensin 1 OS=Homo sapiens GN=DEFA1 PE=1 SV=1
FU/P	putative.up	3.693	0.0344943	43.01	0.158	3	1	inferred	---	----	P14678	P14678|RSMB_HUMAN Small nuclear ribonucleoprotein-associated proteins B and B' OS=Homo sapiens GN=SNRPB PE=1 SV=2
FU/P	putative.up	3.26	0.0349942	43.64	0.159	3	1	inferred	---	----	O43399	O43399|TPD54_HUMAN Tumor protein D54 OS=Homo sapiens GN=TPD52L2 PE=1 SV=2
FU/P	putative.up	3.083	0.0348275	43.43	0.159	3	2	inferred	---	----	P22061	P22061|PIMT_HUMAN Protein-L-isoaspartate(D-aspartate) O-methyltransferase OS=Homo sapiens GN=PCMT1 PE=1 SV=4
FU/P	putative.up	3.411	0.0358274	44.68	0.162	3	1	inferred	---	----	Q96AC1	Q96AC1|FERM2_HUMAN Fermitin family homolog 2 OS=Homo sapiens GN=FERMT2 PE=1 SV=1
FU/P	putative.up	2.112	0.0361606	45.09	0.163	3	3	inferred	---	----	P11940	P11940|PABP1_HUMAN Polyadenylate-binding protein 1 OS=Homo sapiens GN=PABPC1 PE=1 SV=2
FU/P	putative.down	-1.799	0.0371926	46.38	0.167	3	4	inferred	---	----	Q9NZP8	Q9NZP8|C1RL_HUMAN Complement C1r subcomponent-like protein OS=Homo sapiens GN=C1RL PE=1 SV=2
FU/P	putative.up	4.86	0.0375925	46.88	0.169	1	1	inferred	---	----	P24347	P24347|MMP11_HUMAN Stromelysin-3 OS=Homo sapiens GN=MMP11 PE=1 SV=3
FU/P	putative.down	-2.054	0.0379924	47.38	0.17	3	2	unresolved	---	----	D6RE86;E9PFZ2;P00450	D6RE86|D6RE86_HUMAN Ceruloplasmin (Fragment) OS=Homo sapiens GN=CP PE=1 SV=8
FU/P	putative.down	-1.111	0.0389922	48.62	0.174	3	7	inferred	---	----	P08185	P08185|CBG_HUMAN Corticosteroid-binding globulin OS=Homo sapiens GN=SERPINA6 PE=1 SV=1
FU/P	putative.up	2.413	0.040192	50.12	0.178	3	2	inferred	---	----	P42226	P42226|STAT6_HUMAN Signal transducer and activator of transcription 6 OS=Homo sapiens GN=STAT6 PE=1 SV=1
FU/P	putative.up	3.888	0.0415917	51.86	0.179	3	1	inferred	---	----	P06702	P06702|S10A9_HUMAN Protein S100-A9 OS=Homo sapiens GN=S100A9 PE=1 SV=1
FU/P	putative.up	0.65	0.0405919	50.62	0.179	3	33	inferred	---	----	Q09666	Q09666|AHNK_HUMAN Neuroblast differentiation-associated protein AHNAK OS=Homo sapiens GN=AHNAK PE=1 SV=2
FU/P	putative.up	2.455	0.0415917	51.86	0.18	3	2	inferred	---	----	P15121	P15121|ALDR_HUMAN Aldose reductase OS=Homo sapiens GN=AKR1B1 PE=1 SV=3
FU/P	putative.up	2.31	0.0413917	51.62	0.18	3	2	inferred	---	----	Q32MZ4-2	Q32MZ4-2|LRRF1_HUMAN Isoform 2 of Leucine-rich repeat flightless-interacting protein 1 OS=Homo sapiens GN=LRRFIP1
FU/P	putative.up	1.895	0.0423915	52.86	0.18	3	2	inferred	---	----	P62826	P62826|RAN_HUMAN GTP-binding nuclear protein Ran OS=Homo sapiens GN=RAN PE=1 SV=3
FU/P	putative.up	2.149	0.0419916	52.36	0.18	3	3	inferred	---	----	P11413	P11413|G6PD_HUMAN Glucose-6-phosphate 1-dehydrogenase OS=Homo sapiens GN=G6PD PE=1 SV=4
FU/P	putative.up	1.939	0.0409918	51.12	0.18	3	3	inferred	---	----	Q8TBC4	Q8TBC4|UBA3_HUMAN NEDD8-activating enzyme E1 catalytic subunit OS=Homo sapiens GN=UBA3 PE=1 SV=2
FU/P	putative.down	-1.644	0.0417916	52.11	0.18	3	3	unresolved	---	----	P04217;P04217-2	P04217|A1BG_HUMAN Alpha-1B-glycoprotein OS=Homo sapiens GN=A1BG PE=1 SV=4
FU/P	putative.up	1.678	0.0407918	50.87	0.18	3	5	inferred	---	----	O94903	O94903|PLPHP_HUMAN Pyridoxal phosphate homeostasis protein OS=Homo sapiens GN=PLPBP PE=1 SV=1
FU/P	putative.up	0.817	0.0411918	51.37	0.18	3	21	inferred	---	----	P21333	P21333|FLNA_HUMAN Filamin-A OS=Homo sapiens GN=FLNA PE=1 SV=4
FU/P	putative.down	-2.711	0.0427914	53.36	0.181	3	1	inferred	---	----	O95445	O95445|APOM_HUMAN Apolipoprotein M OS=Homo sapiens GN=APOM PE=1 SV=2
FU/P	putative.up	2.398	0.0415917	51.86	0.181	3	2	inferred	---	----	P32119	P32119|PRDX2_HUMAN Peroxiredoxin-2 OS=Homo sapiens GN=PRDX2 PE=1 SV=5
FU/P	putative.up	2.381	0.0427914	53.36	0.181	3	2	inferred	---	----	Q15274	Q15274|NADC_HUMAN Nicotinate-nucleotide pyrophosphorylase [carboxylating] OS=Homo sapiens GN=QPRT PE=1 SV=3
FU/P	putative.up	3.636	0.0437912	54.61	0.184	3	1	inferred	---	----	Q16270	Q16270|IBP7_HUMAN Insulin-like growth factor-binding protein 7 OS=Homo sapiens GN=IGFBP7 PE=1 SV=1
FU/P	putative.up	1.838	0.044791	55.85	0.187	3	3	inferred	---	----	P55036	P55036|PSMD4_HUMAN 26S proteasome non-ATPase regulatory subunit 4 OS=Homo sapiens GN=PSMD4 PE=1 SV=1
FU/P	putative.up	1.48	0.044791	55.85	0.187	3	9	inferred	---	----	Q7Z6Z7	Q7Z6Z7|HUWE1_HUMAN E3 ubiquitin-protein ligase HUWE1 OS=Homo sapiens GN=HUWE1 PE=1 SV=3
FU/P	putative.up	4.476	0.0464884	57.97	0.189	2	1	inferred	---	----	Q08J23	Q08J23|NSUN2_HUMAN tRNA (cytosine(34)-C(5))-methyltransferase OS=Homo sapiens GN=NSUN2 PE=1 SV=2
FU/P	putative.up	1.947	0.0464884	57.97	0.189	3	2	inferred	---	----	Q92820	Q92820|GGH_HUMAN Gamma-glutamyl hydrolase OS=Homo sapiens GN=GGH PE=1 SV=2
FU/P	putative.up	4.226	0.0459885	57.35	0.19	3	1	inferred	---	----	Q7L1Q6	Q7L1Q6|BZW1_HUMAN Basic leucine zipper and W2 domain-containing protein 1 OS=Homo sapiens GN=BZW1 PE=1 SV=1
FU/P	putative.up	3.762	0.0463907	57.85	0.19	3	1	inferred	---	----	O60506-3	O60506-3|HNRPQ_HUMAN Isoform 3 of Heterogeneous nuclear ribonucleoprotein Q OS=Homo sapiens GN=SYNCRIP
FU/P	putative.up	3.654	0.0462384	57.66	0.19	3	1	inferred	---	----	Q14116	Q14116|IL18_HUMAN Interleukin-18 OS=Homo sapiens GN=IL18 PE=1 SV=1
FU/P	putative.up	1.937	0.0462384	57.66	0.19	3	4	inferred	---	----	P05787	P05787|K2C8_HUMAN Keratin, type II cytoskeletal 8 OS=Homo sapiens GN=KRT8 PE=1 SV=7
FU/P	putative.up	1.83	0.0457908	57.1	0.19	3	4	inferred	---	----	O14745	O14745|NHRF1_HUMAN Na(+)/H(+) exchange regulatory cofactor NHE-RF1 OS=Homo sapiens GN=SLC9A3R1 PE=1 SV=4
FU/P	putative.up	3.953	0.0459885	57.35	0.191	2	1	inferred	---	----	P24592	P24592|IBP6_HUMAN Insulin-like growth factor-binding protein 6 OS=Homo sapiens GN=IGFBP6 PE=1 SV=1
FU/P	putative.up	1.375	0.0477381	59.53	0.192	3	9	inferred	---	----	Q9NZM1	Q9NZM1|MYOF_HUMAN Myoferlin OS=Homo sapiens GN=MYOF PE=1 SV=1
FU/P	putative.up	2.993	0.0477381	59.53	0.193	3	1	inferred	---	----	P62312	P62312|LSM6_HUMAN U6 snRNA-associated Sm-like protein LSm6 OS=Homo sapiens GN=LSM6 PE=1 SV=1
FU/P	putative.up	2.192	0.0477381	59.53	0.193	3	2	inferred	---	----	Q04760	Q04760|LGUL_HUMAN Lactoylglutathione lyase OS=Homo sapiens GN=GLO1 PE=1 SV=4
FU/P	putative.up	1.89	0.0482379	60.15	0.193	3	4	inferred	---	----	Q8NBF2	Q8NBF2|NHLC2_HUMAN NHL repeat-containing protein 2 OS=Homo sapiens GN=NHLRC2 PE=1 SV=1
FU/P	putative.down	-3.067	0.0492377	61.4	0.197	3	1	inferred	---	----	P28290	P28290|SSFA2_HUMAN Sperm-specific antigen 2 OS=Homo sapiens GN=SSFA2 PE=1 SV=3
FU/P	putative.down	-1.916	0.0494876	61.71	0.197	3	3	inferred	---	----	P0DMV8	P0DMV8|HS71A_HUMAN Heat shock 70 kDa protein 1A OS=Homo sapiens GN=HSPA1A PE=1 SV=1
FU/P	putative.up	3.198	0.0504874	62.96	0.2	3	1	unresolved	---	----	P15531;P22392-2	P15531|NDKA_HUMAN Nucleoside diphosphate kinase A OS=Homo sapiens GN=NME1 PE=1 SV=1
FU/P	putative.down	-1.279	0.0507373	63.27	0.2	3	6	inferred	---	----	P01857	P01857|IGHG1_HUMAN Immunoglobulin heavy constant gamma 1 OS=Homo sapiens GN=IGHG1 PE=1 SV=1
FU/P	putative.up	1.871	0.0504874	62.96	0.201	3	4	inferred	---	----	P13611	P13611|CSPG2_HUMAN Versican core protein OS=Homo sapiens GN=VCAN PE=1 SV=3
FU/P	putative.down	-1.658	0.0512372	63.89	0.201	3	5	inferred	---	----	P00450	P00450|CERU_HUMAN Ceruloplasmin OS=Homo sapiens GN=CP PE=1 SV=1
FU/P	putative.down	-0.518	0.0509873	63.58	0.201	3	42	inferred	---	----	P01024	P01024|CO3_HUMAN Complement C3 OS=Homo sapiens GN=C3 PE=1 SV=2
FU/P	putative.up	3.88	0.0517371	64.52	0.202	3	1	inferred	---	----	P25815	P25815|S100P_HUMAN Protein S100-P OS=Homo sapiens GN=S100P PE=1 SV=2
FU/P	putative.up	3.503	0.0517371	64.52	0.202	3	1	inferred	---	----	O00560	O00560|SDCB1_HUMAN Syntenin-1 OS=Homo sapiens GN=SDCBP PE=1 SV=1
FU/P	putative.up	3.339	0.051987	64.83	0.202	2	2	inferred	---	----	P30039	P30039|PBLD_HUMAN Phenazine biosynthesis-like domain-containing protein OS=Homo sapiens GN=PBLD PE=1 SV=2
FU/P	putative.up	2.81	0.0524869	65.45	0.203	3	2	inferred	---	----	Q9HCU0	Q9HCU0|CD248_HUMAN Endosialin OS=Homo sapiens GN=CD248 PE=1 SV=1
FU/P	putative.up	3.812	0.0539865	67.32	0.206	3	1	inferred	---	----	Q04941	Q04941|PLP2_HUMAN Proteolipid protein 2 OS=Homo sapiens GN=PLP2 PE=1 SV=1
FU/P	putative.up	2.376	0.0542364	67.63	0.206	3	2	inferred	---	----	Q12882	Q12882|DPYD_HUMAN Dihydropyrimidine dehydrogenase [NADP(+)] OS=Homo sapiens GN=DPYD PE=1 SV=2
FU/P	putative.down	-1.983	0.0537366	67.01	0.206	3	3	inferred	---	----	P60842	P60842|IF4A1_HUMAN Eukaryotic initiation factor 4A-I OS=Homo sapiens GN=EIF4A1 PE=1 SV=1
FU/P	putative.up	1.694	0.0534866	66.7	0.206	3	3	inferred	---	----	P04083	P04083|ANXA1_HUMAN Annexin A1 OS=Homo sapiens GN=ANXA1 PE=1 SV=2
FU/P	putative.up	1.574	0.0537366	67.01	0.206	3	4	inferred	---	----	Q2TAA2	Q2TAA2|IAH1_HUMAN Isoamyl acetate-hydrolyzing esterase 1 homolog OS=Homo sapiens GN=IAH1 PE=1 SV=1
FU/P	putative.up	1.565	0.0534866	66.7	0.206	3	5	inferred	---	----	P07203	P07203|GPX1_HUMAN Glutathione peroxidase 1 OS=Homo sapiens GN=GPX1 PE=1 SV=4
FU/P	putative.up	3.755	0.0549863	68.57	0.208	3	1	inferred	---	----	P08263	P08263|GSTA1_HUMAN Glutathione S-transferase A1 OS=Homo sapiens GN=GSTA1 PE=1 SV=3
FU/P	putative.up	2.238	0.0549863	68.57	0.208	3	2	unresolved	---	----	P18085;P84077;P84085	P18085|ARF4_HUMAN ADP-ribosylation factor 4 OS=Homo sapiens GN=ARF4 PE=1 SV=3
FU/P	putative.up	4.97	0.0572357	71.37	0.212	2	1	inferred	---	----	Q96K76	Q96K76|UBP47_HUMAN Ubiquitin carboxyl-terminal hydrolase 47 OS=Homo sapiens GN=USP47 PE=1 SV=3
FU/P	putative.up	3.779	0.0567358	70.75	0.212	3	1	inferred	---	----	O00299	O00299|CLIC1_HUMAN Chloride intracellular channel protein 1 OS=Homo sapiens GN=CLIC1 PE=1 SV=4
FU/P	putative.up	2.565	0.0567358	70.75	0.212	3	1	inferred	---	----	Q9P1F3	Q9P1F3|ABRAL_HUMAN Costars family protein ABRACL OS=Homo sapiens GN=ABRACL PE=1 SV=1
FU/P	putative.up	2.299	0.0569858	71.06	0.212	3	2	inferred	---	----	Q969E4	Q969E4|TCAL3_HUMAN Transcription elongation factor A protein-like 3 OS=Homo sapiens GN=TCEAL3 PE=1 SV=1
FU/P	putative.up	5.155	0.0567358	70.75	0.213	1	1	inferred	---	----	Q9NR61	Q9NR61|DLL4_HUMAN Delta-like protein 4 OS=Homo sapiens GN=DLL4 PE=1 SV=1
FU/P	putative.up	8.363	0.0584854	72.93	0.215	1	1	inferred	---	----	Q9NYL2-2	Q9NYL2-2|M3K20_HUMAN Isoform 2 of Mitogen-activated protein kinase kinase kinase 20 OS=Homo sapiens GN=MAP3K20
FU/P	putative.up	3.159	0.0582354	72.62	0.215	3	1	inferred	---	----	Q8TCD5	Q8TCD5|NT5C_HUMAN 5'(3')-deoxyribonucleotidase, cytosolic type OS=Homo sapiens GN=NT5C PE=1 SV=2
FU/P	putative.up	2.198	0.0582354	72.62	0.215	3	2	inferred	---	----	O00584	O00584|RNT2_HUMAN Ribonuclease T2 OS=Homo sapiens GN=RNASET2 PE=1 SV=2
FU/P	putative.up	2.632	0.0602349	75.11	0.221	3	2	inferred	---	----	O14602	O14602|IF1AY_HUMAN Eukaryotic translation initiation factor 1A, Y-chromosomal OS=Homo sapiens GN=EIF1AY PE=1 SV=4
FU/P	putative.down	-2.227	0.0606465	75.63	0.222	3	2	inferred	---	----	Q9Y2S2	Q9Y2S2|CRYL1_HUMAN Lambda-crystallin homolog OS=Homo sapiens GN=CRYL1 PE=1 SV=3
FU/P	putative.up	2.35	0.0612347	76.36	0.223	3	3	inferred	---	----	P55735	P55735|SEC13_HUMAN Protein SEC13 homolog OS=Homo sapiens GN=SEC13 PE=1 SV=3
FU/P	putative.down	-1.057	0.0619845	77.29	0.223	3	7	inferred	---	----	Q9UK55	Q9UK55|ZPI_HUMAN Protein Z-dependent protease inhibitor OS=Homo sapiens GN=SERPINA10 PE=1 SV=1
FU/P	putative.up	5.265	0.0623126	77.7	0.224	1	1	inferred	---	----	Q9C0I1	Q9C0I1|MTMRC_HUMAN Myotubularin-related protein 12 OS=Homo sapiens GN=MTMR12 PE=1 SV=2
FU/P	putative.up	3.245	0.0619793	77.29	0.224	3	1	inferred	---	----	O95989	O95989|NUDT3_HUMAN Diphosphoinositol polyphosphate phosphohydrolase 1 OS=Homo sapiens GN=NUDT3 PE=1 SV=1
FU/P	putative.up	1.514	0.0626458	78.12	0.224	3	5	inferred	---	----	P00352	P00352|AL1A1_HUMAN Retinal dehydrogenase 1 OS=Homo sapiens GN=ALDH1A1 PE=1 SV=2
FU/P	putative.up	1.095	0.0616461	76.87	0.224	3	11	inferred	---	----	P19971	P19971|TYPH_HUMAN Thymidine phosphorylase OS=Homo sapiens GN=TYMP PE=1 SV=2
FU/P	putative.up	0.873	0.0617346	76.98	0.224	3	14	inferred	---	----	P21980	P21980|TGM2_HUMAN Protein-glutamine gamma-glutamyltransferase 2 OS=Homo sapiens GN=TGM2 PE=1 SV=2
FU/P	putative.up	1.377	0.0633122	78.95	0.226	3	7	inferred	---	----	P12259	P12259|FA5_HUMAN Coagulation factor V OS=Homo sapiens GN=F5 PE=1 SV=4
FU/P	putative.up	1.597	0.0636455	79.37	0.227	3	4	inferred	---	----	Q12905	Q12905|ILF2_HUMAN Interleukin enhancer-binding factor 2 OS=Homo sapiens GN=ILF2 PE=1 SV=2
FU/P	putative.up	2.092	0.0653116	81.44	0.231	3	3	inferred	---	----	Q5VYK3	Q5VYK3|ECM29_HUMAN Proteasome-associated protein ECM29 homolog OS=Homo sapiens GN=ECM29 PE=1 SV=2
FU/P	putative.down	-1.401	0.0649783	81.03	0.231	3	7	inferred	---	----	Q9ULA0	Q9ULA0|DNPEP_HUMAN Aspartyl aminopeptidase OS=Homo sapiens GN=DNPEP PE=1 SV=1
FU/P	putative.down	-1.527	0.0656448	81.86	0.231	3	47	inferred	---	----	P01031	P01031|CO5_HUMAN Complement C5 OS=Homo sapiens GN=C5 PE=1 SV=4
FU/P	putative.up	3.126	0.0656448	81.86	0.232	2	2	inferred	---	----	O95373	O95373|IPO7_HUMAN Importin-7 OS=Homo sapiens GN=IPO7 PE=1 SV=1
FU/P	putative.up	1.243	0.065978	82.27	0.232	3	6	inferred	---	----	P46779	P46779|RL28_HUMAN 60S ribosomal protein L28 OS=Homo sapiens GN=RPL28 PE=1 SV=3
FU/P	putative.up	0.918	0.0666445	83.11	0.233	3	12	inferred	---	----	P31939	P31939|PUR9_HUMAN Bifunctional purine biosynthesis protein PURH OS=Homo sapiens GN=ATIC PE=1 SV=3
FU/P	putative.down	-6.425	0.0679773	84.77	0.235	1	1	inferred	---	----	F8WC87	F8WC87|F8WC87_HUMAN Complement C1q tumor necrosis factor-related protein 6 OS=Homo sapiens GN=C1QTNF6 PE=4 SV=1
FU/P	putative.down	-4.35	0.0683106	85.18	0.235	2	1	inferred	---	----	Q08209	Q08209|PP2BA_HUMAN Serine/threonine-protein phosphatase 2B catalytic subunit alpha isoform OS=Homo sapiens GN=PPP3CA PE=1 SV=1
FU/P	putative.up	2.517	0.0676441	84.35	0.235	3	2	inferred	---	----	Q8WX93	Q8WX93|PALLD_HUMAN Palladin OS=Homo sapiens GN=PALLD PE=1 SV=3
FU/P	putative.up	1.565	0.0673109	83.94	0.235	3	5	inferred	---	----	P62424	P62424|RL7A_HUMAN 60S ribosomal protein L7a OS=Homo sapiens GN=RPL7A PE=1 SV=2
FU/P	putative.up	2.9	0.0683106	85.18	0.236	3	1	inferred	---	----	Q9P0V9	Q9P0V9|SEP10_HUMAN Septin-10 OS=Homo sapiens GN=SEPT10 PE=1 SV=2
FU/P	putative.up	1.711	0.0686438	85.6	0.236	3	4	inferred	---	----	P22626	P22626|ROA2_HUMAN Heterogeneous nuclear ribonucleoproteins A2/B1 OS=Homo sapiens GN=HNRNPA2B1 PE=1 SV=2
FU/P	putative.up	1.675	0.0696435	86.85	0.236	3	4	inferred	---	----	Q9H444	Q9H444|CHM4B_HUMAN Charged multivesicular body protein 4b OS=Homo sapiens GN=CHMP4B PE=1 SV=1
FU/P	putative.up	1.226	0.0693102	86.43	0.236	3	8	inferred	---	----	P42224	P42224|STAT1_HUMAN Signal transducer and activator of transcription 1-alpha/beta OS=Homo sapiens GN=STAT1 PE=1 SV=2
FU/P	putative.down	-1.744	0.068977	86.01	0.236	3	22	inferred	---	----	B4DPQ0	B4DPQ0|B4DPQ0_HUMAN Complement C1r subcomponent OS=Homo sapiens GN=C1R PE=1 SV=1
FU/P	putative.up	5.569	0.0696435	86.85	0.237	1	1	inferred	---	----	P45985	P45985|MP2K4_HUMAN Dual specificity mitogen-activated protein kinase kinase 4 OS=Homo sapiens GN=MAP2K4 PE=1 SV=1
FU/P	putative.up	2.152	0.0693102	86.43	0.237	3	2	inferred	---	----	Q9Y5K6	Q9Y5K6|CD2AP_HUMAN CD2-associated protein OS=Homo sapiens GN=CD2AP PE=1 SV=1
FU/P	putative.up	1.777	0.0703099	87.68	0.237	3	3	inferred	---	----	P54652	P54652|HSP72_HUMAN Heat shock-related 70 kDa protein 2 OS=Homo sapiens GN=HSPA2 PE=1 SV=1
FU/P	putative.down	-3.628	0.0713096	88.92	0.238	3	1	inferred	---	----	P30419	P30419|NMT1_HUMAN Glycylpeptide N-tetradecanoyltransferase 1 OS=Homo sapiens GN=NMT1 PE=1 SV=2
FU/P	putative.up	3.217	0.0703099	87.68	0.238	3	1	inferred	---	----	O75628	O75628|REM1_HUMAN GTP-binding protein REM 1 OS=Homo sapiens GN=REM1 PE=1 SV=2
FU/P	putative.up	2.513	0.0709763	88.51	0.239	3	1	inferred	---	----	Q8NBJ4	Q8NBJ4|GOLM1_HUMAN Golgi membrane protein 1 OS=Homo sapiens GN=GOLM1 PE=1 SV=1
FU/P	putative.down	-1.839	0.0713096	88.92	0.239	3	3	inferred	---	----	P01033	P01033|TIMP1_HUMAN Metalloproteinase inhibitor 1 OS=Homo sapiens GN=TIMP1 PE=1 SV=1
FU/P	putative.up	2.154	0.0726425	90.59	0.24	3	1	inferred	---	----	P61513	P61513|RL37A_HUMAN 60S ribosomal protein L37a OS=Homo sapiens GN=RPL37A PE=1 SV=2
FU/P	putative.up	2.39	0.071976	89.75	0.24	3	2	unresolved	---	----	P08134;P61586	P08134|RHOC_HUMAN Rho-related GTP-binding protein RhoC OS=Homo sapiens GN=RHOC PE=1 SV=1
FU/P	putative.up	1.85	0.0723092	90.17	0.24	3	4	inferred	---	----	O75083	O75083|WDR1_HUMAN WD repeat-containing protein 1 OS=Homo sapiens GN=WDR1 PE=1 SV=4
FU/P	putative.down	-1.635	0.0723092	90.17	0.24	3	4	inferred	---	----	P02743	P02743|SAMP_HUMAN Serum amyloid P-component OS=Homo sapiens GN=APCS PE=1 SV=2
FU/P	putative.up	2.527	0.0736421	91.83	0.243	3	3	inferred	---	----	Q14508	Q14508|WFDC2_HUMAN WAP four-disulfide core domain protein 2 OS=Homo sapiens GN=WFDC2 PE=1 SV=2
FU/P	putative.up	3.637	0.0743086	92.66	0.244	2	1	unresolved	---	----	Q9H4A3;Q9Y3S1	Q9H4A3|WNK1_HUMAN Serine/threonine-protein kinase WNK1 OS=Homo sapiens GN=WNK1 PE=1 SV=2
FU/P	putative.up	2.877	0.0746418	93.08	0.245	2	1	inferred	---	----	Q15404	Q15404|RSU1_HUMAN Ras suppressor protein 1 OS=Homo sapiens GN=RSU1 PE=1 SV=3
FU/P	putative.up	1.241	0.074975	93.49	0.245	3	6	inferred	---	----	Q15582	Q15582|BGH3_HUMAN Transforming growth factor-beta-induced protein ig-h3 OS=Homo sapiens GN=TGFBI PE=1 SV=1
FU/P	putative.down	-2.548	0.0776408	96.82	0.253	3	2	inferred	---	----	Q14914	Q14914|PTGR1_HUMAN Prostaglandin reductase 1 OS=Homo sapiens GN=PTGR1 PE=1 SV=2
FU/P	putative.down	-1.474	0.077974	97.23	0.253	3	3	inferred	---	----	P22352	P22352|GPX3_HUMAN Glutathione peroxidase 3 OS=Homo sapiens GN=GPX3 PE=1 SV=2
FU/P	putative.down	-2.375	0.0783072	97.65	0.254	3	1	unresolved	---	----	P01857;P01860;P01861	P01857|IGHG1_HUMAN Immunoglobulin heavy constant gamma 1 OS=Homo sapiens GN=IGHG1 PE=1 SV=1
FU/P	putative.up	1.779	0.077974	97.23	0.254	3	4	inferred	---	----	P21399	P21399|ACOC_HUMAN Cytoplasmic aconitate hydratase OS=Homo sapiens GN=ACO1 PE=1 SV=3
FU/P	putative.down	-0.73	0.0789737	98.48	0.254	3	17	inferred	---	----	P80108	P80108|PHLD_HUMAN Phosphatidylinositol-glycan-specific phospholipase D OS=Homo sapiens GN=GPLD1 PE=1 SV=3
FU/P	putative.up	2.449	0.0789737	98.48	0.255	3	1	inferred	---	----	P13716	P13716|HEM2_HUMAN Delta-aminolevulinic acid dehydratase OS=Homo sapiens GN=ALAD PE=1 SV=1
FU/P	putative.up	4.42	0.0796401	99.31	0.256	2	1	inferred	---	----	O15498	O15498|YKT6_HUMAN Synaptobrevin homolog YKT6 OS=Homo sapiens GN=YKT6 PE=1 SV=1
FU/P	putative.up	1.623	0.0813062	101.39	0.259	3	4	inferred	---	----	P01833	P01833|PIGR_HUMAN Polymeric immunoglobulin receptor OS=Homo sapiens GN=PIGR PE=1 SV=4
FU/P	putative.up	1.226	0.0806398	100.56	0.259	3	5	inferred	---	----	O94788	O94788|AL1A2_HUMAN Retinal dehydrogenase 2 OS=Homo sapiens GN=ALDH1A2 PE=1 SV=3
FU/P	putative.up	2.323	0.0813062	101.39	0.26	3	2	inferred	---	----	P06865	P06865|HEXA_HUMAN Beta-hexosaminidase subunit alpha OS=Homo sapiens GN=HEXA PE=1 SV=2
FU/P	putative.up	2.273	0.0816395	101.8	0.26	3	3	inferred	---	----	O75351	O75351|VPS4B_HUMAN Vacuolar protein sorting-associated protein 4B OS=Homo sapiens GN=VPS4B PE=1 SV=2
FU/P	putative.up	2.862	0.0823059	102.64	0.261	2	2	inferred	---	----	Q66K74	Q66K74|MAP1S_HUMAN Microtubule-associated protein 1S OS=Homo sapiens GN=MAP1S PE=1 SV=2
FU/P	putative.down	-6.982	0.0833056	103.88	0.262	1	1	inferred	---	----	P37802	P37802|TAGL2_HUMAN Transgelin-2 OS=Homo sapiens GN=TAGLN2 PE=1 SV=3
FU/P	putative.down	-2.878	0.0833056	103.88	0.263	3	2	inferred	---	----	Q96HC4	Q96HC4|PDLI5_HUMAN PDZ and LIM domain protein 5 OS=Homo sapiens GN=PDLIM5 PE=1 SV=5
FU/P	putative.up	2.014	0.0829723	103.47	0.263	3	2	inferred	---	----	Q9Y696	Q9Y696|CLIC4_HUMAN Chloride intracellular channel protein 4 OS=Homo sapiens GN=CLIC4 PE=1 SV=4
FU/P	putative.down	-1.383	0.0846385	105.54	0.266	3	5	inferred	---	----	Q01813	Q01813|PFKAP_HUMAN ATP-dependent 6-phosphofructokinase, platelet type OS=Homo sapiens GN=PFKP PE=1 SV=2
FU/P	putative.up	2.889	0.0859713	107.21	0.269	3	1	unresolved	---	----	O94973;O95782	O94973|AP2A2_HUMAN AP-2 complex subunit alpha-2 OS=Homo sapiens GN=AP2A2 PE=1 SV=2
FU/P	putative.up	2.895	0.086971	108.45	0.272	3	1	inferred	---	----	P33316	P33316|DUT_HUMAN Deoxyuridine 5'-triphosphate nucleotidohydrolase, mitochondrial OS=Homo sapiens GN=DUT PE=1 SV=4
FU/P	putative.up	1.649	0.0889555	110.93	0.277	3	6	inferred	---	----	P41252	P41252|SYIC_HUMAN Isoleucine--tRNA ligase, cytoplasmic OS=Homo sapiens GN=IARS PE=1 SV=2
FU/P	putative.down	-1.752	0.089955	112.17	0.279	3	21	inferred	---	----	P09871	P09871|C1S_HUMAN Complement C1s subcomponent OS=Homo sapiens GN=C1S PE=1 SV=1
FU/P	putative.up	4.985	0.0909545	113.42	0.28	2	1	inferred	---	----	P35573	P35573|GDE_HUMAN Glycogen debranching enzyme OS=Homo sapiens GN=AGL PE=1 SV=3
FU/P	putative.down	-2.709	0.0904548	112.8	0.28	3	1	inferred	---	----	Q5EBM0	Q5EBM0|CMPK2_HUMAN UMP-CMP kinase 2, mitochondrial OS=Homo sapiens GN=CMPK2 PE=1 SV=3
FU/P	putative.down	-1.611	0.089955	112.17	0.28	3	2	inferred	---	----	P02750	P02750|A2GL_HUMAN Leucine-rich alpha-2-glycoprotein OS=Homo sapiens GN=LRG1 PE=1 SV=2
FU/P	putative.up	1.828	0.0906365	113.02	0.28	3	4	inferred	---	----	Q9HB71	Q9HB71|CYBP_HUMAN Calcyclin-binding protein OS=Homo sapiens GN=CACYBP PE=1 SV=2
FU/P	putative.up	3.835	0.091954	114.67	0.282	2	1	unresolved	---	----	P09104;P13929	P09104|ENOG_HUMAN Gamma-enolase OS=Homo sapiens GN=ENO2 PE=1 SV=3
FU/P	putative.down	-1.704	0.0929535	115.91	0.282	3	4	inferred	---	----	P52788	P52788|SPSY_HUMAN Spermine synthase OS=Homo sapiens GN=SMS PE=1 SV=2
FU/P	putative.down	-2.101	0.0924538	115.29	0.282	3	13	inferred	---	----	P43652	P43652|AFAM_HUMAN Afamin OS=Homo sapiens GN=AFM PE=1 SV=1
FU/P	putative.up	1.942	0.0934533	116.54	0.283	3	2	inferred	---	----	P29508	P29508|SPB3_HUMAN Serpin B3 OS=Homo sapiens GN=SERPINB3 PE=1 SV=2
FU/P	putative.up	1.413	0.0929535	115.91	0.283	3	3	inferred	---	----	P05388	P05388|RLA0_HUMAN 60S acidic ribosomal protein P0 OS=Homo sapiens GN=RPLP0 PE=1 SV=1
FU/P	putative.up	1.644	0.0924538	115.29	0.283	3	4	inferred	---	----	P23396	P23396|RS3_HUMAN 40S ribosomal protein S3 OS=Homo sapiens GN=RPS3 PE=1 SV=2
FU/P	putative.down	-1.103	0.0923026	115.1	0.283	3	5	inferred	---	----	Q96IY4	Q96IY4|CBPB2_HUMAN Carboxypeptidase B2 OS=Homo sapiens GN=CPB2 PE=1 SV=2
FU/P	putative.up	2.573	0.0944528	117.78	0.284	3	1	unresolved	---	----	P35443;P49747	P35443|TSP4_HUMAN Thrombospondin-4 OS=Homo sapiens GN=THBS4 PE=1 SV=2
FU/P	putative.up	1.645	0.093953	117.16	0.284	3	3	inferred	---	----	P35241	P35241|RADI_HUMAN Radixin OS=Homo sapiens GN=RDX PE=1 SV=1
FU/P	putative.up	1.655	0.0944528	117.78	0.284	3	4	inferred	---	----	P13667	P13667|PDIA4_HUMAN Protein disulfide-isomerase A4 OS=Homo sapiens GN=PDIA4 PE=1 SV=2
FU/P	putative.up	1.545	0.0949525	118.41	0.284	3	4	unresolved	---	----	P36873;P62136;P62140	P36873|PP1G_HUMAN Serine/threonine-protein phosphatase PP1-gamma catalytic subunit OS=Homo sapiens GN=PPP1CC PE=1 SV=1
FU/P	putative.up	5.924	0.095952	119.65	0.285	1	1	inferred	---	----	Q9HC35	Q9HC35|EMAL4_HUMAN Echinoderm microtubule-associated protein-like 4 OS=Homo sapiens GN=EML4 PE=1 SV=3
FU/P	putative.up	3.008	0.0954523	119.03	0.285	3	1	inferred	---	----	Q06124	Q06124|PTN11_HUMAN Tyrosine-protein phosphatase non-receptor type 11 OS=Homo sapiens GN=PTPN11 PE=1 SV=2
FU/P	putative.up	0.939	0.0949525	118.41	0.285	3	15	inferred	---	----	Q16531	Q16531|DDB1_HUMAN DNA damage-binding protein 1 OS=Homo sapiens GN=DDB1 PE=1 SV=1
FU/P	putative.down	-2.927	0.0964518	120.28	0.286	3	1	inferred	---	----	O94973	O94973|AP2A2_HUMAN AP-2 complex subunit alpha-2 OS=Homo sapiens GN=AP2A2 PE=1 SV=2
FU/P	putative.up	1.867	0.095952	119.65	0.286	3	2	inferred	---	----	P51452	P51452|DUS3_HUMAN Dual specificity protein phosphatase 3 OS=Homo sapiens GN=DUSP3 PE=1 SV=1
FU/P	putative.up	3.016	0.097951	122.14	0.288	3	1	inferred	---	----	Q96K17	Q96K17|BT3L4_HUMAN Transcription factor BTF3 homolog 4 OS=Homo sapiens GN=BTF3L4 PE=1 SV=1
FU/P	putative.up	2.266	0.0984508	122.77	0.288	3	2	inferred	---	----	P48507	P48507|GSH0_HUMAN Glutamate--cysteine ligase regulatory subunit OS=Homo sapiens GN=GCLM PE=1 SV=1
FU/P	putative.down	-1.696	0.0974513	121.52	0.288	3	2	inferred	---	----	P01344	P01344|IGF2_HUMAN Insulin-like growth factor II OS=Homo sapiens GN=IGF2 PE=1 SV=1
FU/P	putative.up	1.282	0.0984508	122.77	0.288	3	8	inferred	---	----	Q14203-4	Q14203-4|DCTN1_HUMAN Isoform 4 of Dynactin subunit 1 OS=Homo sapiens GN=DCTN1
FU/P	putative.down	-2.644	0.0984508	122.77	0.289	3	1	inferred	---	----	P61353	P61353|RL27_HUMAN 60S ribosomal protein L27 OS=Homo sapiens GN=RPL27 PE=1 SV=2
FU/P	putative.up	2.069	0.097951	122.14	0.289	3	2	inferred	---	----	Q16543	Q16543|CDC37_HUMAN Hsp90 co-chaperone Cdc37 OS=Homo sapiens GN=CDC37 PE=1 SV=1
FU/P	putative.down	-2.477	0.0994503	124.01	0.29	3	1	inferred	---	----	Q93052	Q93052|LPP_HUMAN Lipoma-preferred partner OS=Homo sapiens GN=LPP PE=1 SV=1
FU/P	putative.up	1.599	0.10045	125.26	0.292	3	3	inferred	---	----	P27797	P27797|CALR_HUMAN Calreticulin OS=Homo sapiens GN=CALR PE=1 SV=1
FU/P	putative.down	-1.607	0.101449	126.51	0.293	3	4	unresolved	---	----	P36980;Q03591	P36980|FHR2_HUMAN Complement factor H-related protein 2 OS=Homo sapiens GN=CFHR2 PE=1 SV=1
FU/P	putative.up	1.395	0.10095	125.88	0.293	3	4	inferred	---	----	P20618	P20618|PSB1_HUMAN Proteasome subunit beta type-1 OS=Homo sapiens GN=PSMB1 PE=1 SV=2
FU/P	putative.up	5.176	0.101949	127.13	0.294	1	1	inferred	---	----	rev_O14965	O14965|AURKA_HUMAN reversed Aurora kinase A OS=Homo sapiens GN=AURKA PE=1 SV=2
FU/P	putative.up	2.788	0.101449	126.51	0.294	3	1	inferred	---	----	P63173	P63173|RL38_HUMAN 60S ribosomal protein L38 OS=Homo sapiens GN=RPL38 PE=1 SV=2
FU/P	putative.up	2.263	0.102449	127.75	0.294	3	1	inferred	---	----	P28072	P28072|PSB6_HUMAN Proteasome subunit beta type-6 OS=Homo sapiens GN=PSMB6 PE=1 SV=4
FU/P	putative.up	2.914	0.103448	129	0.295	3	1	unresolved	---	----	O43707;P12814	O43707|ACTN4_HUMAN Alpha-actinin-4 OS=Homo sapiens GN=ACTN4 PE=1 SV=2
FU/P	putative.up	3.809	0.103948	129.62	0.296	1	1	inferred	---	----	Q969H8	Q969H8|MYDGF_HUMAN Myeloid-derived growth factor OS=Homo sapiens GN=MYDGF PE=1 SV=1
FU/P	putative.up	2.421	0.104448	130.25	0.296	3	1	inferred	---	----	P62841	P62841|RS15_HUMAN 40S ribosomal protein S15 OS=Homo sapiens GN=RPS15 PE=1 SV=2
FU/P	putative.up	1.295	0.103448	129	0.296	3	5	inferred	---	----	Q9Y333	Q9Y333|LSM2_HUMAN U6 snRNA-associated Sm-like protein LSm2 OS=Homo sapiens GN=LSM2 PE=1 SV=1
FU/P	putative.down	-3.279	0.103448	129	0.297	2	1	inferred	---	----	O75674	O75674|TM1L1_HUMAN TOM1-like protein 1 OS=Homo sapiens GN=TOM1L1 PE=1 SV=2
FU/P	putative.up	2.741	0.104448	130.25	0.297	3	1	inferred	---	----	Q8WVF1	Q8WVF1|OSCP1_HUMAN Protein OSCP1 OS=Homo sapiens GN=OSCP1 PE=1 SV=4
FU/P	putative.up	1.88	0.105447	131.49	0.297	3	1	inferred	---	----	Q9HCB6	Q9HCB6|SPON1_HUMAN Spondin-1 OS=Homo sapiens GN=SPON1 PE=1 SV=2
FU/P	putative.up	1.754	0.105947	132.12	0.297	3	2	inferred	---	----	Q9H299	Q9H299|SH3L3_HUMAN SH3 domain-binding glutamic acid-rich-like protein 3 OS=Homo sapiens GN=SH3BGRL3 PE=1 SV=1
FU/P	putative.up	1.715	0.104948	130.87	0.297	3	2	inferred	---	----	P37840	P37840|SYUA_HUMAN Alpha-synuclein OS=Homo sapiens GN=SNCA PE=1 SV=1
FU/P	putative.up	4.611	0.106947	133.36	0.298	2	1	inferred	---	----	P50995	P50995|ANX11_HUMAN Annexin A11 OS=Homo sapiens GN=ANXA11 PE=1 SV=1
FU/P	putative.up	3.37	0.107446	133.99	0.298	2	1	inferred	---	----	Q15056	Q15056|IF4H_HUMAN Eukaryotic translation initiation factor 4H OS=Homo sapiens GN=EIF4H PE=1 SV=5
FU/P	putative.up	2.487	0.106447	132.74	0.298	3	1	inferred	---	----	O14933	O14933|UB2L6_HUMAN Ubiquitin/ISG15-conjugating enzyme E2 L6 OS=Homo sapiens GN=UBE2L6 PE=1 SV=4
FU/P	putative.down	-2.103	0.105947	132.12	0.298	3	1	inferred	---	----	Q8TDQ7	Q8TDQ7|GNPI2_HUMAN Glucosamine-6-phosphate isomerase 2 OS=Homo sapiens GN=GNPDA2 PE=1 SV=1
FU/P	putative.up	2.316	0.106947	133.36	0.298	3	2	inferred	---	----	P61981	P61981|1433G_HUMAN 14-3-3 protein gamma OS=Homo sapiens GN=YWHAG PE=1 SV=2
FU/P	putative.down	-1.755	0.105947	132.12	0.298	3	2	inferred	---	----	P0C0L5	P0C0L5|CO4B_HUMAN Complement C4-B OS=Homo sapiens GN=C4B PE=1 SV=2
FU/P	putative.down	-1.661	0.107946	134.61	0.298	3	2	inferred	---	----	P16070	P16070|CD44_HUMAN CD44 antigen OS=Homo sapiens GN=CD44 PE=1 SV=3
FU/P	putative.down	-2.248	0.107946	134.61	0.299	3	1	unresolved	---	----	P60510;P62714	P60510|PP4C_HUMAN Serine/threonine-protein phosphatase 4 catalytic subunit OS=Homo sapiens GN=PPP4C PE=1 SV=1
FU/P	putative.up	1.519	0.108946	135.86	0.301	3	3	inferred	---	----	P14324	P14324|FPPS_HUMAN Farnesyl pyrophosphate synthase OS=Homo sapiens GN=FDPS PE=1 SV=4
FU/P	putative.up	0.714	0.109445	136.48	0.301	3	19	inferred	---	----	P78371	P78371|TCPB_HUMAN T-complex protein 1 subunit beta OS=Homo sapiens GN=CCT2 PE=1 SV=4
FU/P	putative.up	1.635	0.111944	139.59	0.307	3	2	inferred	---	----	P46926	P46926|GNPI1_HUMAN Glucosamine-6-phosphate isomerase 1 OS=Homo sapiens GN=GNPDA1 PE=1 SV=1
FU/P	putative.down	-1.555	0.112444	140.22	0.307	3	3	inferred	---	----	P60660	P60660|MYL6_HUMAN Myosin light polypeptide 6 OS=Homo sapiens GN=MYL6 PE=1 SV=2
FU/P	putative.up	1.218	0.112944	140.84	0.308	3	5	inferred	---	----	Q16555	Q16555|DPYL2_HUMAN Dihydropyrimidinase-related protein 2 OS=Homo sapiens GN=DPYSL2 PE=1 SV=1
FU/P	putative.up	1.86	0.113443	141.46	0.309	3	5	inferred	---	----	P07737	P07737|PROF1_HUMAN Profilin-1 OS=Homo sapiens GN=PFN1 PE=1 SV=2
FU/P	putative.up	2.545	0.114943	143.33	0.312	3	1	unresolved	---	----	Q12906-7;Q96SI9	Q12906-7|ILF3_HUMAN Isoform 7 of Interleukin enhancer-binding factor 3 OS=Homo sapiens GN=ILF3
FU/P	putative.down	-1.624	0.115942	144.58	0.312	3	2	inferred	---	----	P18065	P18065|IBP2_HUMAN Insulin-like growth factor-binding protein 2 OS=Homo sapiens GN=IGFBP2 PE=1 SV=2
FU/P	putative.up	2.244	0.115442	143.96	0.313	3	2	inferred	---	----	Q9NQW7	Q9NQW7|XPP1_HUMAN Xaa-Pro aminopeptidase 1 OS=Homo sapiens GN=XPNPEP1 PE=1 SV=3
FU/P	putative.up	1.685	0.116442	145.2	0.313	3	2	inferred	---	----	Q00341	Q00341|VIGLN_HUMAN Vigilin OS=Homo sapiens GN=HDLBP PE=1 SV=2
FU/P	putative.up	1.201	0.115942	144.58	0.313	3	6	inferred	---	----	Q9NSD9	Q9NSD9|SYFB_HUMAN Phenylalanine--tRNA ligase beta subunit OS=Homo sapiens GN=FARSB PE=1 SV=3
FU/P	putative.up	2.272	0.117941	147.07	0.314	3	2	inferred	---	----	P34913	P34913|HYES_HUMAN Bifunctional epoxide hydrolase 2 OS=Homo sapiens GN=EPHX2 PE=1 SV=2
FU/P	putative.up	1.21	0.115942	144.58	0.314	3	6	inferred	---	----	Q96IJ6	Q96IJ6|GMPPA_HUMAN Mannose-1-phosphate guanyltransferase alpha OS=Homo sapiens GN=GMPPA PE=1 SV=1
FU/P	putative.up	1.57	0.118441	147.7	0.315	3	3	inferred	---	----	P62277	P62277|RS13_HUMAN 40S ribosomal protein S13 OS=Homo sapiens GN=RPS13 PE=1 SV=2
FU/P	putative.up	1.496	0.121439	151.43	0.315	3	4	inferred	---	----	Q99460	Q99460|PSMD1_HUMAN 26S proteasome non-ATPase regulatory subunit 1 OS=Homo sapiens GN=PSMD1 PE=1 SV=2
FU/P	putative.up	1.393	0.12094	150.81	0.315	3	4	inferred	---	----	P47897	P47897|SYQ_HUMAN Glutamine--tRNA ligase OS=Homo sapiens GN=QARS PE=1 SV=1
FU/P	putative.up	1.265	0.117441	146.45	0.315	3	4	unresolved	---	----	P60709;P63261	P60709|ACTB_HUMAN Actin, cytoplasmic 1 OS=Homo sapiens GN=ACTB PE=1 SV=1
FU/P	putative.up	1.182	0.117941	147.07	0.315	3	7	inferred	---	----	P49189	P49189|AL9A1_HUMAN 4-trimethylaminobutyraldehyde dehydrogenase OS=Homo sapiens GN=ALDH9A1 PE=1 SV=3
FU/P	putative.up	0.562	0.121439	151.43	0.315	3	22	inferred	---	----	P55072	P55072|TERA_HUMAN Transitional endoplasmic reticulum ATPase OS=Homo sapiens GN=VCP PE=1 SV=4
FU/P	putative.down	-7.114	0.11994	149.57	0.316	1	1	inferred	---	----	Q86TU7	Q86TU7|SETD3_HUMAN Histone-lysine N-methyltransferase setd3 OS=Homo sapiens GN=SETD3 PE=1 SV=1
FU/P	putative.up	2.927	0.117941	147.07	0.316	3	1	inferred	---	----	Q9H3K6	Q9H3K6|BOLA2_HUMAN BolA-like protein 2 OS=Homo sapiens GN=BOLA2 PE=1 SV=1
FU/P	putative.up	2.358	0.12094	150.81	0.316	3	1	inferred	---	----	P63220	P63220|RS21_HUMAN 40S ribosomal protein S21 OS=Homo sapiens GN=RPS21 PE=1 SV=1
FU/P	putative.up	2.305	0.11944	148.94	0.316	2	2	inferred	---	----	Q9UBW8	Q9UBW8|CSN7A_HUMAN COP9 signalosome complex subunit 7a OS=Homo sapiens GN=COPS7A PE=1 SV=1
FU/P	putative.down	-1.58	0.12094	150.81	0.316	3	2	inferred	---	----	Q9NR45	Q9NR45|SIAS_HUMAN Sialic acid synthase OS=Homo sapiens GN=NANS PE=1 SV=2
FU/P	putative.up	1.476	0.12044	150.19	0.316	3	5	inferred	---	----	Q96TA1	Q96TA1|NIBL1_HUMAN Niban-like protein 1 OS=Homo sapiens GN=FAM129B PE=1 SV=3
FU/P	putative.down	-0.877	0.11944	148.94	0.316	3	8	inferred	---	----	P00740	P00740|FA9_HUMAN Coagulation factor IX OS=Homo sapiens GN=F9 PE=1 SV=2
FU/P	putative.up	2.758	0.11944	148.94	0.317	3	1	inferred	---	----	P23284	P23284|PPIB_HUMAN Peptidyl-prolyl cis-trans isomerase B OS=Homo sapiens GN=PPIB PE=1 SV=2
FU/P	putative.down	-2.3	0.122439	152.68	0.317	3	1	inferred	---	----	P02751	P02751|FINC_HUMAN Fibronectin OS=Homo sapiens GN=FN1 PE=1 SV=4
FU/P	putative.up	2.7	0.12094	150.81	0.317	2	2	inferred	---	----	P08727	P08727|K1C19_HUMAN Keratin, type I cytoskeletal 19 OS=Homo sapiens GN=KRT19 PE=1 SV=4
FU/P	putative.up	1.468	0.12044	150.19	0.317	3	2	inferred	---	----	O14818	O14818|PSA7_HUMAN Proteasome subunit alpha type-7 OS=Homo sapiens GN=PSMA7 PE=1 SV=1
FU/P	putative.up	1.772	0.123938	154.55	0.32	3	3	inferred	---	----	Q99627	Q99627|CSN8_HUMAN COP9 signalosome complex subunit 8 OS=Homo sapiens GN=COPS8 PE=1 SV=1
FU/P	putative.up	2.854	0.125937	157.04	0.324	2	1	inferred	---	----	Q01130	Q01130|SRSF2_HUMAN Serine/arginine-rich splicing factor 2 OS=Homo sapiens GN=SRSF2 PE=1 SV=4
FU/P	putative.up	2.697	0.125937	157.04	0.324	2	2	unresolved	---	----	P67936;P67936-2	P67936|TPM4_HUMAN Tropomyosin alpha-4 chain OS=Homo sapiens GN=TPM4 PE=1 SV=3
FU/P	putative.up	1.589	0.126437	157.67	0.324	3	4	inferred	---	----	P46783	P46783|RS10_HUMAN 40S ribosomal protein S10 OS=Homo sapiens GN=RPS10 PE=1 SV=1
FU/P	putative.up	2.81	0.127436	158.91	0.325	3	1	inferred	---	----	P23193	P23193|TCEA1_HUMAN Transcription elongation factor A protein 1 OS=Homo sapiens GN=TCEA1 PE=1 SV=2
FU/P	putative.up	3.071	0.127436	158.91	0.326	2	1	inferred	---	----	P53582	P53582|MAP11_HUMAN Methionine aminopeptidase 1 OS=Homo sapiens GN=METAP1 PE=1 SV=2
FU/P	putative.down	-2.351	0.127436	158.91	0.326	3	1	inferred	---	----	P30050	P30050|RL12_HUMAN 60S ribosomal protein L12 OS=Homo sapiens GN=RPL12 PE=1 SV=1
FU/P	putative.up	2.462	0.128436	160.16	0.327	3	1	inferred	---	----	Q17RC7	Q17RC7|EX3L4_HUMAN Exocyst complex component 3-like protein 4 OS=Homo sapiens GN=EXOC3L4 PE=1 SV=2
FU/P	putative.up	2.431	0.128936	160.78	0.327	3	1	inferred	---	----	A0A075B6S5	A0A075B6S5|KV127_HUMAN Immunoglobulin kappa variable 1-27 OS=Homo sapiens GN=IGKV1-27 PE=3 SV=1
FU/P	putative.down	-1.094	0.128936	160.78	0.327	3	5	inferred	---	----	Q99584	Q99584|S10AD_HUMAN Protein S100-A13 OS=Homo sapiens GN=S100A13 PE=1 SV=1
FU/P	putative.up	1.687	0.129935	162.03	0.328	3	2	inferred	---	----	O14907	O14907|TX1B3_HUMAN Tax1-binding protein 3 OS=Homo sapiens GN=TAX1BP3 PE=1 SV=2
FU/P	putative.up	3.043	0.130435	162.65	0.329	2	1	inferred	---	----	Q9Y547	Q9Y547|IFT25_HUMAN Intraflagellar transport protein 25 homolog OS=Homo sapiens GN=HSPB11 PE=1 SV=1
FU/P	putative.up	2.438	0.129935	162.03	0.329	3	1	unresolved	---	----	P13796;P13797	P13796|PLSL_HUMAN Plastin-2 OS=Homo sapiens GN=LCP1 PE=1 SV=6
FU/P	putative.down	-3.211	0.131434	163.9	0.33	2	1	inferred	---	----	Q14141	Q14141|SEPT6_HUMAN Septin-6 OS=Homo sapiens GN=SEPT6 PE=1 SV=4
FU/P	putative.up	2.004	0.131934	164.52	0.331	3	2	inferred	---	----	Q9Y266	Q9Y266|NUDC_HUMAN Nuclear migration protein nudC OS=Homo sapiens GN=NUDC PE=1 SV=1
FU/P	putative.up	4.348	0.133433	166.39	0.332	2	1	inferred	---	----	Q9NXR7	Q9NXR7|BABA2_HUMAN BRISC and BRCA1-A complex member 2 OS=Homo sapiens GN=BABAM2 PE=1 SV=2
FU/P	putative.up	2.69	0.133933	167.01	0.332	3	1	inferred	---	----	O95994	O95994|AGR2_HUMAN Anterior gradient protein 2 homolog OS=Homo sapiens GN=AGR2 PE=1 SV=1
FU/P	putative.up	2.44	0.132434	165.14	0.332	3	1	inferred	---	----	Q9NQP4	Q9NQP4|PFD4_HUMAN Prefoldin subunit 4 OS=Homo sapiens GN=PFDN4 PE=1 SV=1
FU/P	putative.up	1.551	0.134433	167.64	0.332	3	4	inferred	---	----	P53041	P53041|PPP5_HUMAN Serine/threonine-protein phosphatase 5 OS=Homo sapiens GN=PPP5C PE=1 SV=1
FU/P	putative.up	3.167	0.133433	166.39	0.333	3	1	inferred	---	----	Q93034	Q93034|CUL5_HUMAN Cullin-5 OS=Homo sapiens GN=CUL5 PE=1 SV=4
FU/P	putative.up	2.964	0.133433	166.39	0.333	3	1	inferred	---	----	O14786	O14786|NRP1_HUMAN Neuropilin-1 OS=Homo sapiens GN=NRP1 PE=1 SV=3
FU/P	putative.down	-1.463	0.134433	167.64	0.333	3	2	inferred	---	----	Q15848	Q15848|ADIPO_HUMAN Adiponectin OS=Homo sapiens GN=ADIPOQ PE=1 SV=1
FU/P	putative.down	-0.934	0.133933	167.01	0.333	3	8	inferred	---	----	Q96KP4	Q96KP4|CNDP2_HUMAN Cytosolic non-specific dipeptidase OS=Homo sapiens GN=CNDP2 PE=1 SV=2
FU/P	putative.up	2.539	0.136932	170.75	0.334	2	1	inferred	---	----	O14645	O14645|IDLC_HUMAN Axonemal dynein light intermediate polypeptide 1 OS=Homo sapiens GN=DNALI1 PE=1 SV=2
FU/P	putative.up	2.375	0.137431	171.38	0.335	3	1	unresolved	---	----	P50452;P50453	P50452|SPB8_HUMAN Serpin B8 OS=Homo sapiens GN=SERPINB8 PE=1 SV=2
FU/P	putative.down	-2.245	0.136932	170.75	0.335	3	1	inferred	---	----	Q9NR50	Q9NR50|EI2BG_HUMAN Translation initiation factor eIF-2B subunit gamma OS=Homo sapiens GN=EIF2B3 PE=1 SV=1
FU/P	putative.up	2.141	0.136932	170.75	0.335	3	2	inferred	---	----	P35527	P35527|K1C9_HUMAN Keratin, type I cytoskeletal 9 OS=Homo sapiens GN=KRT9 PE=1 SV=3
FU/P	putative.up	1.482	0.136432	170.13	0.335	3	3	inferred	---	----	P00558	P00558|PGK1_HUMAN Phosphoglycerate kinase 1 OS=Homo sapiens GN=PGK1 PE=1 SV=3
FU/P	putative.down	-1.054	0.137931	172	0.335	3	5	inferred	---	----	P04070	P04070|PROC_HUMAN Vitamin K-dependent protein C OS=Homo sapiens GN=PROC PE=1 SV=1
FU/P	putative.up	2.378	0.136432	170.13	0.336	3	1	inferred	---	----	Q01469	Q01469|FABP5_HUMAN Fatty acid-binding protein, epidermal OS=Homo sapiens GN=FABP5 PE=1 SV=3
FU/P	putative.up	9.095	0.138931	173.25	0.337	3	1	inferred	---	----	P61764	P61764|STXB1_HUMAN Syntaxin-binding protein 1 OS=Homo sapiens GN=STXBP1 PE=1 SV=1
FU/P	putative.up	2.459	0.141429	176.36	0.342	3	1	inferred	---	----	Q07955	Q07955|SRSF1_HUMAN Serine/arginine-rich splicing factor 1 OS=Homo sapiens GN=SRSF1 PE=1 SV=2
FU/P	putative.up	3.107	0.142429	177.61	0.344	3	1	inferred	---	----	Q15642	Q15642|CIP4_HUMAN Cdc42-interacting protein 4 OS=Homo sapiens GN=TRIP10 PE=1 SV=3
FU/P	putative.up	1.67	0.142929	178.23	0.344	3	2	inferred	---	----	P48739-3	P48739-3|PIPNB_HUMAN Isoform 3 of Phosphatidylinositol transfer protein beta isoform OS=Homo sapiens GN=PITPNB
FU/P	putative.up	1.647	0.142929	178.23	0.345	3	2	inferred	---	----	P78417	P78417|GSTO1_HUMAN Glutathione S-transferase omega-1 OS=Homo sapiens GN=GSTO1 PE=1 SV=2
FU/P	putative.down	-2.215	0.144428	180.1	0.346	3	1	inferred	---	----	Q13867	Q13867|BLMH_HUMAN Bleomycin hydrolase OS=Homo sapiens GN=BLMH PE=1 SV=1
FU/P	putative.up	1.972	0.143928	179.48	0.346	3	2	inferred	---	----	P62249	P62249|RS16_HUMAN 40S ribosomal protein S16 OS=Homo sapiens GN=RPS16 PE=1 SV=2
FU/P	putative.up	2.537	0.145427	181.35	0.347	3	1	inferred	---	----	Q8N8I0	Q8N8I0|SAM12_HUMAN Sterile alpha motif domain-containing protein 12 OS=Homo sapiens GN=SAMD12 PE=2 SV=2
FU/P	putative.up	1.431	0.144928	180.72	0.347	3	4	inferred	---	----	P57737	P57737|CORO7_HUMAN Coronin-7 OS=Homo sapiens GN=CORO7 PE=1 SV=2
FU/P	putative.up	1.602	0.146427	182.59	0.349	3	3	inferred	---	----	P09382	P09382|LEG1_HUMAN Galectin-1 OS=Homo sapiens GN=LGALS1 PE=1 SV=2
FU/P	putative.up	2.095	0.146927	183.22	0.35	3	2	inferred	---	----	Q92696	Q92696|PGTA_HUMAN Geranylgeranyl transferase type-2 subunit alpha OS=Homo sapiens GN=RABGGTA PE=1 SV=2
FU/P	putative.down	-1.235	0.147426	183.84	0.35	3	3	inferred	---	----	Q9Y5Y7	Q9Y5Y7|LYVE1_HUMAN Lymphatic vessel endothelial hyaluronic acid receptor 1 OS=Homo sapiens GN=LYVE1 PE=1 SV=2
FU/P	putative.up	2.91	0.149925	186.96	0.355	3	1	inferred	---	----	P35222	P35222|CTNB1_HUMAN Catenin beta-1 OS=Homo sapiens GN=CTNNB1 PE=1 SV=1
FU/P	putative.up	1.847	0.150425	187.58	0.356	3	3	inferred	---	----	Q9Y262	Q9Y262|EIF3L_HUMAN Eukaryotic translation initiation factor 3 subunit L OS=Homo sapiens GN=EIF3L PE=1 SV=1
FU/P	putative.down	-1.404	0.151424	188.83	0.356	3	4	inferred	---	----	Q9P2J5	Q9P2J5|SYLC_HUMAN Leucine--tRNA ligase, cytoplasmic OS=Homo sapiens GN=LARS PE=1 SV=2
FU/P	putative.up	0.665	0.150925	188.2	0.356	3	17	inferred	---	----	Q9Y490	Q9Y490|TLN1_HUMAN Talin-1 OS=Homo sapiens GN=TLN1 PE=1 SV=3
FU/P	putative.up	3.11	0.151424	188.83	0.357	2	1	inferred	---	----	A0AVT1	A0AVT1|UBA6_HUMAN Ubiquitin-like modifier-activating enzyme 6 OS=Homo sapiens GN=UBA6 PE=1 SV=1
FU/P	putative.up	1.527	0.151924	189.45	0.357	3	2	inferred	---	----	P30086	P30086|PEBP1_HUMAN Phosphatidylethanolamine-binding protein 1 OS=Homo sapiens GN=PEBP1 PE=1 SV=3
FU/P	putative.up	1.384	0.152924	190.7	0.358	3	3	inferred	---	----	P30085	P30085|KCY_HUMAN UMP-CMP kinase OS=Homo sapiens GN=CMPK1 PE=1 SV=3
FU/P	putative.up	1.574	0.153923	191.94	0.359	3	2	unresolved	---	----	P0DMV8;P48741	P0DMV8|HS71A_HUMAN Heat shock 70 kDa protein 1A OS=Homo sapiens GN=HSPA1A PE=1 SV=1
FU/P	putative.down	-2.721	0.154423	192.57	0.36	2	1	inferred	---	----	Q9BZE9	Q9BZE9|ASPC1_HUMAN Tether containing UBX domain for GLUT4 OS=Homo sapiens GN=ASPSCR1 PE=1 SV=1
FU/P	putative.up	1.573	0.154923	193.19	0.36	3	3	inferred	---	----	Q9BR76	Q9BR76|COR1B_HUMAN Coronin-1B OS=Homo sapiens GN=CORO1B PE=1 SV=1
FU/P	putative.down	-1.072	0.154923	193.19	0.36	3	4	inferred	---	----	P00492	P00492|HPRT_HUMAN Hypoxanthine-guanine phosphoribosyltransferase OS=Homo sapiens GN=HPRT1 PE=1 SV=2
FU/P	putative.up	1.577	0.153923	191.94	0.36	3	5	inferred	---	----	O60763	O60763|USO1_HUMAN General vesicular transport factor p115 OS=Homo sapiens GN=USO1 PE=1 SV=2
FU/P	putative.down	-1.387	0.156922	195.68	0.364	3	3	inferred	---	----	Q9UBE0	Q9UBE0|SAE1_HUMAN SUMO-activating enzyme subunit 1 OS=Homo sapiens GN=SAE1 PE=1 SV=1
FU/P	putative.up	1.196	0.157421	196.3	0.364	3	4	inferred	---	----	P35580	P35580|MYH10_HUMAN Myosin-10 OS=Homo sapiens GN=MYH10 PE=1 SV=3
FU/P	putative.up	2.037	0.15992	199.42	0.369	3	2	inferred	---	----	Q6UWP2	Q6UWP2|DHR11_HUMAN Dehydrogenase/reductase SDR family member 11 OS=Homo sapiens GN=DHRS11 PE=1 SV=1
FU/P	putative.down	-1.977	0.166833	208.04	0.374	3	1	inferred	---	----	Q9NZL4	Q9NZL4|HPBP1_HUMAN Hsp70-binding protein 1 OS=Homo sapiens GN=HSPBP1 PE=1 SV=1
FU/P	putative.down	-1.356	0.163918	204.41	0.374	3	2	inferred	---	----	P02746	P02746|C1QB_HUMAN Complement C1q subcomponent subunit B OS=Homo sapiens GN=C1QB PE=1 SV=3
FU/P	putative.down	-3.449	0.166833	208.04	0.375	1	1	inferred	---	----	A8MWX3	A8MWX3|WASH4_HUMAN Putative WAS protein family homolog 4 OS=Homo sapiens GN=WASH4P PE=5 SV=1
FU/P	putative.down	-2.025	0.164918	205.65	0.375	3	1	inferred	---	----	Q92572	Q92572|AP3S1_HUMAN AP-3 complex subunit sigma-1 OS=Homo sapiens GN=AP3S1 PE=1 SV=1
FU/P	putative.up	1.755	0.163418	203.78	0.375	3	2	inferred	---	----	O15347	O15347|HMGB3_HUMAN High mobility group protein B3 OS=Homo sapiens GN=HMGB3 PE=1 SV=4
FU/P	putative.up	1.521	0.162919	203.16	0.375	3	3	inferred	---	----	P62333	P62333|PRS10_HUMAN 26S proteasome regulatory subunit 10B OS=Homo sapiens GN=PSMC6 PE=1 SV=1
FU/P	putative.down	-1.216	0.164835	205.55	0.375	3	3	inferred	---	----	P62266	P62266|RS23_HUMAN 40S ribosomal protein S23 OS=Homo sapiens GN=RPS23 PE=1 SV=3
FU/P	putative.up	1.172	0.163918	204.41	0.375	3	3	inferred	---	----	P56537	P56537|IF6_HUMAN Eukaryotic translation initiation factor 6 OS=Homo sapiens GN=EIF6 PE=1 SV=1
FU/P	putative.up	0.557	0.164418	205.03	0.375	3	23	inferred	---	----	P46940	P46940|IQGA1_HUMAN Ras GTPase-activating-like protein IQGAP1 OS=Homo sapiens GN=IQGAP1 PE=1 SV=1
FU/P	putative.up	2.779	0.165834	206.8	0.376	3	1	inferred	---	----	P09661	P09661|RU2A_HUMAN U2 small nuclear ribonucleoprotein A' OS=Homo sapiens GN=SNRPA1 PE=1 SV=2
FU/P	putative.down	-2.693	0.166833	208.04	0.376	2	1	inferred	---	----	Q8N335	Q8N335|GPD1L_HUMAN Glycerol-3-phosphate dehydrogenase 1-like protein OS=Homo sapiens GN=GPD1L PE=1 SV=1
FU/P	putative.up	2.291	0.162919	203.16	0.376	3	1	inferred	---	----	Q9Y259	Q9Y259|CHKB_HUMAN Choline/ethanolamine kinase OS=Homo sapiens GN=CHKB PE=1 SV=3
FU/P	putative.up	1.888	0.167832	209.29	0.376	3	2	inferred	---	----	P19525	P19525|E2AK2_HUMAN Interferon-induced, double-stranded RNA-activated protein kinase OS=Homo sapiens GN=EIF2AK2 PE=1 SV=2
FU/P	putative.up	1.736	0.166833	208.04	0.376	3	2	inferred	---	----	P68366	P68366|TBA4A_HUMAN Tubulin alpha-4A chain OS=Homo sapiens GN=TUBA4A PE=1 SV=1
FU/P	putative.up	1.629	0.163918	204.41	0.376	3	2	inferred	---	----	Q86X76-2	Q86X76-2|NIT1_HUMAN Isoform 1 of Deaminated glutathione amidase OS=Homo sapiens GN=NIT1
FU/P	putative.up	1.445	0.166417	207.52	0.376	3	2	inferred	---	----	P35754	P35754|GLRX1_HUMAN Glutaredoxin-1 OS=Homo sapiens GN=GLRX PE=1 SV=2
FU/P	putative.down	-1.448	0.166417	207.52	0.377	3	3	inferred	---	----	Q5T6V5	Q5T6V5|QSPP_HUMAN Queuosine salvage protein OS=Homo sapiens GN=C9orf64 PE=1 SV=1
FU/P	putative.up	1.379	0.170415	212.51	0.379	3	3	inferred	---	----	P16401	P16401|H15_HUMAN Histone H1.5 OS=Homo sapiens GN=HIST1H1B PE=1 SV=3
FU/P	putative.up	0.857	0.169915	211.88	0.379	3	9	inferred	---	----	Q96CX2	Q96CX2|KCD12_HUMAN BTB/POZ domain-containing protein KCTD12 OS=Homo sapiens GN=KCTD12 PE=1 SV=1
FU/P	putative.up	3.68	0.173913	216.87	0.38	1	1	inferred	---	----	Q07954	Q07954|LRP1_HUMAN Prolow-density lipoprotein receptor-related protein 1 OS=Homo sapiens GN=LRP1 PE=1 SV=2
FU/P	putative.down	-3.03	0.16983	211.78	0.38	2	1	inferred	---	----	P08729	P08729|K2C7_HUMAN Keratin, type II cytoskeletal 7 OS=Homo sapiens GN=KRT7 PE=1 SV=5
FU/P	putative.up	1.628	0.173913	216.87	0.38	3	2	inferred	---	----	O60749	O60749|SNX2_HUMAN Sorting nexin-2 OS=Homo sapiens GN=SNX2 PE=1 SV=2
FU/P	putative.up	1.09	0.172827	215.52	0.38	3	3	inferred	---	----	Q07654	Q07654|TFF3_HUMAN Trefoil factor 3 OS=Homo sapiens GN=TFF3 PE=1 SV=1
FU/P	putative.down	-1.12	0.170829	213.02	0.38	3	5	inferred	---	----	P04792	P04792|HSPB1_HUMAN Heat shock protein beta-1 OS=Homo sapiens GN=HSPB1 PE=1 SV=2
FU/P	putative.down	-2.741	0.171828	214.27	0.381	3	1	inferred	---	----	Q16864	Q16864|VATF_HUMAN V-type proton ATPase subunit F OS=Homo sapiens GN=ATP6V1F PE=1 SV=2
FU/P	putative.up	2.47	0.173826	216.76	0.381	3	1	inferred	---	----	rev_Q9Y6N1	Q9Y6N1|COX11_HUMAN reversed Cytochrome c oxidase assembly protein COX11, mitochondrial OS=Homo sapiens GN=COX11 PE=1 SV=3
FU/P	putative.up	2.259	0.172827	215.52	0.381	3	1	inferred	---	----	P31947	P31947|1433S_HUMAN 14-3-3 protein sigma OS=Homo sapiens GN=SFN PE=1 SV=1
FU/P	putative.down	-1.808	0.172827	215.52	0.381	3	1	unresolved	---	----	B7ZKJ8;Q14624	B7ZKJ8|B7ZKJ8_HUMAN ITIH4 protein OS=Homo sapiens GN=ITIH4 PE=1 SV=1
FU/P	putative.up	1.346	0.171828	214.27	0.381	3	2	inferred	---	----	P78330	P78330|SERB_HUMAN Phosphoserine phosphatase OS=Homo sapiens GN=PSPH PE=1 SV=2
FU/P	putative.up	1.605	0.172827	215.52	0.382	3	3	inferred	---	----	O95352	O95352|ATG7_HUMAN Ubiquitin-like modifier-activating enzyme ATG7 OS=Homo sapiens GN=ATG7 PE=1 SV=1
FU/P	putative.up	1.433	0.173826	216.76	0.382	3	3	inferred	---	----	P60174	P60174|TPIS_HUMAN Triosephosphate isomerase OS=Homo sapiens GN=TPI1 PE=1 SV=3
FU/P	putative.up	1.939	0.175824	219.25	0.383	3	1	inferred	---	----	Q9UKM9	Q9UKM9|RALY_HUMAN RNA-binding protein Raly OS=Homo sapiens GN=RALY PE=1 SV=1
FU/P	putative.up	2.059	0.175824	219.25	0.383	3	2	unresolved	---	----	P26232;P35221	P26232|CTNA2_HUMAN Catenin alpha-2 OS=Homo sapiens GN=CTNNA2 PE=1 SV=5
FU/P	putative.up	1.055	0.177822	221.74	0.386	3	5	inferred	---	----	Q04446	Q04446|GLGB_HUMAN 1,4-alpha-glucan-branching enzyme OS=Homo sapiens GN=GBE1 PE=1 SV=3
FU/P	putative.up	2.059	0.178821	222.99	0.387	3	1	inferred	---	----	P24844	P24844|MYL9_HUMAN Myosin regulatory light polypeptide 9 OS=Homo sapiens GN=MYL9 PE=1 SV=4
FU/P	putative.up	1.783	0.17982	224.24	0.389	3	1	inferred	---	----	rev_Q5TCK5	Q5TCK5|Q5TCK5_HUMAN reversed Membrane progestin receptor delta (Fragment) OS=Homo sapiens GN=PAQR6 PE=4 SV=1
FU/P	putative.up	2.4	0.180819	225.48	0.39	3	1	inferred	---	----	P50579	P50579|MAP2_HUMAN Methionine aminopeptidase 2 OS=Homo sapiens GN=METAP2 PE=1 SV=1
FU/P	putative.up	1.708	0.181818	226.73	0.391	3	3	inferred	---	----	Q5R3I4	Q5R3I4|TTC38_HUMAN Tetratricopeptide repeat protein 38 OS=Homo sapiens GN=TTC38 PE=1 SV=1
FU/P	putative.up	1.021	0.182817	227.97	0.391	3	6	inferred	---	----	P00338	P00338|LDHA_HUMAN L-lactate dehydrogenase A chain OS=Homo sapiens GN=LDHA PE=1 SV=2
FU/P	putative.down	-2.238	0.182817	227.97	0.392	3	1	inferred	---	----	P46776	P46776|RL27A_HUMAN 60S ribosomal protein L27a OS=Homo sapiens GN=RPL27A PE=1 SV=2
FU/P	putative.down	-1.248	0.182817	227.97	0.392	3	5	inferred	---	----	Q02878	Q02878|RL6_HUMAN 60S ribosomal protein L6 OS=Homo sapiens GN=RPL6 PE=1 SV=3
FU/P	putative.down	-2.714	0.181818	226.73	0.392	3	9	inferred	---	----	P10909	P10909|CLUS_HUMAN Clusterin OS=Homo sapiens GN=CLU PE=1 SV=1
FU/P	putative.up	1.772	0.187812	234.2	0.396	3	2	inferred	---	----	P35908	P35908|K22E_HUMAN Keratin, type II cytoskeletal 2 epidermal OS=Homo sapiens GN=KRT2 PE=1 SV=2
FU/P	putative.up	3.809	0.187812	234.2	0.397	2	1	inferred	---	----	Q01433	Q01433|AMPD2_HUMAN AMP deaminase 2 OS=Homo sapiens GN=AMPD2 PE=1 SV=2
FU/P	putative.up	2.491	0.186813	232.96	0.398	3	1	unresolved	---	----	K7ERI7;P35268	K7ERI7|K7ERI7_HUMAN 60S ribosomal protein L22 OS=Homo sapiens GN=RPL22 PE=1 SV=1
FU/P	putative.up	2.41	0.186813	232.96	0.398	3	1	inferred	---	----	P08637	P08637|FCG3A_HUMAN Low affinity immunoglobulin gamma Fc region receptor III-A OS=Homo sapiens GN=FCGR3A PE=1 SV=2
FU/P	putative.up	2.201	0.187812	234.2	0.398	3	1	inferred	---	----	Q9NT62	Q9NT62|ATG3_HUMAN Ubiquitin-like-conjugating enzyme ATG3 OS=Homo sapiens GN=ATG3 PE=1 SV=1
FU/P	putative.down	-2.274	0.188811	235.45	0.398	3	2	inferred	---	----	Q13442	Q13442|HAP28_HUMAN 28 kDa heat- and acid-stable phosphoprotein OS=Homo sapiens GN=PDAP1 PE=1 SV=1
FU/P	putative.up	0.626	0.187812	234.2	0.398	3	18	inferred	---	----	P49327	P49327|FAS_HUMAN Fatty acid synthase OS=Homo sapiens GN=FASN PE=1 SV=3
FU/P	putative.up	2.323	0.187812	234.2	0.399	3	2	inferred	---	----	Q9BRP8-2	Q9BRP8-2|PYM1_HUMAN Isoform 2 of Partner of Y14 and mago OS=Homo sapiens GN=PYM1
FU/P	putative.down	-1.921	0.190809	237.94	0.401	3	1	inferred	---	----	O95218	O95218|ZRAB2_HUMAN Zinc finger Ran-binding domain-containing protein 2 OS=Homo sapiens GN=ZRANB2 PE=1 SV=2
FU/P	putative.up	1.182	0.192807	240.43	0.404	3	6	inferred	---	----	P26639	P26639|SYTC_HUMAN Threonine--tRNA ligase, cytoplasmic OS=Homo sapiens GN=TARS PE=1 SV=3
FU/P	putative.down	-2.181	0.193806	241.68	0.405	3	1	inferred	---	----	O95865	O95865|DDAH2_HUMAN N(G),N(G)-dimethylarginine dimethylaminohydrolase 2 OS=Homo sapiens GN=DDAH2 PE=1 SV=1
FU/P	putative.up	2.139	0.193806	241.68	0.405	3	1	inferred	---	----	B5MC59	B5MC59|B5MC59_HUMAN Replication protein A 14 kDa subunit OS=Homo sapiens GN=RPA3 PE=1 SV=1
FU/P	putative.up	2.025	0.192807	240.43	0.405	3	1	inferred	---	----	P30520	P30520|PURA2_HUMAN Adenylosuccinate synthetase isozyme 2 OS=Homo sapiens GN=ADSS PE=1 SV=3
FU/P	putative.up	0.712	0.194805	242.92	0.405	3	9	inferred	---	----	P12814	P12814|ACTN1_HUMAN Alpha-actinin-1 OS=Homo sapiens GN=ACTN1 PE=1 SV=2
FU/P	putative.up	1.745	0.194805	242.92	0.406	3	2	inferred	---	----	O15355	O15355|PPM1G_HUMAN Protein phosphatase 1G OS=Homo sapiens GN=PPM1G PE=1 SV=1
FU/P	putative.up	1.24	0.194805	242.92	0.406	3	6	inferred	---	----	Q9NQR4	Q9NQR4|NIT2_HUMAN Omega-amidase NIT2 OS=Homo sapiens GN=NIT2 PE=1 SV=1
FU/P	putative.up	2.213	0.196803	245.41	0.408	2	1	unresolved	---	----	P0DMV8;P34931	P0DMV8|HS71A_HUMAN Heat shock 70 kDa protein 1A OS=Homo sapiens GN=HSPA1A PE=1 SV=1
FU/P	putative.up	0.944	0.196803	245.41	0.408	3	7	inferred	---	----	Q9Y230	Q9Y230|RUVB2_HUMAN RuvB-like 2 OS=Homo sapiens GN=RUVBL2 PE=1 SV=3
FU/P	putative.up	1.431	0.198801	247.91	0.409	3	2	inferred	---	----	P51858	P51858|HDGF_HUMAN Hepatoma-derived growth factor OS=Homo sapiens GN=HDGF PE=1 SV=1
FU/P	putative.up	1.051	0.197802	246.66	0.409	3	5	inferred	---	----	P34949	P34949|MPI_HUMAN Mannose-6-phosphate isomerase OS=Homo sapiens GN=MPI PE=1 SV=2
FU/P	putative.down	-0.866	0.198801	247.91	0.41	3	6	inferred	---	----	P36955	P36955|PEDF_HUMAN Pigment epithelium-derived factor OS=Homo sapiens GN=SERPINF1 PE=1 SV=4
FU/P	putative.down	-1.497	0.198801	247.91	0.41	3	26	inferred	---	----	P02787	P02787|TRFE_HUMAN Serotransferrin OS=Homo sapiens GN=TF PE=1 SV=3
FU/P	putative.up	1.67	0.200799	250.4	0.412	3	2	inferred	---	----	O00391	O00391|QSOX1_HUMAN Sulfhydryl oxidase 1 OS=Homo sapiens GN=QSOX1 PE=1 SV=3
FU/P	putative.down	-2.236	0.202797	252.89	0.413	3	1	inferred	---	----	P80217	P80217|IN35_HUMAN Interferon-induced 35 kDa protein OS=Homo sapiens GN=IFI35 PE=1 SV=5
FU/P	putative.up	1.485	0.200799	250.4	0.413	3	2	inferred	---	----	Q92841	Q92841|DDX17_HUMAN Probable ATP-dependent RNA helicase DDX17 OS=Homo sapiens GN=DDX17 PE=1 SV=2
FU/P	putative.up	1.231	0.201798	251.64	0.413	3	2	inferred	---	----	P27695	P27695|APEX1_HUMAN DNA-(apurinic or apyrimidinic site) lyase OS=Homo sapiens GN=APEX1 PE=1 SV=2
FU/P	putative.up	0.806	0.202797	252.89	0.413	3	7	inferred	---	----	Q9UBC9	Q9UBC9|SPRR3_HUMAN Small proline-rich protein 3 OS=Homo sapiens GN=SPRR3 PE=1 SV=2
FU/P	putative.up	3.907	0.202797	252.89	0.414	2	1	inferred	---	----	P50552	P50552|VASP_HUMAN Vasodilator-stimulated phosphoprotein OS=Homo sapiens GN=VASP PE=1 SV=3
FU/P	putative.up	0.85	0.203796	254.13	0.414	3	6	inferred	---	----	Q15113	Q15113|PCOC1_HUMAN Procollagen C-endopeptidase enhancer 1 OS=Homo sapiens GN=PCOLCE PE=1 SV=2
FU/P	putative.up	4.668	0.202797	252.89	0.415	1	1	inferred	---	----	P48643	P48643|TCPE_HUMAN T-complex protein 1 subunit epsilon OS=Homo sapiens GN=CCT5 PE=1 SV=1
FU/P	putative.up	1.668	0.204795	255.38	0.415	3	2	inferred	---	----	P40926	P40926|MDHM_HUMAN Malate dehydrogenase, mitochondrial OS=Homo sapiens GN=MDH2 PE=1 SV=3
FU/P	putative.up	3.56	0.205794	256.63	0.416	1	1	inferred	---	----	Q9HAS0	Q9HAS0|NJMU_HUMAN Protein Njmu-R1 OS=Homo sapiens GN=C17orf75 PE=1 SV=2
FU/P	putative.up	3.591	0.206793	257.87	0.417	1	1	unresolved	---	----	O95757;P34932	O95757|HS74L_HUMAN Heat shock 70 kDa protein 4L OS=Homo sapiens GN=HSPA4L PE=1 SV=3
FU/P	putative.up	1.887	0.205794	256.63	0.417	3	1	inferred	---	----	O00170	O00170|AIP_HUMAN AH receptor-interacting protein OS=Homo sapiens GN=AIP PE=1 SV=2
FU/P	putative.up	1.68	0.206793	257.87	0.417	3	2	inferred	---	----	Q96R05	Q96R05|RET7_HUMAN Retinoid-binding protein 7 OS=Homo sapiens GN=RBP7 PE=1 SV=1
FU/P	putative.up	1.211	0.207792	259.12	0.417	3	3	inferred	---	----	P00915	P00915|CAH1_HUMAN Carbonic anhydrase 1 OS=Homo sapiens GN=CA1 PE=1 SV=2
FU/P	putative.up	1.087	0.207792	259.12	0.418	3	5	inferred	---	----	P33176	P33176|KINH_HUMAN Kinesin-1 heavy chain OS=Homo sapiens GN=KIF5B PE=1 SV=1
FU/P	putative.down	-2.071	0.20979	261.61	0.419	3	1	inferred	---	----	rev_Q9H239	Q9H239|MMP28_HUMAN reversed Matrix metalloproteinase-28 OS=Homo sapiens GN=MMP28 PE=2 SV=2
FU/P	putative.up	0.666	0.208791	260.36	0.419	3	12	inferred	---	----	P22314-2	P22314-2|UBA1_HUMAN Isoform 2 of Ubiquitin-like modifier-activating enzyme 1 OS=Homo sapiens GN=UBA1
FU/P	putative.up	3.139	0.20979	261.61	0.42	2	1	inferred	---	----	P08123	P08123|CO1A2_HUMAN Collagen alpha-2(I) chain OS=Homo sapiens GN=COL1A2 PE=1 SV=7
FU/P	putative.up	3.033	0.210789	262.85	0.42	2	1	inferred	---	----	Q9ULC4	Q9ULC4|MCTS1_HUMAN Malignant T-cell-amplified sequence 1 OS=Homo sapiens GN=MCTS1 PE=1 SV=1
FU/P	putative.up	1.668	0.211788	264.1	0.421	3	2	inferred	---	----	P06733	P06733|ENOA_HUMAN Alpha-enolase OS=Homo sapiens GN=ENO1 PE=1 SV=2
FU/P	putative.up	1.516	0.211788	264.1	0.421	3	3	unresolved	---	----	P31150;P50395	P31150|GDIA_HUMAN Rab GDP dissociation inhibitor alpha OS=Homo sapiens GN=GDI1 PE=1 SV=2
FU/P	putative.down	-1.079	0.210789	262.85	0.421	3	3	inferred	---	----	P01860	P01860|IGHG3_HUMAN Immunoglobulin heavy constant gamma 3 OS=Homo sapiens GN=IGHG3 PE=1 SV=2
FU/P	putative.up	3.536	0.214785	267.84	0.424	1	1	inferred	---	----	Q8TE77	Q8TE77|SSH3_HUMAN Protein phosphatase Slingshot homolog 3 OS=Homo sapiens GN=SSH3 PE=1 SV=2
FU/P	putative.up	1.978	0.215784	269.08	0.424	3	1	inferred	---	----	P09874	P09874|PARP1_HUMAN Poly [ADP-ribose] polymerase 1 OS=Homo sapiens GN=PARP1 PE=1 SV=4
FU/P	putative.up	1.305	0.216783	270.33	0.424	3	4	inferred	---	----	Q00796	Q00796|DHSO_HUMAN Sorbitol dehydrogenase OS=Homo sapiens GN=SORD PE=1 SV=4
FU/P	putative.up	0.737	0.213786	266.59	0.424	3	7	inferred	---	----	P08238	P08238|HS90B_HUMAN Heat shock protein HSP 90-beta OS=Homo sapiens GN=HSP90AB1 PE=1 SV=4
FU/P	putative.up	0.834	0.217782	271.57	0.424	3	8	inferred	---	----	P53621	P53621|COPA_HUMAN Coatomer subunit alpha OS=Homo sapiens GN=COPA PE=1 SV=2
FU/P	putative.down	-1.719	0.217782	271.57	0.425	3	2	inferred	---	----	Q53EL6	Q53EL6|PDCD4_HUMAN Programmed cell death protein 4 OS=Homo sapiens GN=PDCD4 PE=1 SV=2
FU/P	putative.up	1.276	0.214785	267.84	0.425	3	2	inferred	---	----	Q9BZZ5	Q9BZZ5|API5_HUMAN Apoptosis inhibitor 5 OS=Homo sapiens GN=API5 PE=1 SV=3
FU/P	putative.up	1.351	0.216783	270.33	0.425	3	3	inferred	---	----	E9PAV3	E9PAV3|NACAM_HUMAN Nascent polypeptide-associated complex subunit alpha, muscle-specific form OS=Homo sapiens GN=NACA PE=1 SV=1
FU/P	putative.down	-0.924	0.215784	269.08	0.425	3	5	unresolved	---	----	Q01518;Q01518-2	Q01518|CAP1_HUMAN Adenylyl cyclase-associated protein 1 OS=Homo sapiens GN=CAP1 PE=1 SV=5
FU/P	putative.up	3.242	0.218781	272.82	0.426	2	1	inferred	---	----	P15291	P15291|B4GT1_HUMAN Beta-1,4-galactosyltransferase 1 OS=Homo sapiens GN=B4GALT1 PE=1 SV=5
FU/P	putative.up	1.689	0.215784	269.08	0.426	3	2	inferred	---	----	O43865	O43865|SAHH2_HUMAN S-adenosylhomocysteine hydrolase-like protein 1 OS=Homo sapiens GN=AHCYL1 PE=1 SV=2
FU/P	putative.down	-1.461	0.216783	270.33	0.426	3	2	inferred	---	----	P36405	P36405|ARL3_HUMAN ADP-ribosylation factor-like protein 3 OS=Homo sapiens GN=ARL3 PE=1 SV=2
FU/P	putative.up	1.117	0.217782	271.57	0.426	3	5	inferred	---	----	P43490	P43490|NAMPT_HUMAN Nicotinamide phosphoribosyltransferase OS=Homo sapiens GN=NAMPT PE=1 SV=1
FU/P	putative.up	5.647	0.220779	275.31	0.428	1	1	inferred	---	----	O60271	O60271|JIP4_HUMAN C-Jun-amino-terminal kinase-interacting protein 4 OS=Homo sapiens GN=SPAG9 PE=1 SV=4
FU/P	none	1.574	0.222777	277.8	0.428	3	3	inferred	---	----	Q9BXJ9	Q9BXJ9|NAA15_HUMAN N-alpha-acetyltransferase 15, NatA auxiliary subunit OS=Homo sapiens GN=NAA15 PE=1 SV=1
FU/P	putative.up	0.774	0.220779	275.31	0.428	3	7	inferred	---	----	Q9UQ80	Q9UQ80|PA2G4_HUMAN Proliferation-associated protein 2G4 OS=Homo sapiens GN=PA2G4 PE=1 SV=3
FU/P	none	-1.821	0.223776	279.05	0.429	3	2	inferred	---	----	Q9H977	Q9H977|WDR54_HUMAN WD repeat-containing protein 54 OS=Homo sapiens GN=WDR54 PE=1 SV=1
FU/P	none	1.655	0.222777	277.8	0.429	3	2	inferred	---	----	Q96T51	Q96T51|RUFY1_HUMAN RUN and FYVE domain-containing protein 1 OS=Homo sapiens GN=RUFY1 PE=1 SV=2
FU/P	none	1.471	0.221778	276.56	0.429	3	3	inferred	---	----	Q9UJ70	Q9UJ70|NAGK_HUMAN N-acetyl-D-glucosamine kinase OS=Homo sapiens GN=NAGK PE=1 SV=4
FU/P	none	0.953	0.222777	277.8	0.429	3	4	inferred	---	----	P09525	P09525|ANXA4_HUMAN Annexin A4 OS=Homo sapiens GN=ANXA4 PE=1 SV=4
FU/P	putative.down	-0.746	0.220779	275.31	0.429	3	8	inferred	---	----	P29144	P29144|TPP2_HUMAN Tripeptidyl-peptidase 2 OS=Homo sapiens GN=TPP2 PE=1 SV=4
FU/P	none	2.558	0.224775	280.29	0.43	3	1	inferred	---	----	Q53H96	Q53H96|P5CR3_HUMAN Pyrroline-5-carboxylate reductase 3 OS=Homo sapiens GN=PYCR3 PE=1 SV=3
FU/P	none	-0.88	0.222777	277.8	0.43	3	5	unresolved	---	----	P07437;P68371;Q9BVA1	P07437|TBB5_HUMAN Tubulin beta chain OS=Homo sapiens GN=TUBB PE=1 SV=2
FU/P	none	1.997	0.225774	281.54	0.431	2	1	inferred	---	----	P52564	P52564|MP2K6_HUMAN Dual specificity mitogen-activated protein kinase kinase 6 OS=Homo sapiens GN=MAP2K6 PE=1 SV=1
FU/P	none	1.133	0.224775	280.29	0.431	3	4	inferred	---	----	Q8TEX9	Q8TEX9|IPO4_HUMAN Importin-4 OS=Homo sapiens GN=IPO4 PE=1 SV=2
FU/P	none	0.99	0.226773	282.79	0.431	3	5	inferred	---	----	Q13409	Q13409|DC1I2_HUMAN Cytoplasmic dynein 1 intermediate chain 2 OS=Homo sapiens GN=DYNC1I2 PE=1 SV=3
FU/P	none	2.31	0.226773	282.79	0.432	3	1	inferred	---	----	P39687	P39687|AN32A_HUMAN Acidic leucine-rich nuclear phosphoprotein 32 family member A OS=Homo sapiens GN=ANP32A PE=1 SV=1
FU/P	none	2.21	0.226773	282.79	0.432	3	1	inferred	---	----	P50914	P50914|RL14_HUMAN 60S ribosomal protein L14 OS=Homo sapiens GN=RPL14 PE=1 SV=4
FU/P	none	1.411	0.22977	286.52	0.436	3	2	inferred	---	----	P09467	P09467|F16P1_HUMAN Fructose-1,6-bisphosphatase 1 OS=Homo sapiens GN=FBP1 PE=1 SV=5
FU/P	none	0.735	0.230769	287.77	0.437	3	9	inferred	---	----	P08133	P08133|ANXA6_HUMAN Annexin A6 OS=Homo sapiens GN=ANXA6 PE=1 SV=3
FU/P	none	2.52	0.232767	290.26	0.438	2	1	inferred	---	----	Q9H0U4	Q9H0U4|RAB1B_HUMAN Ras-related protein Rab-1B OS=Homo sapiens GN=RAB1B PE=1 SV=1
FU/P	none	1.669	0.231768	289.01	0.438	3	2	inferred	---	----	Q13740	Q13740|CD166_HUMAN CD166 antigen OS=Homo sapiens GN=ALCAM PE=1 SV=2
FU/P	none	-0.888	0.232767	290.26	0.438	3	6	unresolved	---	----	P48740;P48740-2	P48740|MASP1_HUMAN Mannan-binding lectin serine protease 1 OS=Homo sapiens GN=MASP1 PE=1 SV=3
FU/P	none	-1.66	0.231768	289.01	0.439	3	1	inferred	---	----	Q96FN4	Q96FN4|CPNE2_HUMAN Copine-2 OS=Homo sapiens GN=CPNE2 PE=1 SV=3
FU/P	none	1.235	0.232767	290.26	0.439	3	2	inferred	---	----	P30626	P30626|SORCN_HUMAN Sorcin OS=Homo sapiens GN=SRI PE=1 SV=1
FU/P	none	-1.408	0.234765	292.75	0.441	3	2	inferred	---	----	Q13630	Q13630|FCL_HUMAN GDP-L-fucose synthase OS=Homo sapiens GN=TSTA3 PE=1 SV=1
FU/P	none	1.094	0.235764	294	0.442	3	4	inferred	---	----	O43237	O43237|DC1L2_HUMAN Cytoplasmic dynein 1 light intermediate chain 2 OS=Homo sapiens GN=DYNC1LI2 PE=1 SV=1
FU/P	none	2.118	0.236763	295.24	0.443	3	1	inferred	---	----	Q96C86	Q96C86|DCPS_HUMAN m7GpppX diphosphatase OS=Homo sapiens GN=DCPS PE=1 SV=2
FU/P	none	-0.907	0.236763	295.24	0.443	3	4	inferred	---	----	Q13177	Q13177|PAK2_HUMAN Serine/threonine-protein kinase PAK 2 OS=Homo sapiens GN=PAK2 PE=1 SV=3
FU/P	none	-2.273	0.238761	297.74	0.444	2	1	inferred	---	----	Q9UL15	Q9UL15|BAG5_HUMAN BAG family molecular chaperone regulator 5 OS=Homo sapiens GN=BAG5 PE=1 SV=1
FU/P	none	-1.206	0.238761	297.74	0.445	3	3	inferred	---	----	Q12765	Q12765|SCRN1_HUMAN Secernin-1 OS=Homo sapiens GN=SCRN1 PE=1 SV=2
FU/P	none	-0.538	0.23976	298.98	0.445	3	15	inferred	---	----	P50990	P50990|TCPQ_HUMAN T-complex protein 1 subunit theta OS=Homo sapiens GN=CCT8 PE=1 SV=4
FU/P	none	3.111	0.238761	297.74	0.446	2	1	inferred	---	----	P34896	P34896|GLYC_HUMAN Serine hydroxymethyltransferase, cytosolic OS=Homo sapiens GN=SHMT1 PE=1 SV=1
FU/P	none	0.696	0.23976	298.98	0.446	3	8	inferred	---	----	P14618	P14618|KPYM_HUMAN Pyruvate kinase PKM OS=Homo sapiens GN=PKM PE=1 SV=4
FU/P	none	-1.834	0.242757	302.72	0.447	3	1	inferred	---	----	rev_P06213	P06213|INSR_HUMAN reversed Insulin receptor OS=Homo sapiens GN=INSR PE=1 SV=4
FU/P	none	-1.524	0.241758	301.47	0.447	3	2	inferred	---	----	P21291	P21291|CSRP1_HUMAN Cysteine and glycine-rich protein 1 OS=Homo sapiens GN=CSRP1 PE=1 SV=3
FU/P	none	-3.958	0.242757	302.72	0.448	1	1	inferred	---	----	Q9H6Z4	Q9H6Z4|RANB3_HUMAN Ran-binding protein 3 OS=Homo sapiens GN=RANBP3 PE=1 SV=1
FU/P	none	2.754	0.241758	301.47	0.448	1	1	inferred	---	----	Q76LX8	Q76LX8|ATS13_HUMAN A disintegrin and metalloproteinase with thrombospondin motifs 13 OS=Homo sapiens GN=ADAMTS13 PE=1 SV=1
FU/P	none	0.632	0.242757	302.72	0.448	3	11	inferred	---	----	P08670	P08670|VIME_HUMAN Vimentin OS=Homo sapiens GN=VIM PE=1 SV=4
FU/P	none	1.973	0.245754	306.46	0.451	3	1	inferred	---	----	Q16563-2	Q16563-2|SYPL1_HUMAN Isoform 2 of Synaptophysin-like protein 1 OS=Homo sapiens GN=SYPL1
FU/P	none	5.072	0.245754	306.46	0.452	1	1	inferred	---	----	G3V4T6	G3V4T6|G3V4T6_HUMAN Maleylacetoacetate isomerase OS=Homo sapiens GN=GSTZ1 PE=1 SV=1
FU/P	none	-3.866	0.251748	313.93	0.456	1	1	inferred	---	----	P40123	P40123|CAP2_HUMAN Adenylyl cyclase-associated protein 2 OS=Homo sapiens GN=CAP2 PE=1 SV=1
FU/P	none	2.028	0.248751	310.19	0.456	3	1	inferred	---	----	Q9BXP5	Q9BXP5|SRRT_HUMAN Serrate RNA effector molecule homolog OS=Homo sapiens GN=SRRT PE=1 SV=1
FU/P	none	-1.911	0.250749	312.68	0.456	3	1	inferred	---	----	Q9UBB4	Q9UBB4|ATX10_HUMAN Ataxin-10 OS=Homo sapiens GN=ATXN10 PE=1 SV=1
FU/P	none	1.519	0.250749	312.68	0.456	3	1	inferred	---	----	P02461	P02461|CO3A1_HUMAN Collagen alpha-1(III) chain OS=Homo sapiens GN=COL3A1 PE=1 SV=4
FU/P	none	0.853	0.24975	311.44	0.456	3	6	inferred	---	----	P61247	P61247|RS3A_HUMAN 40S ribosomal protein S3a OS=Homo sapiens GN=RPS3A PE=1 SV=2
FU/P	none	2.788	0.24975	311.44	0.457	2	1	inferred	---	----	P08294	P08294|SODE_HUMAN Extracellular superoxide dismutase [Cu-Zn] OS=Homo sapiens GN=SOD3 PE=1 SV=2
FU/P	none	-2.522	0.251748	313.93	0.457	2	1	inferred	---	----	Q9UPU5	Q9UPU5|UBP24_HUMAN Ubiquitin carboxyl-terminal hydrolase 24 OS=Homo sapiens GN=USP24 PE=1 SV=3
FU/P	none	2.428	0.252747	315.18	0.457	3	1	inferred	---	----	Q9Y371	Q9Y371|SHLB1_HUMAN Endophilin-B1 OS=Homo sapiens GN=SH3GLB1 PE=1 SV=1
FU/P	none	-1.433	0.250749	312.68	0.457	3	1	inferred	---	----	Q8IWE2	Q8IWE2|NXP20_HUMAN Protein NOXP20 OS=Homo sapiens GN=FAM114A1 PE=1 SV=2
FU/P	none	1.432	0.24975	311.44	0.457	3	1	inferred	---	----	P68032	P68032|ACTC_HUMAN Actin, alpha cardiac muscle 1 OS=Homo sapiens GN=ACTC1 PE=1 SV=1
FU/P	none	1.185	0.252747	315.18	0.457	3	4	inferred	---	----	Q15008	Q15008|PSMD6_HUMAN 26S proteasome non-ATPase regulatory subunit 6 OS=Homo sapiens GN=PSMD6 PE=1 SV=1
FU/P	none	1.748	0.254745	317.67	0.459	3	1	inferred	---	----	P55103	P55103|INHBC_HUMAN Inhibin beta C chain OS=Homo sapiens GN=INHBC PE=2 SV=1
FU/P	none	0.996	0.255744	318.91	0.459	3	5	inferred	---	----	P31153	P31153|METK2_HUMAN S-adenosylmethionine synthase isoform type-2 OS=Homo sapiens GN=MAT2A PE=1 SV=1
FU/P	none	1.783	0.255744	318.91	0.46	3	1	inferred	---	----	O14737	O14737|PDCD5_HUMAN Programmed cell death protein 5 OS=Homo sapiens GN=PDCD5 PE=1 SV=3
FU/P	none	-1.326	0.255744	318.91	0.46	3	1	inferred	---	----	O75339	O75339|CILP1_HUMAN Cartilage intermediate layer protein 1 OS=Homo sapiens GN=CILP PE=1 SV=4
FU/P	none	1.187	0.254745	317.67	0.46	3	3	inferred	---	----	P68104	P68104|EF1A1_HUMAN Elongation factor 1-alpha 1 OS=Homo sapiens GN=EEF1A1 PE=1 SV=1
FU/P	none	-1.282	0.258741	322.65	0.464	3	3	inferred	---	----	Q15365	Q15365|PCBP1_HUMAN Poly(rC)-binding protein 1 OS=Homo sapiens GN=PCBP1 PE=1 SV=2
FU/P	none	3.519	0.260739	325.14	0.466	1	1	inferred	---	----	O00232	O00232|PSD12_HUMAN 26S proteasome non-ATPase regulatory subunit 12 OS=Homo sapiens GN=PSMD12 PE=1 SV=3
FU/P	none	1.568	0.261738	326.39	0.466	3	2	inferred	---	----	P36507	P36507|MP2K2_HUMAN Dual specificity mitogen-activated protein kinase kinase 2 OS=Homo sapiens GN=MAP2K2 PE=1 SV=1
FU/P	none	1.328	0.260739	325.14	0.466	3	2	inferred	---	----	P62910	P62910|RL32_HUMAN 60S ribosomal protein L32 OS=Homo sapiens GN=RPL32 PE=1 SV=2
FU/P	none	-1.848	0.261738	326.39	0.467	3	1	inferred	---	----	P37108	P37108|SRP14_HUMAN Signal recognition particle 14 kDa protein OS=Homo sapiens GN=SRP14 PE=1 SV=2
FU/P	none	2.085	0.263736	328.88	0.469	3	1	inferred	---	----	P06454	P06454|PTMA_HUMAN Prothymosin alpha OS=Homo sapiens GN=PTMA PE=1 SV=2
FU/P	none	1.96	0.265734	331.37	0.471	3	1	inferred	---	----	Q15393	Q15393|SF3B3_HUMAN Splicing factor 3B subunit 3 OS=Homo sapiens GN=SF3B3 PE=1 SV=4
FU/P	none	0.358	0.265734	331.37	0.471	3	28	inferred	---	----	P35579	P35579|MYH9_HUMAN Myosin-9 OS=Homo sapiens GN=MYH9 PE=1 SV=4
FU/P	none	1.867	0.266733	332.62	0.472	2	1	inferred	---	----	Q96SI9	Q96SI9|STRBP_HUMAN Spermatid perinuclear RNA-binding protein OS=Homo sapiens GN=STRBP PE=1 SV=1
FU/P	none	1.205	0.265734	331.37	0.472	3	2	inferred	---	----	Q9BWD1	Q9BWD1|THIC_HUMAN Acetyl-CoA acetyltransferase, cytosolic OS=Homo sapiens GN=ACAT2 PE=1 SV=2
FU/P	none	1.696	0.270729	337.6	0.478	3	1	inferred	---	----	Q01415	Q01415|GALK2_HUMAN N-acetylgalactosamine kinase OS=Homo sapiens GN=GALK2 PE=1 SV=1
FU/P	none	1.376	0.275724	343.83	0.478	3	2	inferred	---	----	P23142	P23142|FBLN1_HUMAN Fibulin-1 OS=Homo sapiens GN=FBLN1 PE=1 SV=4
FU/P	none	-0.752	0.271728	338.85	0.478	3	7	inferred	---	----	P07355	P07355|ANXA2_HUMAN Annexin A2 OS=Homo sapiens GN=ANXA2 PE=1 SV=2
FU/P	none	-2.439	0.274725	342.58	0.479	2	1	inferred	---	----	Q03591	Q03591|FHR1_HUMAN Complement factor H-related protein 1 OS=Homo sapiens GN=CFHR1 PE=1 SV=2
FU/P	none	-2.206	0.273726	341.34	0.479	2	1	inferred	---	----	O43760	O43760|SNG2_HUMAN Synaptogyrin-2 OS=Homo sapiens GN=SYNGR2 PE=1 SV=1
FU/P	none	1.37	0.272727	340.09	0.479	3	2	inferred	---	----	P30043	P30043|BLVRB_HUMAN Flavin reductase (NADPH) OS=Homo sapiens GN=BLVRB PE=1 SV=3
FU/P	none	1.218	0.273726	341.34	0.479	3	2	unresolved	---	----	P35579;Q7Z406	P35579|MYH9_HUMAN Myosin-9 OS=Homo sapiens GN=MYH9 PE=1 SV=4
FU/P	none	1.08	0.275724	343.83	0.479	3	4	inferred	---	----	O15144	O15144|ARPC2_HUMAN Actin-related protein 2/3 complex subunit 2 OS=Homo sapiens GN=ARPC2 PE=1 SV=1
FU/P	none	0.936	0.271728	338.85	0.479	3	4	inferred	---	----	Q99733	Q99733|NP1L4_HUMAN Nucleosome assembly protein 1-like 4 OS=Homo sapiens GN=NAP1L4 PE=1 SV=1
FU/P	none	0.755	0.271728	338.85	0.479	3	7	inferred	---	----	O60547	O60547|GMDS_HUMAN GDP-mannose 4,6 dehydratase OS=Homo sapiens GN=GMDS PE=1 SV=1
FU/P	none	1.9	0.275724	343.83	0.48	3	1	inferred	---	----	P07602	P07602|SAP_HUMAN Prosaposin OS=Homo sapiens GN=PSAP PE=1 SV=2
FU/P	none	1.622	0.274725	342.58	0.48	3	1	inferred	---	----	P55039	P55039|DRG2_HUMAN Developmentally-regulated GTP-binding protein 2 OS=Homo sapiens GN=DRG2 PE=1 SV=1
FU/P	none	-1.455	0.273726	341.34	0.48	3	1	inferred	---	----	rev_H3BTQ3	H3BTQ3|H3BTQ3_HUMAN reversed Folate transporter 1 OS=Homo sapiens GN=SLC19A1 PE=1 SV=1
FU/P	none	1.192	0.275724	343.83	0.48	3	3	inferred	---	----	Q9H008	Q9H008|LHPP_HUMAN Phospholysine phosphohistidine inorganic pyrophosphate phosphatase OS=Homo sapiens GN=LHPP PE=1 SV=2
FU/P	none	2.069	0.277722	346.32	0.481	2	2	inferred	---	----	O75874	O75874|IDHC_HUMAN Isocitrate dehydrogenase [NADP] cytoplasmic OS=Homo sapiens GN=IDH1 PE=1 SV=2
FU/P	none	0.725	0.278721	347.57	0.481	3	6	inferred	---	----	P30153	P30153|2AAA_HUMAN Serine/threonine-protein phosphatase 2A 65 kDa regulatory subunit A alpha isoform OS=Homo sapiens GN=PPP2R1A PE=1 SV=4
FU/P	none	-4.587	0.27972	348.81	0.482	1	1	inferred	---	----	Q14103	Q14103|HNRPD_HUMAN Heterogeneous nuclear ribonucleoprotein D0 OS=Homo sapiens GN=HNRNPD PE=1 SV=1
FU/P	none	2.375	0.278721	347.57	0.482	2	1	inferred	---	----	rev_Q5JR12	Q5JR12|PPM1J_HUMAN reversed Protein phosphatase 1J OS=Homo sapiens GN=PPM1J PE=1 SV=1
FU/P	none	-1.091	0.27972	348.81	0.482	3	4	inferred	---	----	Q96C23	Q96C23|GALM_HUMAN Aldose 1-epimerase OS=Homo sapiens GN=GALM PE=1 SV=1
FU/P	none	1.169	0.280719	350.06	0.483	3	2	inferred	---	----	P35606	P35606|COPB2_HUMAN Coatomer subunit beta' OS=Homo sapiens GN=COPB2 PE=1 SV=2
FU/P	none	-1.666	0.283716	353.79	0.484	3	1	inferred	---	----	P55210	P55210|CASP7_HUMAN Caspase-7 OS=Homo sapiens GN=CASP7 PE=1 SV=1
FU/P	none	2.111	0.282717	352.55	0.485	3	1	inferred	---	----	Q16186	Q16186|ADRM1_HUMAN Proteasomal ubiquitin receptor ADRM1 OS=Homo sapiens GN=ADRM1 PE=1 SV=2
FU/P	none	1.843	0.283716	353.79	0.485	3	1	inferred	---	----	O00233	O00233|PSMD9_HUMAN 26S proteasome non-ATPase regulatory subunit 9 OS=Homo sapiens GN=PSMD9 PE=1 SV=3
FU/P	none	-1.575	0.283716	353.79	0.485	3	1	unresolved	---	----	P07437;P68371	P07437|TBB5_HUMAN Tubulin beta chain OS=Homo sapiens GN=TUBB PE=1 SV=2
FU/P	none	-1.09	0.284715	355.04	0.485	3	3	inferred	---	----	P53990	P53990|IST1_HUMAN IST1 homolog OS=Homo sapiens GN=IST1 PE=1 SV=1
FU/P	none	-1.391	0.283716	353.79	0.486	3	2	inferred	---	----	Q9Y5Z4	Q9Y5Z4|HEBP2_HUMAN Heme-binding protein 2 OS=Homo sapiens GN=HEBP2 PE=1 SV=1
FU/P	none	-1.234	0.286713	357.53	0.486	3	3	inferred	---	----	P01591	P01591|IGJ_HUMAN Immunoglobulin J chain OS=Homo sapiens GN=JCHAIN PE=1 SV=4
FU/P	none	-0.903	0.286713	357.53	0.486	3	3	inferred	---	----	P05546	P05546|HEP2_HUMAN Heparin cofactor 2 OS=Homo sapiens GN=SERPIND1 PE=1 SV=3
FU/P	none	1.018	0.285714	356.29	0.486	3	4	inferred	---	----	P54727	P54727|RD23B_HUMAN UV excision repair protein RAD23 homolog B OS=Homo sapiens GN=RAD23B PE=1 SV=1
FU/P	none	-0.939	0.282717	352.55	0.486	3	4	inferred	---	----	Q92747	Q92747|ARC1A_HUMAN Actin-related protein 2/3 complex subunit 1A OS=Homo sapiens GN=ARPC1A PE=2 SV=2
FU/P	none	-4.097	0.286713	357.53	0.487	1	1	inferred	---	----	Q8N4P3	Q8N4P3|MESH1_HUMAN Guanosine-3',5'-bis(diphosphate) 3'-pyrophosphohydrolase MESH1 OS=Homo sapiens GN=HDDC3 PE=1 SV=3
FU/P	none	-0.998	0.287712	358.78	0.487	3	4	inferred	---	----	P48740-2	P48740-2|MASP1_HUMAN Isoform 2 of Mannan-binding lectin serine protease 1 OS=Homo sapiens GN=MASP1
FU/P	none	1.438	0.28971	361.27	0.489	3	1	inferred	---	----	O95777	O95777|LSM8_HUMAN U6 snRNA-associated Sm-like protein LSm8 OS=Homo sapiens GN=LSM8 PE=1 SV=3
FU/P	none	1.527	0.28971	361.27	0.49	3	2	inferred	---	----	Q6XQN6	Q6XQN6|PNCB_HUMAN Nicotinate phosphoribosyltransferase OS=Homo sapiens GN=NAPRT PE=1 SV=2
FU/P	none	-1.802	0.292707	365.01	0.491	3	1	inferred	---	----	Q9NVA2	Q9NVA2|SEP11_HUMAN Septin-11 OS=Homo sapiens GN=SEPT11 PE=1 SV=3
FU/P	none	1.409	0.293706	366.25	0.492	3	1	unresolved	---	----	P46821;P78559	P46821|MAP1B_HUMAN Microtubule-associated protein 1B OS=Homo sapiens GN=MAP1B PE=1 SV=2
FU/P	none	1.604	0.292707	365.01	0.492	3	2	inferred	---	----	O43598	O43598|DNPH1_HUMAN 2'-deoxynucleoside 5'-phosphate N-hydrolase 1 OS=Homo sapiens GN=DNPH1 PE=1 SV=1
FU/P	none	0.829	0.291708	363.76	0.492	3	5	inferred	---	----	P62280	P62280|RS11_HUMAN 40S ribosomal protein S11 OS=Homo sapiens GN=RPS11 PE=1 SV=3
FU/P	none	7.459	0.292707	365.01	0.493	3	1	inferred	---	----	Q15907	Q15907|RB11B_HUMAN Ras-related protein Rab-11B OS=Homo sapiens GN=RAB11B PE=1 SV=4
FU/P	none	3.948	0.294705	367.5	0.493	1	1	unresolved	---	----	P0DMM9;P50225	P0DMM9|ST1A3_HUMAN Sulfotransferase 1A3 OS=Homo sapiens GN=SULT1A3 PE=1 SV=1
FU/P	none	1.973	0.295704	368.74	0.494	3	1	inferred	---	----	rev_Q11206	Q11206|SIA4C_HUMAN reversed CMP-N-acetylneuraminate-beta-galactosamide-alpha-2,3-sialyltransferase 4 OS=Homo sapiens GN=ST3GAL4 PE=2 SV=1
FU/P	none	-1.942	0.296703	369.99	0.494	3	1	inferred	---	----	Q8WZA9	Q8WZA9|IRGQ_HUMAN Immunity-related GTPase family Q protein OS=Homo sapiens GN=IRGQ PE=1 SV=1
FU/P	none	-1.934	0.296703	369.99	0.495	3	1	inferred	---	----	Q32MZ4-4	Q32MZ4-4|LRRF1_HUMAN Isoform 4 of Leucine-rich repeat flightless-interacting protein 1 OS=Homo sapiens GN=LRRFIP1
FU/P	none	0.962	0.298701	372.48	0.495	3	3	inferred	---	----	P49720	P49720|PSB3_HUMAN Proteasome subunit beta type-3 OS=Homo sapiens GN=PSMB3 PE=1 SV=2
FU/P	none	0.786	0.296703	369.99	0.495	3	7	inferred	---	----	P38606	P38606|VATA_HUMAN V-type proton ATPase catalytic subunit A OS=Homo sapiens GN=ATP6V1A PE=1 SV=2
FU/P	none	2.569	0.2997	373.73	0.496	2	1	inferred	---	----	O00425	O00425|IF2B3_HUMAN Insulin-like growth factor 2 mRNA-binding protein 3 OS=Homo sapiens GN=IGF2BP3 PE=1 SV=2
FU/P	none	0.541	0.298701	372.48	0.496	3	11	inferred	---	----	Q06210	Q06210|GFPT1_HUMAN Glutamine--fructose-6-phosphate aminotransferase [isomerizing] 1 OS=Homo sapiens GN=GFPT1 PE=1 SV=3
FU/P	none	-1.599	0.300699	374.97	0.497	3	1	inferred	---	----	Q86VB7	Q86VB7|C163A_HUMAN Scavenger receptor cysteine-rich type 1 protein M130 OS=Homo sapiens GN=CD163 PE=1 SV=2
FU/P	none	-0.784	0.298701	372.48	0.497	3	5	inferred	---	----	P36959	P36959|GMPR1_HUMAN GMP reductase 1 OS=Homo sapiens GN=GMPR PE=1 SV=1
FU/P	none	7.013	0.301698	376.22	0.498	3	1	unresolved	---	----	P01859;P01860;P01861	P01859|IGHG2_HUMAN Immunoglobulin heavy constant gamma 2 OS=Homo sapiens GN=IGHG2 PE=1 SV=2
FU/P	none	-1.499	0.301698	376.22	0.498	3	1	inferred	---	----	rev_Q8N371	Q8N371|KDM8_HUMAN reversed JmjC domain-containing protein 5 OS=Homo sapiens GN=KDM8 PE=1 SV=1
FU/P	none	1.353	0.302697	377.46	0.498	3	1	inferred	---	----	P55263	P55263|ADK_HUMAN Adenosine kinase OS=Homo sapiens GN=ADK PE=1 SV=2
FU/P	none	-1.453	0.302697	377.46	0.499	3	1	inferred	---	----	P01042	P01042|KNG1_HUMAN Kininogen-1 OS=Homo sapiens GN=KNG1 PE=1 SV=2
FU/P	none	2.206	0.304695	379.96	0.501	3	1	unresolved	---	----	P42025;P61163	P42025|ACTY_HUMAN Beta-centractin OS=Homo sapiens GN=ACTR1B PE=1 SV=1
FU/P	none	-0.574	0.305694	381.2	0.502	3	9	inferred	---	----	Q96KN2	Q96KN2|CNDP1_HUMAN Beta-Ala-His dipeptidase OS=Homo sapiens GN=CNDP1 PE=1 SV=4
FU/P	none	1.861	0.308691	384.94	0.504	3	1	inferred	---	----	O95219	O95219|SNX4_HUMAN Sorting nexin-4 OS=Homo sapiens GN=SNX4 PE=1 SV=1
FU/P	none	0.859	0.307692	383.69	0.504	3	4	inferred	---	----	P04406	P04406|G3P_HUMAN Glyceraldehyde-3-phosphate dehydrogenase OS=Homo sapiens GN=GAPDH PE=1 SV=3
FU/P	none	-2.1	0.30969	386.18	0.505	2	1	inferred	---	----	P52272	P52272|HNRPM_HUMAN Heterogeneous nuclear ribonucleoprotein M OS=Homo sapiens GN=HNRNPM PE=1 SV=3
FU/P	none	1.2	0.308691	384.94	0.505	3	2	inferred	---	----	Q9UJU6	Q9UJU6|DBNL_HUMAN Drebrin-like protein OS=Homo sapiens GN=DBNL PE=1 SV=1
FU/P	none	1.224	0.308691	384.94	0.505	3	3	inferred	---	----	O95394	O95394|AGM1_HUMAN Phosphoacetylglucosamine mutase OS=Homo sapiens GN=PGM3 PE=1 SV=1
FU/P	none	1.239	0.310689	387.43	0.506	3	2	inferred	---	----	Q9NRF8	Q9NRF8|PYRG2_HUMAN CTP synthase 2 OS=Homo sapiens GN=CTPS2 PE=1 SV=1
FU/P	none	1.552	0.312687	389.92	0.507	3	1	inferred	---	----	D6RF35	D6RF35|D6RF35_HUMAN Vitamin D-binding protein OS=Homo sapiens GN=GC PE=1 SV=1
FU/P	none	-1.362	0.313686	391.17	0.507	3	1	inferred	---	----	P02766	P02766|TTHY_HUMAN Transthyretin OS=Homo sapiens GN=TTR PE=1 SV=1
FU/P	none	1.216	0.311688	388.68	0.507	3	1	inferred	---	----	P48681	P48681|NEST_HUMAN Nestin OS=Homo sapiens GN=NES PE=1 SV=2
FU/P	none	2.282	0.312687	389.92	0.508	2	1	inferred	---	----	O15145	O15145|ARPC3_HUMAN Actin-related protein 2/3 complex subunit 3 OS=Homo sapiens GN=ARPC3 PE=1 SV=3
FU/P	none	1.904	0.313686	391.17	0.508	2	1	inferred	---	----	P22528	P22528|SPR1B_HUMAN Cornifin-B OS=Homo sapiens GN=SPRR1B PE=1 SV=2
FU/P	none	0.855	0.315684	393.66	0.51	3	3	inferred	---	----	Q6EMK4	Q6EMK4|VASN_HUMAN Vasorin OS=Homo sapiens GN=VASN PE=1 SV=1
FU/P	none	0.897	0.316683	394.9	0.51	3	4	inferred	---	----	Q06830	Q06830|PRDX1_HUMAN Peroxiredoxin-1 OS=Homo sapiens GN=PRDX1 PE=1 SV=1
FU/P	none	0.858	0.316683	394.9	0.51	3	5	inferred	---	----	P43034	P43034|LIS1_HUMAN Platelet-activating factor acetylhydrolase IB subunit alpha OS=Homo sapiens GN=PAFAH1B1 PE=1 SV=2
FU/P	none	0.719	0.317682	396.15	0.51	3	6	inferred	---	----	P63244	P63244|RACK1_HUMAN Receptor of activated protein C kinase 1 OS=Homo sapiens GN=RACK1 PE=1 SV=3
FU/P	none	-2.313	0.316683	394.9	0.511	3	1	inferred	---	----	O43633	O43633|CHM2A_HUMAN Charged multivesicular body protein 2a OS=Homo sapiens GN=CHMP2A PE=1 SV=1
FU/P	none	-1.444	0.317682	396.15	0.511	3	2	inferred	---	----	P61081	P61081|UBC12_HUMAN NEDD8-conjugating enzyme Ubc12 OS=Homo sapiens GN=UBE2M PE=1 SV=1
FU/P	none	1.18	0.321678	401.13	0.512	3	2	inferred	---	----	P63000	P63000|RAC1_HUMAN Ras-related C3 botulinum toxin substrate 1 OS=Homo sapiens GN=RAC1 PE=1 SV=1
FU/P	none	1.108	0.31968	398.64	0.512	3	2	inferred	---	----	P49321	P49321|NASP_HUMAN Nuclear autoantigenic sperm protein OS=Homo sapiens GN=NASP PE=1 SV=2
FU/P	none	0.949	0.31968	398.64	0.512	3	2	inferred	---	----	P09455	P09455|RET1_HUMAN Retinol-binding protein 1 OS=Homo sapiens GN=RBP1 PE=1 SV=2
FU/P	none	0.919	0.320679	399.89	0.512	3	5	inferred	---	----	P00568	P00568|KAD1_HUMAN Adenylate kinase isoenzyme 1 OS=Homo sapiens GN=AK1 PE=1 SV=3
FU/P	none	1.595	0.320679	399.89	0.513	3	1	unresolved	---	----	P17858;Q01813	P17858|PFKAL_HUMAN ATP-dependent 6-phosphofructokinase, liver type OS=Homo sapiens GN=PFKL PE=1 SV=6
FU/P	none	-1.556	0.321678	401.13	0.513	3	1	inferred	---	----	P01782	P01782|HV309_HUMAN Immunoglobulin heavy variable 3-9 OS=Homo sapiens GN=IGHV3-9 PE=1 SV=2
FU/P	none	-1.42	0.323676	403.62	0.515	3	1	inferred	---	----	Q9UQB8	Q9UQB8|BAIP2_HUMAN Brain-specific angiogenesis inhibitor 1-associated protein 2 OS=Homo sapiens GN=BAIAP2 PE=1 SV=1
FU/P	none	1.629	0.324675	404.87	0.515	2	2	inferred	---	----	Q9NVS9	Q9NVS9|PNPO_HUMAN Pyridoxine-5'-phosphate oxidase OS=Homo sapiens GN=PNPO PE=1 SV=1
FU/P	none	-1.559	0.324675	404.87	0.516	3	2	inferred	---	----	Q9HB07	Q9HB07|MYG1_HUMAN UPF0160 protein MYG1, mitochondrial OS=Homo sapiens GN=C12orf10 PE=1 SV=2
FU/P	none	1.04	0.327672	408.61	0.518	3	3	inferred	---	----	Q3LXA3	Q3LXA3|TKFC_HUMAN Triokinase/FMN cyclase OS=Homo sapiens GN=TKFC PE=1 SV=2
FU/P	none	-0.881	0.328671	409.85	0.518	3	4	inferred	---	----	P00746	P00746|CFAD_HUMAN Complement factor D OS=Homo sapiens GN=CFD PE=1 SV=5
FU/P	none	1.623	0.327672	408.61	0.519	3	1	inferred	---	----	Q6PKG0	Q6PKG0|LARP1_HUMAN La-related protein 1 OS=Homo sapiens GN=LARP1 PE=1 SV=2
FU/P	none	-1.56	0.328671	409.85	0.519	3	1	inferred	---	----	Q15717	Q15717|ELAV1_HUMAN ELAV-like protein 1 OS=Homo sapiens GN=ELAVL1 PE=1 SV=2
FU/P	none	-1.32	0.327672	408.61	0.519	3	2	inferred	---	----	Q13310	Q13310|PABP4_HUMAN Polyadenylate-binding protein 4 OS=Homo sapiens GN=PABPC4 PE=1 SV=1
FU/P	none	1.81	0.333666	416.08	0.524	3	1	inferred	---	----	P16455	P16455|MGMT_HUMAN Methylated-DNA--protein-cysteine methyltransferase OS=Homo sapiens GN=MGMT PE=1 SV=1
FU/P	none	1.11	0.332667	414.84	0.524	3	4	inferred	---	----	Q5TFE4	Q5TFE4|NT5D1_HUMAN 5'-nucleotidase domain-containing protein 1 OS=Homo sapiens GN=NT5DC1 PE=1 SV=1
FU/P	none	1.938	0.333666	416.08	0.525	3	1	inferred	---	----	Q8N6H7	Q8N6H7|ARFG2_HUMAN ADP-ribosylation factor GTPase-activating protein 2 OS=Homo sapiens GN=ARFGAP2 PE=1 SV=1
FU/P	none	0.964	0.334665	417.33	0.525	3	4	inferred	---	----	P52907	P52907|CAZA1_HUMAN F-actin-capping protein subunit alpha-1 OS=Homo sapiens GN=CAPZA1 PE=1 SV=3
FU/P	none	4.463	0.336663	419.82	0.527	1	1	inferred	---	----	P28066	P28066|PSA5_HUMAN Proteasome subunit alpha type-5 OS=Homo sapiens GN=PSMA5 PE=1 SV=3
FU/P	none	0.692	0.33966	423.56	0.531	3	4	inferred	---	----	Q06323	Q06323|PSME1_HUMAN Proteasome activator complex subunit 1 OS=Homo sapiens GN=PSME1 PE=1 SV=1
FU/P	none	1.327	0.340659	424.8	0.532	3	2	inferred	---	----	Q9UHY7	Q9UHY7|ENOPH_HUMAN Enolase-phosphatase E1 OS=Homo sapiens GN=ENOPH1 PE=1 SV=1
FU/P	none	-1.603	0.341658	426.05	0.533	3	1	inferred	---	----	Q9BWG6-3	Q9BWG6-3|SCNM1_HUMAN Isoform 3 of Sodium channel modifier 1 OS=Homo sapiens GN=SCNM1
FU/P	none	0.713	0.343656	428.54	0.535	3	6	inferred	---	----	Q9P2E9	Q9P2E9|RRBP1_HUMAN Ribosome-binding protein 1 OS=Homo sapiens GN=RRBP1 PE=1 SV=4
FU/P	none	1.134	0.343656	428.54	0.536	3	2	unresolved	---	----	F8W543;P55209	F8W543|F8W543_HUMAN Nucleosome assembly protein 1-like 1 OS=Homo sapiens GN=NAP1L1 PE=1 SV=1
FU/P	none	1.522	0.345654	431.03	0.537	3	1	inferred	---	----	O75340	O75340|PDCD6_HUMAN Programmed cell death protein 6 OS=Homo sapiens GN=PDCD6 PE=1 SV=1
FU/P	none	1.574	0.34965	436.01	0.541	3	1	inferred	---	----	Q9NPH3	Q9NPH3|IL1AP_HUMAN Interleukin-1 receptor accessory protein OS=Homo sapiens GN=IL1RAP PE=1 SV=2
FU/P	none	0.537	0.350649	437.26	0.541	3	7	inferred	---	----	P08571	P08571|CD14_HUMAN Monocyte differentiation antigen CD14 OS=Homo sapiens GN=CD14 PE=1 SV=2
FU/P	none	-1.393	0.34965	436.01	0.542	3	1	inferred	---	----	O60869	O60869|EDF1_HUMAN Endothelial differentiation-related factor 1 OS=Homo sapiens GN=EDF1 PE=1 SV=1
FU/P	none	1.152	0.34965	436.01	0.542	3	3	inferred	---	----	P49591	P49591|SYSC_HUMAN Serine--tRNA ligase, cytoplasmic OS=Homo sapiens GN=SARS PE=1 SV=3
FU/P	none	0.799	0.350649	437.26	0.542	3	4	inferred	---	----	P07195	P07195|LDHB_HUMAN L-lactate dehydrogenase B chain OS=Homo sapiens GN=LDHB PE=1 SV=2
FU/P	none	0.591	0.352647	439.75	0.542	3	6	inferred	---	----	P25311	P25311|ZA2G_HUMAN Zinc-alpha-2-glycoprotein OS=Homo sapiens GN=AZGP1 PE=1 SV=2
FU/P	none	-1.511	0.34965	436.01	0.543	3	1	inferred	---	----	Q08623	Q08623|HDHD1_HUMAN Pseudouridine-5'-phosphatase OS=Homo sapiens GN=PUDP PE=1 SV=3
FU/P	none	0.891	0.353646	441	0.543	3	3	inferred	---	----	Q5RHP9	Q5RHP9|ERIC3_HUMAN Glutamate-rich protein 3 OS=Homo sapiens GN=ERICH3 PE=2 SV=1
FU/P	none	0.608	0.352647	439.75	0.543	3	7	inferred	---	----	P11142	P11142|HSP7C_HUMAN Heat shock cognate 71 kDa protein OS=Homo sapiens GN=HSPA8 PE=1 SV=1
FU/P	none	-1.556	0.354645	442.24	0.544	3	1	inferred	---	----	rev_Q8NDM7	Q8NDM7|CFA43_HUMAN reversed Cilia- and flagella-associated protein 43 OS=Homo sapiens GN=CFAP43 PE=2 SV=3
FU/P	none	-0.535	0.352647	439.75	0.544	3	9	inferred	---	----	P17655	P17655|CAN2_HUMAN Calpain-2 catalytic subunit OS=Homo sapiens GN=CAPN2 PE=1 SV=6
FU/P	none	0.547	0.355644	443.49	0.545	3	9	inferred	---	----	P11021	P11021|GRP78_HUMAN 78 kDa glucose-regulated protein OS=Homo sapiens GN=HSPA5 PE=1 SV=2
FU/P	none	-3.866	0.356643	444.73	0.546	3	2	unresolved	---	----	P31946;P31946-2	P31946|1433B_HUMAN 14-3-3 protein beta/alpha OS=Homo sapiens GN=YWHAB PE=1 SV=3
FU/P	none	1.265	0.357642	445.98	0.546	3	3	inferred	---	----	P00325	P00325|ADH1B_HUMAN Alcohol dehydrogenase 1B OS=Homo sapiens GN=ADH1B PE=1 SV=2
FU/P	none	2.402	0.358641	447.23	0.547	1	1	inferred	---	----	P62273	P62273|RS29_HUMAN 40S ribosomal protein S29 OS=Homo sapiens GN=RPS29 PE=1 SV=2
FU/P	none	-1.635	0.357642	445.98	0.547	2	1	inferred	---	----	O75348	O75348|VATG1_HUMAN V-type proton ATPase subunit G 1 OS=Homo sapiens GN=ATP6V1G1 PE=1 SV=3
FU/P	none	-1.187	0.361638	450.96	0.548	3	1	inferred	---	----	P04632	P04632|CPNS1_HUMAN Calpain small subunit 1 OS=Homo sapiens GN=CAPNS1 PE=1 SV=1
FU/P	none	1.956	0.360639	449.72	0.548	2	2	inferred	---	----	Q9H477	Q9H477|RBSK_HUMAN Ribokinase OS=Homo sapiens GN=RBKS PE=1 SV=1
FU/P	none	0.987	0.35964	448.47	0.548	3	2	inferred	---	----	P18428	P18428|LBP_HUMAN Lipopolysaccharide-binding protein OS=Homo sapiens GN=LBP PE=1 SV=3
FU/P	none	2.621	0.362637	452.21	0.549	2	1	inferred	---	----	Q6EEV4	Q6EEV4|GL1AD_HUMAN DNA-directed RNA polymerase II subunit GRINL1A, isoforms 4/5 OS=Homo sapiens GN=POLR2M PE=1 SV=1
FU/P	none	1.643	0.361638	450.96	0.549	1	1	inferred	---	----	P80511	P80511|S10AC_HUMAN Protein S100-A12 OS=Homo sapiens GN=S100A12 PE=1 SV=2
FU/P	none	-0.615	0.361638	450.96	0.549	3	6	inferred	---	----	Q9UGM5	Q9UGM5|FETUB_HUMAN Fetuin-B OS=Homo sapiens GN=FETUB PE=1 SV=2
FU/P	none	1.085	0.364635	454.7	0.55	3	1	inferred	---	----	Q9BS40	Q9BS40|LXN_HUMAN Latexin OS=Homo sapiens GN=LXN PE=1 SV=2
FU/P	none	0.793	0.363636	453.45	0.55	3	5	inferred	---	----	Q16658	Q16658|FSCN1_HUMAN Fascin OS=Homo sapiens GN=FSCN1 PE=1 SV=3
FU/P	none	0.978	0.365634	455.95	0.551	3	2	inferred	---	----	Q13347	Q13347|EIF3I_HUMAN Eukaryotic translation initiation factor 3 subunit I OS=Homo sapiens GN=EIF3I PE=1 SV=1
FU/P	none	-1.31	0.368631	459.68	0.553	3	1	inferred	---	----	P68106	P68106|FKB1B_HUMAN Peptidyl-prolyl cis-trans isomerase FKBP1B OS=Homo sapiens GN=FKBP1B PE=1 SV=2
FU/P	none	1.743	0.36963	460.93	0.553	2	2	inferred	---	----	Q5T4S7	Q5T4S7|UBR4_HUMAN E3 ubiquitin-protein ligase UBR4 OS=Homo sapiens GN=UBR4 PE=1 SV=1
FU/P	none	-1.25	0.367632	458.44	0.553	3	10	inferred	---	----	P01009	P01009|A1AT_HUMAN Alpha-1-antitrypsin OS=Homo sapiens GN=SERPINA1 PE=1 SV=3
FU/P	none	2.252	0.368631	459.68	0.554	1	1	inferred	---	----	Q14651	Q14651|PLSI_HUMAN Plastin-1 OS=Homo sapiens GN=PLS1 PE=1 SV=2
FU/P	none	1.686	0.36963	460.93	0.554	2	1	inferred	---	----	Q8TF05	Q8TF05|PP4R1_HUMAN Serine/threonine-protein phosphatase 4 regulatory subunit 1 OS=Homo sapiens GN=PPP4R1 PE=1 SV=1
FU/P	none	0.766	0.370629	462.17	0.554	3	4	inferred	---	----	P46777	P46777|RL5_HUMAN 60S ribosomal protein L5 OS=Homo sapiens GN=RPL5 PE=1 SV=3
FU/P	none	-0.708	0.367632	458.44	0.554	3	4	inferred	---	----	P49908	P49908|SEPP1_HUMAN Selenoprotein P OS=Homo sapiens GN=SELENOP PE=1 SV=3
FU/P	none	1.788	0.372627	464.67	0.556	3	1	inferred	---	----	Q9Y5K5	Q9Y5K5|UCHL5_HUMAN Ubiquitin carboxyl-terminal hydrolase isozyme L5 OS=Homo sapiens GN=UCHL5 PE=1 SV=3
FU/P	none	0.669	0.374625	467.16	0.558	3	4	inferred	---	----	O60664	O60664|PLIN3_HUMAN Perilipin-3 OS=Homo sapiens GN=PLIN3 PE=1 SV=3
FU/P	none	0.694	0.376623	469.65	0.558	3	5	inferred	---	----	Q02790	Q02790|FKBP4_HUMAN Peptidyl-prolyl cis-trans isomerase FKBP4 OS=Homo sapiens GN=FKBP4 PE=1 SV=3
FU/P	none	1.83	0.377622	470.9	0.559	2	1	inferred	---	----	P63098	P63098|CANB1_HUMAN Calcineurin subunit B type 1 OS=Homo sapiens GN=PPP3R1 PE=1 SV=2
FU/P	none	-1.536	0.376623	469.65	0.559	3	1	inferred	---	----	P16402	P16402|H13_HUMAN Histone H1.3 OS=Homo sapiens GN=HIST1H1D PE=1 SV=2
FU/P	none	-1.414	0.375624	468.4	0.559	3	1	inferred	---	----	Q96DE0	Q96DE0|NUD16_HUMAN U8 snoRNA-decapping enzyme OS=Homo sapiens GN=NUDT16 PE=1 SV=2
FU/P	none	4.338	0.377622	470.9	0.559	3	2	inferred	---	----	O00273	O00273|DFFA_HUMAN DNA fragmentation factor subunit alpha OS=Homo sapiens GN=DFFA PE=1 SV=1
FU/P	none	2.825	0.378621	472.14	0.559	3	3	inferred	---	----	P69891	P69891|HBG1_HUMAN Hemoglobin subunit gamma-1 OS=Homo sapiens GN=HBG1 PE=1 SV=2
FU/P	none	-0.593	0.374625	467.16	0.559	3	7	inferred	---	----	Q8WUM4	Q8WUM4|PDC6I_HUMAN Programmed cell death 6-interacting protein OS=Homo sapiens GN=PDCD6IP PE=1 SV=1
FU/P	none	-1.393	0.37962	473.39	0.56	3	1	inferred	---	----	rev_P61221	P61221|ABCE1_HUMAN reversed ATP-binding cassette sub-family E member 1 OS=Homo sapiens GN=ABCE1 PE=1 SV=1
FU/P	none	2.038	0.380619	474.63	0.561	3	1	inferred	---	----	P02008	P02008|HBAZ_HUMAN Hemoglobin subunit zeta OS=Homo sapiens GN=HBZ PE=1 SV=2
FU/P	none	0.775	0.38961	485.84	0.566	3	4	inferred	---	----	O15067	O15067|PUR4_HUMAN Phosphoribosylformylglycinamidine synthase OS=Homo sapiens GN=PFAS PE=1 SV=4
FU/P	none	-3.726	0.388611	484.6	0.567	1	1	inferred	---	----	P14317	P14317|HCLS1_HUMAN Hematopoietic lineage cell-specific protein OS=Homo sapiens GN=HCLS1 PE=1 SV=3
FU/P	none	2.259	0.38961	485.84	0.567	2	1	inferred	---	----	P05062	P05062|ALDOB_HUMAN Fructose-bisphosphate aldolase B OS=Homo sapiens GN=ALDOB PE=1 SV=2
FU/P	none	-1.417	0.390609	487.09	0.567	3	1	inferred	---	----	A0A075B6P5	A0A075B6P5|KV228_HUMAN Immunoglobulin kappa variable 2-28 OS=Homo sapiens GN=IGKV2-28 PE=3 SV=1
FU/P	none	1.319	0.387612	483.35	0.567	3	2	inferred	---	----	P50570	P50570|DYN2_HUMAN Dynamin-2 OS=Homo sapiens GN=DNM2 PE=1 SV=2
FU/P	none	2.44	0.38961	485.84	0.568	2	1	inferred	---	----	P32969	P32969|RL9_HUMAN 60S ribosomal protein L9 OS=Homo sapiens GN=RPL9 PE=1 SV=1
FU/P	none	-1.069	0.38961	485.84	0.568	3	1	inferred	---	----	P0DOY2	P0DOY2|IGLC2_HUMAN Immunoglobulin lambda constant 2 OS=Homo sapiens GN=IGLC2 PE=1 SV=1
FU/P	none	1.354	0.391608	488.34	0.568	3	2	inferred	---	----	Q9NXG2	Q9NXG2|THUM1_HUMAN THUMP domain-containing protein 1 OS=Homo sapiens GN=THUMPD1 PE=1 SV=2
FU/P	none	-1.139	0.385614	480.86	0.568	3	2	inferred	---	----	Q96CN7	Q96CN7|ISOC1_HUMAN Isochorismatase domain-containing protein 1 OS=Homo sapiens GN=ISOC1 PE=1 SV=3
FU/P	none	1.125	0.386613	482.11	0.568	3	3	inferred	---	----	Q9NQ79	Q9NQ79|CRAC1_HUMAN Cartilage acidic protein 1 OS=Homo sapiens GN=CRTAC1 PE=1 SV=2
FU/P	none	0.795	0.388611	484.6	0.568	3	3	inferred	---	----	Q13421	Q13421|MSLN_HUMAN Mesothelin OS=Homo sapiens GN=MSLN PE=1 SV=2
FU/P	none	0.542	0.387612	483.35	0.568	3	9	unresolved	---	----	E9PCA1;P48643	E9PCA1|E9PCA1_HUMAN T-complex protein 1 subunit epsilon OS=Homo sapiens GN=CCT5 PE=1 SV=1
FU/P	none	1.44	0.387612	483.35	0.569	3	2	inferred	---	----	O43684	O43684|BUB3_HUMAN Mitotic checkpoint protein BUB3 OS=Homo sapiens GN=BUB3 PE=1 SV=1
FU/P	none	-0.746	0.386613	482.11	0.569	3	4	inferred	---	----	Q9Y2Z0	Q9Y2Z0|SGT1_HUMAN Protein SGT1 homolog OS=Homo sapiens GN=SUGT1 PE=1 SV=3
FU/P	none	-1.505	0.395604	493.32	0.57	3	1	inferred	---	----	P31949	P31949|S10AB_HUMAN Protein S100-A11 OS=Homo sapiens GN=S100A11 PE=1 SV=2
FU/P	none	-1.073	0.393606	490.83	0.57	3	1	inferred	---	----	P05155	P05155|IC1_HUMAN Plasma protease C1 inhibitor OS=Homo sapiens GN=SERPING1 PE=1 SV=2
FU/P	none	-0.781	0.395604	493.32	0.57	3	2	inferred	---	----	B9A064	B9A064|IGLL5_HUMAN Immunoglobulin lambda-like polypeptide 5 OS=Homo sapiens GN=IGLL5 PE=2 SV=2
FU/P	none	0.656	0.396603	494.56	0.57	3	4	inferred	---	----	P30566	P30566|PUR8_HUMAN Adenylosuccinate lyase OS=Homo sapiens GN=ADSL PE=1 SV=2
FU/P	none	-2.387	0.405594	505.78	0.571	2	1	inferred	---	----	Q9Y6K5	Q9Y6K5|OAS3_HUMAN 2'-5'-oligoadenylate synthase 3 OS=Homo sapiens GN=OAS3 PE=1 SV=3
FU/P	none	-1.447	0.403596	503.28	0.571	3	1	inferred	---	----	Q9Y2V2	Q9Y2V2|CHSP1_HUMAN Calcium-regulated heat-stable protein 1 OS=Homo sapiens GN=CARHSP1 PE=1 SV=2
FU/P	none	1.43	0.398601	497.06	0.571	3	1	inferred	---	----	P29966	P29966|MARCS_HUMAN Myristoylated alanine-rich C-kinase substrate OS=Homo sapiens GN=MARCKS PE=1 SV=4
FU/P	none	-1.468	0.397602	495.81	0.571	2	2	unresolved	---	----	P20810-5;P20810-6	P20810-5|ICAL_HUMAN Isoform 5 of Calpastatin OS=Homo sapiens GN=CAST
FU/P	none	1.225	0.400599	499.55	0.571	3	2	inferred	---	----	Q92522	Q92522|H1X_HUMAN Histone H1x OS=Homo sapiens GN=H1FX PE=1 SV=1
FU/P	none	-1.148	0.402597	502.04	0.571	3	2	inferred	---	----	Q9BT73	Q9BT73|PSMG3_HUMAN Proteasome assembly chaperone 3 OS=Homo sapiens GN=PSMG3 PE=1 SV=1
FU/P	none	0.946	0.403596	503.28	0.571	3	3	inferred	---	----	P49589	P49589|SYCC_HUMAN Cysteine--tRNA ligase, cytoplasmic OS=Homo sapiens GN=CARS PE=1 SV=3
FU/P	none	0.85	0.395604	493.32	0.571	3	3	inferred	---	----	P07339	P07339|CATD_HUMAN Cathepsin D OS=Homo sapiens GN=CTSD PE=1 SV=1
FU/P	none	0.702	0.394605	492.07	0.571	3	5	inferred	---	----	P62244	P62244|RS15A_HUMAN 40S ribosomal protein S15a OS=Homo sapiens GN=RPS15A PE=1 SV=2
FU/P	none	0.584	0.398601	497.06	0.571	3	8	inferred	---	----	O95834	O95834|EMAL2_HUMAN Echinoderm microtubule-associated protein-like 2 OS=Homo sapiens GN=EML2 PE=1 SV=1
FU/P	none	-2.265	0.406593	507.02	0.572	1	1	inferred	---	----	Q13557	Q13557|KCC2D_HUMAN Calcium/calmodulin-dependent protein kinase type II subunit delta OS=Homo sapiens GN=CAMK2D PE=1 SV=3
FU/P	none	-1.347	0.403596	503.28	0.572	3	1	inferred	---	----	P07437	P07437|TBB5_HUMAN Tubulin beta chain OS=Homo sapiens GN=TUBB PE=1 SV=2
FU/P	none	1.346	0.400599	499.55	0.572	3	1	inferred	---	----	P49356	P49356|FNTB_HUMAN Protein farnesyltransferase subunit beta OS=Homo sapiens GN=FNTB PE=1 SV=1
FU/P	none	-1.343	0.401598	500.79	0.572	3	1	inferred	---	----	Q5XUX1	Q5XUX1|FBXW9_HUMAN F-box/WD repeat-containing protein 9 OS=Homo sapiens GN=FBXW9 PE=1 SV=2
FU/P	none	-1.332	0.406593	507.02	0.572	3	1	inferred	---	----	A0A0B4J2B5	A0A0B4J2B5|A0A0B4J2B5_HUMAN Immunoglobulin heavy variable 3/OR16-9 (non-functional) (Fragment) OS=Homo sapiens GN=IGHV3OR16-9 PE=1 SV=1
FU/P	none	-1.218	0.408591	509.51	0.572	3	1	unresolved	---	----	P11142;P54652	P11142|HSP7C_HUMAN Heat shock cognate 71 kDa protein OS=Homo sapiens GN=HSPA8 PE=1 SV=1
FU/P	none	-1.073	0.400599	499.55	0.572	3	1	inferred	---	----	P62854	P62854|RS26_HUMAN 40S ribosomal protein S26 OS=Homo sapiens GN=RPS26 PE=1 SV=3
FU/P	none	-1.14	0.407592	508.27	0.572	3	2	inferred	---	----	Q15435	Q15435|PP1R7_HUMAN Protein phosphatase 1 regulatory subunit 7 OS=Homo sapiens GN=PPP1R7 PE=1 SV=1
FU/P	none	-1.122	0.402597	502.04	0.572	3	2	inferred	---	----	P09211	P09211|GSTP1_HUMAN Glutathione S-transferase P OS=Homo sapiens GN=GSTP1 PE=1 SV=2
FU/P	none	0.962	0.407592	508.27	0.572	3	3	inferred	---	----	P31146	P31146|COR1A_HUMAN Coronin-1A OS=Homo sapiens GN=CORO1A PE=1 SV=4
FU/P	none	-0.893	0.405594	505.78	0.572	3	3	inferred	---	----	Q13564	Q13564|ULA1_HUMAN NEDD8-activating enzyme E1 regulatory subunit OS=Homo sapiens GN=NAE1 PE=1 SV=1
FU/P	none	0.834	0.402597	502.04	0.572	3	3	inferred	---	----	P07858	P07858|CATB_HUMAN Cathepsin B OS=Homo sapiens GN=CTSB PE=1 SV=3
FU/P	none	-0.819	0.395604	493.32	0.572	3	5	inferred	---	----	P03951	P03951|FA11_HUMAN Coagulation factor XI OS=Homo sapiens GN=F11 PE=1 SV=1
FU/P	none	-2.264	0.400599	499.55	0.573	2	1	inferred	---	----	Q07866	Q07866|KLC1_HUMAN Kinesin light chain 1 OS=Homo sapiens GN=KLC1 PE=1 SV=2
FU/P	none	-1.148	0.405594	505.78	0.573	3	1	unresolved	---	----	P01023;P20742	P01023|A2MG_HUMAN Alpha-2-macroglobulin OS=Homo sapiens GN=A2M PE=1 SV=3
FU/P	none	0.707	0.410589	512	0.573	3	3	inferred	---	----	R4GNH3	R4GNH3|R4GNH3_HUMAN 26S proteasome regulatory subunit 6A OS=Homo sapiens GN=PSMC3 PE=1 SV=1
FU/P	none	1.169	0.410589	512	0.574	3	2	inferred	---	----	P62258	P62258|1433E_HUMAN 14-3-3 protein epsilon OS=Homo sapiens GN=YWHAE PE=1 SV=1
FU/P	none	-0.771	0.412587	514.5	0.574	3	3	inferred	---	----	Q9UKK9	Q9UKK9|NUDT5_HUMAN ADP-sugar pyrophosphatase OS=Homo sapiens GN=NUDT5 PE=1 SV=1
FU/P	none	0.726	0.411588	513.25	0.574	3	3	unresolved	---	----	P11908;P60891	P11908|PRPS2_HUMAN Ribose-phosphate pyrophosphokinase 2 OS=Homo sapiens GN=PRPS2 PE=1 SV=2
FU/P	none	1.366	0.412587	514.5	0.575	3	1	inferred	---	----	Q96DG6	Q96DG6|CMBL_HUMAN Carboxymethylenebutenolidase homolog OS=Homo sapiens GN=CMBL PE=1 SV=1
FU/P	none	1.225	0.414585	516.99	0.575	3	1	inferred	---	----	P35244	P35244|RFA3_HUMAN Replication protein A 14 kDa subunit OS=Homo sapiens GN=RPA3 PE=1 SV=1
FU/P	none	-1.401	0.413586	515.74	0.575	3	7	inferred	---	----	P02753	P02753|RET4_HUMAN Retinol-binding protein 4 OS=Homo sapiens GN=RBP4 PE=1 SV=3
FU/P	none	0.937	0.414585	516.99	0.576	3	2	inferred	---	----	P09496-2	P09496-2|CLCA_HUMAN Isoform Non-brain of Clathrin light chain A OS=Homo sapiens GN=CLTA
FU/P	none	2.003	0.415584	518.23	0.576	3	3	inferred	---	----	P32455	P32455|GBP1_HUMAN Guanylate-binding protein 1 OS=Homo sapiens GN=GBP1 PE=1 SV=2
FU/P	none	0.777	0.416583	519.48	0.577	3	3	inferred	---	----	Q6BCY4	Q6BCY4|NB5R2_HUMAN NADH-cytochrome b5 reductase 2 OS=Homo sapiens GN=CYB5R2 PE=1 SV=1
FU/P	none	1.508	0.41958	523.22	0.579	2	1	inferred	---	----	Q9Y3D6	Q9Y3D6|FIS1_HUMAN Mitochondrial fission 1 protein OS=Homo sapiens GN=FIS1 PE=1 SV=2
FU/P	none	1.57	0.420579	524.46	0.58	3	1	inferred	---	----	Q9Y3I0	Q9Y3I0|RTCB_HUMAN tRNA-splicing ligase RtcB homolog OS=Homo sapiens GN=RTCB PE=1 SV=1
FU/P	none	0.933	0.420579	524.46	0.58	3	2	inferred	---	----	O00303	O00303|EIF3F_HUMAN Eukaryotic translation initiation factor 3 subunit F OS=Homo sapiens GN=EIF3F PE=1 SV=1
FU/P	none	-0.487	0.41958	523.22	0.58	3	8	inferred	---	----	Q92499	Q92499|DDX1_HUMAN ATP-dependent RNA helicase DDX1 OS=Homo sapiens GN=DDX1 PE=1 SV=2
FU/P	none	0.373	0.423576	528.2	0.58	3	18	inferred	---	----	O75369	O75369|FLNB_HUMAN Filamin-B OS=Homo sapiens GN=FLNB PE=1 SV=2
FU/P	none	1.183	0.423576	528.2	0.581	3	1	inferred	---	----	P59910	P59910|DJB13_HUMAN DnaJ homolog subfamily B member 13 OS=Homo sapiens GN=DNAJB13 PE=1 SV=1
FU/P	none	-1.182	0.422577	526.95	0.581	3	1	unresolved	---	----	P01857;P01859;P01860;P01861	P01857|IGHG1_HUMAN Immunoglobulin heavy constant gamma 1 OS=Homo sapiens GN=IGHG1 PE=1 SV=1
FU/P	none	1.493	0.425574	530.69	0.582	3	1	inferred	---	----	P46778	P46778|RL21_HUMAN 60S ribosomal protein L21 OS=Homo sapiens GN=RPL21 PE=1 SV=2
FU/P	none	-1.265	0.423576	528.2	0.582	3	1	inferred	---	----	Q14240	Q14240|IF4A2_HUMAN Eukaryotic initiation factor 4A-II OS=Homo sapiens GN=EIF4A2 PE=1 SV=2
FU/P	none	0.939	0.422577	526.95	0.582	3	2	inferred	---	----	P07741	P07741|APT_HUMAN Adenine phosphoribosyltransferase OS=Homo sapiens GN=APRT PE=1 SV=2
FU/P	none	1.6	0.42957	535.67	0.585	3	1	inferred	---	----	Q9UMR2	Q9UMR2|DD19B_HUMAN ATP-dependent RNA helicase DDX19B OS=Homo sapiens GN=DDX19B PE=1 SV=1
FU/P	none	-0.399	0.428571	534.43	0.585	3	7	inferred	---	----	P51884	P51884|LUM_HUMAN Lumican OS=Homo sapiens GN=LUM PE=1 SV=2
FU/P	none	2.8	0.42957	535.67	0.586	3	4	inferred	---	----	P61254	P61254|RL26_HUMAN 60S ribosomal protein L26 OS=Homo sapiens GN=RPL26 PE=1 SV=1
FU/P	none	2.128	0.431568	538.17	0.588	1	1	inferred	---	----	Q16890	Q16890|TPD53_HUMAN Tumor protein D53 OS=Homo sapiens GN=TPD52L1 PE=1 SV=1
FU/P	none	-1.23	0.432567	539.41	0.588	3	1	inferred	---	----	Q9UPY8	Q9UPY8|MARE3_HUMAN Microtubule-associated protein RP/EB family member 3 OS=Homo sapiens GN=MAPRE3 PE=1 SV=1
FU/P	none	-1.183	0.434565	541.9	0.59	3	2	inferred	---	----	Q16204	Q16204|CCDC6_HUMAN Coiled-coil domain-containing protein 6 OS=Homo sapiens GN=CCDC6 PE=1 SV=2
FU/P	none	0.796	0.440559	549.38	0.59	3	2	inferred	---	----	Q96FQ6	Q96FQ6|S10AG_HUMAN Protein S100-A16 OS=Homo sapiens GN=S100A16 PE=1 SV=1
FU/P	none	-0.36	0.43956	548.13	0.59	3	10	inferred	---	----	Q04756	Q04756|HGFA_HUMAN Hepatocyte growth factor activator OS=Homo sapiens GN=HGFAC PE=1 SV=1
FU/P	none	-1.333	0.442557	551.87	0.591	2	1	inferred	---	----	Q15166	Q15166|PON3_HUMAN Serum paraoxonase/lactonase 3 OS=Homo sapiens GN=PON3 PE=1 SV=3
FU/P	none	-0.988	0.43956	548.13	0.591	3	3	unresolved	---	----	P08263;Q16772	P08263|GSTA1_HUMAN Glutathione S-transferase A1 OS=Homo sapiens GN=GSTA1 PE=1 SV=3
FU/P	none	0.548	0.441558	550.62	0.591	3	5	inferred	---	----	P00918	P00918|CAH2_HUMAN Carbonic anhydrase 2 OS=Homo sapiens GN=CA2 PE=1 SV=2
FU/P	none	1.875	0.442557	551.87	0.591	3	8	inferred	---	----	Q9NZB2	Q9NZB2|F120A_HUMAN Constitutive coactivator of PPAR-gamma-like protein 1 OS=Homo sapiens GN=FAM120A PE=1 SV=2
FU/P	none	0.454	0.440559	549.38	0.591	3	8	inferred	---	----	Q99873	Q99873|ANM1_HUMAN Protein arginine N-methyltransferase 1 OS=Homo sapiens GN=PRMT1 PE=1 SV=2
FU/P	none	2.227	0.444555	554.36	0.592	2	1	inferred	---	----	P83731	P83731|RL24_HUMAN 60S ribosomal protein L24 OS=Homo sapiens GN=RPL24 PE=1 SV=1
FU/P	none	1.406	0.436563	544.39	0.592	3	1	inferred	---	----	Q9UNF0	Q9UNF0|PACN2_HUMAN Protein kinase C and casein kinase substrate in neurons protein 2 OS=Homo sapiens GN=PACSIN2 PE=1 SV=2
FU/P	none	0.974	0.436563	544.39	0.592	3	3	inferred	---	----	P26583	P26583|HMGB2_HUMAN High mobility group protein B2 OS=Homo sapiens GN=HMGB2 PE=1 SV=2
FU/P	none	0.744	0.437562	545.64	0.592	3	3	inferred	---	----	Q02543	Q02543|RL18A_HUMAN 60S ribosomal protein L18a OS=Homo sapiens GN=RPL18A PE=1 SV=2
FU/P	none	0.541	0.43956	548.13	0.592	3	5	inferred	---	----	Q15019	Q15019|SEPT2_HUMAN Septin-2 OS=Homo sapiens GN=SEPT2 PE=1 SV=1
FU/P	none	0.543	0.438561	546.89	0.592	3	8	inferred	---	----	Q08380	Q08380|LG3BP_HUMAN Galectin-3-binding protein OS=Homo sapiens GN=LGALS3BP PE=1 SV=1
FU/P	none	-1.578	0.444555	554.36	0.593	2	1	inferred	---	----	Q9Y3Q8	Q9Y3Q8|T22D4_HUMAN TSC22 domain family protein 4 OS=Homo sapiens GN=TSC22D4 PE=1 SV=2
FU/P	none	1.464	0.438561	546.89	0.593	3	1	inferred	---	----	Q32P44	Q32P44|EMAL3_HUMAN Echinoderm microtubule-associated protein-like 3 OS=Homo sapiens GN=EML3 PE=1 SV=1
FU/P	none	-1.295	0.43956	548.13	0.593	3	1	inferred	---	----	P15151	P15151|PVR_HUMAN Poliovirus receptor OS=Homo sapiens GN=PVR PE=1 SV=2
FU/P	none	0.568	0.438561	546.89	0.593	3	5	inferred	---	----	P05160	P05160|F13B_HUMAN Coagulation factor XIII B chain OS=Homo sapiens GN=F13B PE=1 SV=3
FU/P	none	0.64	0.450549	561.84	0.595	3	3	unresolved	---	----	P35579;P35580;Q7Z406	P35579|MYH9_HUMAN Myosin-9 OS=Homo sapiens GN=MYH9 PE=1 SV=4
FU/P	none	1.386	0.451548	563.08	0.596	3	1	inferred	---	----	Q9BV86	Q9BV86|NTM1A_HUMAN N-terminal Xaa-Pro-Lys N-methyltransferase 1 OS=Homo sapiens GN=NTMT1 PE=1 SV=3
FU/P	none	-1.281	0.447552	558.1	0.596	3	1	unresolved	---	----	Q00577;Q96QR8	Q00577|PURA_HUMAN Transcriptional activator protein Pur-alpha OS=Homo sapiens GN=PURA PE=1 SV=2
FU/P	none	1.118	0.450549	561.84	0.596	3	1	inferred	---	----	P12111	P12111|CO6A3_HUMAN Collagen alpha-3(VI) chain OS=Homo sapiens GN=COL6A3 PE=1 SV=5
FU/P	none	-1.027	0.44955	560.59	0.596	3	1	inferred	---	----	Q9BVG4	Q9BVG4|PBDC1_HUMAN Protein PBDC1 OS=Homo sapiens GN=PBDC1 PE=1 SV=1
FU/P	none	1.255	0.448551	559.34	0.596	3	2	inferred	---	----	Q13057	Q13057|COASY_HUMAN Bifunctional coenzyme A synthase OS=Homo sapiens GN=COASY PE=1 SV=4
FU/P	none	0.925	0.448551	559.34	0.596	3	2	inferred	---	----	Q9Y3A5	Q9Y3A5|SBDS_HUMAN Ribosome maturation protein SBDS OS=Homo sapiens GN=SBDS PE=1 SV=4
FU/P	none	0.797	0.450549	561.84	0.596	3	2	inferred	---	----	P50502	P50502|F10A1_HUMAN Hsc70-interacting protein OS=Homo sapiens GN=ST13 PE=1 SV=2
FU/P	none	0.705	0.44955	560.59	0.596	3	3	inferred	---	----	Q04917	Q04917|1433F_HUMAN 14-3-3 protein eta OS=Homo sapiens GN=YWHAH PE=1 SV=4
FU/P	none	-1.731	0.452547	564.33	0.597	2	1	inferred	---	----	Q92973	Q92973|TNPO1_HUMAN Transportin-1 OS=Homo sapiens GN=TNPO1 PE=1 SV=2
FU/P	none	1.153	0.453546	565.57	0.597	3	1	inferred	---	----	P29350	P29350|PTN6_HUMAN Tyrosine-protein phosphatase non-receptor type 6 OS=Homo sapiens GN=PTPN6 PE=1 SV=1
FU/P	none	1.241	0.454545	566.82	0.598	3	1	inferred	---	----	P35221	P35221|CTNA1_HUMAN Catenin alpha-1 OS=Homo sapiens GN=CTNNA1 PE=1 SV=1
FU/P	none	-1.32	0.45954	573.05	0.599	3	1	inferred	---	----	P21964	P21964|COMT_HUMAN Catechol O-methyltransferase OS=Homo sapiens GN=COMT PE=1 SV=2
FU/P	none	1.253	0.456543	569.31	0.599	3	1	inferred	---	----	Q15126	Q15126|PMVK_HUMAN Phosphomevalonate kinase OS=Homo sapiens GN=PMVK PE=1 SV=3
FU/P	none	0.813	0.456543	569.31	0.599	3	3	inferred	---	----	Q9BY44	Q9BY44|EIF2A_HUMAN Eukaryotic translation initiation factor 2A OS=Homo sapiens GN=EIF2A PE=1 SV=3
FU/P	none	0.394	0.457542	570.56	0.599	3	12	inferred	---	----	Q86VP6	Q86VP6|CAND1_HUMAN Cullin-associated NEDD8-dissociated protein 1 OS=Homo sapiens GN=CAND1 PE=1 SV=2
FU/P	none	3.513	0.456543	569.31	0.6	1	1	inferred	---	----	Q00653	Q00653|NFKB2_HUMAN Nuclear factor NF-kappa-B p100 subunit OS=Homo sapiens GN=NFKB2 PE=1 SV=4
FU/P	none	1.503	0.45954	573.05	0.6	3	1	inferred	---	----	P62304	P62304|RUXE_HUMAN Small nuclear ribonucleoprotein E OS=Homo sapiens GN=SNRPE PE=1 SV=1
FU/P	none	0.476	0.458541	571.8	0.6	3	7	inferred	---	----	P07237	P07237|PDIA1_HUMAN Protein disulfide-isomerase OS=Homo sapiens GN=P4HB PE=1 SV=3
FU/P	none	-0.735	0.462537	576.78	0.601	3	3	inferred	---	----	P21281	P21281|VATB2_HUMAN V-type proton ATPase subunit B, brain isoform OS=Homo sapiens GN=ATP6V1B2 PE=1 SV=3
FU/P	none	0.63	0.461538	575.54	0.601	3	3	inferred	---	----	P14151	P14151|LYAM1_HUMAN L-selectin OS=Homo sapiens GN=SELL PE=1 SV=2
FU/P	none	0.664	0.45954	573.05	0.601	3	4	inferred	---	----	P61088	P61088|UBE2N_HUMAN Ubiquitin-conjugating enzyme E2 N OS=Homo sapiens GN=UBE2N PE=1 SV=1
FU/P	none	-0.432	0.462537	576.78	0.601	3	6	inferred	---	----	P11216	P11216|PYGB_HUMAN Glycogen phosphorylase, brain form OS=Homo sapiens GN=PYGB PE=1 SV=5
FU/P	none	2.257	0.462537	576.78	0.602	3	3	inferred	---	----	P05161	P05161|ISG15_HUMAN Ubiquitin-like protein ISG15 OS=Homo sapiens GN=ISG15 PE=1 SV=5
FU/P	none	1.209	0.464535	579.28	0.603	3	2	inferred	---	----	P13646	P13646|K1C13_HUMAN Keratin, type I cytoskeletal 13 OS=Homo sapiens GN=KRT13 PE=1 SV=4
FU/P	none	-1.127	0.467532	583.01	0.605	3	1	inferred	---	----	P13598	P13598|ICAM2_HUMAN Intercellular adhesion molecule 2 OS=Homo sapiens GN=ICAM2 PE=1 SV=2
FU/P	none	0.746	0.466533	581.77	0.605	3	4	inferred	---	----	Q9UBQ7	Q9UBQ7|GRHPR_HUMAN Glyoxylate reductase/hydroxypyruvate reductase OS=Homo sapiens GN=GRHPR PE=1 SV=1
FU/P	none	-0.366	0.468531	584.26	0.606	3	11	inferred	---	----	P07384	P07384|CAN1_HUMAN Calpain-1 catalytic subunit OS=Homo sapiens GN=CAPN1 PE=1 SV=1
FU/P	none	2.446	0.470529	586.75	0.608	1	1	inferred	---	----	Q15057	Q15057|ACAP2_HUMAN Arf-GAP with coiled-coil, ANK repeat and PH domain-containing protein 2 OS=Homo sapiens GN=ACAP2 PE=1 SV=3
FU/P	none	1.447	0.472527	589.24	0.609	1	1	inferred	---	----	Q6PCE3	Q6PCE3|PGM2L_HUMAN Glucose 1,6-bisphosphate synthase OS=Homo sapiens GN=PGM2L1 PE=1 SV=3
FU/P	none	0.501	0.471528	588	0.609	3	5	inferred	---	----	Q16881	Q16881|TRXR1_HUMAN Thioredoxin reductase 1, cytoplasmic OS=Homo sapiens GN=TXNRD1 PE=1 SV=3
FU/P	none	-1.535	0.474525	591.73	0.611	2	1	inferred	---	----	Q08722	Q08722|CD47_HUMAN Leukocyte surface antigen CD47 OS=Homo sapiens GN=CD47 PE=1 SV=1
FU/P	none	0.983	0.475524	592.98	0.611	3	3	inferred	---	----	P98160	P98160|PGBM_HUMAN Basement membrane-specific heparan sulfate proteoglycan core protein OS=Homo sapiens GN=HSPG2 PE=1 SV=4
FU/P	none	1.739	0.477522	595.47	0.612	2	1	inferred	---	----	O43414	O43414|ERI3_HUMAN ERI1 exoribonuclease 3 OS=Homo sapiens GN=ERI3 PE=1 SV=2
FU/P	none	0.772	0.475524	592.98	0.612	3	3	unresolved	---	----	P06737;P11216	P06737|PYGL_HUMAN Glycogen phosphorylase, liver form OS=Homo sapiens GN=PYGL PE=1 SV=4
FU/P	none	2.05	0.477522	595.47	0.613	2	1	inferred	---	----	P00739	P00739|HPTR_HUMAN Haptoglobin-related protein OS=Homo sapiens GN=HPR PE=2 SV=2
FU/P	none	-1.352	0.478521	596.72	0.613	2	1	inferred	---	----	Q9GZZ9	Q9GZZ9|UBA5_HUMAN Ubiquitin-like modifier-activating enzyme 5 OS=Homo sapiens GN=UBA5 PE=1 SV=1
FU/P	none	-0.828	0.477522	595.47	0.613	3	2	inferred	---	----	P52943	P52943|CRIP2_HUMAN Cysteine-rich protein 2 OS=Homo sapiens GN=CRIP2 PE=1 SV=1
FU/P	none	7.073	0.481518	600.45	0.614	2	1	unresolved	---	----	P07437;Q9BVA1	P07437|TBB5_HUMAN Tubulin beta chain OS=Homo sapiens GN=TUBB PE=1 SV=2
FU/P	none	-1.691	0.484515	604.19	0.614	2	1	inferred	---	----	P62913	P62913|RL11_HUMAN 60S ribosomal protein L11 OS=Homo sapiens GN=RPL11 PE=1 SV=2
FU/P	none	-0.851	0.480519	599.21	0.614	3	2	inferred	---	----	P05783	P05783|K1C18_HUMAN Keratin, type I cytoskeletal 18 OS=Homo sapiens GN=KRT18 PE=1 SV=2
FU/P	none	-0.549	0.483516	602.95	0.614	3	4	inferred	---	----	P62081	P62081|RS7_HUMAN 40S ribosomal protein S7 OS=Homo sapiens GN=RPS7 PE=1 SV=1
FU/P	none	-1.74	0.481518	600.45	0.615	2	1	inferred	---	----	Q13642-4	Q13642-4|FHL1_HUMAN Isoform 4 of Four and a half LIM domains protein 1 OS=Homo sapiens GN=FHL1
FU/P	none	1.136	0.483516	602.95	0.615	3	1	inferred	---	----	Q13247	Q13247|SRSF6_HUMAN Serine/arginine-rich splicing factor 6 OS=Homo sapiens GN=SRSF6 PE=1 SV=2
FU/P	none	-1.116	0.484515	604.19	0.615	3	1	inferred	---	----	P07333	P07333|CSF1R_HUMAN Macrophage colony-stimulating factor 1 receptor OS=Homo sapiens GN=CSF1R PE=1 SV=2
FU/P	none	0.692	0.480519	599.21	0.615	3	4	inferred	---	----	Q9Y224	Q9Y224|RTRAF_HUMAN RNA transcription, translation and transport factor protein OS=Homo sapiens GN=RTRAF PE=1 SV=1
FU/P	none	-0.554	0.482517	601.7	0.615	3	4	inferred	---	----	Q92954-3	Q92954-3|PRG4_HUMAN Isoform C of Proteoglycan 4 OS=Homo sapiens GN=PRG4
FU/P	none	0.442	0.483516	602.95	0.615	3	7	inferred	---	----	Q8N392	Q8N392|RHG18_HUMAN Rho GTPase-activating protein 18 OS=Homo sapiens GN=ARHGAP18 PE=1 SV=3
FU/P	none	1.732	0.486513	606.68	0.616	3	1	inferred	---	----	P51397	P51397|DAP1_HUMAN Death-associated protein 1 OS=Homo sapiens GN=DAP PE=1 SV=3
FU/P	none	1.082	0.488511	609.17	0.616	3	1	inferred	---	----	P28161	P28161|GSTM2_HUMAN Glutathione S-transferase Mu 2 OS=Homo sapiens GN=GSTM2 PE=1 SV=2
FU/P	none	-0.703	0.487512	607.93	0.616	3	2	unresolved	---	----	Q13153;Q13177	Q13153|PAK1_HUMAN Serine/threonine-protein kinase PAK 1 OS=Homo sapiens GN=PAK1 PE=1 SV=2
FU/P	none	1.456	0.488511	609.17	0.617	3	1	unresolved	---	----	P46926;Q8TDQ7	P46926|GNPI1_HUMAN Glucosamine-6-phosphate isomerase 1 OS=Homo sapiens GN=GNPDA1 PE=1 SV=1
FU/P	none	0.706	0.487512	607.93	0.617	3	3	inferred	---	----	Q9C0C9	Q9C0C9|UBE2O_HUMAN (E3-independent) E2 ubiquitin-conjugating enzyme OS=Homo sapiens GN=UBE2O PE=1 SV=3
FU/P	none	1.696	0.495504	617.89	0.622	2	1	inferred	---	----	Q8IYS1	Q8IYS1|P20D2_HUMAN Peptidase M20 domain-containing protein 2 OS=Homo sapiens GN=PM20D2 PE=1 SV=2
FU/P	none	-1.317	0.495504	617.89	0.622	3	1	inferred	---	----	Q01082	Q01082|SPTB2_HUMAN Spectrin beta chain, non-erythrocytic 1 OS=Homo sapiens GN=SPTBN1 PE=1 SV=2
FU/P	none	1.028	0.494505	616.65	0.622	3	1	inferred	---	----	O43504	O43504|LTOR5_HUMAN Ragulator complex protein LAMTOR5 OS=Homo sapiens GN=LAMTOR5 PE=1 SV=1
FU/P	none	1.263	0.494505	616.65	0.622	3	2	inferred	---	----	P78559	P78559|MAP1A_HUMAN Microtubule-associated protein 1A OS=Homo sapiens GN=MAP1A PE=1 SV=6
FU/P	none	0.729	0.493506	615.4	0.622	3	3	inferred	---	----	O43765	O43765|SGTA_HUMAN Small glutamine-rich tetratricopeptide repeat-containing protein alpha OS=Homo sapiens GN=SGTA PE=1 SV=1
FU/P	none	0.542	0.496503	619.14	0.622	3	5	inferred	---	----	O43242	O43242|PSMD3_HUMAN 26S proteasome non-ATPase regulatory subunit 3 OS=Homo sapiens GN=PSMD3 PE=1 SV=2
FU/P	none	0.388	0.4995	622.88	0.625	3	12	inferred	---	----	Q9Y3Z3	Q9Y3Z3|SAMH1_HUMAN Deoxynucleoside triphosphate triphosphohydrolase SAMHD1 OS=Homo sapiens GN=SAMHD1 PE=1 SV=2
FU/P	none	1.057	0.5005	624.12	0.626	3	1	inferred	---	----	P62714	P62714|PP2AB_HUMAN Serine/threonine-protein phosphatase 2A catalytic subunit beta isoform OS=Homo sapiens GN=PPP2CB PE=1 SV=1
FU/P	none	-1.249	0.502498	626.61	0.627	3	1	inferred	---	----	P61313	P61313|RL15_HUMAN 60S ribosomal protein L15 OS=Homo sapiens GN=RPL15 PE=1 SV=2
FU/P	none	-0.662	0.503497	627.86	0.627	3	2	inferred	---	----	P06312	P06312|KV401_HUMAN Immunoglobulin kappa variable 4-1 OS=Homo sapiens GN=IGKV4-1 PE=1 SV=1
FU/P	none	-0.676	0.503497	627.86	0.627	3	3	inferred	---	----	P27635	P27635|RL10_HUMAN 60S ribosomal protein L10 OS=Homo sapiens GN=RPL10 PE=1 SV=4
FU/P	none	0.671	0.502498	626.61	0.627	3	3	inferred	---	----	P31150	P31150|GDIA_HUMAN Rab GDP dissociation inhibitor alpha OS=Homo sapiens GN=GDI1 PE=1 SV=2
FU/P	none	-1.475	0.508492	634.09	0.628	2	1	inferred	---	----	Q8N142	Q8N142|PURA1_HUMAN Adenylosuccinate synthetase isozyme 1 OS=Homo sapiens GN=ADSSL1 PE=1 SV=1
FU/P	none	-0.912	0.507493	632.84	0.628	3	1	inferred	---	----	P41567	P41567|EIF1_HUMAN Eukaryotic translation initiation factor 1 OS=Homo sapiens GN=EIF1 PE=1 SV=1
FU/P	none	-0.816	0.505495	630.35	0.628	3	2	inferred	---	----	P46109	P46109|CRKL_HUMAN Crk-like protein OS=Homo sapiens GN=CRKL PE=1 SV=1
FU/P	none	0.708	0.506494	631.6	0.628	3	2	inferred	---	----	P50453	P50453|SPB9_HUMAN Serpin B9 OS=Homo sapiens GN=SERPINB9 PE=1 SV=1
FU/P	none	0.691	0.505495	630.35	0.628	3	4	inferred	---	----	P25788	P25788|PSA3_HUMAN Proteasome subunit alpha type-3 OS=Homo sapiens GN=PSMA3 PE=1 SV=2
FU/P	none	0.601	0.506494	631.6	0.628	3	4	inferred	---	----	P29218	P29218|IMPA1_HUMAN Inositol monophosphatase 1 OS=Homo sapiens GN=IMPA1 PE=1 SV=1
FU/P	none	-1.431	0.508492	634.09	0.629	2	1	inferred	---	----	P61163	P61163|ACTZ_HUMAN Alpha-centractin OS=Homo sapiens GN=ACTR1A PE=1 SV=1
FU/P	none	1.3	0.511489	637.83	0.63	3	1	inferred	---	----	P62140	P62140|PP1B_HUMAN Serine/threonine-protein phosphatase PP1-beta catalytic subunit OS=Homo sapiens GN=PPP1CB PE=1 SV=3
FU/P	none	1.153	0.51049	636.58	0.63	2	1	inferred	---	----	O14558	O14558|HSPB6_HUMAN Heat shock protein beta-6 OS=Homo sapiens GN=HSPB6 PE=1 SV=2
FU/P	none	1.026	0.512488	639.07	0.63	3	1	inferred	---	----	Q14232	Q14232|EI2BA_HUMAN Translation initiation factor eIF-2B subunit alpha OS=Homo sapiens GN=EIF2B1 PE=1 SV=1
FU/P	none	-0.957	0.511489	637.83	0.63	3	1	inferred	---	----	Q9H2G2	Q9H2G2|SLK_HUMAN STE20-like serine/threonine-protein kinase OS=Homo sapiens GN=SLK PE=1 SV=1
FU/P	none	-0.799	0.512488	639.07	0.63	3	2	inferred	---	----	P28065	P28065|PSB9_HUMAN Proteasome subunit beta type-9 OS=Homo sapiens GN=PSMB9 PE=1 SV=2
FU/P	none	0.401	0.511489	637.83	0.631	3	9	inferred	---	----	P02768	P02768|ALBU_HUMAN Serum albumin OS=Homo sapiens GN=ALB PE=1 SV=2
FU/P	none	2.405	0.521479	650.28	0.633	1	1	inferred	---	----	O95825	O95825|QORL1_HUMAN Quinone oxidoreductase-like protein 1 OS=Homo sapiens GN=CRYZL1 PE=1 SV=2
FU/P	none	1.642	0.516484	644.05	0.633	1	1	inferred	---	----	P63172	P63172|DYLT1_HUMAN Dynein light chain Tctex-type 1 OS=Homo sapiens GN=DYNLT1 PE=1 SV=1
FU/P	none	1.502	0.519481	647.79	0.633	3	1	inferred	---	----	O75312	O75312|ZPR1_HUMAN Zinc finger protein ZPR1 OS=Homo sapiens GN=ZPR1 PE=1 SV=1
FU/P	none	1.031	0.519481	647.79	0.633	3	2	inferred	---	----	P51580	P51580|TPMT_HUMAN Thiopurine S-methyltransferase OS=Homo sapiens GN=TPMT PE=1 SV=1
FU/P	none	0.935	0.52048	649.04	0.633	3	2	inferred	---	----	Q9UI12	Q9UI12|VATH_HUMAN V-type proton ATPase subunit H OS=Homo sapiens GN=ATP6V1H PE=1 SV=1
FU/P	none	0.734	0.518482	646.55	0.633	3	2	inferred	---	----	P02775	P02775|CXCL7_HUMAN Platelet basic protein OS=Homo sapiens GN=PPBP PE=1 SV=3
FU/P	none	2.702	0.521479	650.28	0.634	1	1	inferred	---	----	O00154	O00154|BACH_HUMAN Cytosolic acyl coenzyme A thioester hydrolase OS=Homo sapiens GN=ACOT7 PE=1 SV=3
FU/P	none	2.3	0.518482	646.55	0.634	1	1	inferred	---	----	P36957	P36957|ODO2_HUMAN Dihydrolipoyllysine-residue succinyltransferase component of 2-oxoglutarate dehydrogenase complex, mitochondrial OS=Homo sapiens GN=DLST PE=1 SV=4
FU/P	none	-1.284	0.519481	647.79	0.634	2	1	inferred	---	----	Q9Y6Z7	Q9Y6Z7|COL10_HUMAN Collectin-10 OS=Homo sapiens GN=COLEC10 PE=1 SV=2
FU/P	none	1.062	0.516484	644.05	0.634	3	1	inferred	---	----	O00182	O00182|LEG9_HUMAN Galectin-9 OS=Homo sapiens GN=LGALS9 PE=1 SV=2
FU/P	none	-0.763	0.518482	646.55	0.634	3	3	inferred	---	----	P05198	P05198|IF2A_HUMAN Eukaryotic translation initiation factor 2 subunit 1 OS=Homo sapiens GN=EIF2S1 PE=1 SV=3
FU/P	none	0.641	0.517483	645.3	0.634	3	4	inferred	---	----	O75882	O75882|ATRN_HUMAN Attractin OS=Homo sapiens GN=ATRN PE=1 SV=2
FU/P	none	-1.094	0.523477	652.78	0.635	3	1	inferred	---	----	Q8TBF2	Q8TBF2|PGFS_HUMAN Prostamide/prostaglandin F synthase OS=Homo sapiens GN=FAM213B PE=1 SV=1
FU/P	none	-0.966	0.524476	654.02	0.636	3	1	inferred	---	----	P62857	P62857|RS28_HUMAN 40S ribosomal protein S28 OS=Homo sapiens GN=RPS28 PE=1 SV=1
FU/P	none	0.951	0.527473	657.76	0.638	2	1	unresolved	---	----	A0A075B6P5;P06310	A0A075B6P5|KV228_HUMAN Immunoglobulin kappa variable 2-28 OS=Homo sapiens GN=IGKV2-28 PE=3 SV=1
FU/P	none	1.245	0.529471	660.25	0.639	3	1	inferred	---	----	P06132	P06132|DCUP_HUMAN Uroporphyrinogen decarboxylase OS=Homo sapiens GN=UROD PE=1 SV=2
FU/P	none	0.903	0.529471	660.25	0.64	3	2	inferred	---	----	Q5SRE7	Q5SRE7|PHYD1_HUMAN Phytanoyl-CoA dioxygenase domain-containing protein 1 OS=Homo sapiens GN=PHYHD1 PE=1 SV=2
FU/P	none	-0.711	0.531469	662.74	0.641	3	2	inferred	---	----	P68402	P68402|PA1B2_HUMAN Platelet-activating factor acetylhydrolase IB subunit beta OS=Homo sapiens GN=PAFAH1B2 PE=1 SV=1
FU/P	none	-1.03	0.534466	666.48	0.643	3	1	inferred	---	----	P06396	P06396|GELS_HUMAN Gelsolin OS=Homo sapiens GN=GSN PE=1 SV=1
FU/P	none	0.907	0.534466	666.48	0.643	3	2	inferred	---	----	Q10567	Q10567|AP1B1_HUMAN AP-1 complex subunit beta-1 OS=Homo sapiens GN=AP1B1 PE=1 SV=2
FU/P	none	0.27	0.533467	665.23	0.643	3	16	inferred	---	----	Q13228	Q13228|SBP1_HUMAN Selenium-binding protein 1 OS=Homo sapiens GN=SELENBP1 PE=1 SV=2
FU/P	none	0.956	0.536464	668.97	0.644	3	1	inferred	---	----	P40429	P40429|RL13A_HUMAN 60S ribosomal protein L13a OS=Homo sapiens GN=RPL13A PE=1 SV=2
FU/P	none	-1.104	0.538462	671.46	0.646	3	1	inferred	---	----	Q5VW32	Q5VW32|BROX_HUMAN BRO1 domain-containing protein BROX OS=Homo sapiens GN=BROX PE=1 SV=1
FU/P	none	2.326	0.543457	677.69	0.647	1	1	inferred	---	----	P41743	P41743|KPCI_HUMAN Protein kinase C iota type OS=Homo sapiens GN=PRKCI PE=1 SV=2
FU/P	none	-2.085	0.541459	675.2	0.647	1	1	inferred	---	----	P08237	P08237|PFKAM_HUMAN ATP-dependent 6-phosphofructokinase, muscle type OS=Homo sapiens GN=PFKM PE=1 SV=2
FU/P	none	-1	0.542458	676.44	0.647	3	1	inferred	---	----	Q9BUJ2	Q9BUJ2|HNRL1_HUMAN Heterogeneous nuclear ribonucleoprotein U-like protein 1 OS=Homo sapiens GN=HNRNPUL1 PE=1 SV=2
FU/P	none	0.909	0.54046	673.95	0.647	3	2	inferred	---	----	O14579	O14579|COPE_HUMAN Coatomer subunit epsilon OS=Homo sapiens GN=COPE PE=1 SV=3
FU/P	none	0.305	0.539461	672.71	0.647	3	12	inferred	---	----	P07814	P07814|SYEP_HUMAN Bifunctional glutamate/proline--tRNA ligase OS=Homo sapiens GN=EPRS PE=1 SV=5
FU/P	none	-1.469	0.542458	676.44	0.648	1	1	unresolved	---	----	P04264;P35908	P04264|K2C1_HUMAN Keratin, type II cytoskeletal 1 OS=Homo sapiens GN=KRT1 PE=1 SV=6
FU/P	none	0.881	0.543457	677.69	0.648	3	1	inferred	---	----	A0A075B7B8	A0A075B7B8|A0A075B7B8_HUMAN Immunoglobulin heavy variable 3/OR16-12 (non-functional) (Fragment) OS=Homo sapiens GN=IGHV3OR16-12 PE=1 SV=1
FU/P	none	3.28	0.541459	675.2	0.648	2	2	unresolved	---	----	Q71U36;Q9BQE3	Q71U36|TBA1A_HUMAN Tubulin alpha-1A chain OS=Homo sapiens GN=TUBA1A PE=1 SV=1
FU/P	none	-0.909	0.544456	678.94	0.648	3	2	inferred	---	----	P21266	P21266|GSTM3_HUMAN Glutathione S-transferase Mu 3 OS=Homo sapiens GN=GSTM3 PE=1 SV=3
FU/P	none	-0.795	0.546454	681.43	0.648	3	2	inferred	---	----	P54108	P54108|CRIS3_HUMAN Cysteine-rich secretory protein 3 OS=Homo sapiens GN=CRISP3 PE=1 SV=1
FU/P	none	0.448	0.548452	683.92	0.649	3	4	inferred	---	----	P00488	P00488|F13A_HUMAN Coagulation factor XIII A chain OS=Homo sapiens GN=F13A1 PE=1 SV=4
FU/P	none	-0.341	0.546454	681.43	0.649	3	9	inferred	---	----	E9PHY5	E9PHY5|E9PHY5_HUMAN Band 4.1-like protein 2 OS=Homo sapiens GN=EPB41L2 PE=1 SV=1
FU/P	none	0.728	0.548452	683.92	0.65	3	3	inferred	---	----	O75436	O75436|VP26A_HUMAN Vacuolar protein sorting-associated protein 26A OS=Homo sapiens GN=VPS26A PE=1 SV=2
FU/P	none	0.455	0.549451	685.16	0.65	3	5	inferred	---	----	O94760	O94760|DDAH1_HUMAN N(G),N(G)-dimethylarginine dimethylaminohydrolase 1 OS=Homo sapiens GN=DDAH1 PE=1 SV=3
FU/P	none	0.365	0.546454	681.43	0.65	3	7	inferred	---	----	O95861	O95861|BPNT1_HUMAN 3'(2'),5'-bisphosphate nucleotidase 1 OS=Homo sapiens GN=BPNT1 PE=1 SV=1
FU/P	none	1.151	0.551449	687.66	0.651	3	1	inferred	---	----	Q6YHK3	Q6YHK3|CD109_HUMAN CD109 antigen OS=Homo sapiens GN=CD109 PE=1 SV=2
FU/P	none	-0.563	0.551449	687.66	0.651	3	3	inferred	---	----	Q96IU4	Q96IU4|ABHEB_HUMAN Protein ABHD14B OS=Homo sapiens GN=ABHD14B PE=1 SV=1
FU/P	none	2.851	0.555445	692.64	0.652	1	1	inferred	---	----	P47712	P47712|PA24A_HUMAN Cytosolic phospholipase A2 OS=Homo sapiens GN=PLA2G4A PE=1 SV=2
FU/P	none	-1.084	0.551449	687.66	0.652	3	1	inferred	---	----	P12109	P12109|CO6A1_HUMAN Collagen alpha-1(VI) chain OS=Homo sapiens GN=COL6A1 PE=1 SV=3
FU/P	none	-0.818	0.554446	691.39	0.652	3	3	inferred	---	----	P11226	P11226|MBL2_HUMAN Mannose-binding protein C OS=Homo sapiens GN=MBL2 PE=1 SV=2
FU/P	none	0.591	0.553447	690.15	0.652	3	4	inferred	---	----	P63208	P63208|SKP1_HUMAN S-phase kinase-associated protein 1 OS=Homo sapiens GN=SKP1 PE=1 SV=2
FU/P	none	0.465	0.554446	691.39	0.652	3	6	inferred	---	----	P49368	P49368|TCPG_HUMAN T-complex protein 1 subunit gamma OS=Homo sapiens GN=CCT3 PE=1 SV=4
FU/P	none	-1.172	0.554446	691.39	0.653	3	1	unresolved	---	----	P0DP23;P27482	P0DP23|CALM1_HUMAN Calmodulin-1 OS=Homo sapiens GN=CALM1 PE=1 SV=1
FU/P	none	0.501	0.558442	696.38	0.653	3	4	inferred	---	----	O43396	O43396|TXNL1_HUMAN Thioredoxin-like protein 1 OS=Homo sapiens GN=TXNL1 PE=1 SV=3
FU/P	none	-0.945	0.558442	696.38	0.654	3	1	inferred	---	----	Q9NP79	Q9NP79|VTA1_HUMAN Vacuolar protein sorting-associated protein VTA1 homolog OS=Homo sapiens GN=VTA1 PE=1 SV=1
FU/P	none	1.406	0.558442	696.38	0.654	3	4	inferred	---	----	O60610	O60610|DIAP1_HUMAN Protein diaphanous homolog 1 OS=Homo sapiens GN=DIAPH1 PE=1 SV=2
FU/P	none	0.345	0.563437	702.61	0.654	3	8	inferred	---	----	P34932	P34932|HSP74_HUMAN Heat shock 70 kDa protein 4 OS=Homo sapiens GN=HSPA4 PE=1 SV=4
FU/P	none	1.62	0.564436	703.85	0.655	2	1	inferred	---	----	Q04637	Q04637|IF4G1_HUMAN Eukaryotic translation initiation factor 4 gamma 1 OS=Homo sapiens GN=EIF4G1 PE=1 SV=4
FU/P	none	-1.336	0.56044	698.87	0.655	3	1	inferred	---	----	O75935	O75935|DCTN3_HUMAN Dynactin subunit 3 OS=Homo sapiens GN=DCTN3 PE=1 SV=1
FU/P	none	1.299	0.562438	701.36	0.655	1	1	inferred	---	----	Q9Y295	Q9Y295|DRG1_HUMAN Developmentally-regulated GTP-binding protein 1 OS=Homo sapiens GN=DRG1 PE=1 SV=1
FU/P	none	1.067	0.558442	696.38	0.655	3	1	inferred	---	----	Q9NQ66	Q9NQ66|PLCB1_HUMAN 1-phosphatidylinositol 4,5-bisphosphate phosphodiesterase beta-1 OS=Homo sapiens GN=PLCB1 PE=1 SV=1
FU/P	none	-0.83	0.561439	700.11	0.655	3	1	inferred	---	----	Q15477	Q15477|SKIV2_HUMAN Helicase SKI2W OS=Homo sapiens GN=SKIV2L PE=1 SV=3
FU/P	none	-0.661	0.565435	705.1	0.655	3	2	inferred	---	----	Q93008	Q93008|USP9X_HUMAN Probable ubiquitin carboxyl-terminal hydrolase FAF-X OS=Homo sapiens GN=USP9X PE=1 SV=3
FU/P	none	-0.66	0.563437	702.61	0.655	3	2	inferred	---	----	O14950	O14950|ML12B_HUMAN Myosin regulatory light chain 12B OS=Homo sapiens GN=MYL12B PE=1 SV=2
FU/P	none	-0.545	0.562438	701.36	0.655	3	2	inferred	---	----	P07359	P07359|GP1BA_HUMAN Platelet glycoprotein Ib alpha chain OS=Homo sapiens GN=GP1BA PE=1 SV=2
FU/P	none	-2.592	0.561439	700.11	0.656	1	1	inferred	---	----	P14902	P14902|I23O1_HUMAN Indoleamine 2,3-dioxygenase 1 OS=Homo sapiens GN=IDO1 PE=1 SV=1
FU/P	none	1.186	0.57043	711.33	0.659	2	1	inferred	---	----	P21810	P21810|PGS1_HUMAN Biglycan OS=Homo sapiens GN=BGN PE=1 SV=2
FU/P	none	0.883	0.571429	712.57	0.659	3	1	inferred	---	----	P39060	P39060|COIA1_HUMAN Collagen alpha-1(XVIII) chain OS=Homo sapiens GN=COL18A1 PE=1 SV=5
FU/P	none	0.821	0.569431	710.08	0.659	2	2	inferred	---	----	Q6IA69	Q6IA69|NADE_HUMAN Glutamine-dependent NAD(+) synthetase OS=Homo sapiens GN=NADSYN1 PE=1 SV=3
FU/P	none	0.783	0.571429	712.57	0.659	3	2	inferred	---	----	Q9UGI8	Q9UGI8|TES_HUMAN Testin OS=Homo sapiens GN=TES PE=1 SV=1
FU/P	none	0.73	0.569431	710.08	0.659	3	2	inferred	---	----	P62829	P62829|RL23_HUMAN 60S ribosomal protein L23 OS=Homo sapiens GN=RPL23 PE=1 SV=1
FU/P	none	0.557	0.572428	713.82	0.659	3	3	inferred	---	----	Q9BY32	Q9BY32|ITPA_HUMAN Inosine triphosphate pyrophosphatase OS=Homo sapiens GN=ITPA PE=1 SV=2
FU/P	none	-0.608	0.571429	712.57	0.66	3	1	inferred	---	----	P36543	P36543|VATE1_HUMAN V-type proton ATPase subunit E 1 OS=Homo sapiens GN=ATP6V1E1 PE=1 SV=1
FU/P	none	-0.54	0.574426	716.31	0.66	3	5	inferred	---	----	P43686	P43686|PRS6B_HUMAN 26S proteasome regulatory subunit 6B OS=Homo sapiens GN=PSMC4 PE=1 SV=2
FU/P	none	-2.299	0.575425	717.55	0.661	1	1	inferred	---	----	Q14376	Q14376|GALE_HUMAN UDP-glucose 4-epimerase OS=Homo sapiens GN=GALE PE=1 SV=2
FU/P	none	-0.875	0.574426	716.31	0.661	3	1	inferred	---	----	rev_Q9UJX6	Q9UJX6|ANC2_HUMAN reversed Anaphase-promoting complex subunit 2 OS=Homo sapiens GN=ANAPC2 PE=1 SV=1
FU/P	none	0.925	0.578422	721.29	0.663	3	1	inferred	---	----	P62314	P62314|SMD1_HUMAN Small nuclear ribonucleoprotein Sm D1 OS=Homo sapiens GN=SNRPD1 PE=1 SV=1
FU/P	none	0.818	0.578422	721.29	0.664	3	2	inferred	---	----	Q13618	Q13618|CUL3_HUMAN Cullin-3 OS=Homo sapiens GN=CUL3 PE=1 SV=2
FU/P	none	0.82	0.581419	725.03	0.665	3	1	inferred	---	----	Q53GD3	Q53GD3|CTL4_HUMAN Choline transporter-like protein 4 OS=Homo sapiens GN=SLC44A4 PE=1 SV=2
FU/P	none	0.714	0.58042	723.78	0.665	3	2	inferred	---	----	Q16181	Q16181|SEPT7_HUMAN Septin-7 OS=Homo sapiens GN=SEPT7 PE=1 SV=2
FU/P	none	0.484	0.581419	725.03	0.665	3	5	inferred	---	----	O43707	O43707|ACTN4_HUMAN Alpha-actinin-4 OS=Homo sapiens GN=ACTN4 PE=1 SV=2
FU/P	none	0.292	0.582418	726.27	0.665	3	10	inferred	---	----	P36578	P36578|RL4_HUMAN 60S ribosomal protein L4 OS=Homo sapiens GN=RPL4 PE=1 SV=5
FU/P	none	-0.549	0.583417	727.52	0.666	3	3	inferred	---	----	Q15046	Q15046|SYK_HUMAN Lysine--tRNA ligase OS=Homo sapiens GN=KARS PE=1 SV=3
FU/P	none	-2.026	0.585415	730.01	0.667	1	1	inferred	---	----	P32929	P32929|CGL_HUMAN Cystathionine gamma-lyase OS=Homo sapiens GN=CTH PE=1 SV=3
FU/P	none	0.467	0.585415	730.01	0.667	3	3	inferred	---	----	Q9Y570	Q9Y570|PPME1_HUMAN Protein phosphatase methylesterase 1 OS=Homo sapiens GN=PPME1 PE=1 SV=3
FU/P	none	0.355	0.586414	731.26	0.667	3	8	inferred	---	----	P11586	P11586|C1TC_HUMAN C-1-tetrahydrofolate synthase, cytoplasmic OS=Homo sapiens GN=MTHFD1 PE=1 SV=3
FU/P	none	-0.702	0.589411	735	0.668	3	1	inferred	---	----	P59998	P59998|ARPC4_HUMAN Actin-related protein 2/3 complex subunit 4 OS=Homo sapiens GN=ARPC4 PE=1 SV=3
FU/P	none	-0.451	0.588412	733.75	0.668	3	3	inferred	---	----	O75131	O75131|CPNE3_HUMAN Copine-3 OS=Homo sapiens GN=CPNE3 PE=1 SV=1
FU/P	none	-0.879	0.59041	736.24	0.669	3	1	inferred	---	----	O00592	O00592|PODXL_HUMAN Podocalyxin OS=Homo sapiens GN=PODXL PE=1 SV=2
FU/P	none	-0.842	0.591409	737.49	0.669	3	1	inferred	---	----	P15313	P15313|VATB1_HUMAN V-type proton ATPase subunit B, kidney isoform OS=Homo sapiens GN=ATP6V1B1 PE=1 SV=3
FU/P	none	-0.965	0.592408	738.73	0.669	2	2	inferred	---	----	Q86Y56	Q86Y56|DAAF5_HUMAN Dynein assembly factor 5, axonemal OS=Homo sapiens GN=DNAAF5 PE=1 SV=4
FU/P	none	-0.675	0.588412	733.75	0.669	3	2	inferred	---	----	Q9BY43	Q9BY43|CHM4A_HUMAN Charged multivesicular body protein 4a OS=Homo sapiens GN=CHMP4A PE=1 SV=3
FU/P	none	0.578	0.591409	737.49	0.669	3	2	inferred	---	----	P30044-2	P30044-2|PRDX5_HUMAN Isoform Cytoplasmic+peroxisomal of Peroxiredoxin-5, mitochondrial OS=Homo sapiens GN=PRDX5
FU/P	none	0.686	0.592408	738.73	0.669	3	3	inferred	---	----	P05413	P05413|FABPH_HUMAN Fatty acid-binding protein, heart OS=Homo sapiens GN=FABP3 PE=1 SV=4
FU/P	none	-0.347	0.589411	735	0.669	3	5	unresolved	---	----	G3V3A0;P01011	G3V3A0|G3V3A0_HUMAN Alpha-1-antichymotrypsin OS=Homo sapiens GN=SERPINA3 PE=1 SV=1
FU/P	none	0.308	0.593407	739.98	0.669	3	8	inferred	---	----	P40227	P40227|TCPZ_HUMAN T-complex protein 1 subunit zeta OS=Homo sapiens GN=CCT6A PE=1 SV=3
FU/P	none	0.934	0.594406	741.22	0.67	3	1	inferred	---	----	P62633	P62633|CNBP_HUMAN Cellular nucleic acid-binding protein OS=Homo sapiens GN=CNBP PE=1 SV=1
FU/P	none	1.183	0.599401	747.45	0.675	3	1	unresolved	---	----	O43390;O60506-3	O43390|HNRPR_HUMAN Heterogeneous nuclear ribonucleoprotein R OS=Homo sapiens GN=HNRNPR PE=1 SV=1
FU/P	none	-2.307	0.602398	751.19	0.676	1	1	inferred	---	----	P46937	P46937|YAP1_HUMAN Transcriptional coactivator YAP1 OS=Homo sapiens GN=YAP1 PE=1 SV=2
FU/P	none	-0.862	0.601399	749.94	0.676	3	1	inferred	---	----	P33908	P33908|MA1A1_HUMAN Mannosyl-oligosaccharide 1,2-alpha-mannosidase IA OS=Homo sapiens GN=MAN1A1 PE=1 SV=3
FU/P	none	0.806	0.602398	751.19	0.676	2	1	inferred	---	----	P62318	P62318|SMD3_HUMAN Small nuclear ribonucleoprotein Sm D3 OS=Homo sapiens GN=SNRPD3 PE=1 SV=1
FU/P	none	0.626	0.601399	749.94	0.676	3	3	inferred	---	----	P29466	P29466|CASP1_HUMAN Caspase-1 OS=Homo sapiens GN=CASP1 PE=1 SV=1
FU/P	none	-4.747	0.606394	756.17	0.679	3	1	inferred	---	----	P01780	P01780|HV307_HUMAN Immunoglobulin heavy variable 3-7 OS=Homo sapiens GN=IGHV3-7 PE=1 SV=2
FU/P	none	1.112	0.606394	756.17	0.679	3	1	inferred	---	----	rev_J3KNF5	J3KNF5|J3KNF5_HUMAN reversed Centrosomal protein of 290 kDa OS=Homo sapiens GN=CEP290 PE=1 SV=1
FU/P	none	-0.436	0.607393	757.42	0.679	3	4	inferred	---	----	P35080-2	P35080-2|PROF2_HUMAN Isoform IIb of Profilin-2 OS=Homo sapiens GN=PFN2
FU/P	none	-0.326	0.608392	758.66	0.68	3	6	inferred	---	----	Q9Y2T3	Q9Y2T3|GUAD_HUMAN Guanine deaminase OS=Homo sapiens GN=GDA PE=1 SV=1
FU/P	none	-1.062	0.613387	764.89	0.683	3	1	inferred	---	----	Q13404	Q13404|UB2V1_HUMAN Ubiquitin-conjugating enzyme E2 variant 1 OS=Homo sapiens GN=UBE2V1 PE=1 SV=2
FU/P	none	-0.842	0.611389	762.4	0.683	2	1	inferred	---	----	P17540	P17540|KCRS_HUMAN Creatine kinase S-type, mitochondrial OS=Homo sapiens GN=CKMT2 PE=1 SV=2
FU/P	none	0.509	0.612388	763.65	0.683	3	3	inferred	---	----	Q8NBS9	Q8NBS9|TXND5_HUMAN Thioredoxin domain-containing protein 5 OS=Homo sapiens GN=TXNDC5 PE=1 SV=2
FU/P	none	0.307	0.614386	766.14	0.683	3	6	inferred	---	----	P00390	P00390|GSHR_HUMAN Glutathione reductase, mitochondrial OS=Homo sapiens GN=GSR PE=1 SV=2
FU/P	none	-0.291	0.614386	766.14	0.683	3	7	inferred	---	----	P62917	P62917|RL8_HUMAN 60S ribosomal protein L8 OS=Homo sapiens GN=RPL8 PE=1 SV=2
FU/P	none	-0.757	0.618382	771.12	0.684	3	1	inferred	---	----	P41236	P41236|IPP2_HUMAN Protein phosphatase inhibitor 2 OS=Homo sapiens GN=PPP1R2 PE=1 SV=2
FU/P	none	-0.614	0.617383	769.88	0.684	3	1	inferred	---	----	Q9Y5K1	Q9Y5K1|SPO11_HUMAN Meiotic recombination protein SPO11 OS=Homo sapiens GN=SPO11 PE=2 SV=1
FU/P	none	0.577	0.616384	768.63	0.684	3	1	inferred	---	----	Q14624	Q14624|ITIH4_HUMAN Inter-alpha-trypsin inhibitor heavy chain H4 OS=Homo sapiens GN=ITIH4 PE=1 SV=4
FU/P	none	0.454	0.628372	783.58	0.684	3	2	inferred	---	----	P61769	P61769|B2MG_HUMAN Beta-2-microglobulin OS=Homo sapiens GN=B2M PE=1 SV=1
FU/P	none	-0.566	0.613387	764.89	0.684	3	4	inferred	---	----	Q15018	Q15018|ABRX2_HUMAN BRISC complex subunit Abraxas 2 OS=Homo sapiens GN=ABRAXAS2 PE=1 SV=2
FU/P	none	0.426	0.616384	768.63	0.684	3	4	inferred	---	----	P15880	P15880|RS2_HUMAN 40S ribosomal protein S2 OS=Homo sapiens GN=RPS2 PE=1 SV=2
FU/P	none	-0.78	0.628372	783.58	0.685	3	1	inferred	---	----	P22692	P22692|IBP4_HUMAN Insulin-like growth factor-binding protein 4 OS=Homo sapiens GN=IGFBP4 PE=1 SV=2
FU/P	none	0.681	0.624376	778.6	0.685	3	2	inferred	---	----	Q6ZMI0	Q6ZMI0|PPR21_HUMAN Protein phosphatase 1 regulatory subunit 21 OS=Homo sapiens GN=PPP1R21 PE=1 SV=1
FU/P	none	0.406	0.627373	782.33	0.685	3	5	inferred	---	----	Q9NPH2	Q9NPH2|INO1_HUMAN Inositol-3-phosphate synthase 1 OS=Homo sapiens GN=ISYNA1 PE=1 SV=1
FU/P	none	0.374	0.618382	771.12	0.685	3	5	inferred	---	----	P58546	P58546|MTPN_HUMAN Myotrophin OS=Homo sapiens GN=MTPN PE=1 SV=2
FU/P	none	0.361	0.629371	784.83	0.685	3	6	inferred	---	----	Q9NY33	Q9NY33|DPP3_HUMAN Dipeptidyl peptidase 3 OS=Homo sapiens GN=DPP3 PE=1 SV=2
FU/P	none	-1.916	0.626374	781.09	0.686	1	1	inferred	---	----	Q96GD0	Q96GD0|PLPP_HUMAN Pyridoxal phosphate phosphatase OS=Homo sapiens GN=PDXP PE=1 SV=2
FU/P	none	-1.091	0.625375	779.84	0.686	2	1	inferred	---	----	Q13542	Q13542|4EBP2_HUMAN Eukaryotic translation initiation factor 4E-binding protein 2 OS=Homo sapiens GN=EIF4EBP2 PE=1 SV=1
FU/P	none	0.952	0.642358	801.02	0.686	3	1	inferred	---	----	P21283	P21283|VATC1_HUMAN V-type proton ATPase subunit C 1 OS=Homo sapiens GN=ATP6V1C1 PE=1 SV=4
FU/P	none	0.873	0.627373	782.33	0.686	2	1	inferred	---	----	Q9H993	Q9H993|ARMT1_HUMAN Protein-glutamate O-methyltransferase OS=Homo sapiens GN=ARMT1 PE=1 SV=1
FU/P	none	0.576	0.626374	781.09	0.686	3	2	inferred	---	----	Q92900	Q92900|RENT1_HUMAN Regulator of nonsense transcripts 1 OS=Homo sapiens GN=UPF1 PE=1 SV=2
FU/P	none	0.532	0.621379	774.86	0.686	3	2	inferred	---	----	Q03154	Q03154|ACY1_HUMAN Aminoacylase-1 OS=Homo sapiens GN=ACY1 PE=1 SV=1
FU/P	none	-0.512	0.628372	783.58	0.686	3	2	inferred	---	----	P25789	P25789|PSA4_HUMAN Proteasome subunit alpha type-4 OS=Homo sapiens GN=PSMA4 PE=1 SV=1
FU/P	none	-0.618	0.627373	782.33	0.686	3	3	inferred	---	----	P62701	P62701|RS4X_HUMAN 40S ribosomal protein S4, X isoform OS=Homo sapiens GN=RPS4X PE=1 SV=2
FU/P	none	-0.52	0.622378	776.1	0.686	3	3	inferred	---	----	P12004	P12004|PCNA_HUMAN Proliferating cell nuclear antigen OS=Homo sapiens GN=PCNA PE=1 SV=1
FU/P	none	0.403	0.624376	778.6	0.686	3	5	inferred	---	----	P08708	P08708|RS17_HUMAN 40S ribosomal protein S17 OS=Homo sapiens GN=RPS17 PE=1 SV=2
FU/P	none	0.293	0.631369	787.32	0.686	3	9	inferred	---	----	O00231	O00231|PSD11_HUMAN 26S proteasome non-ATPase regulatory subunit 11 OS=Homo sapiens GN=PSMD11 PE=1 SV=3
FU/P	none	1.299	0.64036	798.53	0.687	2	1	inferred	---	----	P55010	P55010|IF5_HUMAN Eukaryotic translation initiation factor 5 OS=Homo sapiens GN=EIF5 PE=1 SV=2
FU/P	none	-0.988	0.648352	808.49	0.687	2	1	inferred	---	----	P28062	P28062|PSB8_HUMAN Proteasome subunit beta type-8 OS=Homo sapiens GN=PSMB8 PE=1 SV=3
FU/P	none	-0.74	0.624376	778.6	0.687	3	1	inferred	---	----	Q9Y2J2	Q9Y2J2|E41L3_HUMAN Band 4.1-like protein 3 OS=Homo sapiens GN=EPB41L3 PE=1 SV=2
FU/P	none	-0.734	0.622378	776.1	0.687	3	1	unresolved	---	----	P04899;P08754	P04899|GNAI2_HUMAN Guanine nucleotide-binding protein G(i) subunit alpha-2 OS=Homo sapiens GN=GNAI2 PE=1 SV=3
FU/P	none	-0.695	0.634366	791.05	0.687	3	1	inferred	---	----	rev_Q13563	Q13563|PKD2_HUMAN reversed Polycystin-2 OS=Homo sapiens GN=PKD2 PE=1 SV=3
FU/P	none	0.669	0.639361	797.28	0.687	3	1	inferred	---	----	O14617	O14617|AP3D1_HUMAN AP-3 complex subunit delta-1 OS=Homo sapiens GN=AP3D1 PE=1 SV=1
FU/P	none	0.729	0.639361	797.28	0.687	3	2	inferred	---	----	O94811	O94811|TPPP_HUMAN Tubulin polymerization-promoting protein OS=Homo sapiens GN=TPPP PE=1 SV=1
FU/P	none	0.381	0.624376	778.6	0.687	3	4	inferred	---	----	Q13813	Q13813|SPTN1_HUMAN Spectrin alpha chain, non-erythrocytic 1 OS=Homo sapiens GN=SPTAN1 PE=1 SV=3
FU/P	none	-0.351	0.621379	774.86	0.687	3	5	inferred	---	----	P41091	P41091|IF2G_HUMAN Eukaryotic translation initiation factor 2 subunit 3 OS=Homo sapiens GN=EIF2S3 PE=1 SV=3
FU/P	none	0.412	0.635365	792.3	0.687	3	6	inferred	---	----	P17858	P17858|PFKAL_HUMAN ATP-dependent 6-phosphofructokinase, liver type OS=Homo sapiens GN=PFKL PE=1 SV=6
FU/P	none	-0.319	0.642358	801.02	0.687	3	6	inferred	---	----	Q14152	Q14152|EIF3A_HUMAN Eukaryotic translation initiation factor 3 subunit A OS=Homo sapiens GN=EIF3A PE=1 SV=1
FU/P	none	-0.298	0.623377	777.35	0.687	3	10	inferred	---	----	Q92598	Q92598|HS105_HUMAN Heat shock protein 105 kDa OS=Homo sapiens GN=HSPH1 PE=1 SV=1
FU/P	none	-3.825	0.637363	794.79	0.688	2	1	unresolved	---	----	P00325;P00326	P00325|ADH1B_HUMAN Alcohol dehydrogenase 1B OS=Homo sapiens GN=ADH1B PE=1 SV=2
FU/P	none	-2.701	0.653347	814.72	0.688	3	1	inferred	---	----	Q9UKG1	Q9UKG1|DP13A_HUMAN DCC-interacting protein 13-alpha OS=Homo sapiens GN=APPL1 PE=1 SV=1
FU/P	none	-2.181	0.639361	797.28	0.688	1	1	inferred	---	----	A0MZ66	A0MZ66|SHOT1_HUMAN Shootin-1 OS=Homo sapiens GN=SHTN1 PE=1 SV=4
FU/P	none	-2.128	0.642358	801.02	0.688	3	1	inferred	---	----	P21926	P21926|CD9_HUMAN CD9 antigen OS=Homo sapiens GN=CD9 PE=1 SV=4
FU/P	none	-1.393	0.645355	804.76	0.688	2	1	inferred	---	----	Q9Y3E1	Q9Y3E1|HDGR3_HUMAN Hepatoma-derived growth factor-related protein 3 OS=Homo sapiens GN=HDGFL3 PE=1 SV=1
FU/P	none	1.176	0.641359	799.77	0.688	3	1	unresolved	---	----	P35580;Q7Z406	P35580|MYH10_HUMAN Myosin-10 OS=Homo sapiens GN=MYH10 PE=1 SV=3
FU/P	none	-1.039	0.655345	817.21	0.688	3	1	inferred	---	----	Q9BTE1	Q9BTE1|DCTN5_HUMAN Dynactin subunit 5 OS=Homo sapiens GN=DCTN5 PE=1 SV=1
FU/P	none	0.895	0.639361	797.28	0.688	3	1	inferred	---	----	P99999	P99999|CYC_HUMAN Cytochrome c OS=Homo sapiens GN=CYCS PE=1 SV=2
FU/P	none	-0.87	0.645355	804.76	0.688	1	1	inferred	---	----	A0A0D9SGC1	A0A0D9SGC1|A0A0D9SGC1_HUMAN Unconventional myosin-VI OS=Homo sapiens GN=MYO6 PE=1 SV=1
FU/P	none	0.853	0.652348	813.48	0.688	2	1	inferred	---	----	P22105	P22105|TENX_HUMAN Tenascin-X OS=Homo sapiens GN=TNXB PE=1 SV=4
FU/P	none	-0.84	0.638362	796.04	0.688	3	1	inferred	---	----	Q9Y4X5	Q9Y4X5|ARI1_HUMAN E3 ubiquitin-protein ligase ARIH1 OS=Homo sapiens GN=ARIH1 PE=1 SV=2
FU/P	none	-0.755	0.637363	794.79	0.688	3	1	inferred	---	----	Q6GMV3	Q6GMV3|PTRD1_HUMAN Putative peptidyl-tRNA hydrolase PTRHD1 OS=Homo sapiens GN=PTRHD1 PE=1 SV=1
FU/P	none	2.499	0.634366	791.05	0.688	3	2	inferred	---	----	P05164	P05164|PERM_HUMAN Myeloperoxidase OS=Homo sapiens GN=MPO PE=1 SV=1
FU/P	none	-0.729	0.634366	791.05	0.688	3	2	inferred	---	----	Q15075	Q15075|EEA1_HUMAN Early endosome antigen 1 OS=Homo sapiens GN=EEA1 PE=1 SV=2
FU/P	none	-0.615	0.644356	803.51	0.688	3	2	inferred	---	----	P54577	P54577|SYYC_HUMAN Tyrosine--tRNA ligase, cytoplasmic OS=Homo sapiens GN=YARS PE=1 SV=4
FU/P	none	0.517	0.654346	815.97	0.688	3	2	inferred	---	----	P60981	P60981|DEST_HUMAN Destrin OS=Homo sapiens GN=DSTN PE=1 SV=3
FU/P	none	-0.577	0.642358	801.02	0.688	3	3	inferred	---	----	Q13435	Q13435|SF3B2_HUMAN Splicing factor 3B subunit 2 OS=Homo sapiens GN=SF3B2 PE=1 SV=2
FU/P	none	0.443	0.636364	793.55	0.688	3	3	inferred	---	----	P22891	P22891|PROZ_HUMAN Vitamin K-dependent protein Z OS=Homo sapiens GN=PROZ PE=1 SV=2
FU/P	none	-0.476	0.635365	792.3	0.688	3	4	inferred	---	----	P51665	P51665|PSMD7_HUMAN 26S proteasome non-ATPase regulatory subunit 7 OS=Homo sapiens GN=PSMD7 PE=1 SV=2
FU/P	none	-0.287	0.648352	808.49	0.688	3	7	inferred	---	----	Q9NQ48	Q9NQ48|LZTL1_HUMAN Leucine zipper transcription factor-like protein 1 OS=Homo sapiens GN=LZTFL1 PE=1 SV=1
FU/P	none	5.794	0.654346	815.97	0.689	2	1	inferred	---	----	P30040	P30040|ERP29_HUMAN Endoplasmic reticulum resident protein 29 OS=Homo sapiens GN=ERP29 PE=1 SV=4
FU/P	none	3.179	0.648352	808.49	0.689	2	1	inferred	---	----	P62256	P62256|UBE2H_HUMAN Ubiquitin-conjugating enzyme E2 H OS=Homo sapiens GN=UBE2H PE=1 SV=1
FU/P	none	1.607	0.652348	813.48	0.689	3	2	inferred	---	----	P24534	P24534|EF1B_HUMAN Elongation factor 1-beta OS=Homo sapiens GN=EEF1B2 PE=1 SV=3
FU/P	none	0.565	0.634366	791.05	0.689	3	2	inferred	---	----	P49773	P49773|HINT1_HUMAN Histidine triad nucleotide-binding protein 1 OS=Homo sapiens GN=HINT1 PE=1 SV=2
FU/P	none	0.509	0.651349	812.23	0.689	3	2	unresolved	---	----	P15313;P21281	P15313|VATB1_HUMAN V-type proton ATPase subunit B, kidney isoform OS=Homo sapiens GN=ATP6V1B1 PE=1 SV=3
FU/P	none	0.395	0.65035	810.99	0.689	3	2	inferred	---	----	P60903	P60903|S10AA_HUMAN Protein S100-A10 OS=Homo sapiens GN=S100A10 PE=1 SV=2
FU/P	none	0.595	0.648352	808.49	0.689	3	3	inferred	---	----	P55884	P55884|EIF3B_HUMAN Eukaryotic translation initiation factor 3 subunit B OS=Homo sapiens GN=EIF3B PE=1 SV=3
FU/P	none	-0.51	0.653347	814.72	0.689	3	3	inferred	---	----	P09972	P09972|ALDOC_HUMAN Fructose-bisphosphate aldolase C OS=Homo sapiens GN=ALDOC PE=1 SV=2
FU/P	none	-0.238	0.657343	819.71	0.689	3	12	inferred	---	----	P17987	P17987|TCPA_HUMAN T-complex protein 1 subunit alpha OS=Homo sapiens GN=TCP1 PE=1 SV=1
FU/P	none	1.548	0.648352	808.49	0.69	1	1	inferred	---	----	Q01432	Q01432|AMPD3_HUMAN AMP deaminase 3 OS=Homo sapiens GN=AMPD3 PE=1 SV=1
FU/P	none	1.304	0.657343	819.71	0.69	1	1	inferred	---	----	Q9Y6M1	Q9Y6M1|IF2B2_HUMAN Insulin-like growth factor 2 mRNA-binding protein 2 OS=Homo sapiens GN=IGF2BP2 PE=1 SV=2
FU/P	none	0.969	0.66034	823.44	0.69	2	1	inferred	---	----	Q5JS54	Q5JS54|PSMG4_HUMAN Proteasome assembly chaperone 4 OS=Homo sapiens GN=PSMG4 PE=1 SV=2
FU/P	none	0.596	0.648352	808.49	0.69	3	2	inferred	---	----	Q9BUT1	Q9BUT1|BDH2_HUMAN 3-hydroxybutyrate dehydrogenase type 2 OS=Homo sapiens GN=BDH2 PE=1 SV=2
FU/P	none	-0.463	0.658342	820.95	0.69	3	3	inferred	---	----	P04264	P04264|K2C1_HUMAN Keratin, type II cytoskeletal 1 OS=Homo sapiens GN=KRT1 PE=1 SV=6
FU/P	none	0.414	0.651349	812.23	0.69	3	4	inferred	---	----	P29373	P29373|RABP2_HUMAN Cellular retinoic acid-binding protein 2 OS=Homo sapiens GN=CRABP2 PE=1 SV=2
FU/P	none	-1.86	0.666334	830.92	0.691	1	1	inferred	---	----	P13929	P13929|ENOB_HUMAN Beta-enolase OS=Homo sapiens GN=ENO3 PE=1 SV=5
FU/P	none	1.057	0.66034	823.44	0.691	2	1	inferred	---	----	Q9Y365	Q9Y365|STA10_HUMAN START domain-containing protein 10 OS=Homo sapiens GN=STARD10 PE=1 SV=2
FU/P	none	0.754	0.66034	823.44	0.691	3	1	unresolved	---	----	O60749;Q13596	O60749|SNX2_HUMAN Sorting nexin-2 OS=Homo sapiens GN=SNX2 PE=1 SV=2
FU/P	none	-0.58	0.665335	829.67	0.691	3	2	inferred	---	----	O00468-7	O00468-7|AGRIN_HUMAN Isoform 7 of Agrin OS=Homo sapiens GN=AGRN
FU/P	none	-0.541	0.662338	825.94	0.691	3	2	inferred	---	----	P06753-2	P06753-2|TPM3_HUMAN Isoform 2 of Tropomyosin alpha-3 chain OS=Homo sapiens GN=TPM3
FU/P	none	-0.398	0.661339	824.69	0.691	3	4	inferred	---	----	P35270	P35270|SPRE_HUMAN Sepiapterin reductase OS=Homo sapiens GN=SPR PE=1 SV=1
FU/P	none	0.368	0.665335	829.67	0.691	3	5	inferred	---	----	Q08211	Q08211|DHX9_HUMAN ATP-dependent RNA helicase A OS=Homo sapiens GN=DHX9 PE=1 SV=4
FU/P	none	-2.165	0.664336	828.43	0.692	1	1	unresolved	---	----	P01857;P01861	P01857|IGHG1_HUMAN Immunoglobulin heavy constant gamma 1 OS=Homo sapiens GN=IGHG1 PE=1 SV=1
FU/P	none	0.983	0.667333	832.16	0.692	3	1	inferred	---	----	Q9NVE7	Q9NVE7|PANK4_HUMAN Pantothenate kinase 4 OS=Homo sapiens GN=PANK4 PE=1 SV=1
FU/P	none	-0.75	0.672328	838.39	0.692	3	1	inferred	---	----	Q07020	Q07020|RL18_HUMAN 60S ribosomal protein L18 OS=Homo sapiens GN=RPL18 PE=1 SV=2
FU/P	none	-0.625	0.665335	829.67	0.692	3	1	inferred	---	----	rev_P25054	P25054|APC_HUMAN reversed Adenomatous polyposis coli protein OS=Homo sapiens GN=APC PE=1 SV=2
FU/P	none	0.355	0.664336	828.43	0.692	3	5	inferred	---	----	Q13098	Q13098|CSN1_HUMAN COP9 signalosome complex subunit 1 OS=Homo sapiens GN=GPS1 PE=1 SV=4
FU/P	none	0.235	0.663337	827.18	0.692	3	13	inferred	---	----	P48506	P48506|GSH1_HUMAN Glutamate--cysteine ligase catalytic subunit OS=Homo sapiens GN=GCLC PE=1 SV=2
FU/P	none	-0.793	0.672328	838.39	0.693	2	1	inferred	---	----	P13987	P13987|CD59_HUMAN CD59 glycoprotein OS=Homo sapiens GN=CD59 PE=1 SV=1
FU/P	none	0.633	0.671329	837.15	0.693	3	1	inferred	---	----	Q6JBY9	Q6JBY9|CPZIP_HUMAN CapZ-interacting protein OS=Homo sapiens GN=RCSD1 PE=1 SV=1
FU/P	none	0.581	0.669331	834.66	0.693	3	1	inferred	---	----	Q9H853	Q9H853|TBA4B_HUMAN Putative tubulin-like protein alpha-4B OS=Homo sapiens GN=TUBA4B PE=5 SV=2
FU/P	none	-0.505	0.67033	835.9	0.693	3	1	inferred	---	----	P46108	P46108|CRK_HUMAN Adapter molecule crk OS=Homo sapiens GN=CRK PE=1 SV=2
FU/P	none	0.633	0.669331	834.66	0.693	3	2	inferred	---	----	Q96FV0	Q96FV0|LRC46_HUMAN Leucine-rich repeat-containing protein 46 OS=Homo sapiens GN=LRRC46 PE=2 SV=1
FU/P	none	-0.308	0.672328	838.39	0.693	3	5	inferred	---	----	Q96FW1	Q96FW1|OTUB1_HUMAN Ubiquitin thioesterase OTUB1 OS=Homo sapiens GN=OTUB1 PE=1 SV=2
FU/P	none	-1.838	0.675325	842.13	0.694	1	1	inferred	---	----	P80723	P80723|BASP1_HUMAN Brain acid soluble protein 1 OS=Homo sapiens GN=BASP1 PE=1 SV=2
FU/P	none	0.752	0.676324	843.38	0.694	3	1	inferred	---	----	P40763	P40763|STAT3_HUMAN Signal transducer and activator of transcription 3 OS=Homo sapiens GN=STAT3 PE=1 SV=2
FU/P	none	0.392	0.671329	837.15	0.694	3	3	inferred	---	----	Q9UBT2	Q9UBT2|SAE2_HUMAN SUMO-activating enzyme subunit 2 OS=Homo sapiens GN=UBA2 PE=1 SV=2
FU/P	none	-0.39	0.674326	840.88	0.694	3	3	inferred	---	----	P62241	P62241|RS8_HUMAN 40S ribosomal protein S8 OS=Homo sapiens GN=RPS8 PE=1 SV=2
FU/P	none	1.729	0.676324	843.38	0.695	1	1	inferred	---	----	Q9NUV9	Q9NUV9|GIMA4_HUMAN GTPase IMAP family member 4 OS=Homo sapiens GN=GIMAP4 PE=1 SV=1
FU/P	none	0.684	0.68032	848.36	0.695	3	1	inferred	---	----	Q96C11	Q96C11|FGGY_HUMAN FGGY carbohydrate kinase domain-containing protein OS=Homo sapiens GN=FGGY PE=1 SV=2
FU/P	none	-0.476	0.677323	844.62	0.695	3	3	inferred	---	----	Q8NDH3	Q8NDH3|PEPL1_HUMAN Probable aminopeptidase NPEPL1 OS=Homo sapiens GN=NPEPL1 PE=1 SV=3
FU/P	none	1.217	0.68032	848.36	0.696	1	1	inferred	---	----	Q7L9L4	Q7L9L4|MOB1B_HUMAN MOB kinase activator 1B OS=Homo sapiens GN=MOB1B PE=1 SV=3
FU/P	none	0.793	0.681319	849.6	0.696	3	1	inferred	---	----	Q4G0F5	Q4G0F5|VP26B_HUMAN Vacuolar protein sorting-associated protein 26B OS=Homo sapiens GN=VPS26B PE=1 SV=2
FU/P	none	-0.752	0.682318	850.85	0.696	3	1	inferred	---	----	O00534	O00534|VMA5A_HUMAN von Willebrand factor A domain-containing protein 5A OS=Homo sapiens GN=VWA5A PE=2 SV=2
FU/P	none	1.003	0.68032	848.36	0.697	2	1	inferred	---	----	P49903	P49903|SPS1_HUMAN Selenide, water dikinase 1 OS=Homo sapiens GN=SEPHS1 PE=1 SV=2
FU/P	none	-0.441	0.683317	852.1	0.697	3	2	unresolved	---	----	P16989-2;P67809	P16989-2|YBOX3_HUMAN Isoform 2 of Y-box-binding protein 3 OS=Homo sapiens GN=YBX3
FU/P	none	-0.382	0.68032	848.36	0.697	3	3	inferred	---	----	P54578	P54578|UBP14_HUMAN Ubiquitin carboxyl-terminal hydrolase 14 OS=Homo sapiens GN=USP14 PE=1 SV=3
FU/P	none	-0.928	0.686314	855.83	0.699	2	1	inferred	---	----	P15144	P15144|AMPN_HUMAN Aminopeptidase N OS=Homo sapiens GN=ANPEP PE=1 SV=4
FU/P	none	-0.679	0.689311	859.57	0.699	3	1	inferred	---	----	P13473	P13473|LAMP2_HUMAN Lysosome-associated membrane glycoprotein 2 OS=Homo sapiens GN=LAMP2 PE=1 SV=2
FU/P	none	-0.628	0.693307	864.55	0.699	3	1	inferred	---	----	P62861	P62861|RS30_HUMAN 40S ribosomal protein S30 OS=Homo sapiens GN=FAU PE=1 SV=1
FU/P	none	0.374	0.69031	860.82	0.699	3	5	inferred	---	----	O14744	O14744|ANM5_HUMAN Protein arginine N-methyltransferase 5 OS=Homo sapiens GN=PRMT5 PE=1 SV=4
FU/P	none	0.173	0.69031	860.82	0.699	3	15	inferred	---	----	Q99832	Q99832|TCPH_HUMAN T-complex protein 1 subunit eta OS=Homo sapiens GN=CCT7 PE=1 SV=2
FU/P	none	-2.405	0.687313	857.08	0.7	3	1	inferred	---	----	P02776	P02776|PLF4_HUMAN Platelet factor 4 OS=Homo sapiens GN=PF4 PE=1 SV=2
FU/P	none	-0.635	0.69031	860.82	0.7	3	1	inferred	---	----	P35268	P35268|RL22_HUMAN 60S ribosomal protein L22 OS=Homo sapiens GN=RPL22 PE=1 SV=2
FU/P	none	-0.549	0.692308	863.31	0.7	3	1	inferred	---	----	P28074	P28074|PSB5_HUMAN Proteasome subunit beta type-5 OS=Homo sapiens GN=PSMB5 PE=1 SV=3
FU/P	none	-0.49	0.688312	858.32	0.7	3	2	inferred	---	----	Q8NB37	Q8NB37|GALD1_HUMAN Glutamine amidotransferase-like class 1 domain-containing protein 1 OS=Homo sapiens GN=GATD1 PE=1 SV=1
FU/P	none	0.465	0.693307	864.55	0.7	3	3	inferred	---	----	P23526	P23526|SAHH_HUMAN Adenosylhomocysteinase OS=Homo sapiens GN=AHCY PE=1 SV=4
FU/P	none	-0.365	0.688312	858.32	0.7	3	4	unresolved	---	----	P35579;P35580	P35579|MYH9_HUMAN Myosin-9 OS=Homo sapiens GN=MYH9 PE=1 SV=4
FU/P	none	-0.243	0.689311	859.57	0.7	3	7	unresolved	---	----	D6RF35;P02774	D6RF35|D6RF35_HUMAN Vitamin D-binding protein OS=Homo sapiens GN=GC PE=1 SV=1
FU/P	none	0.371	0.693307	864.55	0.701	3	4	inferred	---	----	Q15084	Q15084|PDIA6_HUMAN Protein disulfide-isomerase A6 OS=Homo sapiens GN=PDIA6 PE=1 SV=1
FU/P	none	-0.684	0.696304	868.29	0.702	3	1	inferred	---	----	P33151	P33151|CADH5_HUMAN Cadherin-5 OS=Homo sapiens GN=CDH5 PE=1 SV=5
FU/P	none	0.555	0.697303	869.54	0.702	3	1	inferred	---	----	P62937	P62937|PPIA_HUMAN Peptidyl-prolyl cis-trans isomerase A OS=Homo sapiens GN=PPIA PE=1 SV=2
FU/P	none	-0.652	0.699301	872.03	0.703	3	1	inferred	---	----	Q9BQA1	Q9BQA1|MEP50_HUMAN Methylosome protein 50 OS=Homo sapiens GN=WDR77 PE=1 SV=1
FU/P	none	0.335	0.698302	870.78	0.703	3	6	inferred	---	----	O00151	O00151|PDLI1_HUMAN PDZ and LIM domain protein 1 OS=Homo sapiens GN=PDLIM1 PE=1 SV=4
FU/P	none	2.072	0.701299	874.52	0.704	3	1	inferred	---	----	P49747	P49747|COMP_HUMAN Cartilage oligomeric matrix protein OS=Homo sapiens GN=COMP PE=1 SV=2
FU/P	none	1.317	0.7003	873.27	0.704	1	1	inferred	---	----	P07476	P07476|INVO_HUMAN Involucrin OS=Homo sapiens GN=IVL PE=1 SV=2
FU/P	none	0.39	0.702298	875.77	0.705	3	3	inferred	---	----	Q9P258	Q9P258|RCC2_HUMAN Protein RCC2 OS=Homo sapiens GN=RCC2 PE=1 SV=2
FU/P	none	1.576	0.709291	884.49	0.71	1	1	inferred	---	----	Q9UI10	Q9UI10|EI2BD_HUMAN Translation initiation factor eIF-2B subunit delta OS=Homo sapiens GN=EIF2B4 PE=1 SV=2
FU/P	none	-0.252	0.708292	883.24	0.71	3	6	inferred	---	----	P31948	P31948|STIP1_HUMAN Stress-induced-phosphoprotein 1 OS=Homo sapiens GN=STIP1 PE=1 SV=1
FU/P	none	-0.56	0.711289	886.98	0.711	3	1	inferred	---	----	P47989	P47989|XDH_HUMAN Xanthine dehydrogenase/oxidase OS=Homo sapiens GN=XDH PE=1 SV=4
FU/P	none	0.486	0.71029	885.73	0.711	3	2	inferred	---	----	P10599	P10599|THIO_HUMAN Thioredoxin OS=Homo sapiens GN=TXN PE=1 SV=3
FU/P	none	-0.71	0.714286	890.71	0.713	3	1	inferred	---	----	P20073	P20073|ANXA7_HUMAN Annexin A7 OS=Homo sapiens GN=ANXA7 PE=1 SV=3
FU/P	none	0.62	0.713287	889.47	0.713	3	2	inferred	---	----	P53004	P53004|BIEA_HUMAN Biliverdin reductase A OS=Homo sapiens GN=BLVRA PE=1 SV=2
FU/P	none	0.411	0.716284	893.21	0.713	3	2	inferred	---	----	Q8N0W3	Q8N0W3|FUK_HUMAN L-fucose kinase OS=Homo sapiens GN=FUK PE=2 SV=2
FU/P	none	0.367	0.714286	890.71	0.713	3	4	inferred	---	----	P35237	P35237|SPB6_HUMAN Serpin B6 OS=Homo sapiens GN=SERPINB6 PE=1 SV=3
FU/P	none	0.592	0.716284	893.21	0.714	3	1	inferred	---	----	P00441	P00441|SODC_HUMAN Superoxide dismutase [Cu-Zn] OS=Homo sapiens GN=SOD1 PE=1 SV=2
FU/P	none	-0.508	0.722278	900.68	0.715	3	1	inferred	---	----	P0CG34	P0CG34|TB15A_HUMAN Thymosin beta-15A OS=Homo sapiens GN=TMSB15A PE=1 SV=1
FU/P	none	0.5	0.719281	896.94	0.715	3	2	inferred	---	----	P13693	P13693|TCTP_HUMAN Translationally-controlled tumor protein OS=Homo sapiens GN=TPT1 PE=1 SV=1
FU/P	none	0.409	0.72028	898.19	0.715	3	3	inferred	---	----	Q9Y315	Q9Y315|DEOC_HUMAN Deoxyribose-phosphate aldolase OS=Homo sapiens GN=DERA PE=1 SV=2
FU/P	none	0.33	0.723277	901.93	0.715	3	3	inferred	---	----	P54136	P54136|SYRC_HUMAN Arginine--tRNA ligase, cytoplasmic OS=Homo sapiens GN=RARS PE=1 SV=2
FU/P	none	0.327	0.718282	895.7	0.715	3	5	inferred	---	----	Q96NY7	Q96NY7|CLIC6_HUMAN Chloride intracellular channel protein 6 OS=Homo sapiens GN=CLIC6 PE=2 SV=3
FU/P	none	4.673	0.721279	899.43	0.716	2	1	inferred	---	----	P10253	P10253|LYAG_HUMAN Lysosomal alpha-glucosidase OS=Homo sapiens GN=GAA PE=1 SV=4
FU/P	none	-1.215	0.731269	911.89	0.716	1	1	inferred	---	----	O15372	O15372|EIF3H_HUMAN Eukaryotic translation initiation factor 3 subunit H OS=Homo sapiens GN=EIF3H PE=1 SV=1
FU/P	none	0.922	0.727273	906.91	0.716	2	1	inferred	---	----	P02144	P02144|MYG_HUMAN Myoglobin OS=Homo sapiens GN=MB PE=1 SV=2
FU/P	none	-0.89	0.723277	901.93	0.716	1	1	inferred	---	----	Q9NWV4	Q9NWV4|CA123_HUMAN UPF0587 protein C1orf123 OS=Homo sapiens GN=C1orf123 PE=1 SV=1
FU/P	none	0.582	0.725275	904.42	0.716	3	1	inferred	---	----	Q9Y5X1	Q9Y5X1|SNX9_HUMAN Sorting nexin-9 OS=Homo sapiens GN=SNX9 PE=1 SV=1
FU/P	none	2.107	0.728272	908.15	0.716	3	2	inferred	---	----	O15371	O15371|EIF3D_HUMAN Eukaryotic translation initiation factor 3 subunit D OS=Homo sapiens GN=EIF3D PE=1 SV=1
FU/P	none	0.58	0.722278	900.68	0.716	3	2	inferred	---	----	P61160	P61160|ARP2_HUMAN Actin-related protein 2 OS=Homo sapiens GN=ACTR2 PE=1 SV=1
FU/P	none	0.4	0.72028	898.19	0.716	3	4	inferred	---	----	O95757	O95757|HS74L_HUMAN Heat shock 70 kDa protein 4L OS=Homo sapiens GN=HSPA4L PE=1 SV=3
FU/P	none	-0.337	0.725275	904.42	0.716	3	4	inferred	---	----	P23297	P23297|S10A1_HUMAN Protein S100-A1 OS=Homo sapiens GN=S100A1 PE=1 SV=2
FU/P	none	-0.602	0.73027	910.65	0.717	2	1	inferred	---	----	Q9HC84	Q9HC84|MUC5B_HUMAN Mucin-5B OS=Homo sapiens GN=MUC5B PE=1 SV=3
FU/P	none	0.448	0.731269	911.89	0.717	3	1	inferred	---	----	O43143	O43143|DHX15_HUMAN Pre-mRNA-splicing factor ATP-dependent RNA helicase DHX15 OS=Homo sapiens GN=DHX15 PE=1 SV=2
FU/P	none	0.347	0.729271	909.4	0.717	3	2	inferred	---	----	P52565	P52565|GDIR1_HUMAN Rho GDP-dissociation inhibitor 1 OS=Homo sapiens GN=ARHGDIA PE=1 SV=3
FU/P	none	0.47	0.725275	904.42	0.717	3	3	inferred	---	----	Q13561	Q13561|DCTN2_HUMAN Dynactin subunit 2 OS=Homo sapiens GN=DCTN2 PE=1 SV=4
FU/P	none	0.324	0.731269	911.89	0.717	3	3	inferred	---	----	P09651	P09651|ROA1_HUMAN Heterogeneous nuclear ribonucleoprotein A1 OS=Homo sapiens GN=HNRNPA1 PE=1 SV=5
FU/P	none	-0.248	0.727273	906.91	0.717	3	5	inferred	---	----	Q96QK1	Q96QK1|VPS35_HUMAN Vacuolar protein sorting-associated protein 35 OS=Homo sapiens GN=VPS35 PE=1 SV=2
FU/P	none	-0.242	0.728272	908.15	0.717	3	5	inferred	---	----	P27169	P27169|PON1_HUMAN Serum paraoxonase/arylesterase 1 OS=Homo sapiens GN=PON1 PE=1 SV=3
FU/P	none	-0.595	0.735265	916.88	0.718	3	1	inferred	---	----	Q92625	Q92625|ANS1A_HUMAN Ankyrin repeat and SAM domain-containing protein 1A OS=Homo sapiens GN=ANKS1A PE=1 SV=4
FU/P	none	0.585	0.733267	914.38	0.718	3	1	inferred	---	----	P09417	P09417|DHPR_HUMAN Dihydropteridine reductase OS=Homo sapiens GN=QDPR PE=1 SV=2
FU/P	none	0.483	0.738262	920.61	0.718	3	1	inferred	---	----	O00244	O00244|ATOX1_HUMAN Copper transport protein ATOX1 OS=Homo sapiens GN=ATOX1 PE=1 SV=1
FU/P	none	0.223	0.736264	918.12	0.718	3	4	inferred	---	----	P16930	P16930|FAAA_HUMAN Fumarylacetoacetase OS=Homo sapiens GN=FAH PE=1 SV=2
FU/P	none	0.55	0.735265	916.88	0.719	3	1	unresolved	---	----	P24666;P24666-2	P24666|PPAC_HUMAN Low molecular weight phosphotyrosine protein phosphatase OS=Homo sapiens GN=ACP1 PE=1 SV=3
FU/P	none	-0.467	0.74026	923.1	0.719	3	1	inferred	---	----	Q13155	Q13155|AIMP2_HUMAN Aminoacyl tRNA synthase complex-interacting multifunctional protein 2 OS=Homo sapiens GN=AIMP2 PE=1 SV=2
FU/P	none	-1.46	0.738262	920.61	0.719	3	2	inferred	---	----	O00429	O00429|DNM1L_HUMAN Dynamin-1-like protein OS=Homo sapiens GN=DNM1L PE=1 SV=2
FU/P	none	0.431	0.74026	923.1	0.719	3	2	inferred	---	----	P08709	P08709|FA7_HUMAN Coagulation factor VII OS=Homo sapiens GN=F7 PE=1 SV=1
FU/P	none	-0.279	0.735265	916.88	0.719	3	3	inferred	---	----	Q07960	Q07960|RHG01_HUMAN Rho GTPase-activating protein 1 OS=Homo sapiens GN=ARHGAP1 PE=1 SV=1
FU/P	none	0.348	0.745255	929.33	0.719	3	4	inferred	---	----	O60256	O60256|KPRB_HUMAN Phosphoribosyl pyrophosphate synthase-associated protein 2 OS=Homo sapiens GN=PRPSAP2 PE=1 SV=1
FU/P	none	0.318	0.738262	920.61	0.719	3	6	inferred	---	----	P49419-2	P49419-2|AL7A1_HUMAN Isoform 2 of Alpha-aminoadipic semialdehyde dehydrogenase OS=Homo sapiens GN=ALDH7A1
FU/P	none	-0.875	0.744256	928.09	0.72	2	1	inferred	---	----	P01824	P01824|HV439_HUMAN Immunoglobulin heavy variable 4-39 OS=Homo sapiens GN=IGHV4-39 PE=1 SV=2
FU/P	none	0.466	0.746254	930.58	0.72	3	1	inferred	---	----	P05109	P05109|S10A8_HUMAN Protein S100-A8 OS=Homo sapiens GN=S100A8 PE=1 SV=1
FU/P	none	-0.432	0.745255	929.33	0.72	3	1	inferred	---	----	P62888	P62888|RL30_HUMAN 60S ribosomal protein L30 OS=Homo sapiens GN=RPL30 PE=1 SV=2
FU/P	none	-1.748	0.745255	929.33	0.72	3	2	inferred	---	----	P62191	P62191|PRS4_HUMAN 26S proteasome regulatory subunit 4 OS=Homo sapiens GN=PSMC1 PE=1 SV=1
FU/P	none	0.329	0.738262	920.61	0.72	3	3	inferred	---	----	P16083	P16083|NQO2_HUMAN Ribosyldihydronicotinamide dehydrogenase [quinone] OS=Homo sapiens GN=NQO2 PE=1 SV=5
FU/P	none	-1.135	0.744256	928.09	0.721	1	1	inferred	---	----	Q96B54	Q96B54|ZN428_HUMAN Zinc finger protein 428 OS=Homo sapiens GN=ZNF428 PE=1 SV=2
FU/P	none	-0.717	0.744256	928.09	0.721	3	1	inferred	---	----	Q9BQE3	Q9BQE3|TBA1C_HUMAN Tubulin alpha-1C chain OS=Homo sapiens GN=TUBA1C PE=1 SV=1
FU/P	none	-0.575	0.748252	933.07	0.721	3	1	inferred	---	----	P09012	P09012|SNRPA_HUMAN U1 small nuclear ribonucleoprotein A OS=Homo sapiens GN=SNRPA PE=1 SV=3
FU/P	none	0.464	0.749251	934.32	0.721	3	2	inferred	---	----	P52597	P52597|HNRPF_HUMAN Heterogeneous nuclear ribonucleoprotein F OS=Homo sapiens GN=HNRNPF PE=1 SV=3
FU/P	none	-0.209	0.743257	926.84	0.721	3	7	inferred	---	----	P49588	P49588|SYAC_HUMAN Alanine--tRNA ligase, cytoplasmic OS=Homo sapiens GN=AARS PE=1 SV=2
FU/P	none	-0.503	0.744256	928.09	0.722	3	1	inferred	---	----	P06703	P06703|S10A6_HUMAN Protein S100-A6 OS=Homo sapiens GN=S100A6 PE=1 SV=1
FU/P	none	0.313	0.752248	938.05	0.723	3	4	inferred	---	----	O00187	O00187|MASP2_HUMAN Mannan-binding lectin serine protease 2 OS=Homo sapiens GN=MASP2 PE=1 SV=4
FU/P	none	0.464	0.753247	939.3	0.724	3	2	inferred	---	----	Q9BYT3	Q9BYT3|STK33_HUMAN Serine/threonine-protein kinase 33 OS=Homo sapiens GN=STK33 PE=1 SV=1
FU/P	none	-0.346	0.755245	941.79	0.724	3	2	inferred	---	----	O76070	O76070|SYUG_HUMAN Gamma-synuclein OS=Homo sapiens GN=SNCG PE=1 SV=2
FU/P	none	-0.361	0.76024	948.02	0.724	3	3	unresolved	---	----	P11940;Q13310	P11940|PABP1_HUMAN Polyadenylate-binding protein 1 OS=Homo sapiens GN=PABPC1 PE=1 SV=2
FU/P	none	0.315	0.754246	940.54	0.724	3	3	inferred	---	----	O75608	O75608|LYPA1_HUMAN Acyl-protein thioesterase 1 OS=Homo sapiens GN=LYPLA1 PE=1 SV=1
FU/P	none	0.31	0.752248	938.05	0.724	3	3	inferred	---	----	P04424	P04424|ARLY_HUMAN Argininosuccinate lyase OS=Homo sapiens GN=ASL PE=1 SV=4
FU/P	none	-1.298	0.759241	946.77	0.725	1	1	inferred	---	----	Q7LG56	Q7LG56|RIR2B_HUMAN Ribonucleoside-diphosphate reductase subunit M2 B OS=Homo sapiens GN=RRM2B PE=1 SV=1
FU/P	none	-0.69	0.757243	944.28	0.725	2	1	inferred	---	----	P17931	P17931|LEG3_HUMAN Galectin-3 OS=Homo sapiens GN=LGALS3 PE=1 SV=5
FU/P	none	0.632	0.756244	943.04	0.725	3	1	inferred	---	----	O00203	O00203|AP3B1_HUMAN AP-3 complex subunit beta-1 OS=Homo sapiens GN=AP3B1 PE=1 SV=3
FU/P	none	-0.42	0.76024	948.02	0.725	3	1	inferred	---	----	Q86TP1	Q86TP1|PRUN1_HUMAN Exopolyphosphatase PRUNE1 OS=Homo sapiens GN=PRUNE1 PE=1 SV=2
FU/P	none	0.4	0.76024	948.02	0.725	3	2	inferred	---	----	P40121	P40121|CAPG_HUMAN Macrophage-capping protein OS=Homo sapiens GN=CAPG PE=1 SV=2
FU/P	none	-0.322	0.758242	945.53	0.725	3	3	inferred	---	----	Q9Y5X3	Q9Y5X3|SNX5_HUMAN Sorting nexin-5 OS=Homo sapiens GN=SNX5 PE=1 SV=1
FU/P	none	0.259	0.758242	945.53	0.725	3	5	inferred	---	----	Q15631	Q15631|TSN_HUMAN Translin OS=Homo sapiens GN=TSN PE=1 SV=1
FU/P	none	0.712	0.774226	965.46	0.726	2	1	inferred	---	----	P62330	P62330|ARF6_HUMAN ADP-ribosylation factor 6 OS=Homo sapiens GN=ARF6 PE=1 SV=2
FU/P	none	-0.538	0.771229	961.72	0.726	2	1	inferred	---	----	P20774	P20774|MIME_HUMAN Mimecan OS=Homo sapiens GN=OGN PE=1 SV=1
FU/P	none	0.52	0.772228	962.97	0.726	3	1	inferred	---	----	O75569	O75569|PRKRA_HUMAN Interferon-inducible double-stranded RNA-dependent protein kinase activator A OS=Homo sapiens GN=PRKRA PE=1 SV=1
FU/P	none	-0.495	0.758242	945.53	0.726	3	1	inferred	---	----	O00193	O00193|SMAP_HUMAN Small acidic protein OS=Homo sapiens GN=SMAP PE=1 SV=1
FU/P	none	-0.405	0.785215	979.16	0.726	3	1	inferred	---	----	Q9UNW1	Q9UNW1|MINP1_HUMAN Multiple inositol polyphosphate phosphatase 1 OS=Homo sapiens GN=MINPP1 PE=1 SV=1
FU/P	none	-0.394	0.773227	964.21	0.726	3	1	inferred	---	----	Q8NDC0	Q8NDC0|MISSL_HUMAN MAPK-interacting and spindle-stabilizing protein-like OS=Homo sapiens GN=MAPK1IP1L PE=1 SV=4
FU/P	none	-0.437	0.772228	962.97	0.726	3	2	inferred	---	----	Q5TD94	Q5TD94|RSH4A_HUMAN Radial spoke head protein 4 homolog A OS=Homo sapiens GN=RSPH4A PE=1 SV=1
FU/P	none	-0.214	0.778222	970.44	0.726	3	6	inferred	---	----	Q9Y265	Q9Y265|RUVB1_HUMAN RuvB-like 1 OS=Homo sapiens GN=RUVBL1 PE=1 SV=1
FU/P	none	0.82	0.765235	954.25	0.727	2	1	inferred	---	----	P41222	P41222|PTGDS_HUMAN Prostaglandin-H2 D-isomerase OS=Homo sapiens GN=PTGDS PE=1 SV=1
FU/P	none	-0.688	0.785215	979.16	0.727	1	1	inferred	---	----	Q58FF8	Q58FF8|H90B2_HUMAN Putative heat shock protein HSP 90-beta 2 OS=Homo sapiens GN=HSP90AB2P PE=1 SV=2
FU/P	none	0.496	0.772228	962.97	0.727	3	1	inferred	---	----	Q14738	Q14738|2A5D_HUMAN Serine/threonine-protein phosphatase 2A 56 kDa regulatory subunit delta isoform OS=Homo sapiens GN=PPP2R5D PE=1 SV=1
FU/P	none	0.477	0.785215	979.16	0.727	3	1	inferred	---	----	Q9H2J4	Q9H2J4|PDCL3_HUMAN Phosducin-like protein 3 OS=Homo sapiens GN=PDCL3 PE=1 SV=1
FU/P	none	-0.374	0.778222	970.44	0.727	3	1	inferred	---	----	P18621	P18621|RL17_HUMAN 60S ribosomal protein L17 OS=Homo sapiens GN=RPL17 PE=1 SV=3
FU/P	none	-1.202	0.77023	960.48	0.727	3	2	inferred	---	----	P19652	P19652|A1AG2_HUMAN Alpha-1-acid glycoprotein 2 OS=Homo sapiens GN=ORM2 PE=1 SV=2
FU/P	none	0.423	0.778222	970.44	0.727	3	2	inferred	---	----	P42766	P42766|RL35_HUMAN 60S ribosomal protein L35 OS=Homo sapiens GN=RPL35 PE=1 SV=2
FU/P	none	0.389	0.777223	969.2	0.727	3	2	unresolved	---	----	E9PL57;Q15843	E9PL57|E9PL57_HUMAN NEDD8-MDP1 readthrough (Fragment) OS=Homo sapiens GN=NEDD8-MDP1 PE=4 SV=1
FU/P	none	-0.357	0.787213	981.65	0.727	3	2	inferred	---	----	P23381	P23381|SYWC_HUMAN Tryptophan--tRNA ligase, cytoplasmic OS=Homo sapiens GN=WARS PE=1 SV=2
FU/P	none	0.317	0.786214	980.41	0.727	3	3	inferred	---	----	Q9Y6E0	Q9Y6E0|STK24_HUMAN Serine/threonine-protein kinase 24 OS=Homo sapiens GN=STK24 PE=1 SV=1
FU/P	none	-0.306	0.764236	953	0.727	3	3	unresolved	---	----	E7EQ12;P20810-5;P20810-6	E7EQ12|E7EQ12_HUMAN Calpastatin OS=Homo sapiens GN=CAST PE=1 SV=1
FU/P	none	-0.301	0.771229	961.72	0.727	3	3	inferred	---	----	P13797	P13797|PLST_HUMAN Plastin-3 OS=Homo sapiens GN=PLS3 PE=1 SV=4
FU/P	none	0.286	0.787213	981.65	0.727	3	3	inferred	---	----	P63104	P63104|1433Z_HUMAN 14-3-3 protein zeta/delta OS=Homo sapiens GN=YWHAZ PE=1 SV=1
FU/P	none	-0.201	0.779221	971.69	0.727	3	8	inferred	---	----	O60701	O60701|UGDH_HUMAN UDP-glucose 6-dehydrogenase OS=Homo sapiens GN=UGDH PE=1 SV=1
FU/P	none	0.198	0.77023	960.48	0.727	3	8	inferred	---	----	P56192	P56192|SYMC_HUMAN Methionine--tRNA ligase, cytoplasmic OS=Homo sapiens GN=MARS PE=1 SV=2
FU/P	none	0.638	0.783217	976.67	0.728	3	1	inferred	---	----	Q7Z406	Q7Z406|MYH14_HUMAN Myosin-14 OS=Homo sapiens GN=MYH14 PE=1 SV=2
FU/P	none	0.592	0.784216	977.92	0.728	3	1	inferred	---	----	Q99447	Q99447|PCY2_HUMAN Ethanolamine-phosphate cytidylyltransferase OS=Homo sapiens GN=PCYT2 PE=1 SV=1
FU/P	none	-0.582	0.769231	959.23	0.728	2	1	inferred	---	----	P15374	P15374|UCHL3_HUMAN Ubiquitin carboxyl-terminal hydrolase isozyme L3 OS=Homo sapiens GN=UCHL3 PE=1 SV=1
FU/P	none	0.48	0.77023	960.48	0.728	3	1	inferred	---	----	Q14847	Q14847|LASP1_HUMAN LIM and SH3 domain protein 1 OS=Homo sapiens GN=LASP1 PE=1 SV=2
FU/P	none	0.438	0.769231	959.23	0.728	3	1	inferred	---	----	C9J6K1	C9J6K1|CS081_HUMAN Putative uncharacterized protein C19orf81 OS=Homo sapiens GN=C19orf81 PE=4 SV=1
FU/P	none	-0.425	0.783217	976.67	0.728	3	1	inferred	---	----	P55212	P55212|CASP6_HUMAN Caspase-6 OS=Homo sapiens GN=CASP6 PE=1 SV=2
FU/P	none	-0.475	0.768232	957.99	0.728	3	2	inferred	---	----	P47755	P47755|CAZA2_HUMAN F-actin-capping protein subunit alpha-2 OS=Homo sapiens GN=CAPZA2 PE=1 SV=3
FU/P	none	-0.412	0.776224	967.95	0.728	3	2	inferred	---	----	P62979	P62979|RS27A_HUMAN Ubiquitin-40S ribosomal protein S27a OS=Homo sapiens GN=RPS27A PE=1 SV=2
FU/P	none	0.386	0.785215	979.16	0.728	3	2	unresolved	---	----	P22532;P35326	P22532|SPR2D_HUMAN Small proline-rich protein 2D OS=Homo sapiens GN=SPRR2D PE=2 SV=2
FU/P	none	0.217	0.782218	975.43	0.728	3	2	inferred	---	----	P02774	P02774|VTDB_HUMAN Vitamin D-binding protein OS=Homo sapiens GN=GC PE=1 SV=1
FU/P	none	1.081	0.77023	960.48	0.728	3	3	inferred	---	----	P26640	P26640|SYVC_HUMAN Valine--tRNA ligase OS=Homo sapiens GN=VARS PE=1 SV=4
FU/P	none	0.232	0.777223	969.2	0.728	3	3	inferred	---	----	P01859	P01859|IGHG2_HUMAN Immunoglobulin heavy constant gamma 2 OS=Homo sapiens GN=IGHG2 PE=1 SV=2
FU/P	none	0.225	0.765235	954.25	0.728	3	6	unresolved	---	----	O43865;Q96HN2	O43865|SAHH2_HUMAN S-adenosylhomocysteine hydrolase-like protein 1 OS=Homo sapiens GN=AHCYL1 PE=1 SV=2
FU/P	none	0.221	0.784216	977.92	0.728	3	6	inferred	---	----	P25325	P25325|THTM_HUMAN 3-mercaptopyruvate sulfurtransferase OS=Homo sapiens GN=MPST PE=1 SV=3
FU/P	none	0.199	0.777223	969.2	0.728	3	6	inferred	---	----	Q9Y617	Q9Y617|SERC_HUMAN Phosphoserine aminotransferase OS=Homo sapiens GN=PSAT1 PE=1 SV=2
FU/P	none	0.579	0.768232	957.99	0.729	3	1	inferred	---	----	Q9H8Y8	Q9H8Y8|GORS2_HUMAN Golgi reassembly-stacking protein 2 OS=Homo sapiens GN=GORASP2 PE=1 SV=3
FU/P	none	-0.539	0.79021	985.39	0.729	3	1	inferred	---	----	Q9Y237	Q9Y237|PIN4_HUMAN Peptidyl-prolyl cis-trans isomerase NIMA-interacting 4 OS=Homo sapiens GN=PIN4 PE=1 SV=1
FU/P	none	-0.296	0.782218	975.43	0.729	3	1	inferred	---	----	Q99933	Q99933|BAG1_HUMAN BAG family molecular chaperone regulator 1 OS=Homo sapiens GN=BAG1 PE=1 SV=4
FU/P	none	-0.381	0.768232	957.99	0.729	3	2	inferred	---	----	P27482	P27482|CALL3_HUMAN Calmodulin-like protein 3 OS=Homo sapiens GN=CALML3 PE=1 SV=2
FU/P	none	0.418	0.783217	976.67	0.729	3	3	inferred	---	----	P30041	P30041|PRDX6_HUMAN Peroxiredoxin-6 OS=Homo sapiens GN=PRDX6 PE=1 SV=3
FU/P	none	-1.242	0.768232	957.99	0.73	1	1	inferred	---	----	A0A0B4J1Y9	A0A0B4J1Y9|HV372_HUMAN Immunoglobulin heavy variable 3-72 OS=Homo sapiens GN=IGHV3-72 PE=3 SV=1
FU/P	none	-0.278	0.792208	987.88	0.73	3	3	inferred	---	----	Q15942	Q15942|ZYX_HUMAN Zyxin OS=Homo sapiens GN=ZYX PE=1 SV=1
FU/P	none	0.505	0.794206	990.37	0.731	2	1	inferred	---	----	Q9UBG3	Q9UBG3|CRNN_HUMAN Cornulin OS=Homo sapiens GN=CRNN PE=1 SV=1
FU/P	none	-0.212	0.795205	991.62	0.731	3	4	inferred	---	----	P10155	P10155|RO60_HUMAN 60 kDa SS-A/Ro ribonucleoprotein OS=Homo sapiens GN=TROVE2 PE=1 SV=2
FU/P	none	0.557	0.796204	992.87	0.732	3	1	inferred	---	----	P07305	P07305|H10_HUMAN Histone H1.0 OS=Homo sapiens GN=H1F0 PE=1 SV=3
FU/P	none	0.284	0.797203	994.11	0.732	3	2	inferred	---	----	P35611	P35611|ADDA_HUMAN Alpha-adducin OS=Homo sapiens GN=ADD1 PE=1 SV=2
FU/P	none	1.21	0.8002	997.85	0.733	1	1	inferred	---	----	P35659	P35659|DEK_HUMAN Protein DEK OS=Homo sapiens GN=DEK PE=1 SV=1
FU/P	none	0.8	0.803197	1001.59	0.733	2	1	inferred	---	----	Q9NVQ4	Q9NVQ4|FAIM1_HUMAN Fas apoptotic inhibitory molecule 1 OS=Homo sapiens GN=FAIM PE=1 SV=1
FU/P	none	-0.422	0.799201	996.6	0.733	3	1	inferred	---	----	Q99436	Q99436|PSB7_HUMAN Proteasome subunit beta type-7 OS=Homo sapiens GN=PSMB7 PE=1 SV=1
FU/P	none	-0.382	0.805195	1004.08	0.733	3	1	inferred	---	----	E9PFZ2	E9PFZ2|E9PFZ2_HUMAN Ceruloplasmin OS=Homo sapiens GN=CP PE=1 SV=1
FU/P	none	0.373	0.801199	999.09	0.733	3	1	inferred	---	----	P54819	P54819|KAD2_HUMAN Adenylate kinase 2, mitochondrial OS=Homo sapiens GN=AK2 PE=1 SV=2
FU/P	none	0.37	0.804196	1002.83	0.733	3	1	inferred	---	----	rev_Q9BYN8	Q9BYN8|RT26_HUMAN reversed 28S ribosomal protein S26, mitochondrial OS=Homo sapiens GN=MRPS26 PE=1 SV=1
FU/P	none	-0.37	0.806194	1005.32	0.733	3	1	inferred	---	----	P46976	P46976|GLYG_HUMAN Glycogenin-1 OS=Homo sapiens GN=GYG1 PE=1 SV=4
FU/P	none	-0.29	0.8002	997.85	0.733	3	2	inferred	---	----	O75368	O75368|SH3L1_HUMAN SH3 domain-binding glutamic acid-rich-like protein OS=Homo sapiens GN=SH3BGRL PE=1 SV=1
FU/P	none	-0.843	0.808192	1007.82	0.733	3	3	inferred	---	----	P14384	P14384|CBPM_HUMAN Carboxypeptidase M OS=Homo sapiens GN=CPM PE=1 SV=2
FU/P	none	-0.181	0.805195	1004.08	0.733	3	6	inferred	---	----	P28838-2	P28838-2|AMPL_HUMAN Isoform 2 of Cytosol aminopeptidase OS=Homo sapiens GN=LAP3
FU/P	none	0.41	0.803197	1001.59	0.734	3	1	inferred	---	----	Q9UGM3	Q9UGM3|DMBT1_HUMAN Deleted in malignant brain tumors 1 protein OS=Homo sapiens GN=DMBT1 PE=1 SV=2
FU/P	none	0.343	0.803197	1001.59	0.734	3	1	inferred	---	----	O00442	O00442|RTCA_HUMAN RNA 3'-terminal phosphate cyclase OS=Homo sapiens GN=RTCA PE=1 SV=1
FU/P	none	-0.333	0.808192	1007.82	0.734	3	1	inferred	---	----	P62851	P62851|RS25_HUMAN 40S ribosomal protein S25 OS=Homo sapiens GN=RPS25 PE=1 SV=1
FU/P	none	0.235	0.804196	1002.83	0.734	3	5	inferred	---	----	P24821	P24821|TENA_HUMAN Tenascin OS=Homo sapiens GN=TNC PE=1 SV=3
FU/P	none	-0.19	0.8002	997.85	0.734	3	5	inferred	---	----	P30711	P30711|GSTT1_HUMAN Glutathione S-transferase theta-1 OS=Homo sapiens GN=GSTT1 PE=1 SV=4
FU/P	none	-0.107	0.807193	1006.57	0.734	3	11	inferred	---	----	P04278	P04278|SHBG_HUMAN Sex hormone-binding globulin OS=Homo sapiens GN=SHBG PE=1 SV=2
FU/P	none	-0.401	0.817183	1019.03	0.737	3	1	inferred	---	----	P19838	P19838|NFKB1_HUMAN Nuclear factor NF-kappa-B p105 subunit OS=Homo sapiens GN=NFKB1 PE=1 SV=2
FU/P	none	-0.398	0.812188	1012.8	0.737	3	1	inferred	---	----	P12821	P12821|ACE_HUMAN Angiotensin-converting enzyme OS=Homo sapiens GN=ACE PE=1 SV=1
FU/P	none	-1.951	0.817183	1019.03	0.738	2	1	inferred	---	----	Q9UNS2	Q9UNS2|CSN3_HUMAN COP9 signalosome complex subunit 3 OS=Homo sapiens GN=COPS3 PE=1 SV=3
FU/P	none	-0.451	0.815185	1016.54	0.738	3	1	inferred	---	----	P35637	P35637|FUS_HUMAN RNA-binding protein FUS OS=Homo sapiens GN=FUS PE=1 SV=1
FU/P	none	-0.428	0.815185	1016.54	0.738	2	1	inferred	---	----	Q15063	Q15063|POSTN_HUMAN Periostin OS=Homo sapiens GN=POSTN PE=1 SV=2
FU/P	none	-0.337	0.816184	1017.78	0.738	3	1	inferred	---	----	Q9C0B1	Q9C0B1|FTO_HUMAN Alpha-ketoglutarate-dependent dioxygenase FTO OS=Homo sapiens GN=FTO PE=1 SV=3
FU/P	none	0.33	0.819181	1021.52	0.738	3	2	inferred	---	----	Q13126	Q13126|MTAP_HUMAN S-methyl-5'-thioadenosine phosphorylase OS=Homo sapiens GN=MTAP PE=1 SV=2
FU/P	none	0.285	0.816184	1017.78	0.738	3	2	inferred	---	----	Q9NQG5	Q9NQG5|RPR1B_HUMAN Regulation of nuclear pre-mRNA domain-containing protein 1B OS=Homo sapiens GN=RPRD1B PE=1 SV=1
FU/P	none	0.284	0.821179	1024.01	0.738	3	2	unresolved	---	----	P10412;P16402;P16403	P10412|H14_HUMAN Histone H1.4 OS=Homo sapiens GN=HIST1H1E PE=1 SV=2
FU/P	none	-0.903	0.815185	1016.54	0.739	1	1	inferred	---	----	A0A0D9SG88	A0A0D9SG88|A0A0D9SG88_HUMAN Complement factor H OS=Homo sapiens GN=CFH PE=1 SV=1
FU/P	none	0.569	0.827173	1031.48	0.739	1	1	inferred	---	----	Q15637	Q15637|SF01_HUMAN Splicing factor 1 OS=Homo sapiens GN=SF1 PE=1 SV=4
FU/P	none	-0.386	0.827173	1031.48	0.739	3	1	inferred	---	----	P08311	P08311|CATG_HUMAN Cathepsin G OS=Homo sapiens GN=CTSG PE=1 SV=2
FU/P	none	-0.366	0.824176	1027.75	0.739	3	1	unresolved	---	----	O00499;P49418	O00499|BIN1_HUMAN Myc box-dependent-interacting protein 1 OS=Homo sapiens GN=BIN1 PE=1 SV=1
FU/P	none	-0.358	0.819181	1021.52	0.739	3	1	inferred	---	----	Q8WYA0	Q8WYA0|IFT81_HUMAN Intraflagellar transport protein 81 homolog OS=Homo sapiens GN=IFT81 PE=1 SV=1
FU/P	none	0.276	0.821179	1024.01	0.739	3	1	inferred	---	----	P23142-4	P23142-4|FBLN1_HUMAN Isoform C of Fibulin-1 OS=Homo sapiens GN=FBLN1
FU/P	none	-0.228	0.821179	1024.01	0.739	3	3	inferred	---	----	Q9UBQ0	Q9UBQ0|VPS29_HUMAN Vacuolar protein sorting-associated protein 29 OS=Homo sapiens GN=VPS29 PE=1 SV=1
FU/P	none	-0.132	0.824176	1027.75	0.739	3	9	inferred	---	----	Q8N1G4	Q8N1G4|LRC47_HUMAN Leucine-rich repeat-containing protein 47 OS=Homo sapiens GN=LRRC47 PE=1 SV=1
FU/P	none	0.911	0.829171	1033.98	0.74	1	1	inferred	---	----	P49913	P49913|CAMP_HUMAN Cathelicidin antimicrobial peptide OS=Homo sapiens GN=CAMP PE=1 SV=1
FU/P	none	0.371	0.823177	1026.5	0.74	2	1	inferred	---	----	P01817	P01817|HV205_HUMAN Immunoglobulin heavy variable 2-5 OS=Homo sapiens GN=IGHV2-5 PE=1 SV=2
FU/P	none	-0.3	0.827173	1031.48	0.74	3	1	inferred	---	----	P10412	P10412|H14_HUMAN Histone H1.4 OS=Homo sapiens GN=HIST1H1E PE=1 SV=2
FU/P	none	-0.26	0.826174	1030.24	0.74	3	3	inferred	---	----	P42330	P42330|AK1C3_HUMAN Aldo-keto reductase family 1 member C3 OS=Homo sapiens GN=AKR1C3 PE=1 SV=4
FU/P	none	0.204	0.826174	1030.24	0.74	3	3	inferred	---	----	Q13838	Q13838|DX39B_HUMAN Spliceosome RNA helicase DDX39B OS=Homo sapiens GN=DDX39B PE=1 SV=1
FU/P	none	-0.163	0.824176	1027.75	0.74	3	4	inferred	---	----	P13798	P13798|ACPH_HUMAN Acylamino-acid-releasing enzyme OS=Homo sapiens GN=APEH PE=1 SV=4
FU/P	none	0.147	0.833167	1038.96	0.743	3	5	inferred	---	----	Q01995	Q01995|TAGL_HUMAN Transgelin OS=Homo sapiens GN=TAGLN PE=1 SV=4
FU/P	none	0.806	0.835165	1041.45	0.744	1	1	inferred	---	----	O75534	O75534|CSDE1_HUMAN Cold shock domain-containing protein E1 OS=Homo sapiens GN=CSDE1 PE=1 SV=2
FU/P	none	0.404	0.834166	1040.2	0.744	3	1	inferred	---	----	Q32MK0	Q32MK0|MYLK3_HUMAN Myosin light chain kinase 3 OS=Homo sapiens GN=MYLK3 PE=1 SV=3
FU/P	none	0.222	0.836164	1042.7	0.744	3	3	inferred	---	----	P15170-3	P15170-3|ERF3A_HUMAN Isoform 3 of Eukaryotic peptide chain release factor GTP-binding subunit ERF3A OS=Homo sapiens GN=GSPT1
FU/P	none	-0.32	0.847153	1056.4	0.747	3	1	inferred	---	----	P53999	P53999|TCP4_HUMAN Activated RNA polymerase II transcriptional coactivator p15 OS=Homo sapiens GN=SUB1 PE=1 SV=3
FU/P	none	-0.226	0.84016	1047.68	0.747	3	2	inferred	---	----	P50851	P50851|LRBA_HUMAN Lipopolysaccharide-responsive and beige-like anchor protein OS=Homo sapiens GN=LRBA PE=1 SV=4
FU/P	none	0.101	0.848152	1057.65	0.747	3	9	inferred	---	----	P06276	P06276|CHLE_HUMAN Cholinesterase OS=Homo sapiens GN=BCHE PE=1 SV=1
FU/P	none	0.353	0.841159	1048.93	0.748	2	1	inferred	---	----	Q13151	Q13151|ROA0_HUMAN Heterogeneous nuclear ribonucleoprotein A0 OS=Homo sapiens GN=HNRNPA0 PE=1 SV=1
FU/P	none	-0.283	0.847153	1056.4	0.748	3	1	inferred	---	----	P20042	P20042|IF2B_HUMAN Eukaryotic translation initiation factor 2 subunit 2 OS=Homo sapiens GN=EIF2S2 PE=1 SV=2
FU/P	none	-0.388	0.855145	1066.37	0.748	2	2	inferred	---	----	P53609	P53609|PGTB1_HUMAN Geranylgeranyl transferase type-1 subunit beta OS=Homo sapiens GN=PGGT1B PE=1 SV=2
FU/P	none	0.224	0.847153	1056.4	0.748	3	3	inferred	---	----	P08758	P08758|ANXA5_HUMAN Annexin A5 OS=Homo sapiens GN=ANXA5 PE=1 SV=2
FU/P	none	-0.178	0.843157	1051.42	0.748	3	4	inferred	---	----	Q13103	Q13103|SPP24_HUMAN Secreted phosphoprotein 24 OS=Homo sapiens GN=SPP2 PE=1 SV=1
FU/P	none	0.103	0.843157	1051.42	0.748	3	11	inferred	---	----	P00966	P00966|ASSY_HUMAN Argininosuccinate synthase OS=Homo sapiens GN=ASS1 PE=1 SV=2
FU/P	none	0.731	0.854146	1065.12	0.749	1	1	inferred	---	----	Q99417	Q99417|MYCBP_HUMAN c-Myc-binding protein OS=Homo sapiens GN=MYCBP PE=1 SV=3
FU/P	none	0.629	0.852148	1062.63	0.749	1	1	inferred	---	----	P36915	P36915|GNL1_HUMAN Guanine nucleotide-binding protein-like 1 OS=Homo sapiens GN=GNL1 PE=1 SV=2
FU/P	none	0.366	0.853147	1063.87	0.749	3	1	inferred	---	----	Q8WVJ2	Q8WVJ2|NUDC2_HUMAN NudC domain-containing protein 2 OS=Homo sapiens GN=NUDCD2 PE=1 SV=1
FU/P	none	-0.309	0.846154	1055.15	0.749	2	1	unresolved	---	----	B4DPQ0;Q9NZP8	B4DPQ0|B4DPQ0_HUMAN Complement C1r subcomponent OS=Homo sapiens GN=C1R PE=1 SV=1
FU/P	none	-0.303	0.85015	1060.14	0.749	3	1	inferred	---	----	P62873	P62873|GBB1_HUMAN Guanine nucleotide-binding protein G(I)/G(S)/G(T) subunit beta-1 OS=Homo sapiens GN=GNB1 PE=1 SV=3
FU/P	none	-0.271	0.843157	1051.42	0.749	3	1	inferred	---	----	Q86V81	Q86V81|THOC4_HUMAN THO complex subunit 4 OS=Homo sapiens GN=ALYREF PE=1 SV=3
FU/P	none	-0.257	0.858142	1070.1	0.749	3	1	inferred	---	----	Q13822	Q13822|ENPP2_HUMAN Ectonucleotide pyrophosphatase/phosphodiesterase family member 2 OS=Homo sapiens GN=ENPP2 PE=1 SV=3
FU/P	none	0.217	0.859141	1071.35	0.749	3	1	inferred	---	----	P11908	P11908|PRPS2_HUMAN Ribose-phosphate pyrophosphokinase 2 OS=Homo sapiens GN=PRPS2 PE=1 SV=2
FU/P	none	-0.419	0.847153	1056.4	0.749	2	2	inferred	---	----	Q9UIA9	Q9UIA9|XPO7_HUMAN Exportin-7 OS=Homo sapiens GN=XPO7 PE=1 SV=3
FU/P	none	0.256	0.856144	1067.61	0.749	3	2	inferred	---	----	Q9HC38-2	Q9HC38-2|GLOD4_HUMAN Isoform 2 of Glyoxalase domain-containing protein 4 OS=Homo sapiens GN=GLOD4
FU/P	none	0.216	0.855145	1066.37	0.749	3	2	inferred	---	----	Q9Y2A7	Q9Y2A7|NCKP1_HUMAN Nck-associated protein 1 OS=Homo sapiens GN=NCKAP1 PE=1 SV=1
FU/P	none	0.256	0.847153	1056.4	0.749	3	3	inferred	---	----	Q05707	Q05707|COEA1_HUMAN Collagen alpha-1(XIV) chain OS=Homo sapiens GN=COL14A1 PE=1 SV=3
FU/P	none	0.223	0.852148	1062.63	0.749	3	3	inferred	---	----	Q15121	Q15121|PEA15_HUMAN Astrocytic phosphoprotein PEA-15 OS=Homo sapiens GN=PEA15 PE=1 SV=2
FU/P	none	-0.191	0.845155	1053.91	0.749	3	3	inferred	---	----	P43487	P43487|RANG_HUMAN Ran-specific GTPase-activating protein OS=Homo sapiens GN=RANBP1 PE=1 SV=1
FU/P	none	0.158	0.851149	1061.38	0.749	3	3	inferred	---	----	O14980	O14980|XPO1_HUMAN Exportin-1 OS=Homo sapiens GN=XPO1 PE=1 SV=1
FU/P	none	-0.171	0.858142	1070.1	0.749	3	4	inferred	---	----	P48147	P48147|PPCE_HUMAN Prolyl endopeptidase OS=Homo sapiens GN=PREP PE=1 SV=2
FU/P	none	0.133	0.846154	1055.15	0.749	3	5	inferred	---	----	Q9NTJ4	Q9NTJ4|MA2C1_HUMAN Alpha-mannosidase 2C1 OS=Homo sapiens GN=MAN2C1 PE=1 SV=1
FU/P	none	-0.435	0.855145	1066.37	0.749	3	6	inferred	---	----	P00738	P00738|HPT_HUMAN Haptoglobin OS=Homo sapiens GN=HP PE=1 SV=1
FU/P	none	0.377	0.854146	1065.12	0.75	2	1	inferred	---	----	Q7L5N1	Q7L5N1|CSN6_HUMAN COP9 signalosome complex subunit 6 OS=Homo sapiens GN=COPS6 PE=1 SV=1
FU/P	none	0.276	0.893107	1113.7	0.75	2	1	inferred	---	----	P63010	P63010|AP2B1_HUMAN AP-2 complex subunit beta OS=Homo sapiens GN=AP2B1 PE=1 SV=1
FU/P	none	-0.209	0.858142	1070.1	0.75	3	3	inferred	---	----	P26927	P26927|HGFL_HUMAN Hepatocyte growth factor-like protein OS=Homo sapiens GN=MST1 PE=1 SV=2
FU/P	none	0.157	0.861139	1073.84	0.75	3	5	inferred	---	----	P30740	P30740|ILEU_HUMAN Leukocyte elastase inhibitor OS=Homo sapiens GN=SERPINB1 PE=1 SV=1
FU/P	none	0.433	0.883117	1101.25	0.751	2	1	inferred	---	----	Q14515	Q14515|SPRL1_HUMAN SPARC-like protein 1 OS=Homo sapiens GN=SPARCL1 PE=1 SV=2
FU/P	none	0.331	0.893107	1113.7	0.751	2	1	inferred	---	----	P43121	P43121|MUC18_HUMAN Cell surface glycoprotein MUC18 OS=Homo sapiens GN=MCAM PE=1 SV=2
FU/P	none	-0.276	0.882118	1100	0.751	3	1	inferred	---	----	Q96IZ0	Q96IZ0|PAWR_HUMAN PRKC apoptosis WT1 regulator protein OS=Homo sapiens GN=PAWR PE=1 SV=1
FU/P	none	-0.268	0.893107	1113.7	0.751	2	1	unresolved	---	----	Q32MZ4-2;Q32MZ4-4	Q32MZ4-2|LRRF1_HUMAN Isoform 2 of Leucine-rich repeat flightless-interacting protein 1 OS=Homo sapiens GN=LRRFIP1
FU/P	none	0.247	0.883117	1101.25	0.751	3	1	inferred	---	----	Q13308	Q13308|PTK7_HUMAN Inactive tyrosine-protein kinase 7 OS=Homo sapiens GN=PTK7 PE=1 SV=2
FU/P	none	0.243	0.863137	1076.33	0.751	3	1	unresolved	---	----	P60842;Q14240	P60842|IF4A1_HUMAN Eukaryotic initiation factor 4A-I OS=Homo sapiens GN=EIF4A1 PE=1 SV=1
FU/P	none	0.248	0.864136	1077.58	0.751	3	2	inferred	---	----	Q9Y2T2	Q9Y2T2|AP3M1_HUMAN AP-3 complex subunit mu-1 OS=Homo sapiens GN=AP3M1 PE=1 SV=1
FU/P	none	0.243	0.89011	1109.97	0.751	2	2	inferred	---	----	Q9Y3C8	Q9Y3C8|UFC1_HUMAN Ubiquitin-fold modifier-conjugating enzyme 1 OS=Homo sapiens GN=UFC1 PE=1 SV=3
FU/P	none	0.231	0.871129	1086.3	0.751	3	2	inferred	---	----	O75822	O75822|EIF3J_HUMAN Eukaryotic translation initiation factor 3 subunit J OS=Homo sapiens GN=EIF3J PE=1 SV=2
FU/P	none	0.23	0.862138	1075.09	0.751	3	2	inferred	---	----	Q9GZT8	Q9GZT8|NIF3L_HUMAN NIF3-like protein 1 OS=Homo sapiens GN=NIF3L1 PE=1 SV=2
FU/P	none	0.179	0.891109	1111.21	0.751	3	2	inferred	---	----	P23588	P23588|IF4B_HUMAN Eukaryotic translation initiation factor 4B OS=Homo sapiens GN=EIF4B PE=1 SV=2
FU/P	none	0.177	0.882118	1100	0.751	3	2	inferred	---	----	Q9P2T1	Q9P2T1|GMPR2_HUMAN GMP reductase 2 OS=Homo sapiens GN=GMPR2 PE=1 SV=1
FU/P	none	-0.171	0.892108	1112.46	0.751	3	2	inferred	---	----	Q8N6C8	Q8N6C8|LIRA3_HUMAN Leukocyte immunoglobulin-like receptor subfamily A member 3 OS=Homo sapiens GN=LILRA3 PE=1 SV=3
FU/P	none	0.242	0.87013	1085.05	0.751	3	3	inferred	---	----	P62269	P62269|RS18_HUMAN 40S ribosomal protein S18 OS=Homo sapiens GN=RPS18 PE=1 SV=3
FU/P	none	0.381	0.881119	1098.76	0.752	2	1	inferred	---	----	Q9Y5S9	Q9Y5S9|RBM8A_HUMAN RNA-binding protein 8A OS=Homo sapiens GN=RBM8A PE=1 SV=1
FU/P	none	0.27	0.892108	1112.46	0.752	3	1	inferred	---	----	P23246	P23246|SFPQ_HUMAN Splicing factor, proline- and glutamine-rich OS=Homo sapiens GN=SFPQ PE=1 SV=2
FU/P	none	0.264	0.88012	1097.51	0.752	3	1	inferred	---	----	P46821	P46821|MAP1B_HUMAN Microtubule-associated protein 1B OS=Homo sapiens GN=MAP1B PE=1 SV=2
FU/P	none	-0.255	0.866134	1080.07	0.752	3	1	unresolved	---	----	O14950;P24844	O14950|ML12B_HUMAN Myosin regulatory light chain 12B OS=Homo sapiens GN=MYL12B PE=1 SV=2
FU/P	none	-0.255	0.869131	1083.81	0.752	3	1	inferred	---	----	P17612	P17612|KAPCA_HUMAN cAMP-dependent protein kinase catalytic subunit alpha OS=Homo sapiens GN=PRKACA PE=1 SV=2
FU/P	none	-0.235	0.881119	1098.76	0.752	3	1	inferred	---	----	P61077	P61077|UB2D3_HUMAN Ubiquitin-conjugating enzyme E2 D3 OS=Homo sapiens GN=UBE2D3 PE=1 SV=1
FU/P	none	-0.174	0.873127	1088.79	0.752	3	1	inferred	---	----	rev_Q709C8	Q709C8|VP13C_HUMAN reversed Vacuolar protein sorting-associated protein 13C OS=Homo sapiens GN=VPS13C PE=1 SV=1
FU/P	none	0.214	0.871129	1086.3	0.752	3	2	inferred	---	----	Q9NX46	Q9NX46|ARHL2_HUMAN Poly(ADP-ribose) glycohydrolase ARH3 OS=Homo sapiens GN=ADPRHL2 PE=1 SV=1
FU/P	none	0.18	0.89011	1109.97	0.752	3	2	inferred	---	----	P06744	P06744|G6PI_HUMAN Glucose-6-phosphate isomerase OS=Homo sapiens GN=GPI PE=1 SV=4
FU/P	none	0.261	0.868132	1082.56	0.752	3	3	inferred	---	----	Q13938	Q13938|CAYP1_HUMAN Calcyphosin OS=Homo sapiens GN=CAPS PE=1 SV=1
FU/P	none	0.229	0.87013	1085.05	0.752	3	3	inferred	---	----	Q16851-2	Q16851-2|UGPA_HUMAN Isoform 2 of UTP--glucose-1-phosphate uridylyltransferase OS=Homo sapiens GN=UGP2
FU/P	none	0.171	0.868132	1082.56	0.752	3	3	inferred	---	----	P60953	P60953|CDC42_HUMAN Cell division control protein 42 homolog OS=Homo sapiens GN=CDC42 PE=1 SV=2
FU/P	none	-0.155	0.88012	1097.51	0.752	3	4	inferred	---	----	Q9UNH7	Q9UNH7|SNX6_HUMAN Sorting nexin-6 OS=Homo sapiens GN=SNX6 PE=1 SV=1
FU/P	none	0.114	0.882118	1100	0.752	3	4	inferred	---	----	Q9Y5P4	Q9Y5P4|C43BP_HUMAN Collagen type IV alpha-3-binding protein OS=Homo sapiens GN=COL4A3BP PE=1 SV=1
FU/P	none	-0.47	0.873127	1088.79	0.752	3	5	inferred	---	----	P02741	P02741|CRP_HUMAN C-reactive protein OS=Homo sapiens GN=CRP PE=1 SV=1
FU/P	none	-0.117	0.87013	1085.05	0.752	3	5	inferred	---	----	P46781	P46781|RS9_HUMAN 40S ribosomal protein S9 OS=Homo sapiens GN=RPS9 PE=1 SV=3
FU/P	none	-0.115	0.89011	1109.97	0.752	3	5	inferred	---	----	Q15181	Q15181|IPYR_HUMAN Inorganic pyrophosphatase OS=Homo sapiens GN=PPA1 PE=1 SV=2
FU/P	none	-0.114	0.874126	1090.03	0.752	3	5	inferred	---	----	Q15257	Q15257|PTPA_HUMAN Serine/threonine-protein phosphatase 2A activator OS=Homo sapiens GN=PTPA PE=1 SV=3
FU/P	none	-0.042	0.866134	1080.07	0.752	3	52	inferred	---	----	Q14204	Q14204|DYHC1_HUMAN Cytoplasmic dynein 1 heavy chain 1 OS=Homo sapiens GN=DYNC1H1 PE=1 SV=5
FU/P	none	-0.342	0.876124	1092.53	0.753	2	1	inferred	---	----	Q9H223	Q9H223|EHD4_HUMAN EH domain-containing protein 4 OS=Homo sapiens GN=EHD4 PE=1 SV=1
FU/P	none	-0.329	0.908092	1132.39	0.753	2	1	inferred	---	----	P27708	P27708|PYR1_HUMAN CAD protein OS=Homo sapiens GN=CAD PE=1 SV=3
FU/P	none	-0.312	0.897103	1118.69	0.753	3	1	inferred	---	----	O43847	O43847|NRDC_HUMAN Nardilysin OS=Homo sapiens GN=NRDC PE=1 SV=2
FU/P	none	0.267	0.866134	1080.07	0.753	3	1	unresolved	---	----	P04264;P35908;Q7Z794	P04264|K2C1_HUMAN Keratin, type II cytoskeletal 1 OS=Homo sapiens GN=KRT1 PE=1 SV=6
FU/P	none	0.249	0.89011	1109.97	0.753	3	1	inferred	---	----	Q92839	Q92839|HYAS1_HUMAN Hyaluronan synthase 1 OS=Homo sapiens GN=HAS1 PE=2 SV=2
FU/P	none	-0.227	0.89011	1109.97	0.753	3	1	inferred	---	----	A0A0A0MRZ8	A0A0A0MRZ8|KVD11_HUMAN Immunoglobulin kappa variable 3D-11 OS=Homo sapiens GN=IGKV3D-11 PE=3 SV=6
FU/P	none	-0.183	0.888112	1107.48	0.753	3	1	inferred	---	----	Q9NQ38	Q9NQ38|ISK5_HUMAN Serine protease inhibitor Kazal-type 5 OS=Homo sapiens GN=SPINK5 PE=1 SV=2
FU/P	none	-0.252	0.88012	1097.51	0.753	2	2	inferred	---	----	Q9BUH6	Q9BUH6|PAXX_HUMAN Protein PAXX OS=Homo sapiens GN=PAXX PE=1 SV=2
FU/P	none	0.23	0.868132	1082.56	0.753	3	2	inferred	---	----	Q8N573	Q8N573|OXR1_HUMAN Oxidation resistance protein 1 OS=Homo sapiens GN=OXR1 PE=1 SV=2
FU/P	none	0.211	0.88012	1097.51	0.753	3	2	inferred	---	----	P25786	P25786|PSA1_HUMAN Proteasome subunit alpha type-1 OS=Homo sapiens GN=PSMA1 PE=1 SV=1
FU/P	none	0.558	0.879121	1096.26	0.753	3	4	inferred	---	----	P48444	P48444|COPD_HUMAN Coatomer subunit delta OS=Homo sapiens GN=ARCN1 PE=1 SV=1
FU/P	none	-0.074	0.908092	1132.39	0.753	3	5	inferred	---	----	Q15785	Q15785|TOM34_HUMAN Mitochondrial import receptor subunit TOM34 OS=Homo sapiens GN=TOMM34 PE=1 SV=2
FU/P	none	-0.079	0.889111	1108.72	0.753	3	7	inferred	---	----	P43251	P43251|BTD_HUMAN Biotinidase OS=Homo sapiens GN=BTD PE=1 SV=2
FU/P	none	0.068	0.886114	1104.98	0.753	3	18	inferred	---	----	Q9Y6R7	Q9Y6R7|FCGBP_HUMAN IgGFc-binding protein OS=Homo sapiens GN=FCGBP PE=1 SV=3
FU/P	none	-0.453	0.879121	1096.26	0.754	1	1	inferred	---	----	O75800	O75800|ZMY10_HUMAN Zinc finger MYND domain-containing protein 10 OS=Homo sapiens GN=ZMYND10 PE=1 SV=2
FU/P	none	0.387	0.907093	1131.14	0.754	1	1	inferred	---	----	Q9NWY4	Q9NWY4|HPF1_HUMAN Histone PARylation factor 1 OS=Homo sapiens GN=HPF1 PE=1 SV=2
FU/P	none	-0.363	0.877123	1093.77	0.754	3	1	inferred	---	----	P01602	P01602|KV105_HUMAN Immunoglobulin kappa variable 1-5 OS=Homo sapiens GN=IGKV1-5 PE=1 SV=2
FU/P	none	0.337	0.902098	1124.92	0.754	2	1	inferred	---	----	Q05682	Q05682|CALD1_HUMAN Caldesmon OS=Homo sapiens GN=CALD1 PE=1 SV=3
FU/P	none	0.264	0.89011	1109.97	0.754	2	1	inferred	---	----	Q13162	Q13162|PRDX4_HUMAN Peroxiredoxin-4 OS=Homo sapiens GN=PRDX4 PE=1 SV=1
FU/P	none	-0.242	0.906094	1129.9	0.754	2	1	inferred	---	----	Q00688	Q00688|FKBP3_HUMAN Peptidyl-prolyl cis-trans isomerase FKBP3 OS=Homo sapiens GN=FKBP3 PE=1 SV=1
FU/P	none	-0.231	0.898102	1119.93	0.754	3	1	inferred	---	----	P52888	P52888|THOP1_HUMAN Thimet oligopeptidase OS=Homo sapiens GN=THOP1 PE=1 SV=2
FU/P	none	-0.211	0.889111	1108.72	0.754	3	1	inferred	---	----	P10721	P10721|KIT_HUMAN Mast/stem cell growth factor receptor Kit OS=Homo sapiens GN=KIT PE=1 SV=1
FU/P	none	0.206	0.902098	1124.92	0.754	3	1	inferred	---	----	Q92934	Q92934|BAD_HUMAN Bcl2-associated agonist of cell death OS=Homo sapiens GN=BAD PE=1 SV=3
FU/P	none	0.195	0.9001	1122.42	0.754	3	1	inferred	---	----	Q14919	Q14919|NC2A_HUMAN Dr1-associated corepressor OS=Homo sapiens GN=DRAP1 PE=1 SV=3
FU/P	none	-0.19	0.905095	1128.65	0.754	3	1	inferred	---	----	P61586	P61586|RHOA_HUMAN Transforming protein RhoA OS=Homo sapiens GN=RHOA PE=1 SV=1
FU/P	none	0.188	0.907093	1131.14	0.754	2	1	inferred	---	----	P55290	P55290|CAD13_HUMAN Cadherin-13 OS=Homo sapiens GN=CDH13 PE=1 SV=1
FU/P	none	0.247	0.888112	1107.48	0.754	3	2	inferred	---	----	P04899	P04899|GNAI2_HUMAN Guanine nucleotide-binding protein G(i) subunit alpha-2 OS=Homo sapiens GN=GNAI2 PE=1 SV=3
FU/P	none	-0.232	0.88012	1097.51	0.754	3	2	inferred	---	----	Q96FV2	Q96FV2|SCRN2_HUMAN Secernin-2 OS=Homo sapiens GN=SCRN2 PE=1 SV=3
FU/P	none	-0.143	0.905095	1128.65	0.754	3	2	inferred	---	----	Q9H7C9	Q9H7C9|AAMDC_HUMAN Mth938 domain-containing protein OS=Homo sapiens GN=AAMDC PE=1 SV=1
FU/P	none	0.133	0.901099	1123.67	0.754	3	2	inferred	---	----	P05154	P05154|IPSP_HUMAN Plasma serine protease inhibitor OS=Homo sapiens GN=SERPINA5 PE=1 SV=3
FU/P	none	-0.116	0.908092	1132.39	0.754	3	2	inferred	---	----	P26599	P26599|PTBP1_HUMAN Polypyrimidine tract-binding protein 1 OS=Homo sapiens GN=PTBP1 PE=1 SV=1
FU/P	none	-0.146	0.879121	1096.26	0.754	3	3	unresolved	---	----	O75369;P21333	O75369|FLNB_HUMAN Filamin-B OS=Homo sapiens GN=FLNB PE=1 SV=2
FU/P	none	0.123	0.906094	1129.9	0.754	3	3	inferred	---	----	Q8IZ83	Q8IZ83|A16A1_HUMAN Aldehyde dehydrogenase family 16 member A1 OS=Homo sapiens GN=ALDH16A1 PE=1 SV=2
FU/P	none	0.105	0.9001	1122.42	0.754	3	5	inferred	---	----	P13861	P13861|KAP2_HUMAN cAMP-dependent protein kinase type II-alpha regulatory subunit OS=Homo sapiens GN=PRKAR2A PE=1 SV=2
FU/P	none	-0.256	0.879121	1096.26	0.755	3	1	inferred	---	----	Q9Y3F4	Q9Y3F4|STRAP_HUMAN Serine-threonine kinase receptor-associated protein OS=Homo sapiens GN=STRAP PE=1 SV=1
FU/P	none	-0.214	0.904096	1127.41	0.755	3	2	unresolved	---	----	O75015;P08637	O75015|FCG3B_HUMAN Low affinity immunoglobulin gamma Fc region receptor III-B OS=Homo sapiens GN=FCGR3B PE=1 SV=2
FU/P	none	-0.213	0.9001	1122.42	0.755	3	2	inferred	---	----	P48163	P48163|MAOX_HUMAN NADP-dependent malic enzyme OS=Homo sapiens GN=ME1 PE=1 SV=1
FU/P	none	0.161	0.905095	1128.65	0.755	3	2	inferred	---	----	P55327-4	P55327-4|TPD52_HUMAN Isoform 4 of Tumor protein D52 OS=Homo sapiens GN=TPD52
FU/P	none	0.09	0.904096	1127.41	0.755	3	5	inferred	---	----	P17174	P17174|AATC_HUMAN Aspartate aminotransferase, cytoplasmic OS=Homo sapiens GN=GOT1 PE=1 SV=3
FU/P	none	-0.085	0.917083	1143.6	0.756	3	7	inferred	---	----	P35998	P35998|PRS7_HUMAN 26S proteasome regulatory subunit 7 OS=Homo sapiens GN=PSMC2 PE=1 SV=3
FU/P	none	-0.556	0.917083	1143.6	0.757	3	1	inferred	---	----	Q13596	Q13596|SNX1_HUMAN Sorting nexin-1 OS=Homo sapiens GN=SNX1 PE=1 SV=3
FU/P	none	0.258	0.92008	1147.34	0.757	3	1	inferred	---	----	P20810-5	P20810-5|ICAL_HUMAN Isoform 5 of Calpastatin OS=Homo sapiens GN=CAST
FU/P	none	-0.205	0.916084	1142.36	0.757	2	1	inferred	---	----	P46736	P46736|BRCC3_HUMAN Lys-63-specific deubiquitinase BRCC36 OS=Homo sapiens GN=BRCC3 PE=1 SV=2
FU/P	none	0.176	0.918082	1144.85	0.757	3	1	inferred	---	----	Q7L576	Q7L576|CYFP1_HUMAN Cytoplasmic FMR1-interacting protein 1 OS=Homo sapiens GN=CYFIP1 PE=1 SV=1
FU/P	none	-0.132	0.916084	1142.36	0.757	3	1	inferred	---	----	Q15102	Q15102|PA1B3_HUMAN Platelet-activating factor acetylhydrolase IB subunit gamma OS=Homo sapiens GN=PAFAH1B3 PE=1 SV=1
FU/P	none	0.784	0.919081	1146.09	0.757	3	2	inferred	---	----	P08865	P08865|RSSA_HUMAN 40S ribosomal protein SA OS=Homo sapiens GN=RPSA PE=1 SV=4
FU/P	none	0.776	0.915085	1141.11	0.757	3	2	inferred	---	----	P61289	P61289|PSME3_HUMAN Proteasome activator complex subunit 3 OS=Homo sapiens GN=PSME3 PE=1 SV=1
FU/P	none	-0.163	0.913087	1138.62	0.757	3	2	inferred	---	----	O75832	O75832|PSD10_HUMAN 26S proteasome non-ATPase regulatory subunit 10 OS=Homo sapiens GN=PSMD10 PE=1 SV=1
FU/P	none	0.1	0.914086	1139.87	0.757	3	4	inferred	---	----	B5ME19	B5ME19|EIFCL_HUMAN Eukaryotic translation initiation factor 3 subunit C-like protein OS=Homo sapiens GN=EIF3CL PE=3 SV=1
FU/P	none	-0.243	0.921079	1148.59	0.758	2	1	inferred	---	----	Q9H773	Q9H773|DCTP1_HUMAN dCTP pyrophosphatase 1 OS=Homo sapiens GN=DCTPP1 PE=1 SV=1
FU/P	none	-0.159	0.926074	1154.81	0.758	3	2	inferred	---	----	Q8IW45	Q8IW45|NNRD_HUMAN ATP-dependent (S)-NAD(P)H-hydrate dehydratase OS=Homo sapiens GN=NAXD PE=1 SV=1
FU/P	none	0.156	0.925075	1153.57	0.758	3	2	inferred	---	----	P07954	P07954|FUMH_HUMAN Fumarate hydratase, mitochondrial OS=Homo sapiens GN=FH PE=1 SV=3
FU/P	none	-0.096	0.922078	1149.83	0.758	3	2	unresolved	---	----	A0A0C4DH25;P01619	A0A0C4DH25|KVD20_HUMAN Immunoglobulin kappa variable 3D-20 OS=Homo sapiens GN=IGKV3D-20 PE=3 SV=1
FU/P	none	0.09	0.927073	1156.06	0.758	3	2	inferred	---	----	Q9H0W9	Q9H0W9|CK054_HUMAN Ester hydrolase C11orf54 OS=Homo sapiens GN=C11orf54 PE=1 SV=1
FU/P	none	0.132	0.916084	1142.36	0.758	3	3	inferred	---	----	Q12792	Q12792|TWF1_HUMAN Twinfilin-1 OS=Homo sapiens GN=TWF1 PE=1 SV=3
FU/P	none	0.278	0.93007	1159.8	0.759	1	1	inferred	---	----	O14964	O14964|HGS_HUMAN Hepatocyte growth factor-regulated tyrosine kinase substrate OS=Homo sapiens GN=HGS PE=1 SV=1
FU/P	none	0.186	0.924076	1152.32	0.759	3	1	inferred	---	----	P01034	P01034|CYTC_HUMAN Cystatin-C OS=Homo sapiens GN=CST3 PE=1 SV=1
FU/P	none	-0.166	0.927073	1156.06	0.759	3	1	inferred	---	----	Q9Y3U8	Q9Y3U8|RL36_HUMAN 60S ribosomal protein L36 OS=Homo sapiens GN=RPL36 PE=1 SV=3
FU/P	none	-0.105	0.924076	1152.32	0.759	3	3	inferred	---	----	P18077	P18077|RL35A_HUMAN 60S ribosomal protein L35a OS=Homo sapiens GN=RPL35A PE=1 SV=2
FU/P	none	0.065	0.929071	1158.55	0.759	3	4	inferred	---	----	Q9BW30	Q9BW30|TPPP3_HUMAN Tubulin polymerization-promoting protein family member 3 OS=Homo sapiens GN=TPPP3 PE=1 SV=1
FU/P	none	0.047	0.926074	1154.81	0.759	3	10	inferred	---	----	P29622	P29622|KAIN_HUMAN Kallistatin OS=Homo sapiens GN=SERPINA4 PE=1 SV=3
FU/P	none	-0.385	0.93007	1159.8	0.76	1	1	unresolved	---	----	H7BYY1;P06753-2;P67936;P67936-2	H7BYY1|H7BYY1_HUMAN Tropomyosin 1 (Alpha), isoform CRA_m OS=Homo sapiens GN=TPM1 PE=1 SV=1
FU/P	none	0.175	0.934066	1164.78	0.761	2	1	inferred	---	----	Q9H2H8	Q9H2H8|PPIL3_HUMAN Peptidyl-prolyl cis-trans isomerase-like 3 OS=Homo sapiens GN=PPIL3 PE=1 SV=1
FU/P	none	-0.157	0.936064	1167.27	0.761	3	1	inferred	---	----	Q9NR34	Q9NR34|MA1C1_HUMAN Mannosyl-oligosaccharide 1,2-alpha-mannosidase IC OS=Homo sapiens GN=MAN1C1 PE=1 SV=1
FU/P	none	0.085	0.933067	1163.53	0.761	3	3	inferred	---	----	P13807	P13807|GYS1_HUMAN Glycogen [starch] synthase, muscle OS=Homo sapiens GN=GYS1 PE=1 SV=2
FU/P	none	-0.289	0.947053	1180.98	0.762	1	1	inferred	---	----	Q8N1V2	Q8N1V2|CFA52_HUMAN Cilia- and flagella-associated protein 52 OS=Homo sapiens GN=CFAP52 PE=1 SV=3
FU/P	none	-0.123	0.937063	1168.52	0.762	3	1	inferred	---	----	Q7Z4S6	Q7Z4S6|KI21A_HUMAN Kinesin-like protein KIF21A OS=Homo sapiens GN=KIF21A PE=1 SV=2
FU/P	none	0.104	0.94006	1172.25	0.762	3	1	inferred	---	----	P01619	P01619|KV320_HUMAN Immunoglobulin kappa variable 3-20 OS=Homo sapiens GN=IGKV3-20 PE=1 SV=2
FU/P	none	-0.091	0.935065	1166.03	0.762	3	1	inferred	---	----	Q9UNZ2	Q9UNZ2|NSF1C_HUMAN NSFL1 cofactor p47 OS=Homo sapiens GN=NSFL1C PE=1 SV=2
FU/P	none	-0.116	0.939061	1171.01	0.762	3	2	inferred	---	----	Q8IXM2	Q8IXM2|BAP18_HUMAN Chromatin complexes subunit BAP18 OS=Homo sapiens GN=BAP18 PE=1 SV=1
FU/P	none	-0.105	0.939061	1171.01	0.762	3	2	inferred	---	----	P62306	P62306|RUXF_HUMAN Small nuclear ribonucleoprotein F OS=Homo sapiens GN=SNRPF PE=1 SV=1
FU/P	none	0.087	0.936064	1167.27	0.762	3	3	inferred	---	----	P68036	P68036|UB2L3_HUMAN Ubiquitin-conjugating enzyme E2 L3 OS=Homo sapiens GN=UBE2L3 PE=1 SV=1
FU/P	none	0.253	0.944056	1177.24	0.763	2	1	inferred	---	----	P51148	P51148|RAB5C_HUMAN Ras-related protein Rab-5C OS=Homo sapiens GN=RAB5C PE=1 SV=2
FU/P	none	-0.13	0.946054	1179.73	0.763	3	1	inferred	---	----	P04080	P04080|CYTB_HUMAN Cystatin-B OS=Homo sapiens GN=CSTB PE=1 SV=2
FU/P	none	-0.118	0.945055	1178.48	0.763	3	1	inferred	---	----	Q9BTT0	Q9BTT0|AN32E_HUMAN Acidic leucine-rich nuclear phosphoprotein 32 family member E OS=Homo sapiens GN=ANP32E PE=1 SV=1
FU/P	none	0.169	0.939061	1171.01	0.763	2	2	inferred	---	----	P09104	P09104|ENOG_HUMAN Gamma-enolase OS=Homo sapiens GN=ENO2 PE=1 SV=3
FU/P	none	-0.083	0.946054	1179.73	0.763	3	2	inferred	---	----	P08519	P08519|APOA_HUMAN Apolipoprotein(a) OS=Homo sapiens GN=LPA PE=1 SV=1
FU/P	none	-0.067	0.945055	1178.48	0.763	3	3	inferred	---	----	P14868	P14868|SYDC_HUMAN Aspartate--tRNA ligase, cytoplasmic OS=Homo sapiens GN=DARS PE=1 SV=2
FU/P	none	-0.061	0.949051	1183.47	0.763	3	3	inferred	---	----	P84103	P84103|SRSF3_HUMAN Serine/arginine-rich splicing factor 3 OS=Homo sapiens GN=SRSF3 PE=1 SV=1
FU/P	none	-0.063	0.947053	1180.98	0.763	3	4	inferred	---	----	O43488	O43488|ARK72_HUMAN Aflatoxin B1 aldehyde reductase member 2 OS=Homo sapiens GN=AKR7A2 PE=1 SV=3
FU/P	none	0.171	0.944056	1177.24	0.764	1	1	inferred	---	----	Q13243	Q13243|SRSF5_HUMAN Serine/arginine-rich splicing factor 5 OS=Homo sapiens GN=SRSF5 PE=1 SV=1
FU/P	none	0.085	0.944056	1177.24	0.764	3	2	inferred	---	----	P26641	P26641|EF1G_HUMAN Elongation factor 1-gamma OS=Homo sapiens GN=EEF1G PE=1 SV=3
FU/P	none	-0.076	0.945055	1178.48	0.764	3	3	inferred	---	----	P15941	P15941|MUC1_HUMAN Mucin-1 OS=Homo sapiens GN=MUC1 PE=1 SV=3
FU/P	none	-0.068	0.949051	1183.47	0.764	3	3	inferred	---	----	P84077	P84077|ARF1_HUMAN ADP-ribosylation factor 1 OS=Homo sapiens GN=ARF1 PE=1 SV=2
FU/P	none	-0.027	0.944056	1177.24	0.765	3	19	inferred	---	----	P20742	P20742|PZP_HUMAN Pregnancy zone protein OS=Homo sapiens GN=PZP PE=1 SV=4
FU/P	none	-0.091	0.957043	1193.43	0.766	3	2	inferred	---	----	P28070	P28070|PSB4_HUMAN Proteasome subunit beta type-4 OS=Homo sapiens GN=PSMB4 PE=1 SV=4
FU/P	none	0.055	0.961039	1198.42	0.766	3	2	inferred	---	----	Q16401	Q16401|PSMD5_HUMAN 26S proteasome non-ATPase regulatory subunit 5 OS=Homo sapiens GN=PSMD5 PE=1 SV=3
FU/P	none	0.519	0.96004	1197.17	0.767	3	1	inferred	---	----	Q9BVM2	Q9BVM2|DPCD_HUMAN Protein DPCD OS=Homo sapiens GN=DPCD PE=1 SV=2
FU/P	none	-0.192	0.957043	1193.43	0.767	1	1	inferred	---	----	Q9NZT2	Q9NZT2|OGFR_HUMAN Opioid growth factor receptor OS=Homo sapiens GN=OGFR PE=1 SV=3
FU/P	none	-0.189	0.961039	1198.42	0.767	3	1	inferred	---	----	Q96GG9	Q96GG9|DCNL1_HUMAN DCN1-like protein 1 OS=Homo sapiens GN=DCUN1D1 PE=1 SV=1
FU/P	none	0.105	0.959041	1195.92	0.767	3	1	inferred	---	----	P42677	P42677|RS27_HUMAN 40S ribosomal protein S27 OS=Homo sapiens GN=RPS27 PE=1 SV=3
FU/P	none	-0.081	0.956044	1192.19	0.767	3	1	inferred	---	----	P41240	P41240|CSK_HUMAN Tyrosine-protein kinase CSK OS=Homo sapiens GN=CSK PE=1 SV=1
FU/P	none	-0.069	0.963037	1200.91	0.767	3	1	inferred	---	----	Q9BW83	Q9BW83|IFT27_HUMAN Intraflagellar transport protein 27 homolog OS=Homo sapiens GN=IFT27 PE=1 SV=1
FU/P	none	-0.07	0.955045	1190.94	0.767	3	2	inferred	---	----	Q99471	Q99471|PFD5_HUMAN Prefoldin subunit 5 OS=Homo sapiens GN=PFDN5 PE=1 SV=2
FU/P	none	-0.077	0.954046	1189.7	0.767	3	3	inferred	---	----	P13645	P13645|K1C10_HUMAN Keratin, type I cytoskeletal 10 OS=Homo sapiens GN=KRT10 PE=1 SV=6
FU/P	none	-0.064	0.957043	1193.43	0.767	3	4	inferred	---	----	P47756-2	P47756-2|CAPZB_HUMAN Isoform 2 of F-actin-capping protein subunit beta OS=Homo sapiens GN=CAPZB
FU/P	none	-0.028	0.961039	1198.42	0.767	3	8	inferred	---	----	O75636	O75636|FCN3_HUMAN Ficolin-3 OS=Homo sapiens GN=FCN3 PE=1 SV=2
FU/P	none	0.173	0.964036	1202.15	0.768	1	1	inferred	---	----	P22532	P22532|SPR2D_HUMAN Small proline-rich protein 2D OS=Homo sapiens GN=SPRR2D PE=2 SV=2
FU/P	none	-0.11	0.966034	1204.64	0.768	3	1	inferred	---	----	Q92530	Q92530|PSMF1_HUMAN Proteasome inhibitor PI31 subunit OS=Homo sapiens GN=PSMF1 PE=1 SV=2
FU/P	none	0.087	0.961039	1198.42	0.768	3	1	inferred	---	----	Q9UKA9	Q9UKA9|PTBP2_HUMAN Polypyrimidine tract-binding protein 2 OS=Homo sapiens GN=PTBP2 PE=1 SV=1
FU/P	none	-0.062	0.965035	1203.4	0.768	3	1	inferred	---	----	P11766	P11766|ADHX_HUMAN Alcohol dehydrogenase class-3 OS=Homo sapiens GN=ADH5 PE=1 SV=4
FU/P	none	-0.059	0.959041	1195.92	0.768	3	4	inferred	---	----	Q9UNM6	Q9UNM6|PSD13_HUMAN 26S proteasome non-ATPase regulatory subunit 13 OS=Homo sapiens GN=PSMD13 PE=1 SV=2
FU/P	none	-0.153	0.969031	1208.38	0.77	1	1	inferred	---	----	Q9UEY8	Q9UEY8|ADDG_HUMAN Gamma-adducin OS=Homo sapiens GN=ADD3 PE=1 SV=1
FU/P	none	-0.024	0.97003	1209.63	0.77	3	8	inferred	---	----	Q13200	Q13200|PSMD2_HUMAN 26S proteasome non-ATPase regulatory subunit 2 OS=Homo sapiens GN=PSMD2 PE=1 SV=3
FU/P	none	-0.092	0.98002	1222.08	0.771	2	1	inferred	---	----	P04745	P04745|AMY1_HUMAN Alpha-amylase 1 OS=Homo sapiens GN=AMY1A PE=1 SV=2
FU/P	none	-0.038	0.979021	1220.84	0.771	3	1	inferred	---	----	O60502	O60502|OGA_HUMAN Protein O-GlcNAcase OS=Homo sapiens GN=MGEA5 PE=1 SV=2
FU/P	none	0.028	0.973027	1213.36	0.771	3	4	inferred	---	----	Q15691	Q15691|MARE1_HUMAN Microtubule-associated protein RP/EB family member 1 OS=Homo sapiens GN=MAPRE1 PE=1 SV=3
FU/P	none	0.079	0.98002	1222.08	0.772	1	1	inferred	---	----	P62750	P62750|RL23A_HUMAN 60S ribosomal protein L23a OS=Homo sapiens GN=RPL23A PE=1 SV=1
FU/P	none	0.074	0.975025	1215.86	0.772	2	1	inferred	---	----	P0C870	P0C870|JMJD7_HUMAN JmjC domain-containing protein 7 OS=Homo sapiens GN=JMJD7 PE=1 SV=1
FU/P	none	-0.045	0.979021	1220.84	0.772	2	1	inferred	---	----	P14923	P14923|PLAK_HUMAN Junction plakoglobin OS=Homo sapiens GN=JUP PE=1 SV=3
FU/P	none	-0.037	0.982018	1224.58	0.772	3	1	inferred	---	----	P49354	P49354|FNTA_HUMAN Protein farnesyltransferase/geranylgeranyltransferase type-1 subunit alpha OS=Homo sapiens GN=FNTA PE=1 SV=1
FU/P	none	0.051	0.972028	1212.12	0.772	3	2	inferred	---	----	P49458	P49458|SRP09_HUMAN Signal recognition particle 9 kDa protein OS=Homo sapiens GN=SRP9 PE=1 SV=2
FU/P	none	0.028	0.973027	1213.36	0.772	3	3	inferred	---	----	O43175	O43175|SERA_HUMAN D-3-phosphoglycerate dehydrogenase OS=Homo sapiens GN=PHGDH PE=1 SV=4
FU/P	none	0.026	0.979021	1220.84	0.772	3	3	inferred	---	----	P49721	P49721|PSB2_HUMAN Proteasome subunit beta type-2 OS=Homo sapiens GN=PSMB2 PE=1 SV=1
FU/P	none	0.049	0.979021	1220.84	0.773	3	1	inferred	---	----	P26373	P26373|RL13_HUMAN 60S ribosomal protein L13 OS=Homo sapiens GN=RPL13 PE=1 SV=4
FU/P	none	-0.038	0.979021	1220.84	0.773	3	2	inferred	---	----	Q9BTW9	Q9BTW9|TBCD_HUMAN Tubulin-specific chaperone D OS=Homo sapiens GN=TBCD PE=1 SV=2
FU/P	none	0.038	0.984016	1227.07	0.773	3	2	inferred	---	----	Q92623	Q92623|TTC9A_HUMAN Tetratricopeptide repeat protein 9A OS=Homo sapiens GN=TTC9 PE=1 SV=3
FU/P	none	0.035	0.977023	1218.35	0.773	3	2	inferred	---	----	Q13153	Q13153|PAK1_HUMAN Serine/threonine-protein kinase PAK 1 OS=Homo sapiens GN=PAK1 PE=1 SV=2
FU/P	none	-0.017	0.989011	1233.3	0.773	3	3	inferred	---	----	P61201	P61201|CSN2_HUMAN COP9 signalosome complex subunit 2 OS=Homo sapiens GN=COPS2 PE=1 SV=1
FU/P	none	-0.022	0.978022	1219.59	0.773	3	5	inferred	---	----	Q14166	Q14166|TTL12_HUMAN Tubulin--tyrosine ligase-like protein 12 OS=Homo sapiens GN=TTLL12 PE=1 SV=2
FU/P	none	-0.016	0.978022	1219.59	0.773	3	5	inferred	---	----	P12277	P12277|KCRB_HUMAN Creatine kinase B-type OS=Homo sapiens GN=CKB PE=1 SV=1
FU/P	none	-0.071	0.989011	1233.3	0.774	2	1	inferred	---	----	Q96SZ5	Q96SZ5|AEDO_HUMAN 2-aminoethanethiol dioxygenase OS=Homo sapiens GN=ADO PE=1 SV=2
FU/P	none	0.025	0.988012	1232.05	0.774	2	1	inferred	---	----	Q96EK6	Q96EK6|GNA1_HUMAN Glucosamine 6-phosphate N-acetyltransferase OS=Homo sapiens GN=GNPNAT1 PE=1 SV=1
FU/P	none	0.021	0.991009	1235.79	0.774	3	1	inferred	---	----	Q9ULV4	Q9ULV4|COR1C_HUMAN Coronin-1C OS=Homo sapiens GN=CORO1C PE=1 SV=1
FU/P	none	-0.014	0.988012	1232.05	0.774	3	1	inferred	---	----	Q9Y2X9	Q9Y2X9|ZN281_HUMAN Zinc finger protein 281 OS=Homo sapiens GN=ZNF281 PE=1 SV=1
FU/P	none	-0.024	0.977023	1218.35	0.774	3	3	inferred	---	----	P25398	P25398|RS12_HUMAN 40S ribosomal protein S12 OS=Homo sapiens GN=RPS12 PE=1 SV=3
FU/P	none	-0.015	0.987013	1230.81	0.774	3	4	inferred	---	----	Q9C0C2	Q9C0C2|TB182_HUMAN 182 kDa tankyrase-1-binding protein OS=Homo sapiens GN=TNKS1BP1 PE=1 SV=4
FU/P	none	0.011	0.989011	1233.3	0.774	3	4	inferred	---	----	P37837	P37837|TALDO_HUMAN Transaldolase OS=Homo sapiens GN=TALDO1 PE=1 SV=2
FU/P	none	0.013	0.986014	1229.56	0.774	3	6	inferred	---	----	P07996	P07996|TSP1_HUMAN Thrombospondin-1 OS=Homo sapiens GN=THBS1 PE=1 SV=2
FU/P	none	0.011	0.993007	1238.28	0.775	3	3	inferred	---	----	P62263	P62263|RS14_HUMAN 40S ribosomal protein S14 OS=Homo sapiens GN=RPS14 PE=1 SV=3
FU/P	none	-0.013	0.987013	1230.81	0.775	3	5	inferred	---	----	P17936	P17936|IBP3_HUMAN Insulin-like growth factor-binding protein 3 OS=Homo sapiens GN=IGFBP3 PE=1 SV=2
FU/P	none	-0.011	0.994006	1239.53	0.776	3	4	unresolved	---	----	P23142;P23142-4	P23142|FBLN1_HUMAN Fibulin-1 OS=Homo sapiens GN=FBLN1 PE=1 SV=4
FU/P	none	-0.029	0.998002	1244.51	0.777	3	3	inferred	---	----	P01876	P01876|IGHA1_HUMAN Immunoglobulin heavy constant alpha 1 OS=Homo sapiens GN=IGHA1 PE=1 SV=2
FU/P	none	-0.003	0.996004	1242.02	0.777	3	4	inferred	---	----	P01019	P01019|ANGT_HUMAN Angiotensinogen OS=Homo sapiens GN=AGT PE=1 SV=1
FU/P	none	0.001	0.998002	1244.51	0.777	3	4	inferred	---	----	O95433	O95433|AHSA1_HUMAN Activator of 90 kDa heat shock protein ATPase homolog 1 OS=Homo sapiens GN=AHSA1 PE=1 SV=1
FU/P	none	-0.028	0.998002	1244.51	0.778	3	3	inferred	---	----	Q9Y5P6	Q9Y5P6|GMPPB_HUMAN Mannose-1-phosphate guanyltransferase beta OS=Homo sapiens GN=GMPPB PE=1 SV=2
