# Supplementary material for: Which Low-Abundance Proteins are Present in the Human Milieu of Gamete/Embryo Maternal Interaction?
Source: Int J Mol Sci. 2019 Oct 24;20(21):5305. doi: 10.3390/ijms20215305 (PMC6861935; doi:10.3390/ijms20215305)
Supplement: Supplementary file 1 [file ijms-20-05305-s001.zip › supplementary material/Supplementary Table 6.xlsx]

## Sheet: A1
Accession number	Description	Function
P46108	CRK - Adapter molecule crk Isoform Crk-II:	Regulates cell adhesion, spreading and migration. Mediates attachment-induced MAPK8 activation, membrane ruffling and cell motility in a Rac-dependent manner. Involved in phagocytosis of apoptotic cells and cell motility via its interaction with DOCK1 and DOCK4. May regulate the EFNA5-EPHA3 signaling [a.k.a. AAB28213.1, ENSP00000371672, BT007277, P46108]
P13796	LCP1 - Plastin-2	Actin-binding protein. Plays a role in the activation of T-cells in response to costimulation through TCR/CD3 and CD2 or CD28. Modulates the cell surface expression of IL2RA/CD25 and CD69; EF-hand domain containing [a.k.a. PLS2, ENST00000442275, 3936, P13796]
P02788	LTF - Lactotransferrin	Lactoferroxins A, B and C have opioid antagonist activity. Lactoferroxin A shows preference for mu-receptors, while lactoferroxin B and C have somewhat higher degrees of preference for kappa-receptors than for mu-receptors; Transferrins [a.k.a. LF, GIG12, OTTHUMP00000209780, P02788]
Q14019	COTL1 - Coactosin-like protein	Binds to F-actin in a calcium-independent manner. Has no direct effect on actin depolymerization. Acts as a chaperone for ALOX5 (5LO), influencing both its stability and activity in leukotrienes synthesis [a.k.a. CLP, ENST00000561707, NP_066972.1, Q14019]
P35606	COPB2 - Coatomer subunit beta	The coatomer is a cytosolic protein complex that binds to dilysine motifs and reversibly associates with Golgi non- clathrin-coated vesicles, which further mediate biosynthetic protein transport from the ER, via the Golgi up to the trans Golgi network. Coatomer complex is required for budding from Golgi membranes, and is essential for the retrograde Golgi-to-ER transport of dilysine-tagged protei…
P80188	LCN2 - Neutrophil gelatinase-associated lipocalin	Iron-trafficking protein involved in multiple processes such as apoptosis, innate immunity and renal development. Binds iron through association with 2,5-dihydroxybenzoic acid (2,5- DHBA), a siderophore that shares structural similarities with bacterial enterobactin, and delivers or removes iron from the cell, depending on the context. Iron-bound form (holo-24p3) is internalized following binding…
Q99439	CNN2 - Calponin-2	Thin filament-associated protein that is implicated in the regulation and modulation of smooth muscle contraction. It is capable of binding to actin, calmodulin, troponin C and tropomyosin. The interaction of calponin with actin inhibits the actomyosin Mg-ATPase activity [a.k.a. OTTHUMP00000274873, NM_201277, 1WYN, Q99439]
P05164	MPO - Myeloperoxidase	Part of the host defense system of polymorphonuclear leukocytes. It is responsible for microbicidal activity against a wide range of organisms. In the stimulated PMN, MPO catalyzes the production of hypohalous acids, primarily hypochlorous acid in physiologic situations, and other toxic intermediates that greatly enhance PMN microbicidal activity; Belongs to the peroxidase family. XPO subfamily […
P25311	AZGP1 - Zinc-alpha-2-glycoprotein	Stimulates lipid degradation in adipocytes and causes the extensive fat losses associated with some advanced cancers. May bind polyunsaturated fatty acids; Belongs to the MHC class I family [a.k.a. ZNGP1, ZAG, OTTHUMT00000059387, P25311]
Q6FHJ7	SFRP4 - Secreted frizzled-related protein 4	Soluble frizzled-related proteins (sFRPS) function as modulators of Wnt signaling through direct interaction with Wnts. They have a role in regulating cell growth and differentiation in specific cell types (By similarity). SFRP4 plays a role in bone morphogenesis. May also act as a regulator of adult uterine morphology and function. May also increase apoptosis during ovulation possibly through mo…
P04216	THY1 - Thy-1 membrane glycoprotein	May play a role in cell-cell or cell-ligand interactions during synaptogenesis and other events in the brain; CD molecules [a.k.a. ENSP00000433689, ENST00000284240, Thy-1 antigen, P04216]

## Sheet: A2
Accession number	Description	Function
P01031	C5 - Complement C5	Activation of C5 by a C5 convertase initiates the spontaneous assembly of the late complement components, C5-C9, into the membrane attack complex. C5b has a transient binding site for C6. The C5b-C6 complex is the foundation upon which the lytic complex is assembled; C3 and PZP like, alpha-2-macroglobulin domain containing [a.k.a. CPAMD4, C5D, Endogenous ligands, P01031]
Q04756	HGFAC - Hepatocyte growth factor activator	Activates hepatocyte growth factor (HGF) by converting it from a single chain to a heterodimeric form; Belongs to the peptidase S1 family [a.k.a. HGFAC-004, CCDS75098, uc010icw.3, Q04756]
P09871	C1S - Complement C1s subcomponent	C1s B chain is a serine protease that combines with C1q and C1r to form C1, the first component of the classical pathway of the complement system. C1r activates C1s so that it can, in turn, activate C2 and C4 [a.k.a. ENSP00000442298, ENSP00000406643, HPA018852, P09871]
P02774	GC - Vitamin D-binding protein	Involved in vitamin D transport and storage, scavenging of extracellular G-actin, enhancement of the chemotactic activity of C5 alpha for neutrophils in inflammation and macrophage activation [a.k.a. B4DPP2, DBP/GC, NM_000583.3, P02774]
P29622	SERPINA4 - Kallistatin	Inhibits human amidolytic and kininogenase activities of tissue kallikrein. Inhibition is achieved by formation of an equimolar, heat- and SDS-stable complex between the inhibitor and the enzyme, and generation of a small C-terminal fragment of the inhibitor due to cleavage at the reactive site by tissue kallikrein; Belongs to the serpin family [a.k.a. PI4, KST, BX248760, P29622]
P02760	AMBP - Protein AMBP	Inter-alpha-trypsin inhibitor inhibits trypsin, plasmin, and lysosomal granulocytic elastase. Inhibits calcium oxalate crystallization; Lipocalins [a.k.a. HCP, ITIL, P02759, P02760]
P01817

## Sheet: A3
Accession number	Description	Function
P02753	RBP4 - Retinol-binding protein 4	Retinol-binding protein that mediates retinol transport in blood plasma. Delivers retinol from the liver stores to the peripheral tissues (Probable). Transfers the bound all-trans retinol to STRA6, that then facilitates retinol transport across the cell membrane; Belongs to the calycin superfamily. Lipocalin family [a.k.a. PRO2222, uc057uxf.1, AAC02945.1, P02753]
P02751	FN1 - Fibronectin type III domain containing	Endogenous ligands [a.k.a. Q6MZU5, 1OWW, AJ535086, P02751]
P00747	PLG - Plasminogen	Plasmin dissolves the fibrin of blood clots and acts as a proteolytic factor in a variety of other processes including embryonic development, tissue remodeling, tumor invasion, and inflammation. In ovulation, weakens the walls of the Graafian follicle. It activates the urokinase-type plasminogen activator, collagenases and several complement zymogens, such as C1 and C5. Cleavage of fibronectin an…
P0C0L5	C4B - Complement C4-B	Non-enzymatic component of the C3 and C5 convertases and thus essential for the propagation of the classical complement pathway. Covalently binds to immunoglobulins and immune complexes and enhances the solubilization of immune aggregates and the clearance of IC through CR1 on erythrocytes. C4A isotype is responsible for effective binding to form amide bonds with immune aggregates or protein anti…
P22352	GPX3 - Glutathione peroxidase 3	Protects cells and enzymes from oxidative damage, by catalyzing the reduction of hydrogen peroxide, lipid peroxides and organic hydroperoxide, by glutathione; Selenoproteins [a.k.a. GPXP, UPI0001E8F312, GPX3-004, P22352]
P10909	CLU - Clusterin	Isoform 1 functions as extracellular chaperone that prevents aggregation of nonnative proteins. Prevents stress- induced aggregation of blood plasma proteins. Inhibits formation of amyloid fibrils by APP, APOC2, B2M, CALCA, CSN3, SNCA and aggregation-prone LYZ variants (in vitro). Does not require ATP. Maintains partially unfolded proteins in a state appropriate for subsequent refolding by other …
P05543	SERPINA7 - Thyroxine-binding globulin	Major thyroid hormone transport protein in serum; Belongs to the serpin family [a.k.a. TBG, EAX02748.1, 2RIW, P05543]
B4DPQ0	C1R - Complement C1r subcomponent	C1r B chain is a serine protease that combines with C1q and C1s to form C1, the first component of the classical pathway of the complement system; Belongs to the peptidase S1 family [a.k.a. OTTHUMP00000238152, ENSG00000159403, F5GZR1, B4DPQ0]
P06681	C2 - Complement C2	Component C2 which is part of the classical pathway of the complement system is cleaved by activated factor C1 into two fragments: C2b and C2a. C2a, a serine protease, then combines with complement factor C4b to generate the C3 or C5 convertase; Belongs to the peptidase S1 family [a.k.a. OTTHUMT00000268602, OTTHUMT00000145484, 3ERB, P06681]
P02787	TF - Serotransferrin	Transferrins are iron binding transport proteins which can bind two Fe(3+) ions in association with the binding of an anion, usually bicarbonate. It is responsible for the transport of iron from sites of absorption and heme degradation to those of storage and utilization. Serum transferrin may also have a further role in stimulating cell proliferation [a.k.a. PRO1400, TFQTL1, 5H52, P02787]
P01834		- - STRING found no proteins by this name in Homo sapiens - -
P43652	AFM - Afamin	Vitamin E binding protein. May transport vitamin E in body fluids under conditions where the lipoprotein system is not sufficient. May be involved in the regulation and transport of vitamin E at the blood-brain barrier; Belongs to the ALB/AFP/VDB family [a.k.a. ALBA, ALB2, ENST00000226355, P43652]
P04217	A1BG - Alpha-1B-glycoprotein	Immunoglobulin like domain containing [a.k.a. LOC102723785, DKFZP686F0970, HPA044252, P04217]
P05452	CLEC3B - Tetranectin	Tetranectin binds to plasminogen and to isolated kringle 4. May be involved in the packaging of molecules destined for exocytosis; C-type lectin domain containing [a.k.a. TNA, CAB002582, HGNC:11891, P05452]
Q16610	ECM1 - Extracellular matrix protein 1	Involved in endochondral bone formation as negative regulator of bone mineralization. Stimulates the proliferation of endothelial cells and promotes angiogenesis. Inhibits MMP9 proteolytic activity [a.k.a. ENST00000271630, ECM1-009, ENST00000369047, Q16610]
P02765	AHSG - Alpha-2-HS-glycoprotein	Promotes endocytosis, possesses opsonic properties and influences the mineral phase of bone. Shows affinity for calcium and barium ions; Cystatins, type 4 [a.k.a. PRO2743, FETUA, AF119895, P02765]
P02750	LRG1 - Leucine rich alpha-2-glycoprotein 1 [a.k.a. LRG, ENST00000538589, ENSP00000442275, P02750]
P01033	TIMP1 - Metalloproteinase inhibitor 1	Metalloproteinase inhibitor that functions by forming one to one complexes with target metalloproteinases, such as collagenases, and irreversibly inactivates them by binding to their catalytic zinc cofactor. Acts on MMP1, MMP2, MMP3, MMP7, MMP8, MMP9, MMP10, MMP11, MMP12, MMP13 and MMP16. Does not act on MMP14. Also functions as a growth factor that regulates cell differentiation, migration and c…
Q96IY4	CPB2 - Carboxypeptidase B2	Cleaves C-terminal arginine or lysine residues from biologically active peptides such as kinins or anaphylatoxins in the circulation thereby regulating their activities. Down- regulates fibrinolysis by removing C-terminal lysine residues from fibrin that has already been partially degraded by plasmin; Belongs to the peptidase M14 family [a.k.a. ENST00000218537, plasma carboxypeptidase B, thrombin…
P51884	LUM - Lumican	Small leucine rich repeat proteoglycans; Belongs to the small leucine-rich proteoglycan (SLRP) family. SLRP class II subfamily [a.k.a. LDC, SLRR2D, 4060, P51884]
Q96PD5	PGLYRP2 - N-acetylmuramoyl-L-alanine amidase	May play a scavenger role by digesting biologically active peptidoglycan (PGN) into biologically inactive fragments. Has no direct bacteriolytic activity; Belongs to the N-acetylmuramoyl-L-alanine amidase 2 family [a.k.a. PGLYRPL, PGRPL, UNQ3103/PRO10102, Q96PD5]
P04070	PROC - Vitamin K-dependent protein C	Protein C is a vitamin K-dependent serine protease that regulates blood coagulation by inactivating factors Va and VIIIa in the presence of calcium ions and phospholipids. Exerts a protective effect on the endothelial cell barrier function; Belongs to the peptidase S1 family [a.k.a. B4DPC8, UPI000188171A, XM_006712633.1, P04070]
P06276	BCHE - Cholinesterase	Esterase with broad substrate specificity. Contributes to the inactivation of the neurotransmitter acetylcholine. Can degrade neurotoxic organophosphate esters; Belongs to the type-B carboxylesterase/lipase family [a.k.a. CHE1, XP_005247742, 1EHQ, P06276]
P02649	APOE - Apolipoprotein E	Mediates the binding, internalization, and catabolism of lipoprotein particles. It can serve as a ligand for the LDL (apo B/E) receptor and for the specific apo-E receptor (chylomicron remnant) of hepatic tissues; Apolipoproteins [a.k.a. 1NFN, APOE-001, K00396, P02649]
Q8N371	KDM8 - JmjC domain-containing protein 5	Histone demethylase required for G2/M phase cell cycle progression. Specifically demethylates dimethylated 'Lys-36' (H3K36me2) of histone H3, an epigenetic repressive mark, thereby acting as a transcription activator. Regulates expression of CCNA1 (cyclin-A1), leading to regulate cancer cell proliferation. In a complex with coregulator RCCD1, is also able to demethylate trimethylated 'Lys-36' (H3…
Q9NZP8	C1RL - Complement C1r subcomponent-like protein	Mediates the proteolytic cleavage of HP/haptoglobin in the endoplasmic reticulum; Belongs to the peptidase S1 family [a.k.a. C1RL1, C1RLP, CLSPA, Q9NZP8]
P00740	F9 - Coagulation factor IX	Factor IX is a vitamin K-dependent plasma protein that participates in the intrinsic pathway of blood coagulation by converting factor X to its active form in the presence of Ca(2+) ions, phospholipids, and factor VIIIa; Belongs to the peptidase S1 family [a.k.a. K02048, CHEMBL2111424, ENST00000479617, P00740]
P27918	CFP - Properdin	A positive regulator of the alternate pathway of complement. It binds to and stabilizes the C3- and C5-convertase enzyme complexes [a.k.a. PFC, CAA40914.1, NM_001145252.1, P27918]
P27169	PON1 - Serum paraoxonase/arylesterase 1	Belongs to the paraoxonase family [a.k.a. PON, AAB59538.1, AAB25717.1, P27169]
Q9Y2S2	CRYL1 - Lambda-crystallin homolog	Crystallin lambda 1 [a.k.a. CRY, CCDS41871, Q9P0G7, Q9Y2S2]
P52788	SMS - Spermine synthase	Catalyzes the production of spermine from spermidine and decarboxylated S-adenosylmethionine (dcSAM) [a.k.a. HGNC:11123, ENSP00000368714, ENST00000404933, P52788]
P02746	C1QB - Complement C1q subcomponent subunit B	C1q associates with the proenzymes C1r and C1s to yield C1, the first component of the serum complement system. The collagen-like regions of C1q interact with the Ca(2+)-dependent C1r(2)C1s(2) proenzyme complex, and efficient activation of C1 takes place on interaction of the globular heads of C1q with the Fc regions of IgG or IgM antibody present in immune complexes [a.k.a. 2WNV, 2WNU, 5HZF, P02…
Q15848	ADIPOQ - Adiponectin	Important adipokine involved in the control of fat metabolism and insulin sensitivity, with direct anti-diabetic, anti-atherogenic and anti-inflammatory activities. Stimulates AMPK phosphorylation and activation in the liver and the skeletal muscle, enhancing glucose utilization and fatty-acid combustion. Antagonizes TNF-alpha by negatively regulating its expression in various tissues such as liv…
P20851	C4BPB - C4b-binding protein beta chain	Controls the classical pathway of complement activation. It binds as a cofactor to C3b/C4b inactivator (C3bINA), which then hydrolyzes the complement fragment C4b. It also accelerates the degradation of the C4bC2a complex (C3 convertase) by dissociating the complement fragment C2a. It also interacts with anticoagulant protein S and with serum amyloid P component. The beta chain binds protein S; S…
P43251	BTD - Biotinidase	Catalytic release of biotin from biocytin, the product of biotin-dependent carboxylases degradation [a.k.a. OTTHUMT00000342880, NP_001268654.1, 686, P43251]
P02766	TTR - Transthyretin	Thyroid hormone-binding protein. Probably transports thyroxine from the bloodstream to the brain; Gla domain containing [a.k.a. PALB, ENSP00000396762, 4ACT, P02766]
Q53EL6	PDCD4 - Programmed cell death protein 4	Inhibits translation initiation and cap-dependent translation. May excert its function by hindering the interaction between EIF4A1 and EIF4G. Inhibits the helicase activity of EIF4A. Modulates the activation of JUN kinase. Down-regulates the expression of MAP4K1, thus inhibiting events important in driving invasion, namely, MAPK85 activation and consequent JUN-dependent transcription. May play a …
Q96KN2	CNDP1 - Carnosine dipeptidase 1	Belongs to the peptidase M20A family [a.k.a. UNQ1915/PRO4380, CPGL2, CN1, Q96KN2]
P08185	SERPINA6 - Corticosteroid-binding globulin	Major transport protein for glucocorticoids and progestins in the blood of almost all vertebrate species; Serpin peptidase inhibitors [a.k.a. CBG, CCDS9924, UPI00021CF3EF, P08185]

## Sheet: A5
Accession number	Description	Function
P08603	CFH - Complement factor H	Factor H functions as a cofactor in the inactivation of C3b by factor I and also increases the rate of dissociation of the C3bBb complex (C3 convertase) and the (C3b)NBB complex (C5 convertase) in the alternative complement pathway [a.k.a. HF, HF1, HF2, P08603]
B4E1Z4	ENSG00000244255 - Complement factor B	Uncharacterized protein; cDNA FLJ55673, highly similar to Complement factor B ; Belongs to the peptidase S1 family [a.k.a. ENSP00000418996, XXbac-BPG116M5.17-002, E7ETN3, B4E1Z4]
P22792	CPN2 - Carboxypeptidase N subunit 2	The 83 kDa subunit binds and stabilizes the catalytic subunit at 37 degrees Celsius and keeps it in circulation. Under some circumstances it may be an allosteric modifier of the catalytic subunit; M14 carboxypeptidases [a.k.a. ACBP, Hs.528368, CCDS33920.1, P22792]
P04114	APOB - Apolipoprotein B-100	Apolipoprotein B is a major protein constituent of chylomicrons (apo B-48), LDL (apo B-100) and VLDL (apo B-100). Apo B-100 functions as a recognition signal for the cellular binding and internalization of LDL particles by the apoB/E receptor; Apolipoproteins [a.k.a. M19820, OTTHUMT00000323949, AAB04636.1, P04114]
Q14624	ITIH4 - Inter-alpha-trypsin inhibitor heavy chain H4	Type II acute-phase protein (APP) involved in inflammatory responses to trauma. May also play a role in liver development or regeneration [a.k.a. IHRP, ITIHL1, PRO1851, Q14624]
P01042	KNG1 - Kininogen-1	(1) Kininogens are inhibitors of thiol proteases; (2) HMW-kininogen plays an important role in blood coagulation by helping to position optimally prekallikrein and factor XI next to factor XII; (3) HMW-kininogen inhibits the thrombin- and plasmin- induced aggregation of thrombocytes; (4) the active peptide bradykinin that is released from HMW-kininogen shows a variety of physiological effects: (4…
P07358	C8B - Complement component C8 beta chain	Constituent of the membrane attack complex (MAC) that plays a key role in the innate and adaptive immune response by forming pores in the plasma membrane of target cells; Belongs to the complement C6/C7/C8/C9 family [a.k.a. NP_000057, CO8B_HUMAN, uc010oon.3, P07358]
P10643	C7 - Complement component C7	Constituent of the membrane attack complex (MAC) that plays a key role in the innate and adaptive immune response by forming pores in the plasma membrane of target cells. C7 serves as a membrane anchor; Belongs to the complement C6/C7/C8/C9 family [a.k.a. X86343, ENST00000508185, J03507, P10643]
P06727	APOA4 - Apolipoprotein A-IV	May have a role in chylomicrons and VLDL secretion and catabolism. Required for efficient activation of lipoprotein lipase by ApoC-II; potent activator of LCAT. Apoa-IV is a major component of HDL and chylomicrons; Belongs to the apolipoprotein A1/A4/E family [a.k.a. Apolipoprotein A-IV, AY422950, HPA001352, P06727]
P08697	SERPINF2 - Alpha-2-antiplasmin	Serine protease inhibitor. The major targets of this inhibitor are plasmin and trypsin, but it also inactivates matriptase-3/TMPRSS7 and chymotrypsin; Serpin peptidase inhibitors [a.k.a. PLI, AAP, 5345, P08697]
P07360	C8G - Complement component C8 gamma chain	C8 is a constituent of the membrane attack complex. C8 binds to the C5B-7 complex, forming the C5B-8 complex. C5-B8 binds C9 and acts as a catalyst in the polymerization of C9. The gamma subunit seems to be able to bind retinol; Complement system [a.k.a. XR_245338.2, OTTHUMT00000055178, OTTHUMT00000055180, P07360]

## Sheet: A6
Accession number	Description	Function
'P02679':	FGG - Fibrinogen gamma chain;	Together with fibrinogen alpha (FGA) and fibrinogen beta (FGB), polymerizes to form an insoluble fibrin matrix. Has a major function in hemostasis as one of the primary components of blood clots. In addition, functions during the early stages of wound repair to stabilize the lesion and guide cell migration during re- epithelialization. Was originally thought to be essential for platelet aggregati…
'P02671':	FGA - Fibrinogen alpha chain;	Was originally thought to be essential for platelet aggregation, based on in vitro studies using anticoagulated blood. However, subsequent studies have shown that it i [...] [a.k.a. 5CFA, 2FFD, 2A45, P02671]
'P19823':	ITIH2 - Inter-alpha-trypsin inhibitor heavy chain H2;	May act as a carrier of hyaluronan in serum or as a binding protein between hyaluronan and other matrix protein, including those on cell surfaces in tissues to regulate the localization, synthesis and degradation of hyaluronan which are essential to cells undergoing biological processes; Belongs to the ITIH family [a.k.a. IGHEP2, ENST00000613369, ITIH2-005, P19823]
'P07357':	C8A - Complement component C8 alpha chain;	Constituent of the membrane attack complex (MAC) that plays a key role in the innate and adaptive immune response by forming pores in the plasma membrane of target cells. C8A inserts into the target membrane, but does not form pores by itself; Belongs to the complement C6/C7/C8/C9 family [a.k.a. Complement component 8, alpha polypeptide, U07996, ENSG00000157131, P07357]
'P02748':	C9 - Complement component C9;	Constituent of the membrane attack complex (MAC) that plays a key role in the innate and adaptive immune response by forming pores in the plasma membrane of target cells. C9 is the pore- forming subunit of the MAC; Belongs to the complement C6/C7/C8/C9 family [a.k.a. complement C9, Y08547, Complement component 9, P02748]
'P05156':	CFI - Complement factor I;	Responsible for cleaving the alpha-chains of C4b and C3b in the presence of the cofactors C4-binding protein and factor H respectively; Belongs to the peptidase S1 family [a.k.a. IF, CAA68416.1, XP_005263032, P05156]
'P01011':	GIG25 - Serpin peptidase inhibitor, clade A (alpha-1 antiproteinase, antitrypsin), member 3;	Although its physiological function is unclear, it can inhibit neutrophil cathepsin G and mast cell chymase, both of which can convert angiotensin-1 to the active angiotensin-2; Serpin peptidase inhibitors [a.k.a. SERPINA3, AACT, GIG24, P01011]
	AACT - Alpha-1-antichymotrypsin;	Although its physiological function is unclear, it can inhibit neutrophil cathepsin G and mast cell chymase, both of which can convert angiotensin-1 to the active angiotensin-2; Serpin peptidase inhibitors [a.k.a. SERPINA3, GIG25, GIG24, P01011]
'Q06033':	ITIH3 - Inter-alpha-trypsin inhibitor heavy chain H3;	May act as a carrier of hyaluronan in serum or as a binding protein between hyaluronan and other matrix protein, including those on cell surfaces in tissues to regulate the localization, synthesis and degradation of hyaluronan which are essential to cells undergoing biological processes [a.k.a. Q3B7H5, ENST00000464804, AK222757, Q06033]
'P01023':	A2M - Alpha-2-macroglobulin;	Is able to inhibit all four classes of proteinases by a unique 'trapping' mechanism. This protein has a peptide stretch, called the 'bait region' which contains specific cleavage sites for different proteinases. When a proteinase cleaves the bait region, a conformational change is induced in the protein which traps the proteinase. The entrapped enzyme remains active against low molecular weight s…
'P02647':	APOA1 - Apolipoprotein A-I;	Participates in the reverse transport of cholesterol from tissues to the liver for excretion by promoting cholesterol efflux from tissues and by acting as a cofactor for the lecithin cholesterol acyltransferase (LCAT). As part of the SPAP complex, activates spermatozoa motility; Apolipoproteins [a.k.a. ENSP00000352471, uc001ppv.2, Q6LDN9, P02647]
'P01008':	SERPINC1 - Antithrombin-III;	Most important serine protease inhibitor in plasma that regulates the blood coagulation cascade. AT-III inhibits thrombin, matriptase-3/TMPRSS7, as well as factors IXa, Xa and XIa. Its inhibitory activity is greatly enhanced in the presence of heparin; Serpin peptidase inhibitors [a.k.a. PRO0309, AT3, L00186, P01008]
'P00450':	CP - Ceruloplasmin;	Ceruloplasmin is a blue, copper-binding (6-7 atoms per molecule) glycoprotein. It has ferroxidase activity oxidizing Fe(2+) to Fe(3+) without releasing radical oxygen species. It is involved in iron transport across the cell membrane. Provides Cu(2+) ions for the ascorbate-mediated deaminase degradation of the heparan sulfate chains of GPC1. May also play a role in fetal lung development or pulmo…
'P13671':	C6 - Complement component C6;	Constituent of the membrane attack complex (MAC) that plays a key role in the innate and adaptive immune response by forming pores in the plasma membrane of target cells; Complement system [a.k.a. LRG_29, XP_006714560.1, C9JC72, P13671]
'Q03591':	CFHR1 - Complement factor H-related protein 1;	Involved in complement regulation. The dimerized forms have avidity for tissue-bound complement fragments and efficiently compete with the physiological complement inhibitor CFH. Can associate with lipoproteins and may play a role in lipid metabolism [a.k.a. CFHL, CFHL1P, FHR1, Q03591]
'P02749':	APOH - Beta-2-glycoprotein 1;	Binds to various kinds of negatively charged substances such as heparin, phospholipids, and dextran sulfate. May prevent activation of the intrinsic blood coagulation cascade by binding to phospholipids on the surface of damaged cells; Apolipoproteins [a.k.a. B2G1, ADJ96598.1, 350, P02749]
'P02675':	FGB - Fibrinogen beta chain;	Cleaved by the protease thrombin to yield monomers which, together with fibrinogen alpha (FGA) and fibrinogen gamma (FGG), polymerize to form an insoluble fibrin matrix. Fibrin has a major function in hemostasis as one of the primary components of blood clots. In addition, functions during the early stages of wound repair to stabilize the lesion and guide cell migration during re-epithelializatio…
'P02790':	HPX - Hemopexin;	Binds heme and transports it to the liver for breakdown and iron recovery, after which the free hemopexin returns to the circulation [a.k.a. HPX-005, OTTHUMT00000384216, OTTHUMT00000384220, P02790]
'P02745':	C1QA - Complement C1q subcomponent subunit A;	C1q associates with the proenzymes C1r and C1s to yield C1, the first component of the serum complement system. The collagen-like regions of C1q interact with the Ca(2+)-dependent C1r(2)C1s(2) proenzyme complex, and efficient activation of C1 takes place on interaction of the globular heads of C1q with the Fc regions of IgG or IgM antibody present in immune complexes [a.k.a. 2WNV, 2WNU, NP_057075…
'P00748':	F12 - Coagulation factor XII;	Factor XII is a serum glycoprotein that participates in the initiation of blood coagulation, fibrinolysis, and the generation of bradykinin and angiotensin. Prekallikrein is cleaved by factor XII to form kallikrein, which then cleaves factor XII first to alpha-factor XIIa and then trypsin cleaves it to beta- factor XIIa. Alpha-factor XIIa activates factor XI to factor XIa [a.k.a. P78339, ENSP0000…
'P19827':	ITIH1 - Inter-alpha-trypsin inhibitor heavy chain H1;	May act as a carrier of hyaluronan in serum or as a binding protein between hyaluronan and other matrix protein, including those on cell surfaces in tissues to regulate the localization, synthesis and degradation of hyaluronan which are essential to cells undergoing biological processes [a.k.a. IGHEP1, ENST00000273283, F5H7Y8, P19827]
'P35858':	IGFALS - Insulin-like growth factor-binding protein complex acid labile subunit;	Involved in protein-protein interactions that result in protein complexes, receptor-ligand binding or cell adhesion [a.k.a. ALS, OTTHUMP00000158804, NP_001139478, P35858]
'P04003':	C4BPA - C4b-binding protein alpha chain;	Controls the classical pathway of complement activation. It binds as a cofactor to C3b/C4b inactivator (C3bINA), which then hydrolyzes the complement fragment C4b. It also accelerates the degradation of the C4bC2a complex (C3 convertase) by dissociating the complement fragment C2a. Alpha chain binds C4b. It interacts also with anticoagulant protein S and with serum amyloid P component; Sushi doma…
'Q14520':	HABP2 - Hyaluronan-binding protein 2;	Cleaves the alpha-chain at multiple sites and the beta- chain between 'Lys-53' and 'Lys-54' but not the gamma-chain of fibrinogen and therefore does not initiate the formation of the fibrin clot and does not cause the fibrinolysis directly. It does not cleave (activate) prothrombin and plasminogen but converts the inactive single chain urinary plasminogen activator (pro- urokinase) to the active …
'P03952':	KLKB1 - Plasma kallikrein;	The enzyme cleaves Lys-Arg and Arg-Ser bonds. It activates, in a reciprocal reaction, factor XII after its binding to a negatively charged surface. It also releases bradykinin from HMW kininogen and may also play a role in the renin-angiotensin system by converting prorenin into renin; Belongs to the peptidase S1 family. Plasma kallikrein subfamily [a.k.a. KLK3, NP_000883, uc003iyy.3, P03952]
'P02747':	C1QC - Complement C1q subcomponent subunit C;	C1q associates with the proenzymes C1r and C1s to yield C1, the first component of the serum complement system. The collagen-like regions of C1q interact with the Ca(2+)-dependent C1r(2)C1s(2) proenzyme complex, and efficient activation of C1 takes place on interaction of the globular heads of C1q with the Fc regions of IgG or IgM antibody present in immune complexes [a.k.a. C1QG, 2WNV, 2WNU, P02…
'P00734':	F2 - Prothrombin;	Thrombin, which cleaves bonds after Arg and Lys, converts fibrinogen to fibrin and activates factors V, VII, VIII, XIII, and, in complex with thrombomodulin, protein C. Functions in blood homeostasis, inflammation and wound healing; Belongs to the peptidase S1 family [a.k.a. 3BIV, 4YES, 1TOM, P00734]
'P04004':	VTN - Vitronectin;	Vitronectin is a cell adhesion and spreading factor found in serum and tissues. Vitronectin interact with glycosaminoglycans and proteoglycans. Is recognized by certain members of the integrin family and serves as a cell-to-substrate adhesion molecule. Inhibitor of the membrane-damaging effect of the terminal cytolytic complement pathway; Endogenous ligands [a.k.a. complement S-protein, NM_000638…
'P01871':	STRING found no proteins by this name in Homo sapiens - -
'P02655':	APOC2 - Apolipoprotein C-II;	Component of chylomicrons, very low-density lipoproteins (VLDL), low-density lipoproteins (LDL), and high-density lipoproteins (HDL) in plasma. Plays an important role in lipoprotein metabolism as an activator of lipoprotein lipase. Both proapolipoprotein C-II and apolipoprotein C-II can activate lipoprotein lipase. In normolipidemic individuals, it is mainly distributed in the HDL, whereas in hy…
'P15169':	CPN1 - Carboxypeptidase N catalytic chain	Protects the body from potent vasoactive and inflammatory peptides containing C-terminal Arg or Lys (such as kinins or anaphylatoxins) which are released into the circulation; M14 carboxypeptidases [a.k.a. ACBP, AK313972, CAA32507.1, P15169]
'P06396':	GSN - Gelsolin;	Calcium-regulated, actin-modulating protein that binds to the plus (or barbed) ends of actin monomers or filaments, preventing monomer exchange (end-blocking or capping). It can promote the assembly of monomers into filaments (nucleation) as well as sever filaments already formed. Plays a role in ciliogenesis; Gelsolin/villins [a.k.a. 1NLV, CCDS75890.1, ENSP00000377881, P06396]
'P07225':	PROS1 - Vitamin K-dependent protein S;	Anticoagulant plasma protein; it is a cofactor to activated protein C in the degradation of coagulation factors Va and VIIIa. It helps to prevent coagulation and stimulating fibrinolysis; Gla domain containing [a.k.a. PROS, PS23, C9K0R0, P07225]
'P02652':	APOA2 - Apolipoprotein A-II;	May stabilize HDL (high density lipoprotein) structure by its association with lipids, and affect the HDL metabolism; Apolipoproteins [a.k.a. BC005282, 1L6L, ENST00000463273, P02652]
'P04196':	HRG - Histidine-rich glycoprotein;	Plasma glycoprotein that binds a number of ligands such as heme, heparin, heparan sulfate, thrombospondin, plasminogen, and divalent metal ions. Binds heparin and heparin/glycosaminoglycans in a zinc-dependent manner. Binds heparan sulfate on the surface of liver, lung, kidney and heart endothelial cells. Binds to N-sulfated polysaccharide chains on the surface of liver endothelial cells. Inhibit…
'P00742':	F10 - Coagulation factor X;	Factor Xa is a vitamin K-dependent glycoprotein that converts prothrombin to thrombin in the presence of factor Va, calcium and phospholipid during blood clotting; Gla domain containing [a.k.a. ENSP00000387092, L00391, 1LPZ, P00742]
'P0DOY2':	STRING found no proteins by this name in Homo sapiens - -
'P02763':	ORM1 - Alpha-1-acid glycoprotein 1;	Functions as transport protein in the blood stream. Binds various ligands in the interior of its beta-barrel domain. Also binds synthetic drugs and influences their distribution and availability in the body. Appears to function in modulating the activity of the immune system during the acute-phase reaction; Belongs to the calycin superfamily. Lipocalin family [a.k.a. AGP1, X02544, uc004bik.5, P02…
'P02656':	APOC3 - Apolipoprotein C-III;	Component of triglyceride-rich very low density lipoproteins (VLDL) and high density lipoproteins (HDL) in plasma. Plays a multifaceted role in triglyceride homeostasis. Intracellularly, promotes hepatic very low density lipoprotein 1 (VLDL1) assembly and secretion; extracellularly, attenuates hydrolysis and clearance of triglyceride-rich lipoproteins (TRLs). Impairs the lipolysis of TRLs by inhi…
'P0C0L4':	C4A - Complement C4-A;	Non-enzymatic component of C3 and C5 convertases and thus essential for the propagation of the classical complement pathway. Covalently binds to immunoglobulins and immune complexes and enhances the solubilization of immune aggregates and the clearance of IC through CR1 on erythrocytes. C4A isotype is responsible for effective binding to form amide bonds with immune aggregates or protein antigens…

## Sheet: A7
Accession number	Description	Function
O00743	PPP6C - Protein phosphatase 6 catalytic subunit [a.k.a. 300141, NM_002721.4, BAH12005.1, O00743]
O43776	NARS - Asparagine--tRNA ligase, cytoplasmic	Aminoacyl tRNA synthetases, Class II [a.k.a. AAH01687.1, Aminoacyl tRNA synthetases, Class II, ENSP00000467651, O43776]
P19652	ORM2 - Alpha-1-acid glycoprotein 2	Functions as transport protein in the blood stream. Binds various hydrophobic ligands in the interior of its beta- barrel domain. Also binds synthetic drugs and influences their distribution and availability. Appears to function in modulating the activity of the immune system during the acute-phase reaction; Lipocalins [a.k.a. AGP2, CCDS6804, alpha-1-acid glycoprotein, type 2, P19652]
