# Supplementary material for: Which Low-Abundance Proteins are Present in the Human Milieu of Gamete/Embryo Maternal Interaction?
Source: Int J Mol Sci. 2019 Oct 24;20(21):5305. doi: 10.3390/ijms20215305 (PMC6861935; doi:10.3390/ijms20215305)
Supplement: Supplementary file 1 [file ijms-20-05305-s001.zip › supplementary material/Supplementary Table 7.xlsx]

## Sheet: A1
Accession number	Description	Function
P23246	SFPQ - Splicing factor, proline- and glutamine-rich	DNA- and RNA binding protein, involved in several nuclear processes. Essential pre-mRNA splicing factor required early in spliceosome formation and for splicing catalytic step II, probably as a heteromer with NONO. Binds to pre-mRNA in spliceosome C complex, and specifically binds to intronic polypyrimidine tracts. Involved in regulation of signal-induced alternative splicing. During splicing of …
P37802	TAGLN2 - Transgelin-2	Transgelin 2 [a.k.a. CDABP0035, KIAA0120, AAH02616.1, P37802]
Q9H8L6	MMRN2 - Multimerin-2	Inhibits endothelial cells motility and acts as a negative regulator of angiogenesis; it downregulates KDR activation by binding VEGFA; EMI domain containing [a.k.a. EMILIN3, ENST00000608090, ENST00000488950, Q9H8L6]
P62750	RPL23A - 60S ribosomal protein L23a	This protein binds to a specific region on the 26S rRNA; Belongs to the universal ribosomal protein uL23 family [a.k.a. RPL23A-010, RPL23A-009, OTTHUMT00000255975, P62750]
Q8N4P3	HDDC3 - Guanosine-3',5'-bis(diphosphate) 3'-pyrophosphohydrolase MESH1	ppGpp hydrolyzing enzyme involved in starvation response [a.k.a. MESH1, uc032cpi.2, HDDC3-002, Q8N4P3]
Q96C23	GALM - Aldose 1-epimerase	Mutarotase converts alpha-aldose to the beta-anomer. It is active on D-glucose, L-arabinose, D-xylose, D-galactose, maltose and lactose (By similarity) [a.k.a. BLOCK25, ENSP00000410598, NP_620156, Q96C23]
P62081	RPS7 - 40S ribosomal protein S7	Required for rRNA maturation; Belongs to the eukaryotic ribosomal protein eS7 family [a.k.a. OTTHUMP00000115354, 5AJ0, P23821, P62081]
P68371	TUBB4B - Tubulin beta-4B chain	Tubulin is the major constituent of microtubules. It binds two moles of GTP, one at an exchangeable site on the beta chain and one at a non-exchangeable site on the alpha chain; Belongs to the tubulin family [a.k.a. TUBB2C, Hs.594600, 10383, P68371]
P30046	DDT - D-dopachrome decarboxylase	Tautomerization of D-dopachrome with decarboxylation to give 5,6-dihydroxyindole (DHI) [a.k.a. DDTL, Z84718, KB-226F1.2, P30046]
Q12906	ILF3 - Interleukin enhancer-binding factor 3	RNA-binding protein that plays an essential role in the biogenesis of circular RNAs (circRNAs) which are produced by back- splicing circularization of pre-mRNAs. Within the nucleus, promotes circRNAs processing by stabilizing the regulatory elements residing in the flanking introns of the circularized exons. Plays thereby a role in the back-splicing of a subset of circRNAs. As a consequence, part…
O60256	PRPSAP2 - Phosphoribosyl pyrophosphate synthase-associated protein 2	Seems to play a negative regulatory role in 5- phosphoribose 1-diphosphate synthesis [a.k.a. UPI00025A2C94, UPI0000E59E8B, AAI06051.1, O60256]
Q9UMS4	PRPF19 - Pre-mRNA-processing factor 19	Ubiquitin-protein ligase which is a core component of several complexes mainly involved pre-mRNA splicing and DNA repair. Core component of the PRP19C/Prp19 complex/NTC/Nineteen complex which is part of the spliceosome and participates in its assembly, its remodeling and is required for its activity. During assembly of the spliceosome, mediates 'Lys-63'-linked polyubiquitination of the U4 spliceo…
Q9BW30	TPPP3 - Tubulin polymerization-promoting protein family member 3	Binds tubulin and has microtubule bundling activity. May play a role in cell proliferation and mitosis; Tubulin polymerization promoting proteins [a.k.a. CGI-38, OTTHUMP00000174811, uc002etb.5, Q9BW30]
P46782	RPS5 - Ribosomal protein S5	Belongs to the universal ribosomal protein uS7 family [a.k.a. OTTHUMT00000467017, OTTHUMT00000467014, 4V6X, P46782]
Q9Y5P6	GMPPB - Mannose-1-phosphate guanyltransferase beta	Catalyzes the formation of GDP-mannose, an essential precursor of glycan moieties of glycoproteins and glycolipids; Belongs to the transferase hexapeptide repeat family [a.k.a. AMIGO3, OTTHUMP00000212650, NP_068806.1, Q9Y5P6]
Q9H4G4	GLIPR2 - Golgi-associated plant pathogenesis-related protein 1	GLI pathogenesis related 2; CAP superfamily [a.k.a. GAPR1, C9orf19, UPI000006DF50, Q9H4G4]
Q13177	PAK2 - Serine/threonine-protein kinase PAK 2	Serine/threonine protein kinase that plays a role in a variety of different signaling pathways including cytoskeleton regulation, cell motility, cell cycle progression, apoptosis or proliferation. Acts as downstream effector of the small GTPases CDC42 and RAC1. Activation by the binding of active CDC42 and RAC1 results in a conformational change and a subsequent autophosphorylation on several ser…
Q9H1X1	RSPH9 - Radial spoke head 9 homolog [a.k.a. XP_005248958.1, ENSP00000412040, uc003ovx.2, Q9H1X1]

## Sheet: A2
Accession number	Description	Function
Q99832	CCT7 - T-complex protein 1 subunit eta	Molecular chaperone; assists the folding of proteins upon ATP hydrolysis. Known to play a role, in vitro, in the folding of actin and tubulin (By similarity); Chaperonins [a.k.a. CCTH, NIP7-1, EAW99740.1, Q99832]
O95671	ASMTL - N-acetylserotonin O-methyltransferase-like protein	Unknown. The presence of the putative catalytic domain of S-adenosyl-L-methionine binding argues for a methyltransferase activity; In the N-terminal section; belongs to the maf family [a.k.a. AAH02508.1, CCDS43917, uc004fpk.3, O95671]
Q16772	GSTA3 - Glutathione S-transferase A3	Conjugation of reduced glutathione to a wide number of exogenous and endogenous hydrophobic electrophiles. Catalyzes isomerization reactions that contribute to the biosynthesis of steroid hormones. Efficiently catalyze obligatory double-bond isomerizations of delta(5)-androstene-3,17-dione and delta(5)- pregnene-3,20-dione, precursors to testosterone and progesterone, respectively; Soluble glutat…
Q96CX2	KCTD12 - BTB/POZ domain-containing protein KCTD12	Auxiliary subunit of GABA-B receptors that determine the pharmacology and kinetics of the receptor response. Increases agonist potency and markedly alter the G-protein signaling of the receptors by accelerating onset and promoting desensitization (By similarity) [a.k.a. C13orf2, KIAA1778, PFET1, Q96CX2]
P09211	GSTP1 - Glutathione S-transferase P	Conjugation of reduced glutathione to a wide number of exogenous and endogenous hydrophobic electrophiles. Regulates negatively CDK5 activity via p25/p35 translocation to prevent neurodegeneration; Soluble glutathione S-transferases [a.k.a. GST3, FAEES3, P09211]
Q14204	DYNC1H1 - Cytoplasmic dynein 1 heavy chain 1	Cytoplasmic dynein 1 acts as a motor for the intracellular retrograde motility of vesicles and organelles along microtubules. Dynein has ATPase activity; the force-producing power stroke is thought to occur on release of ADP. Plays a role in mitotic spindle assembly and metaphase plate congression; Belongs to the dynein heavy chain family [a.k.a. DHC1, DNCL, DNECL, Q14204]
Q13228	SELENBP1 - Selenium-binding protein 1	Selenium-binding protein which may be involved in the sensing of reactive xenobiotics in the cytoplasm. May be involved in intra-Golgi protein transport (By similarity) [a.k.a. SBP, CCDS995.1, BAG59258.1, Q13228]
P00966	ASS1 - Argininosuccinate synthase	One of the enzymes of the urea cycle, the metabolic pathway transforming neurotoxic amonia produced by protein catabolism into inocuous urea in the liver of ureotelic animals. Catalyzes the formation of arginosuccinate from aspartate, citrulline and ATP and together with ASL it is responsible for the biosynthesis of arginine in most body tissues; Belongs to the argininosuccinate synthase family. …
P25325	MPST - 3-mercaptopyruvate sulfurtransferase	Transfer of a sulfur ion to cyanide or to other thiol compounds. Also has weak rhodanese activity. Detoxifies cyanide and is required for thiosulfate biosynthesis. Acts as an antioxidant. In combination with cysteine aminotransferase (CAT), contributes to the catabolism of cysteine and is an important producer of hydrogen sulfide in the brain, retina and vascular endothelial cells. Hydrogen sulfi…
P15311	EZR - Ezrin	Probably involved in connections of major cytoskeletal structures to the plasma membrane. In epithelial cells, required for the formation of microvilli and membrane ruffles on the apical pole. Along with PLEKHG6, required for normal macropinocytosis; A-kinase anchoring proteins [a.k.a. VIL2, HPA021616, Ezrin, P15311]
P46781	RPS9 - Ribosomal protein S9 [a.k.a. OTTHUMT00000142837, ENSP00000414314, ENST00000448962, P46781]
P46940	IQGAP1 - Ras GTPase-activating-like protein IQGAP1	Binds to activated CDC42 but does not stimulate its GTPase activity. It associates with calmodulin. Could serve as an assembly scaffold for the organization of a multimolecular complex that would interface incoming signals to the reorganization of the actin cytoskeleton at the plasma membrane. May promote neurite outgrowth [a.k.a. KIAA0051, IQGAP1-015, OTTHUMP00000274921, P46940]
P13861	PRKAR2A - cAMP-dependent protein kinase type II-alpha regulatory subunit	Regulatory subunit of the cAMP-dependent protein kinases involved in cAMP signaling in cells. Type II regulatory chains mediate membrane association by binding to anchoring proteins, including the MAP2 kinase [a.k.a. PRKAR2, PKR2, uc003cux.1, P13861]
P49419	ALDH7A1 - Alpha-aminoadipic semialdehyde dehydrogenase	Multifunctional enzyme mediating important protective effects. Metabolizes betaine aldehyde to betaine, an important cellular osmolyte and methyl donor. Protects cells from oxidative stress by metabolizing a number of lipid peroxidation-derived aldehydes. Involved in lysine catabolism [a.k.a. ATQ1, antiquitin 1, EC 1.2.1.3, P49419]
P55072	VCP - Transitional endoplasmic reticulum ATPase	Necessary for the fragmentation of Golgi stacks during mitosis and for their reassembly after mitosis. Involved in the formation of the transitional endoplasmic reticulum (tER). The transfer of membranes from the endoplasmic reticulum to the Golgi apparatus occurs via 50-70 nm transition vesicles which derive from part-rough, part-smooth transitional elements of the endoplasmic reticulum (tER). V…
Q9Y3C8	UFC1 - Ubiquitin-fold modifier-conjugating enzyme 1	E2-like enzyme which forms an intermediate with UFM1 via a thioester linkage [a.k.a. CGI-126, HSPC155, XP_016856940.1, Q9Y3C8]
P62847	RPS24 - 40S ribosomal protein S24	Required for processing of pre-rRNA and maturation of 40S ribosomal subunits; Belongs to the eukaryotic ribosomal protein eS24 family [a.k.a. ENSP00000415549, ENST00000335744, RPS24-203, P62847]
Q96TA1	FAM129B - Niban-like protein 1	May play a role in apoptosis suppression. May promote melanoma cell invasion in vitro [a.k.a. C9orf88, hsa:64855, AAQ13825.1, Q96TA1]
P17987	TCP1 - T-complex protein 1 subunit alpha	Molecular chaperone; assists the folding of proteins upon ATP hydrolysis. As part of the BBS/CCT complex may play a role in the assembly of BBSome, a complex involved in ciliogenesis regulating transports vesicles to the cilia. Known to play a role, in vitro, in the folding of actin and tubulin; Belongs to the TCP-1 chaperonin family [a.k.a. CCTA, CCT1, T-complex 1, P17987]
P17858	PFKL - ATP-dependent 6-phosphofructokinase, liver type	Catalyzes the phosphorylation of D-fructose 6-phosphate to fructose 1,6-bisphosphate by ATP, the first committing step of glycolysis; Belongs to the phosphofructokinase type A (PFKA) family. ATP-dependent PFK group I subfamily. Eukaryotic two domain clade "E" sub-subfamily [a.k.a. OTTHUMT00000195810, XP_006724075.1, ENST00000381188, P17858]

## Sheet: A3
Accession number	Description	Function
P78371	CCT2 - T-complex protein 1 subunit beta	Molecular chaperone; assists the folding of proteins upon ATP hydrolysis. As part of the BBS/CCT complex may play a role in the assembly of BBSome, a complex involved in ciliogenesis regulating transports vesicles to the cilia. Known to play a role, in vitro, in the folding of actin and tubulin; Chaperonins [a.k.a. CCTB, 99D8.1, AK316397, P78371]
P61158	ACTR3 - Actin-related protein 3	Functions as ATP-binding component of the Arp2/3 complex which is involved in regulation of actin polymerization and together with an activating nucleation-promoting factor (NPF) mediates the formation of branched actin networks. Seems to contact the pointed end of the daughter actin filament. Plays a role in ciliogenesis; Belongs to the actin family. ARP3 subfamily [a.k.a. ARP3, ENSP00000403125,…
P46783	RPS10 - 40S ribosomal protein S10	Component of the 40S ribosomal subunit; Belongs to the eukaryotic ribosomal protein eS10 family [a.k.a. Ribosomal protein S10, AB007151, 4V6X, P46783]
P61254	RPL26 - Ribosomal protein L26 [a.k.a. RPL26-007, ENST00000325668, ENSG00000161970, P61254]
O15143	ARPC1B - Actin-related protein 2/3 complex subunit 1B	Functions as component of the Arp2/3 complex which is involved in regulation of actin polymerization and together with an activating nucleation-promoting factor (NPF) mediates the formation of branched actin networks; Belongs to the WD repeat ARPC1 family [a.k.a. ARC41, OTTHUMP00000206028, ARPC1B-007, O15143]
P05455	SSB - Lupus La protein	Binds to the 3' poly(U) terminus of nascent RNA polymerase III transcripts, protecting them from exonuclease digestion and facilitating their folding and maturation. In case of Coxsackievirus B3 infection, binds to the viral internal ribosome entry site (IRES) and stimulates the IRES-mediated translation; La ribonucleoprotein domain containing [a.k.a. La/SSB, OTTHUMG00000132212, Q2F832, P05455]
Q14764	MVP - Major vault protein	Required for normal vault structure. Vaults are multi- subunit structures that may act as scaffolds for proteins involved in signal transduction. Vaults may also play a role in nucleo- cytoplasmic transport. Down-regulates IFNG-mediated STAT1 signaling and subsequent activation of JAK. Down-regulates SRC activity and signaling through MAP kinases [a.k.a. LRP, ENSP00000349977, ENST00000566252, Q14…
P14550	AKR1A1 - Alcohol dehydrogenase [NADP(+)]	Catalyzes the NADPH-dependent reduction of a variety of aromatic and aliphatic aldehydes to their corresponding alcohols. Catalyzes the reduction of mevaldate to mevalonic acid and of glyceraldehyde to glycerol. Has broad substrate specificity. In vitro substrates include succinic semialdehyde, 4- nitrobenzaldehyde, 1,2-naphthoquinone, methylglyoxal, and D- glucuronic acid. Plays a role in the ac…
P38606	ATP6V1A - V-type proton ATPase catalytic subunit A	Catalytic subunit of the peripheral V1 complex of vacuolar ATPase. V-ATPase vacuolar ATPase is responsible for acidifying a variety of intracellular compartments in eukaryotic cells. In aerobic conditions, involved in intracellular iron homeostasis, thus triggering the activity of Fe(2+) prolyl hydroxylase (PHD) enzymes, and leading to HIF1A hydroxylation and subsequent proteasomal degradation; B…
Q96AT9	RPE - Ribulose-phosphate 3-epimerase	Catalyzes the reversible epimerization of D-ribulose 5- phosphate to D-xylulose 5-phosphate; Belongs to the ribulose-phosphate 3-epimerase family [a.k.a. HUSSY-17, RPE-201, CCDS63107.1, Q96AT9]
Q66K74	MAP1S - Microtubule-associated protein 1S	Microtubule-associated protein that mediates aggregation of mitochondria resulting in cell death and genomic destruction (MAGD). Plays a role in anchoring the microtubule organizing center to the centrosomes. Binds to DNA. Plays a role in apoptosis. Involved in the formation of microtubule bundles (By similarity); Belongs to the MAP1 family [a.k.a. BPY2IP1, MAP8, C19orf5, Q66K74]
P60228	EIF3E - Eukaryotic translation initiation factor 3 subunit E	Component of the eukaryotic translation initiation factor 3 (eIF-3) complex, which is required for several steps in the initiation of protein synthesis. The eIF-3 complex associates with the 40S ribosome and facilitates the recruitment of eIF-1, eIF-1A, eIF-2:GTP:methionyl-tRNAi and eIF-5 to form the 43S pre- initiation complex (43S PIC). The eIF-3 complex stimulates mRNA recruitment to the 43S P…
P68104	EEF1A1 - Elongation factor 1-alpha 1	This protein promotes the GTP-dependent binding of aminoacyl-tRNA to the A-site of ribosomes during protein biosynthesis. With PARP1 and TXK, forms a complex that acts as a T helper 1 (Th1) cell-specific transcription factor and binds the promoter of IFN-gamma to directly regulate its transcription, and is thus involved importantly in Th1 cytokine production; Belongs to the TRAFAC class translati…
O00273	DFFA - DNA fragmentation factor subunit alpha	Inhibitor of the caspase-activated DNase (DFF40) [a.k.a. H13, DFF1, DFF45, O00273]
P18124	RPL7 - 60S ribosomal protein L7	Component of the large ribosomal subunit. Binds to G-rich structures in 28S rRNA and in mRNAs. Plays a regulatory role in the translation apparatus; inhibits cell-free translation of mRNAs [a.k.a. ENSP00000415808, ENST00000396465, NP_000962.2, P18124]
Q8TBC4	UBA3 - NEDD8-activating enzyme E1 catalytic subunit	Catalytic subunit of the dimeric UBA3-NAE1 E1 enzyme. E1 activates NEDD8 by first adenylating its C-terminal glycine residue with ATP, thereafter linking this residue to the side chain of the catalytic cysteine, yielding a NEDD8-UBA3 thioester and free AMP. E1 finally transfers NEDD8 to the catalytic cysteine of UBE2M. Down-regulates steroid receptor activity. Necessary for cell cycle progression…
P14618	PKM - Pyruvate kinase PKM	Glycolytic enzyme that catalyzes the transfer of a phosphoryl group from phosphoenolpyruvate (PEP) to ADP, generating ATP. Stimulates POU5F1-mediated transcriptional activation. Plays a general role in caspase independent cell death of tumor cells. The ratio between the highly active tetrameric form and nearly inactive dimeric form determines whether glucose carbons are channeled to biosynthetic …
O43598	DNPH1 - 2-deoxynucleoside 5-phosphate N-hydrolase 1	Catalyzes the cleavage of the N-glycosidic bond of deoxyribonucleoside 5'-monophosphates to yield deoxyribose 5- phosphate and a purine or pyrimidine base. Deoxyribonucleoside 5'- monophosphates containing purine bases are preferred to those containing pyrimidine bases [a.k.a. C6orf108, RCL, ENST00000509253, O43598]
P00352	ALDH1A1 - Retinal dehydrogenase 1	Can convert/oxidize retinaldehyde to retinoic acid. Binds free retinal and cellular retinol-binding protein-bound retinal (By similarity). May have a broader specificity and oxidize other aldehydes in vivo [a.k.a. ALDC, PUMB1, ALDH1, P00352]
Q7Z6Z7	HUWE1 - E3 ubiquitin-protein ligase HUWE1	E3 ubiquitin-protein ligase which mediates ubiquitination and subsequent proteasomal degradation of target proteins. Regulates apoptosis by catalyzing the polyubiquitination and degradation of MCL1. Mediates monoubiquitination of DNA polymerase beta (POLB) at 'Lys-41', 'Lys-61' and 'Lys-81', thereby playing a role in base-excision repair. Also ubiquitinates the p53/TP53 tumor suppressor and core …
P55786	NPEPPS - Puromycin-sensitive aminopeptidase	Aminopeptidase with broad substrate specificity for several peptides. Involved in proteolytic events essential for cell growth and viability. May act as regulator of neuropeptide activity. Plays a role in the antigen-processing pathway for MHC class I molecules. Involved in the N-terminal trimming of cytotoxic T-cell epitope precursors. Digests the poly-Q peptides found in many cellular proteins.…
Q00577	PURA - Transcriptional activator protein Pur-alpha	This is a probable transcription activator that specifically binds the purine-rich single strand of the PUR element located upstream of the MYC gene. May play a role in the initiation of DNA replication and in recombination [a.k.a. PUR1, Q00577, Hs.733468]
P62906	RPL10A - 60S ribosomal protein L10a	Component of the large ribosomal subunit [a.k.a. NEDD6, NM_007104, AAV38843.1, P62906]
Q8NCW5	APOA1BP - NAD(P)H-hydrate epimerase	Catalyzes the epimerization of the S- and R-forms of NAD(P)HX, a damaged form of NAD(P)H that is a result of enzymatic or heat-dependent hydration. This is a prerequisite for the S- specific NAD(P)H-hydrate dehydratase to allow the repair of both epimers of NAD(P)HX; Belongs to the NnrE/AIBP family [a.k.a. NAXE, YJEFN1, AIBP, Q8NCW5]
P50991	CCT4 - T-complex protein 1 subunit delta	Molecular chaperone; assists the folding of proteins upon ATP hydrolysis. As part of the BBS/CCT complex may play a role in the assembly of BBSome, a complex involved in ciliogenesis regulating transports vesicles to the cilia. Known to play a role, in vitro, in the folding of actin and tubulin; Chaperonins [a.k.a. SRB, CCTD, BAH14346.1, P50991]
Q14195	DPYSL3 - Dihydropyrimidinase-related protein 3	Necessary for signaling by class 3 semaphorins and subsequent remodeling of the cytoskeleton. Plays a role in axon guidance, neuronal growth cone collapse and cell migration (By similarity) [a.k.a. DRP3, CRMP4, ULIP1, Q14195]
P13489	RNH1 - Ribonuclease inhibitor	Ribonuclease inhibitor which inhibits RNASE1, RNASE2 and ANG. May play a role in redox homeostasis [a.k.a. RNH, PRI, ENST00000072713, P13489]
P61221	ABCE1 - ATP-binding cassette sub-family E member 1	Antagonizes the binding of 2-5A (5'-phosphorylated 2',5'-linked oligoadenylates) by RNase L through direct interaction with RNase L and therefore inhibits its endoribonuclease activity. May play a central role in the regulation of mRNA turnover. Antagonizes the anti-viral effect of the interferon-regulated 2-5A/RNase L pathway. May act as a chaperone for post-translational events during HIV-1 cap…
P14625	HSP90B1 - Endoplasmin	Molecular chaperone that functions in the processing and transport of secreted proteins. When associated with CNPY3, required for proper folding of Toll-like receptors (By similarity). Functions in endoplasmic reticulum associated degradation (ERAD). Has ATPase activity; Belongs to the heat shock protein 90 family [a.k.a. GRP94, TRA1, Heat shock protein 90kDa beta (Grp94), member 1, P14625]
P55735	SEC13 - Protein SEC13 homolog	Functions as a component of the nuclear pore complex (NPC) and the COPII coat. At the endoplasmic reticulum, SEC13 is involved in the biogenesis of COPII-coated vesicles; Belongs to the WD repeat SEC13 family [a.k.a. D3S1231E, SEC13L1, SEC13R, P55735]
P49441	INPP1 - Inositol polyphosphate-1-phosphatase	Belongs to the inositol monophosphatase superfamily [a.k.a. L08488, ENST00000423767, OTTHUMT00000255932, P49441]
P50135	HNMT - Histamine N-methyltransferase	Inactivates histamine by N-methylation. Plays an important role in degrading histamine and in regulating the airway response to histamine; Belongs to the class I-like SAM-binding methyltransferase superfamily. HNMT family [a.k.a. BC020677, HNMT-S2, OTTHUMP00000204204, P50135]
P30041	PRDX6 - Peroxiredoxin-6	Thiol-specific peroxidase that catalyzes the reduction of hydrogen peroxide and organic hydroperoxides to water and alcohols, respectively. Can reduce H(2)O(2) and short chain organic, fatty acid, and phospholipid hydroperoxides. Also has phospholipase activity, and can therefore either reduce the oxidized sn-2 fatty acyl grup of phospholipids (peroxidase activity) or hydrolyze the sn-2 ester bon…
P46779	RPL28 - 60S ribosomal protein L28	Component of the large ribosomal subunit; Belongs to the eukaryotic ribosomal protein eL28 family [a.k.a. Hs.692734, ENSP00000400596, hsa:6158, P46779]
P34913	EPHX2 - Bifunctional epoxide hydrolase 2	Bifunctional enzyme. The C-terminal domain has epoxide hydrolase activity and acts on epoxides (alkene oxides, oxiranes) and arene oxides. Plays a role in xenobiotic metabolism by degrading potentially toxic epoxides (By similarity). Also determines steady-state levels of physiological mediators. The N-terminal domain has lipid phosphatase activity, with the highest activity towards threo-9,10-ph…
Q9Y5K6	CD2AP - CD2-associated protein	Seems to act as an adapter protein between membrane proteins and the actin cytoskeleton. In collaboration with CBLC, modulates the rate of RET turnover and may act as regulatory checkpoint that limits the potency of GDNF on neuronal survival. Controls CBLC function, converting it from an inhibitor to a promoter of RET degradation (By similarity). May play a role in receptor clustering and cytoske…
Q12882	DPYD - Dihydropyrimidine dehydrogenase [NADP(+)]	Involved in pyrimidine base degradation. Catalyzes the reduction of uracil and thymine. Also involved the degradation of the chemotherapeutic drug 5-fluorouracil; Belongs to the dihydropyrimidine dehydrogenase family [a.k.a. Dihydrouracil dehydrogenase, ENSP00000398884, AAH08379.1, Q12882]
Q6FI81	CIAPIN1 - Anamorsin	Has anti-apoptotic effects in the cell. Involved in negative control of cell death upon cytokine withdrawal. Promotes development of hematopoietic cells (By similarity). Component of the cytosolic iron-sulfur (Fe-S) protein assembly (CIA) machinery. Required for the maturation of extramitochondrial Fe-S proteins. Part of an electron transfer chain functioning in an early step of cytosolic Fe-S bi…
P30711	STRING found no proteins by this name in Homo sapiens - -
Q9Y3Z3	SAMHD1 - Deoxynucleoside triphosphate triphosphohydrolase SAMHD1	Host restriction nuclease involved in defense response to virus. Has dNTPase activity and reduces cellular dNTP levels to levels too low for retroviral reverse transcription to occur. Blocks early-stage virus replication in dendritic and other myeloid cells. Likewise, suppresses LINE-1 retrotransposon activity. May play a role in mediating proinflammatory responses to TNF-alpha signaling. Has rib…
P05204	HMGN2 - Non-histone chromosomal protein HMG-17	Binds to the inner side of the nucleosomal DNA thus altering the interaction between the DNA and the histone octamer. May be involved in the process which maintains transcribable genes in a unique chromatin conformation (By similarity); Canonical high mobility group [a.k.a. LOC102725520, HMG17, OTTHUMT00000096887, P05204]
P09488	GSTM1 - Glutathione S-transferase Mu 1	Conjugation of reduced glutathione to a wide number of exogenous and endogenous hydrophobic electrophiles; Soluble glutathione S-transferases [a.k.a. GST1, AAT06768.1, P09488]
P48741	STRING found no proteins by this name in Homo sapiens - -
P09960	LTA4H - Leukotriene A-4 hydrolase	Epoxide hydrolase that catalyzes the final step in the biosynthesis of the proinflammatory mediator leukotriene B4. Has also aminopeptidase activity; M1 metallopeptidases [a.k.a. LOC101928830, LTA4, U27288, P09960]
P36578	RPL4 - L ribosomal proteins [a.k.a. SNORD16, RPL1, OTTHUMT00000420735, P36578]
O60610	DIAPH1 - Protein diaphanous homolog 1	Acts in a Rho-dependent manner to recruit PFY1 to the membrane. Required for the assembly of F-actin structures, such as actin cables and stress fibers. Nucleates actin filaments. Binds to the barbed end of the actin filament and slows down actin polymerization and depolymerization. Required for cytokinesis, and transcriptional activation of the serum response factor. DFR proteins couple Rho and …
P41252	IARS - Isoleucine--tRNA ligase, cytoplasmic	Catalyzes the specific attachment of an amino acid to its cognate tRNA in a 2 step reaction: the amino acid (AA) is first activated by ATP to form AA-AMP and then transferred to the acceptor end of the tRNA; Aminoacyl tRNA synthetases, Class I [a.k.a. IARS-002, OTTHUMT00000053066, NM_002161, P41252]
Q9UHD1	CHORDC1 - Cysteine and histidine-rich domain-containing protein 1	Regulates centrosome duplication, probably by inhibiting the kinase activity of ROCK2. Proposed to act as co-chaperone for HSP90. May play a role in the regulation of NOD1 via a HSP90 chaperone complex. In vitro, has intrinsic chaperone activity. This function may be achieved by inhibiting association of ROCK2 with NPM1. Involved in stress response. Prevents tumorigenesis [a.k.a. CHP1, NM_0011440…
P61247	RPS3A - 40S ribosomal protein S3a	May play a role during erythropoiesis through regulation of transcription factor DDIT3; Belongs to the eukaryotic ribosomal protein eS1 family [a.k.a. FTE1, MFTL, AAA58487.1, P61247]
Q9NSD9	FARSB - phenylalanyl-tRNA synthetase beta subunit	Aminoacyl tRNA synthetases, Class II [a.k.a. HSPC173, FARSLB, FRSB, Q9NSD9]
P07900	HSP90AA1 - Heat shock protein HSP 90-alpha	Molecular chaperone that promotes the maturation, structural maintenance and proper regulation of specific target proteins involved for instance in cell cycle control and signal transduction. Undergoes a functional cycle that is linked to its ATPase activity which is essential for its chaperone activity. This cycle probably induces conformational changes in the client proteins, thereby causing th…
O00764	PDXK - Pyridoxal kinase	Required for synthesis of pyridoxal-5-phosphate from vitamin B6; Belongs to the pyridoxine kinase family [a.k.a. C21orf124, PNK, C21orf97, O00764]
P30153	PPP2R1A - Serine/threonine-protein phosphatase 2A 65 kDa regulatory subunit A alpha isoform	The PR65 subunit of protein phosphatase 2A serves as a scaffolding molecule to coordinate the assembly of the catalytic subunit and a variable regulatory B subunit. Upon interaction with GNA12 promotes dephosphorylation of microtubule associated protein TAU/MAPT. Required for proper chromosome segregation and for centromeric localization of SGO1 in mitosis [a.k.a. ENSG00000105568, UPI0002A470EB, …
P45985	MAP2K4 - Dual specificity mitogen-activated protein kinase kinase 4	Dual specificity protein kinase which acts as an essential component of the MAP kinase signal transduction pathway. Essential component of the stress-activated protein kinase/c-Jun N-terminal kinase (SAP/JNK) signaling pathway. With MAP2K7/MKK7, is the one of the only known kinase to directly activate the stress-activated protein kinase/c-Jun N-terminal kinases MAPK8/JNK1, MAPK9/JNK2 and MAPK10/J…
P35222	CTNNB1 - Catenin beta-1	Key downstream component of the canonical Wnt signaling pathway. In the absence of Wnt, forms a complex with AXIN1, AXIN2, APC, CSNK1A1 and GSK3B that promotes phosphorylation on N-terminal Ser and Thr residues and ubiquitination of CTNNB1 via BTRC and its subsequent degradation by the proteasome. In the presence of Wnt ligand, CTNNB1 is not ubiquitinated and accumulates in the nucleus, where it …
E9PAV3	NACA - Nascent polypeptide-associated complex subunit alpha, muscle-specific form	Cardiac- and muscle-specific transcription factor. May act to regulate the expression of genes involved in the development of myotubes. Plays a critical role in ventricular cardiomyocyte expansion and regulates postnatal skeletal muscle growth and regeneration. Involved in the organized assembly of thick and thin filaments of myofibril sarcomeres (By similarity) [a.k.a. LOC101928149, OTTHUMT00000…
P21980	TGM2 - Protein-glutamine gamma-glutamyltransferase 2	Catalyzes the cross-linking of proteins and the conjugation of polyamines to proteins; Transglutaminases [a.k.a. 3LY6, hsa:7052, ENSP00000437479, P21980]
Q9BVA1	TUBB2B - Tubulin beta-2B chain	Tubulin is the major constituent of microtubules. It binds two moles of GTP, one at an exchangeable site on the beta chain and one at a non-exchangeable site on the alpha chain (By similarity). Plays a critical role in proper axon guidance in both central and peripheral axon tracts. Implicated in neuronal migration; Tubulins [a.k.a. tubulin, beta 2B, OTTHUMT00000039680, NM_178012, Q9BVA1]
Q03113	GNA12 - Guanine nucleotide-binding protein subunit alpha-12	Guanine nucleotide-binding proteins (G proteins) are involved as modulators or transducers in various transmembrane signaling systems. Activates effector molecule RhoA by binding and activating RhoGEFs (ARHGEF12/LARG). GNA12-dependent Rho signaling subsequently regulates transcription factor AP-1 (activating protein-1) (By similarity). GNA12-dependent Rho signaling also regulates protein phosphat…
P07311	ACYP1 - Acylphosphatase-1	Its physiological role is not yet clear; Belongs to the acylphosphatase family [a.k.a. ACYPE, EAW81216.1, uc001xrg.4, P07311]
O60888	CUTA - Protein CutA	May form part of a complex of membrane proteins attached to acetylcholinesterase (AChE); Belongs to the CutA family [a.k.a. C6orf82, ACHAP, OTTHUMP00000215496, O60888]
P53618	COPB1 - Coatomer subunit beta	The coatomer is a cytosolic protein complex that binds to dilysine motifs and reversibly associates with Golgi non- clathrin-coated vesicles, which further mediate biosynthetic protein transport from the ER, via the Golgi up to the trans Golgi network. Coatomer complex is required for budding from Golgi membranes, and is essential for the retrograde Golgi-to-ER transport of dilysine-tagged protei…
P62140	PPP1CB - Serine/threonine-protein phosphatase PP1-beta catalytic subunit	Protein phosphatase that associates with over 200 regulatory proteins to form highly specific holoenzymes which dephosphorylate hundreds of biological targets. Protein phosphatase (PP1) is essential for cell division, it participates in the regulation of glycogen metabolism, muscle contractility and protein synthesis. Involved in regulation of ionic conductances and long-term synaptic plasticity.…
O96033	MOCS2 - Molybdopterin synthase catalytic subunit	Catalytic subunit of the molybdopterin synthase complex, a complex that catalyzes the conversion of precursor Z into molybdopterin. Acts by mediating the incorporation of 2 sulfur atoms from thiocarboxylated MOCS2A into precursor Z to generate a dithiolene group; Belongs to the MoaE family. MOCS2B subfamily [a.k.a. MCBPE, MOCO1, Hs.715874, O96033]
P14678	SNRPB - Small nuclear ribonucleoprotein-associated proteins B and B	Core component of the spliceosomal U1, U2, U4 and U5 small nuclear ribonucleoproteins (snRNPs), the building blocks of the spliceosome. Thereby, plays an important role in the splicing of cellular pre-mRNAs. Most spliceosomal snRNPs contain a common set of Sm proteins SNRPB, SNRPD1, SNRPD2, SNRPD3, SNRPE, SNRPF and SNRPG that assemble in a heptameric protein ring on the Sm site of the small nucle…
Q13409	DYNC1I2 - Cytoplasmic dynein 1 intermediate chain 2	Acts as one of several non-catalytic accessory components of the cytoplasmic dynein 1 complex that are thought to be involved in linking dynein to cargos and to adapter proteins that regulate dynein function. Cytoplasmic dynein 1 acts as a motor for the intracellular retrograde motility of vesicles and organelles along microtubules. The intermediate chains mediate the binding of dynein to dynacti…
Q15819	UBE2V2 - Ubiquitin-conjugating enzyme E2 variant 2	Has no ubiquitin ligase activity on its own. The UBE2V2/UBE2N heterodimer catalyzes the synthesis of non-canonical poly-ubiquitin chains that are linked through 'Lys-63'. This type of poly-ubiquitination does not lead to protein degradation by the proteasome. Mediates transcriptional activation of target genes. Plays a role in the control of progress through the cell cycle and differentiation. Pl…
Q9NZL9	MAT2B - Methionine adenosyltransferase 2 subunit beta	Regulatory subunit of S-adenosylmethionine synthetase 2, an enzyme that catalyzes the formation of S-adenosylmethionine from methionine and ATP. Regulates MAT2A catalytic activity by changing its kinetic properties, increasing its affinity for L- methionine. Can bind NADP (in vitro); Short chain dehydrogenase/reductase superfamily [a.k.a. UNQ2435/PRO4995, MSTP045, Nbla02999, Q9NZL9]
P31153	MAT2A - S-adenosylmethionine synthase isoform type-2	Catalyzes the formation of S-adenosylmethionine from methionine and ATP. The reaction comprises two steps that are both catalyzed by the same enzyme: formation of S-adenosylmethionine (AdoMet) and triphosphate, and subsequent hydrolysis of the triphosphate; Belongs to the AdoMet synthase family [a.k.a. AMS2, MATA2, OMIM:601468, P31153]
P32929	CTH - Cystathionine gamma-lyase	Catalyzes the last step in the trans-sulfuration pathway from methionine to cysteine. Has broad substrate specificity. Converts cystathionine to cysteine, ammonia and 2-oxobutanoate. Converts two cysteine molecules to lanthionine and hydrogen sulfide. Can also accept homocysteine as substrate. Specificity depends on the levels of the endogenous substrates. Generates the endogenous signaling molec…
P78417	GSTO1 - Glutathione S-transferase omega-1	Exhibits glutathione-dependent thiol transferase and dehydroascorbate reductase activities. Has S-(phenacyl)glutathione reductase activity. Has also glutathione S-transferase activity. Participates in the biotransformation of inorganic arsenic and reduces monomethylarsonic acid (MMA) and dimethylarsonic acid; Soluble glutathione S-transferases [a.k.a. GSTTLP28, CHEMBL3174, ENST00000470554, P78417]
P62280	RPS11 - Ribosomal protein S11	Belongs to the universal ribosomal protein uS17 family [a.k.a. SNORD35B, uc002pob.3, M0R1H6, P62280]
Q92485	SMPDL3B - Acid sphingomyelinase-like phosphodiesterase 3b	Lipid-modulating phosphodiesterase. Active on the surface of macrophages and dendritic cells and strongly influences macrophage lipid composition and membrane fluidity. Acts as a negative regulator of Toll-like receptor signaling (By similarity) [a.k.a. ASMLPD, ASML3B, SMPDL3B-006, Q92485]
O15498	YKT6 - Synaptobrevin homolog YKT6	Vesicular soluble NSF attachment protein receptor (v- SNARE) mediating vesicle docking and fusion to a specific acceptor cellular compartment. Functions in endoplasmic reticulum to Golgi transport; as part of a SNARE complex composed of GOSR1, GOSR2 and STX5. Functions in early/recycling endosome to TGN transport; as part of a SNARE complex composed of BET1L, GOSR1 and STX5. Has a S-palmitoyl tra…
Q8NFU3	TSTD1 - Thiosulfateglutathione sulfurtransferase	Thiosulfate:glutathione sulfurtransferase (TST) required to produce glutathione persulfide (GSS(-)), a central intermediate in hydrogen sulfide metabolism. Provides the link between the first step in mammalian H(2)S metabolism performed by the sulfide:quinone oxidoreductase (SQOR) which catalyzes the conversion of H(2)S to thiosulfate, and the sulfur dioxygenase (SDO) which uses GSS(-) as substra…
Q9BR76	CORO1B - Coronin-1B	Regulates leading edge dynamics and cell motility in fibroblasts. May be involved in cytokinesis and signal transduction (By similarity); Coronins [a.k.a. UPI0000127C42, OTTHUMT00000396223, NM_020441, Q9BR76]
O75083	WDR1 - WD repeat-containing protein 1	Induces disassembly of actin filaments in conjunction with ADF/cofilin family proteins. Enhances cofilin-mediated actin severing (By similarity). Involved in cytokinesis. Involved in chemotactic cell migration by restricting lamellipodial membrane protrusions. Involved in myocardium sarcomere organization. Required for cardiomyocyte growth and maintenance (By similarity). Involved in megakaryocyt…
P22314	UBA1 - Ubiquitin-like modifier-activating enzyme 1	Catalyzes the first step in ubiquitin conjugation to mark cellular proteins for degradation through the ubiquitin- proteasome system. Activates ubiquitin by first adenylating its C-terminal glycine residue with ATP, and thereafter linking this residue to the side chain of a cysteine residue in E1, yielding a ubiquitin-E1 thioester and free AMP. Essential for the formation of radiation- induced fo…
P28066	PSMA5 - Proteasome subunit alpha type-5	Component of the 20S core proteasome complex involved in the proteolytic degradation of most intracellular proteins. This complex plays numerous essential roles within the cell by associating with different regulatory particles. Associated with two 19S regulatory particles, forms the 26S proteasome and thus participates in the ATP-dependent degradation of ubiquitinated proteins. The 26S proteasom…
Q15907	RAB11B - Ras-related protein Rab-11B	The small GTPases Rab are key regulators of intracellular membrane trafficking, from the formation of transport vesicles to their fusion with membranes. Rabs cycle between an inactive GDP-bound form and an active GTP-bound form that is able to recruit to membranes different set of downstream effectors directly responsible for vesicle formation, movement, tethering and fusion. That Rab plays a rol…
Q9UJW0	DCTN4 - Dynactin subunit 4	Could have a dual role in dynein targeting and in ACTR1A/Arp1 subunit of dynactin pointed-end capping. Could be involved in ACTR1A pointed-end binding and in additional roles in linking dynein and dynactin to the cortical cytoskeleton [a.k.a. ENSG00000132912, dynactin 4, OMIM:614758, Q9UJW0]
P22392	NME1-NME2 - Nucleoside diphosphate kinase B	Major role in the synthesis of nucleoside triphosphates other than ATP. Negatively regulates Rho activity by interacting with AKAP13/LBC. Acts as a transcriptional activator of the MYC gene; binds DNA non-specifically. Exhibits histidine protein kinase activity [a.k.a. NME2, NM23B, NME2-009, P22392]
Q8TCD5	NT5C - 5(3)-deoxyribonucleotidase, cytosolic type	Dephosphorylates the 5' and 2'(3')-phosphates of deoxyribonucleotides, with a preference for dUMP and dTMP, intermediate activity towards dGMP, and low activity towards dCMP and dAMP; Belongs to the 5'(3')-deoxyribonucleotidase family [a.k.a. UMPH2, DNT1, NM_001252377.1, Q8TCD5]
P05787	KRT8 - Keratin, type II cytoskeletal 8	Together with KRT19, helps to link the contractile apparatus to dystrophin at the costameres of striated muscle; Keratins, type II [a.k.a. CYK8, OTTHUMP00000242372, B0AZN5, P05787]
Q99460	PSMD1 - 26S proteasome non-ATPase regulatory subunit 1	Component of the 26S proteasome, a multiprotein complex involved in the ATP-dependent degradation of ubiquitinated proteins. This complex plays a key role in the maintenance of protein homeostasis by removing misfolded or damaged proteins, which could impair cellular functions, and by removing proteins whose functions are no longer required. Therefore, the proteasome participates in numerous cell…
O75347	TBCA - Tubulin-specific chaperone A	Tubulin-folding protein; involved in the early step of the tubulin folding pathway [a.k.a. OTTHUMT00000369509, E5RJM1, Tubulin folding cofactor A, O75347]
Q93034	CUL5 - Cullin-5	Core component of multiple SCF-like ECS (Elongin-Cullin 2/5-SOCS-box protein) E3 ubiquitin-protein ligase complexes, which mediate the ubiquitination and subsequent proteasomal degradation of target proteins. As a scaffold protein may contribute to catalysis through positioning of the substrate and the ubiquitin- conjugating enzyme. The functional specificity of the E3 ubiquitin-protein ligase co…
P61764	STXBP1 - Syntaxin-binding protein 1	May participate in the regulation of synaptic vesicle docking and fusion, possibly through interaction with GTP-binding proteins. Essential for neurotransmission and binds syntaxin, a component of the synaptic vesicle fusion machinery probably in a 1:1 ratio. Can interact with syntaxins 1, 2, and 3 but not syntaxin 4. May play a role in determining the specificity of intracellular fusion reaction…
Q9C0C2	TNKS1BP1 - 182 kDa tankyrase-1-binding protein	Tankyrase 1 binding protein 1 [a.k.a. TAB182, KIAA1741, EAW73733.1, Q9C0C2]
Q9NZM1	MYOF - Myoferlin	Calcium/phospholipid-binding protein that plays a role in the plasmalemma repair mechanism of endothelial cells that permits rapid resealing of membranes disrupted by mechanical stress. Involved in endocytic recycling. Implicated in VEGF signal transduction by regulating the levels of the receptor KDR (By similarity); Ferlin family [a.k.a. FER1L3, KIAA1207, HGNC:3656, Q9NZM1]
P13639	EEF2 - Elongation factor 2	Catalyzes the GTP-dependent ribosomal translocation step during translation elongation. During this step, the ribosome changes from the pre-translocational (PRE) to the post- translocational (POST) state as the newly formed A-site-bound peptidyl-tRNA and P-site-bound deacylated tRNA move to the P and E sites, respectively. Catalyzes the coordinated movement of the two tRNA molecules, the mRNA and…
Q8N8N7	PTGR2 - Prostaglandin reductase 2	Functions as 15-oxo-prostaglandin 13-reductase and acts on 15-keto-PGE1, 15-keto-PGE2, 15-keto-PGE1-alpha and 15-keto- PGE2-alpha with highest activity towards 15-keto-PGE2. Overexpression represses transcriptional activity of PPARG and inhibits adipocyte differentiation (By similarity) [a.k.a. ZADH1, NP_001139626, NM_001146154, Q8N8N7]

## Sheet: A5
Accession number	Description	Function
P39019	RPS19 - 40S ribosomal protein S19	Required for pre-rRNA processing and maturation of 40S ribosomal subunits; Belongs to the eukaryotic ribosomal protein eS19 family [a.k.a. ENST00000598466, OTTHUMG00000182676, 205600, P39019]
Q9BQE3	TUBA1C - Tubulin alpha-1C chain	Tubulin is the major constituent of microtubules. It binds two moles of GTP, one at an exchangeable site on the beta chain and one at a non-exchangeable site on the alpha chain; Belongs to the tubulin family [a.k.a. TUBA6, OTTHUMP00000241324, TUBA1C-009, Q9BQE3]

## Sheet: A6
Accession number	Description	Function
P68032	ACTC1 - Actin, alpha cardiac muscle 1	Actins are highly conserved proteins that are involved in various types of cell motility and are ubiquitously expressed in all eukaryotic cells; Belongs to the actin family [a.k.a. ACTC, ENSP00000290378, ASD5, P68032]
P27816	MAP4 - Microtubule-associated protein 4	Non-neuronal microtubule-associated protein. Promotes microtubule assembly [a.k.a. OTTHUMT00000346093, XP_006713213, ENST00000357498, P27816]
Q9NSK0	KLC4 - Kinesin light chain 4	Kinesin is a microtubule-associated force-producing protein that may play a role in organelle transport. The light chain may function in coupling of cargo to the heavy chain or in the modulation of its ATPase activity (By similarity); Tetratricopeptide repeat domain containing [a.k.a. KNSL8, NP_001275964.1, NM_001289034.1, Q9NSK0]
P42025	ACTR1B - Beta-centractin	Component of a multi-subunit complex involved in microtubule based vesicle motility. It is associated with the centrosome; Actin related proteins [a.k.a. CTRN2, OTTHUMT00000252973, EAX01924.1, P42025]
P60900	PSMA6 - Proteasome subunit alpha type-6	Component of the 20S core proteasome complex involved in the proteolytic degradation of most intracellular proteins. This complex plays numerous essential roles within the cell by associating with different regulatory particles. Associated with two 19S regulatory particles, forms the 26S proteasome and thus participates in the ATP-dependent degradation of ubiquitinated proteins. The 26S proteasom…
P53396	ACLY - ATP-citrate synthase	ATP-citrate synthase is the primary enzyme responsible for the synthesis of cytosolic acetyl-CoA in many tissues. Has a central role in de novo lipid synthesis. In nervous tissue it may be involved in the biosynthesis of acetylcholine; In the N-terminal section; belongs to the succinate/malate CoA ligase beta subunit family [a.k.a. Hs.387567, AAB60340.1, OTTHUMG00000133507, P53396]
P29692	EEF1D - Elongation factor 1-delta	Isoform 1: EF-1-beta and EF-1-delta stimulate the exchange of GDP bound to EF-1-alpha to GTP, regenerating EF-1- alpha for another round of transfer of aminoacyl-tRNAs to the ribosome; Belongs to the EF-1-beta/EF-1-delta family [a.k.a. EF1D, OTTHUMP00000231005, ENSP00000431763, P29692]
Q08257	CRYZ - Quinone oxidoreductase	Does not have alcohol dehydrogenase activity. Binds NADP and acts through a one-electron transfer process. Orthoquinones, such as 1,2-naphthoquinone or 9,10-phenanthrenequinone, are the best substrates (in vitro). May act in the detoxification of xenobiotics. Interacts with (AU)-rich elements (ARE) in the 3'-UTR of target mRNA species. Enhances the stability of mRNA coding for BCL2. NADPH binding…
Q9H832	UBE2Z - Ubiquitin-conjugating enzyme E2 Z	Catalyzes the covalent attachment of ubiquitin to other proteins (By similarity). Specific substrate for UBA6, not charged with ubiquitin by UBE1. May be involved in apoptosis regulation; Ubiquitin conjugating enzymes E2 [a.k.a. HOYS7, OTTHUMT00000361081, Ubiquitin carrier protein Z, Q9H832]
Q08752	PPID - Peptidyl-prolyl cis-trans isomerase D	PPIases accelerate the folding of proteins. It catalyzes the cis-trans isomerization of proline imidic peptide bonds in oligopeptides. Proposed to act as a co-chaperone in HSP90 complexes such as in unligated steroid receptors heterocomplexes. Different co-chaperones seem to compete for association with HSP90 thus establishing distinct HSP90-co-chaperone-receptor complexes with the potential to e…
P61970	NUTF2 - Nuclear transport factor 2	Mediates the import of GDP-bound RAN from the cytoplasm into the nucleus which is essential for the function of RAN in cargo receptor-mediated nucleocytoplasmic transport. Thereby, plays indirectly a more general role in cargo receptor-mediated nucleocytoplasmic transport. Interacts with GDP-bound RAN in the cytosol, recruits it to the nuclear pore complex via its interaction with nucleoporins an…
P39023	RPL3 - 60S ribosomal protein L3	The L3 protein is a component of the large subunit of cytoplasmic ribosomes; L ribosomal proteins [a.k.a. RNU86, OK/SW-cl.32, Q5I0G0, P39023]
Q99426	TBCB - Tubulin-folding cofactor B	Binds to alpha-tubulin folding intermediates after their interaction with cytosolic chaperonin in the pathway leading from newly synthesized tubulin to properly folded heterodimer. Involved in regulation of tubulin heterodimer dissociation. May function as a negative regulator of axonal growth (By similarity); Belongs to the TBCB family [a.k.a. CG22, CKAP1, ENST00000585910, Q99426]
P48637	GSS - Glutathione synthetase	Belongs to the eukaryotic GSH synthase family [a.k.a. HEL-S-88n, AAB62390.1, AB459500, P48637]
P30101	PDIA3 - Protein disulfide-isomerase A3	Protein disulfide isomerase family A member 3; Belongs to the protein disulfide isomerase family [a.k.a. ERP57, GRP58, ERP60, P30101]
P16152	CBR1 - Carbonyl reductase [NADPH] 1	NADPH-dependent reductase with broad substrate specificity. Catalyzes the reduction of a wide variety of carbonyl compounds including quinones, prostaglandins, menadione, plus various xenobiotics. Catalyzes the reduction of the antitumor anthracyclines doxorubicin and daunorubicin to the cardiotoxic compounds doxorubicinol and daunorubicinol. Can convert prostaglandin E2 to prostaglandin F2-alpha…
P29401	TKT - Transketolase	Catalyzes the transfer of a two-carbon ketol group from a ketose donor to an aldose acceptor, via a covalent intermediate with the cofactor thiamine pyrophosphate; Belongs to the transketolase family [a.k.a. ENST00000487660, ENST00000312677, AK289454, P29401]
Q96G03	PGM2 - Phosphoglucomutase-2	Catalyzes the conversion of the nucleoside breakdown products ribose-1-phosphate and deoxyribose-1-phosphate to the corresponding 5-phosphopentoses. May also catalyze the interconversion of glucose-1-phosphate and glucose-6-phosphate. Has low glucose 1,6-bisphosphate synthase activity; Belongs to the phosphohexose mutase family [a.k.a. MSTP006, ENSP00000307059, ENSP00000437342, Q96G03]
P55060	CSE1L - Exportin-2	Export receptor for importin-alpha. Mediates importin- alpha re-export from the nucleus to the cytoplasm after import substrates (cargos) have been released into the nucleoplasm. In the nucleus binds cooperatively to importin-alpha and to the GTPase Ran in its active GTP-bound form. Docking of this trimeric complex to the nuclear pore complex (NPC) is mediated through binding to nucleoporins. Upo…
O43747	AP1G1 - AP-1 complex subunit gamma-1	Subunit of clathrin-associated adaptor protein complex 1 that plays a role in protein sorting in the late-Golgi/trans-Golgi network (TGN) and/or endosomes. The AP complexes mediate both the recruitment of clathrin to membranes and the recognition of sorting signals within the cytosolic tails of transmembrane cargo molecules [a.k.a. CLAPG1, ADTG, OTTHUMP00000255299, O43747]
P25787	PSMA2 - Proteasome subunit alpha type-2	Component of the 20S core proteasome complex involved in the proteolytic degradation of most intracellular proteins. This complex plays numerous essential roles within the cell by associating with different regulatory particles. Associated with two 19S regulatory particles, forms the 26S proteasome and thus participates in the ATP-dependent degradation of ubiquitinated proteins. The 26S proteasom…
Q9H4A4	RNPEP - Aminopeptidase B	Exopeptidase which selectively removes arginine and/or lysine residues from the N-terminus of several peptide substrates including Arg(0)-Leu-enkephalin, Arg(0)-Met-enkephalin and Arg(- 1)-Lys(0)-somatostatin-14. Can hydrolyze leukotriene A4 (LTA-4) into leukotriene B4 (LTB-4) (By similarity) [a.k.a. APB, CCDS1418, RNPEP-010, Q9H4A4]
Q9BUL8	PDCD10 - Programmed cell death protein 10	Promotes cell proliferation. Modulates apoptotic pathways. Increases mitogen-activated protein kinase activity and STK26 activity. Important for cell migration, and for normal structure and assembly of the Golgi complex. Important for KDR/VEGFR2 signaling. Increases the stability of KDR/VEGFR2 and prevents its breakdown. Required for normal cardiovascular development. Required for normal angiogen…
P41250	GARS - Glycine--tRNA ligase	Catalyzes the ligation of glycine to the 3'-end of its cognate tRNA. Also produces diadenosine tetraphosphate (Ap4A), a universal pleiotropic signaling molecule needed for cell regulation pathways, by direct condensation of 2 ATPs; Belongs to the class-II aminoacyl-tRNA synthetase family [a.k.a. Q969Y1, ENST00000265296, NP_001303701.1, P41250]
P15309	ACPP - Prostatic acid phosphatase	A non-specific tyrosine phosphatase that dephosphorylates a diverse number of substrates under acidic conditions (pH 4-6) including alkyl, aryl, and acyl orthophosphate monoesters and phosphorylated proteins. Has lipid phosphatase activity and inactivates lysophosphatidic acid in seminal plasma; Belongs to the histidine acid phosphatase family [a.k.a. HPA004335, NX_P15309, OTTHUMT00000358311, P15…
O15212	PFDN6 - Prefoldin subunit 6	Binds specifically to cytosolic chaperonin (c-CPN) and transfers target proteins to it. Binds to nascent polypeptide chain and promotes folding in an environment in which there are many competing pathways for nonnative proteins; Prefoldin subunits [a.k.a. HKE2, PFD6, uc003odt.2, O15212]
P62899	RPL31 - Ribosomal protein L31 [a.k.a. NM_001099693.1, NM_000993, RPL31-001, P62899]
Q9GZP4	PITHD1 - PITH domain containing 1 [a.k.a. HT014, C1orf128, PP603, Q9GZP4]
P36404	ARL2 - ADP-ribosylation factor-like protein 2	Small GTP-binding protein which cycles between an inactive GDP-bound and an active GTP-bound form, and the rate of cycling is regulated by guanine nucleotide exchange factors (GEF) and GTPase-activating proteins (GAP). GTP-binding protein that does not act as an allosteric activator of the cholera toxin catalytic subunit. Regulates formation of new microtubules and centrosome integrity. Prevents …
P61978	HNRNPK - Heterogeneous nuclear ribonucleoprotein K	One of the major pre-mRNA-binding proteins. Binds tenaciously to poly(C) sequences. Likely to play a role in the nuclear metabolism of hnRNAs, particularly for pre-mRNAs that contain cytidine-rich sequences. Can also bind poly(C) single- stranded DNA. Plays an important role in p53/TP53 response to DNA damage, acting at the level of both transcription activation and repression. When sumoylated, a…
P14174	MIF - Macrophage migration inhibitory factor	Pro-inflammatory cytokine. Involved in the innate immune response to bacterial pathogens. The expression of MIF at sites of inflammation suggests a role as mediator in regulating the function of macrophages in host defense. Counteracts the anti- inflammatory activity of glucocorticoids. Has phenylpyruvate tautomerase and dopachrome tautomerase activity (in vitro), but the physiological substrate …
Q7KZF4	SND1 - Staphylococcal nuclease domain-containing protein 1	Functions as a bridging factor between STAT6 and the basal transcription factor. Plays a role in PIM1 regulation of MYB activity. Functions as a transcriptional coactivator for the Epstein-Barr virus nuclear antigen 2 (EBNA2); Tudor domain containing [a.k.a. TDRD11, SND1-013, 3BDL, Q7KZF4]
Q14974	KPNB1 - Importin subunit beta-1	Functions in nuclear protein import, either in association with an adapter protein, like an importin-alpha subunit, which binds to nuclear localization signals (NLS) in cargo substrates, or by acting as autonomous nuclear transport receptor. Acting autonomously, serves itself as NLS receptor. Docking of the importin/substrate complex to the nuclear pore complex (NPC) is mediated by KPNB1 through …
P42574	CASP3 - Caspase-3 I	nvolved in the activation cascade of caspases responsible for apoptosis execution. At the onset of apoptosis it proteolytically cleaves poly(ADP-ribose) polymerase (PARP) at a '216-Asp-|-Gly-217' bond. Cleaves and activates sterol regulatory element binding proteins (SREBPs) between the basic helix-loop- helix leucine zipper domain and the membrane attachment domain. Cleaves and activates caspase…
P00739	HP - Haptoglobin	As a result of hemolysis, hemoglobin is found to accumulate in the kidney and is secreted in the urine. Haptoglobin captures, and combines with free plasma hemoglobin to allow hepatic recycling of heme iron and to prevent kidney damage. Haptoglobin also acts as an Antimicrobial; Antioxidant, has antibacterial activity and plays a role in modulating many aspects of the acute phase response. Hemogl…
	HPR - Haptoglobin-related protein	Primate-specific plasma protein associated with apolipoprotein L-I (apoL-I)-containing high-density lipoprotein (HDL). This HDL particle, termed trypanosome lytic factor-1 (TLF- 1), mediates human innate immune protection against many species of African trypanosomes. Binds hemoglobin with high affinity and may contribute to the clearance of cell-free hemoglobin to allow hepatic recycling of heme …
P08397	HMBS - Porphobilinogen deaminase	Tetrapolymerization of the monopyrrole PBG into the hydroxymethylbilane pre-uroporphyrinogen in several discrete steps; Belongs to the HMBS family [a.k.a. PBGD, UPS, ENST00000535793, P08397]
Q96P70	IPO9 - Importin-9	Functions in nuclear protein import as nuclear transport receptor. Serves as receptor for nuclear localization signals (NLS) in cargo substrates. Is thought to mediate docking of the importin/substrate complex to the nuclear pore complex (NPC) through binding to nucleoporin and the complex is subsequently translocated through the pore by an energy requiring, Ran- dependent mechanism. At the nucle…
Q15843	NEDD8 - NEDD8	Ubiquitin-like protein which plays an important role in cell cycle control and embryogenesis. Covalent attachment to its substrates requires prior activation by the E1 complex UBE1C- APPBP1 and linkage to the E2 enzyme UBE2M. Attachment of NEDD8 to cullins activates their associated E3 ubiquitin ligase activity, and thus promotes polyubiquitination and proteasomal degradation of cyclins and other…
A0AVF1	TTC26 - Intraflagellar transport protein 56	Component of the intraflagellar transport (IFT) complex B required for transport of proteins in the motile cilium. Required for transport of specific ciliary cargo proteins related to motility, while it is neither required for IFT complex B assembly or motion nor for cilium assembly. Required for efficient coupling between the accumulation of GLI3 at the ciliary tip and its dissociation from SUFU…
Q7L2H7	EIF3M - Eukaryotic translation initiation factor 3 subunit M	Component of the eukaryotic translation initiation factor 3 (eIF-3) complex, which is required for several steps in the initiation of protein synthesis. The eIF-3 complex associates with the 40S ribosome and facilitates the recruitment of eIF-1, eIF-1A, eIF-2:GTP:methionyl-tRNAi and eIF-5 to form the 43S pre- initiation complex (43S PIC). The eIF-3 complex stimulates mRNA recruitment to the 43S P…

## Sheet: A7
Accession number	Description	Function
P13796	LCP1 - Plastin-2	Actin-binding protein. Plays a role in the activation of T-cells in response to costimulation through TCR/CD3 and CD2 or CD28. Modulates the cell surface expression of IL2RA/CD25 and CD69; EF-hand domain containing [a.k.a. PLS2, Lymphocyte cytosolic protein 1, NM_002298.4, P13796]
P12956	XRCC6 - X-ray repair cross-complementing protein 6	Single-stranded DNA-dependent ATP-dependent helicase. Has a role in chromosome translocation. The DNA helicase II complex binds preferentially to fork-like ends of double-stranded DNA in a cell cycle-dependent manner. It works in the 3'-5' direction. Binding to DNA may be mediated by XRCC6. Involved in DNA non-homologous end joining (NHEJ) required for double-strand break repair and V(D)J recombi…
Q00610	CLTC - Clathrin heavy chain 1	Clathrin is the major protein of the polyhedral coat of coated pits and vesicles. Two different adapter protein complexes link the clathrin lattice either to the plasma membrane or to the trans-Golgi network. Acts as component of the TACC3/ch- TOG/clathrin complex proposed to contribute to stabilization of kinetochore fibers of the mitotic spindle by acting as inter- microtubule bridge. The TACC3…
Q96QR8	PURB - Transcriptional activator protein Pur-beta	Has capacity to bind repeated elements in single- stranded DNA such as the purine-rich single strand of the PUR element located upstream of the MYC gene. Plays a role in the control of vascular smooth muscle (VSM) alpha-actin gene transcription as repressor in myoblasts and fibroblasts. Participates in transcriptional and translational regulation of alpha-MHC expression in cardiac myocytes by bin…
P80188	LCN2 - Neutrophil gelatinase-associated lipocalin	Iron-trafficking protein involved in multiple processes such as apoptosis, innate immunity and renal development. Binds iron through association with 2,5-dihydroxybenzoic acid (2,5- DHBA), a siderophore that shares structural similarities with bacterial enterobactin, and delivers or removes iron from the cell, depending on the context. Iron-bound form (holo-24p3) is internalized following binding…
P61106	RAB14 - Ras-related protein Rab-14	Involved in membrane trafficking between the Golgi complex and endosomes during early embryonic development. Regulates the Golgi to endosome transport of FGFR-containing vesicles during early development, a key process for developing basement membrane and epiblast and primitive endoderm lineages during early postimplantation development. May act by modulating the kinesin KIF16B-cargo association …
Q96AZ6	ISG20 - Interferon-stimulated gene 20 kDa protein	Interferon-induced antiviral exoribonuclease that acts on single-stranded RNA and also has minor activity towards single- stranded DNA. Exhibits antiviral activity against RNA viruses including hepatitis C virus (HCV), hepatitis A virus (HAV) and yellow fever virus (YFV) in an exonuclease-dependent manner. May also play additional roles in the maturation of snRNAs and rRNAs, and in ribosome bioge…
Q13263	TRIM28 - Transcription intermediary factor 1-beta	Nuclear corepressor for KRAB domain-containing zinc finger proteins (KRAB-ZFPs). Mediates gene silencing by recruiting CHD3, a subunit of the nucleosome remodeling and deacetylation (NuRD) complex, and SETDB1 (which specifically methylates histone H3 at 'Lys-9' (H3K9me)) to the promoter regions of KRAB target genes. Enhances transcriptional repression by coordinating the increase in H3K9me, the d…
Q86TI2	DPP9 - Dipeptidyl peptidase 9	Dipeptidyl peptidase that cleaves off N-terminal dipeptides from proteins having a Pro or Ala residue at position 2; Belongs to the peptidase S9B family. DPPIV subfamily [a.k.a. DPRP2, NM_139159, AAQ83119.1, Q86TI2]
Q9UKY7	CDV3 - CDV3 homolog [a.k.a. H41, OTTHUMP00000216407, ENST00000511392, Q9UKY7]
P04040	CAT - Catalase	Occurs in almost all aerobically respiring organisms and serves to protect cells from the toxic effects of hydrogen peroxide. Promotes growth of cells including T-cells, B-cells, myeloid leukemia cells, melanoma cells, mastocytoma cells and normal and transformed fibroblast cells; Belongs to the catalase family [a.k.a. B2RCZ9, Q9BWT9, 1DGB, P04040]
O14638	ENPP3 - Ectonucleotide pyrophosphatase/phosphodiesterase family member 3	Cleaves a variety of phosphodiester and phosphosulfate bonds including deoxynucleotides, nucleotide sugars, and NAD; CD molecules [a.k.a. PDNP3, OTTHUMT00000043630, NPP3, O14638]
P51570	GALK1 - Galactokinase	Major enzyme for galactose metabolism; Belongs to the GHMP kinase family. GalK subfamily [a.k.a. GALK, ENST00000375188, CCDS11728, P51570]
Q14019	COTL1 - Coactosin-like protein	Binds to F-actin in a calcium-independent manner. Has no direct effect on actin depolymerization. Acts as a chaperone for ALOX5 (5LO), influencing both its stability and activity in leukotrienes synthesis [a.k.a. CLP, COTL1-001, 1VFQ, Q14019]
P00491	PNP - Purine nucleoside phosphorylase	The purine nucleoside phosphorylases catalyze the phosphorolytic breakdown of the N-glycosidic bond in the beta- (deoxy)ribonucleoside molecules, with the formation of the corresponding free purine bases and pentose-1-phosphate [a.k.a. NP, OTTHUMP00000244807, OTTHUMT00000411077, P00491]
O14618	CCS - Copper chaperone for superoxide dismutase	Delivers copper to copper zinc superoxide dismutase (SOD1) [a.k.a. OTTHUMP00000235519, OMIM:603864, CCS-001, O14618]
P67936	TPM4 - Tropomyosin alpha-4 chain	Tropomyosin 4; Tropomyosins [a.k.a. BT019634, K7EPV9, UPI0002840BBB, P67936]
Q01105	SET - Protein SET	Multitasking protein, involved in apoptosis, transcription, nucleosome assembly and histone chaperoning. Isoform 2 anti-apoptotic activity is mediated by inhibition of the GZMA-activated DNase, NME1. In the course of cytotoxic T- lymphocyte (CTL)-induced apoptosis, GZMA cleaves SET, disrupting its binding to NME1 and releasing NME1 inhibition. Isoform 1 and isoform 2 are potent inhibitors of prot…
P62136	PPP1CA - Serine/threonine-protein phosphatase PP1-alpha catalytic subunit	Protein phosphatase that associates with over 200 regulatory proteins to form highly specific holoenzymes which dephosphorylate hundreds of biological targets. Protein phosphatase 1 (PP1) is essential for cell division, and participates in the regulation of glycogen metabolism, muscle contractility and protein synthesis. Involved in regulation of ionic conductances and long-term synaptic plastici…
P52209	PGD - 6-phosphogluconate dehydrogenase, decarboxylating	Catalyzes the oxidative decarboxylation of 6- phosphogluconate to ribulose 5-phosphate and CO(2), with concomitant reduction of NADP to NADPH; Belongs to the 6-phosphogluconate dehydrogenase family [a.k.a. PGDH, PGD-011, NP_001291381.1, P52209]
P06737	PYGL - Glycogen phosphorylase, liver form	Phosphorylase is an important allosteric enzyme in carbohydrate metabolism. Enzymes from different sources differ in their regulatory mechanisms and in their natural substrates. However, all known phosphorylases share catalytic and structural properties [a.k.a. 2ATI, NP_001157412, OTTHUMG00000166596, P06737]
P04216	THY1 - Thy-1 membrane glycoprotein	May play a role in cell-cell or cell-ligand interactions during synaptogenesis and other events in the brain; CD molecules [a.k.a. OTTHUMT00000388372, OTTHUMP00000232168, NM_006288, P04216]
P07910	HNRNPC - Heterogeneous nuclear ribonucleoproteins C1/C2	Binds pre-mRNA and nucleates the assembly of 40S hnRNP particles. Interacts with poly-U tracts in the 3'-UTR or 5'-UTR of mRNA and modulates the stability and the level of translation of bound mRNA molecules. Single HNRNPC tetramers bind 230-240 nucleotides. Trimers of HNRNPC tetramers bind 700 nucleotides. May play a role in the early steps of spliceosome assembly and pre-mRNA splicing. N6- meth…
