# Supplementary material for: Which Low-Abundance Proteins are Present in the Human Milieu of Gamete/Embryo Maternal Interaction?
Source: Int J Mol Sci. 2019 Oct 24;20(21):5305. doi: 10.3390/ijms20215305 (PMC6861935; doi:10.3390/ijms20215305)
Supplement: Supplementary file 1 [file ijms-20-05305-s001.zip › supplementary material/Supplementary Table 8.xlsx]

## Sheet: proteins
Table 2. Selected proteins for MRM validation
Gene name	Gene description	Protein class
EF1D	Elongation factor 1-delta	Plasma proteins
		Predicted intracellular proteins
RL3	60S ribosomal protein L3	FDA approved drug targets
		Plasma proteins
		Predicted intracellular proteins
		Predicted secreted proteins
		Ribosomal proteins
PDIA3	Protein disulfide-isomerase A3	Enzymes
		Plasma proteins
		Predicted secreted proteins
GSTA1	Glutathione S-transferase A1	Enzymes
		Plasma proteins
		Predicted intracellular proteins
EZRI	Ezrin	Cancer-related genes
		Plasma proteins
		Predicted intracellular proteins
DPYL3	Isoform LCRMP-4 of Dihydropyrimidinase-related protein 3	Predicted intracellular proteins
GARS	Glycine--tRNA ligase	Disease related genes
		EnzymesPlasma proteins
		Potential drug targets
		Predicted secreted proteins
TSTD1	Thiosulfate:glutathione sulfurtransferase	Predicted intracellular proteins
THY1	Thy-1 membrane glycoprotein	CD markers
		Plasma proteins
		Predicted membrane proteins
		Predicted secreted proteins
CLH1	Clathrin heavy chain 1	Cancer-related genes
		Plasma proteins
		Predicted intracellular proteins
IPO9	Importin-9	Predicted intracellular proteins
		Predicted secreted proteins
		Transporters
		Predicted localization Intracellular, Secreted
ENPL	Endoplasmin	Cancer-related genes
		Plasma proteins
		Predicted intracellular proteins
		Predicted secreted proteins
HS90A	Heat shock protein HSP 90-alpha	Cancer-related genes
		Plasma proteins
		Predicted intracellular proteins
NNRE	NAD(P)H-hydrate epimerase	Disease related genes
		Enzymes
		Potential drug targets
		Predicted secreted proteins
PTGR2	Prostaglandin reductase 2	Enzymes
		Predicted intracellular proteins
EF2	Elongation factor 2	Cancer-related genes
		Disease related genes
		Plasma proteins
		Predicted intracellular proteins
COTL1	Coactosin-like protein	Plasma proteins
		Predicted intracellular proteins
NGAL	Neutrophil gelatinase-associated lipocalin	Candidate cardiovascular disease genes
		Plasma proteins
		Predicted secreted proteins
SFRP4	Secreted frizzled-related protein 4	Candidate cardiovascular disease genes
		Plasma proteins
		Predicted secreted proteins
TRFL	Lactotransferrin	Cancer-related genes
		Plasma proteins
		Predicted intracellular proteins
		Predicted secreted proteins
PLMN	Plasminogen	Cancer-related genes
		Candidate cardiovascular disease genes
		Disease related genes
		Enzymes
		FDA approved drug targets
		Plasma proteins
		Predicted secreted proteins
TETN	Tetranectin	Cancer-related genes
		Plasma proteins
		Predicted intracellular proteins
		Predicted secreted proteins
OVGP1	Oviduct-specific glycoprotein	Plasma proteins
		Predicted secreted proteins

## Sheet: target peptides
Details about the target peptides used in MRM assays (i.e., number of targets, amino acid sequence, retention time)
Q1 (m/z)	Q3 (m/z)	dwell time	identification	DP	CE
679.867	974.49	25	sp|P29692|EF1D_HUMAN.IASLEVENQSLR.+2y8.light	80	32.3
679.867	845.448	25	sp|P29692|EF1D_HUMAN.IASLEVENQSLR.+2y7.light	80	32.3
679.867	746.379	25	sp|P29692|EF1D_HUMAN.IASLEVENQSLR.+2y6.light	80	32.3
679.867	617.337	25	sp|P29692|EF1D_HUMAN.IASLEVENQSLR.+2y5.light	80	32.3
650.367	1044.57	25	sp|P29692|EF1D_HUMAN.GVVQELQQAISK.+2y9.light	80	30.9
650.367	916.51	25	sp|P29692|EF1D_HUMAN.GVVQELQQAISK.+2y8.light	80	30.9
650.367	787.467	25	sp|P29692|EF1D_HUMAN.GVVQELQQAISK.+2y7.light	80	30.9
650.367	674.383	25	sp|P29692|EF1D_HUMAN.GVVQELQQAISK.+2y6.light	80	30.9
358.221	301.679	25	sp|P29692|EF1D_HUMAN.LNVLEK.+2y5+2.light	80	16.6
358.221	244.658	25	sp|P29692|EF1D_HUMAN.LNVLEK.+2y4+2.light	80	16.6
358.221	195.123	25	sp|P29692|EF1D_HUMAN.LNVLEK.+2y3+2.light	80	16.6
358.221	138.581	25	sp|P29692|EF1D_HUMAN.LNVLEK.+2y2+2.light	80	16.6
487.295	761.43	25	sp|P29692|EF1D_HUMAN.LVPVGYGIR.+2y7.light	80	22.9
487.295	664.378	25	sp|P29692|EF1D_HUMAN.LVPVGYGIR.+2y6.light	80	22.9
487.295	565.309	25	sp|P29692|EF1D_HUMAN.LVPVGYGIR.+2y5.light	80	22.9
492.275	846.483	25	sp|P39023|RL3_HUMAN.HGSLGFLPR.+2y8.light	80	23.1
492.275	789.462	25	sp|P39023|RL3_HUMAN.HGSLGFLPR.+2y7.light	80	23.1
492.275	702.43	25	sp|P39023|RL3_HUMAN.HGSLGFLPR.+2y6.light	80	23.1
492.275	589.346	25	sp|P39023|RL3_HUMAN.HGSLGFLPR.+2y5.light	80	23.1
375.219	650.362	25	sp|P39023|RL3_HUMAN.VAFSVAR.+2y6.light	80	17.4
375.219	579.325	25	sp|P39023|RL3_HUMAN.VAFSVAR.+2y5.light	80	17.4
375.219	432.257	25	sp|P39023|RL3_HUMAN.VAFSVAR.+2y4.light	80	17.4
446.269	778.446	25	sp|P39023|RL3_HUMAN.IGQGYLIK.+2y7.light	80	20.9
446.269	721.424	25	sp|P39023|RL3_HUMAN.IGQGYLIK.+2y6.light	80	20.9
446.269	593.366	25	sp|P39023|RL3_HUMAN.IGQGYLIK.+2y5.light	80	20.9
394.747	588.372	25	sp|P39023|RL3_HUMAN.SLLVQTK.+2y5.light	80	18.3
394.747	475.287	25	sp|P39023|RL3_HUMAN.SLLVQTK.+2y4.light	80	18.3
394.747	376.219	25	sp|P39023|RL3_HUMAN.SLLVQTK.+2y3.light	80	18.3
596.304	1007.48	25	sp|P30101|PDIA3_HUMAN.LAPEYEAAATR.+2y9.light	80	28.2
596.304	910.426	25	sp|P30101|PDIA3_HUMAN.LAPEYEAAATR.+2y8.light	80	28.2
596.304	781.384	25	sp|P30101|PDIA3_HUMAN.LAPEYEAAATR.+2y7.light	80	28.2
596.304	618.321	25	sp|P30101|PDIA3_HUMAN.LAPEYEAAATR.+2y6.light	80	28.2
439.248	764.405	25	sp|P30101|PDIA3_HUMAN.LNFAVASR.+2y7.light	80	20.5
439.248	650.362	25	sp|P30101|PDIA3_HUMAN.LNFAVASR.+2y6.light	80	20.5
439.248	503.294	25	sp|P30101|PDIA3_HUMAN.LNFAVASR.+2y5.light	80	20.5
439.248	432.257	25	sp|P30101|PDIA3_HUMAN.LNFAVASR.+2y4.light	80	20.5
671.346	939.493	25	sp|P30101|PDIA3_HUMAN.GFPTIYFSPANK.+2y8.light	80	31.9
671.346	826.409	25	sp|P30101|PDIA3_HUMAN.GFPTIYFSPANK.+2y7.light	80	31.9
671.346	663.346	25	sp|P30101|PDIA3_HUMAN.GFPTIYFSPANK.+2y6.light	80	31.9
671.346	429.246	25	sp|P30101|PDIA3_HUMAN.GFPTIYFSPANK.+2y4.light	80	31.9
685.851	1041.54	25	sp|P30101|PDIA3_HUMAN.ELSDFISYLQR.+2y8.light	80	32.6
685.851	926.509	25	sp|P30101|PDIA3_HUMAN.ELSDFISYLQR.+2y7.light	80	32.6
685.851	779.441	25	sp|P30101|PDIA3_HUMAN.ELSDFISYLQR.+2y6.light	80	32.6
685.851	666.357	25	sp|P30101|PDIA3_HUMAN.ELSDFISYLQR.+2y5.light	80	32.6
496.792	808.456	25	sp|P08263|GSTA1_HUMAN.AILNYIASK.+2y7.light	80	23.3
496.792	695.372	25	sp|P08263|GSTA1_HUMAN.AILNYIASK.+2y6.light	80	23.3
496.792	581.329	25	sp|P08263|GSTA1_HUMAN.AILNYIASK.+2y5.light	80	23.3
451.226	738.382	25	sp|P08263|GSTA1_HUMAN.YFPAFEK.+2y6.light	80	21.1
451.226	591.314	25	sp|P08263|GSTA1_HUMAN.YFPAFEK.+2y5.light	80	21.1
451.226	494.261	25	sp|P08263|GSTA1_HUMAN.YFPAFEK.+2y4.light	80	21.1
451.226	423.224	25	sp|P08263|GSTA1_HUMAN.YFPAFEK.+2y3.light	80	21.1
406.535	530.33	25	sp|P08263|GSTA1_HUMAN.SHGQDYLVGNK.+3y5.light	80	17.5
406.535	417.246	25	sp|P08263|GSTA1_HUMAN.SHGQDYLVGNK.+3y4.light	80	17.5
406.535	318.177	25	sp|P08263|GSTA1_HUMAN.SHGQDYLVGNK.+3y3.light	80	17.5
406.535	688.269	25	sp|P08263|GSTA1_HUMAN.SHGQDYLVGNK.+3b6.light	80	17.5
451.248	641.337	25	sp|P08263|GSTA1_HUMAN.FLQPGSPR.+2y6.light	80	21.1
451.248	513.278	25	sp|P08263|GSTA1_HUMAN.FLQPGSPR.+2y5.light	80	21.1
451.248	389.218	25	sp|P08263|GSTA1_HUMAN.FLQPGSPR.+2b3.light	80	21.1
424.737	644.377	25	sp|P15311|EZRI_HUMAN.GFPTWLK.+2y5.light	80	19.8
424.737	547.324	25	sp|P15311|EZRI_HUMAN.GFPTWLK.+2y4.light	80	19.8
424.737	446.276	25	sp|P15311|EZRI_HUMAN.GFPTWLK.+2y3.light	80	19.8
494.259	803.389	25	sp|P15311|EZRI_HUMAN.ALQLEEER.+2y6.light	80	23.2
494.259	675.331	25	sp|P15311|EZRI_HUMAN.ALQLEEER.+2y5.light	80	23.2
494.259	562.247	25	sp|P15311|EZRI_HUMAN.ALQLEEER.+2y4.light	80	23.2
826.412	1066.54	25	sp|P15311|EZRI_HUMAN.SQEQLAAELAEYTAK.+2y10.light	80	39.5
826.412	995.504	25	sp|P15311|EZRI_HUMAN.SQEQLAAELAEYTAK.+2y9.light	80	39.5
826.412	924.467	25	sp|P15311|EZRI_HUMAN.SQEQLAAELAEYTAK.+2y8.light	80	39.5
826.412	795.425	25	sp|P15311|EZRI_HUMAN.SQEQLAAELAEYTAK.+2y7.light	80	39.5
457.769	801.446	25	sp|P15311|EZRI_HUMAN.IALLEEAR.+2y7.light	80	21.4
457.769	730.409	25	sp|P15311|EZRI_HUMAN.IALLEEAR.+2y6.light	80	21.4
457.769	617.325	25	sp|P15311|EZRI_HUMAN.IALLEEAR.+2y5.light	80	21.4
457.769	504.241	25	sp|P15311|EZRI_HUMAN.IALLEEAR.+2y4.light	80	21.4
720.336	881.436	25	sp|P00738|HPT_HUMAN.TEGDGVYTLNNEK.+2y7.light	80	34.3
720.336	718.373	25	sp|P00738|HPT_HUMAN.TEGDGVYTLNNEK.+2y6.light	80	34.3
720.336	504.241	25	sp|P00738|HPT_HUMAN.TEGDGVYTLNNEK.+2y4.light	80	34.3
405.193	531.289	25	sp|P00738|HPT_HUMAN.DYAEVGR.+2y5.light	80	18.9
405.193	460.251	25	sp|P00738|HPT_HUMAN.DYAEVGR.+2y4.light	80	18.9
405.193	331.209	25	sp|P00738|HPT_HUMAN.DYAEVGR.+2y3.light	80	18.9
490.751	881.426	25	sp|P00738|HPT_HUMAN.VGYVSGWGR.+2y8.light	80	23
490.751	661.342	25	sp|P00738|HPT_HUMAN.VGYVSGWGR.+2y6.light	80	23
490.751	562.273	25	sp|P00738|HPT_HUMAN.VGYVSGWGR.+2y5.light	80	23
490.751	475.241	25	sp|P00738|HPT_HUMAN.VGYVSGWGR.+2y4.light	80	23
602.322	1003.52	25	sp|P00738|HPT_HUMAN.VTSIQDWVQK.+2y8.light	80	28.5
602.322	803.405	25	sp|P00738|HPT_HUMAN.VTSIQDWVQK.+2y6.light	80	28.5
602.322	675.346	25	sp|P00738|HPT_HUMAN.VTSIQDWVQK.+2y5.light	80	28.5
602.322	560.319	25	sp|P00738|HPT_HUMAN.VTSIQDWVQK.+2y4.light	80	28.5
593.982	994.503	25	sp|Q14195|DPYL3_HUMAN.AITIASQTNC[CAM]PLYVTK.+3y8.light	80	26.5
593.982	880.46	25	sp|Q14195|DPYL3_HUMAN.AITIASQTNC[CAM]PLYVTK.+3y7.light	80	26.5
593.982	720.429	25	sp|Q14195|DPYL3_HUMAN.AITIASQTNC[CAM]PLYVTK.+3y6.light	80	26.5
593.982	510.292	25	sp|Q14195|DPYL3_HUMAN.AITIASQTNC[CAM]PLYVTK.+3y4.light	80	26.5
516.278	873.479	25	sp|Q14195|DPYL3_HUMAN.SAADLISQAR.+2y8.light	80	24.3
516.278	802.442	25	sp|Q14195|DPYL3_HUMAN.SAADLISQAR.+2y7.light	80	24.3
516.278	574.331	25	sp|Q14195|DPYL3_HUMAN.SAADLISQAR.+2y5.light	80	24.3
516.278	461.247	25	sp|Q14195|DPYL3_HUMAN.SAADLISQAR.+2y4.light	80	24.3
571.324	803.444	25	sp|Q14195|DPYL3_HUMAN.GAPLVVIC[CAM]QGK.+2y7.light	80	27
571.324	704.376	25	sp|Q14195|DPYL3_HUMAN.GAPLVVIC[CAM]QGK.+2y6.light	80	27
571.324	605.308	25	sp|Q14195|DPYL3_HUMAN.GAPLVVIC[CAM]QGK.+2y5.light	80	27
571.324	492.223	25	sp|Q14195|DPYL3_HUMAN.GAPLVVIC[CAM]QGK.+2y4.light	80	27
677.668	960.474	25	sp|Q14195|DPYL3_HUMAN.NLHQSGFSLSGTQVDEGVR.+3y9.light	80	30.5
677.668	674.347	25	sp|Q14195|DPYL3_HUMAN.NLHQSGFSLSGTQVDEGVR.+3y6.light	80	30.5
677.668	575.278	25	sp|Q14195|DPYL3_HUMAN.NLHQSGFSLSGTQVDEGVR.+3y5.light	80	30.5
677.668	460.251	25	sp|Q14195|DPYL3_HUMAN.NLHQSGFSLSGTQVDEGVR.+3y4.light	80	30.5
745.73	825.462	25	sp|P41250|GARS_HUMAN.LGDAVEQGVINNTVLGYFIGR.+3y7.light	80	33.8
745.73	712.378	25	sp|P41250|GARS_HUMAN.LGDAVEQGVINNTVLGYFIGR.+3y6.light	80	33.8
745.73	655.356	25	sp|P41250|GARS_HUMAN.LGDAVEQGVINNTVLGYFIGR.+3y5.light	80	33.8
745.73	492.293	25	sp|P41250|GARS_HUMAN.LGDAVEQGVINNTVLGYFIGR.+3y4.light	80	33.8
740.063	975.526	25	sp|P41250|GARS_HUMAN.TLYVEEVVPNVIEPSFGLGR.+3y9.light	80	33.5
740.063	862.442	25	sp|P41250|GARS_HUMAN.TLYVEEVVPNVIEPSFGLGR.+3y8.light	80	33.5
740.063	733.399	25	sp|P41250|GARS_HUMAN.TLYVEEVVPNVIEPSFGLGR.+3y7.light	80	33.5
729.395	975.566	25	sp|P41250|GARS_HUMAN.TFFSFPAVVAPFK.+2y9.light	80	34.7
729.395	828.498	25	sp|P41250|GARS_HUMAN.TFFSFPAVVAPFK.+2y8.light	80	34.7
729.395	731.445	25	sp|P41250|GARS_HUMAN.TFFSFPAVVAPFK.+2y7.light	80	34.7
729.395	462.271	25	sp|P41250|GARS_HUMAN.TFFSFPAVVAPFK.+2y4.light	80	34.7
671.363	714.414	25	sp|Q8NFU3|TSTD1_HUMAN.MAGAPTVSLPELR.+2y6.light	80	31.9
671.363	514.298	25	sp|Q8NFU3|TSTD1_HUMAN.MAGAPTVSLPELR.+2y4.light	80	31.9
671.363	260.106	25	sp|Q8NFU3|TSTD1_HUMAN.MAGAPTVSLPELR.+2b3.light	80	31.9
479.277	787.442	25	sp|Q8NFU3|TSTD1_HUMAN.GLQATQLAR.+2y7.light	80	22.5
479.277	659.383	25	sp|Q8NFU3|TSTD1_HUMAN.GLQATQLAR.+2y6.light	80	22.5
479.277	588.346	25	sp|Q8NFU3|TSTD1_HUMAN.GLQATQLAR.+2y5.light	80	22.5
665.985	915.457	25	sp|P04216|THY1_HUMAN.HENTSSSPIQYEFSLTR.+3y7.light	80	30
665.985	752.394	25	sp|P04216|THY1_HUMAN.HENTSSSPIQYEFSLTR.+3y6.light	80	30
665.985	623.351	25	sp|P04216|THY1_HUMAN.HENTSSSPIQYEFSLTR.+3y5.light	80	30
571.302	958.474	25	sp|P04216|THY1_HUMAN.HVLFGTVGVPEHTYR.+3y8.light	80	25.4
571.302	802.384	25	sp|P04216|THY1_HUMAN.HVLFGTVGVPEHTYR.+3y6.light	80	25.4
571.302	811.446	25	sp|P04216|THY1_HUMAN.HVLFGTVGVPEHTYR.+3b8.light	80	25.4
564.819	916.477	25	sp|P04216|THY1_HUMAN.VLYLSAFTSK.+2y8.light	80	26.7
564.819	753.414	25	sp|P04216|THY1_HUMAN.VLYLSAFTSK.+2y7.light	80	26.7
564.819	640.33	25	sp|P04216|THY1_HUMAN.VLYLSAFTSK.+2y6.light	80	26.7
555.837	884.499	25	sp|Q00610|CLH1_HUMAN.LLLPWLEAR.+2y7.light	80	26.2
555.837	771.415	25	sp|Q00610|CLH1_HUMAN.LLLPWLEAR.+2y6.light	80	26.2
555.837	674.362	25	sp|Q00610|CLH1_HUMAN.LLLPWLEAR.+2y5.light	80	26.2
667.82	1058.49	25	sp|Q00610|CLH1_HUMAN.IYIDSNNNPER.+2y9.light	80	31.7
667.82	945.402	25	sp|Q00610|CLH1_HUMAN.IYIDSNNNPER.+2y8.light	80	31.7
667.82	830.375	25	sp|Q00610|CLH1_HUMAN.IYIDSNNNPER.+2y7.light	80	31.7
522.225	800.357	25	sp|Q00610|CLH1_HUMAN.ENPYYDSR.+2y6.light	80	24.6
522.225	540.241	25	sp|Q00610|CLH1_HUMAN.ENPYYDSR.+2y4.light	80	24.6
522.225	262.151	25	sp|Q00610|CLH1_HUMAN.ENPYYDSR.+2y2.light	80	24.6
648.838	1070.5	25	sp|Q00610|CLH1_HUMAN.LLYNNVSNFGR.+2y9.light	80	30.8
648.838	907.438	25	sp|Q00610|CLH1_HUMAN.LLYNNVSNFGR.+2y8.light	80	30.8
648.838	580.284	25	sp|Q00610|CLH1_HUMAN.LLYNNVSNFGR.+2y5.light	80	30.8
647.361	927.526	25	sp|Q96P70|IPO9_HUMAN.EALVDTLTGILSPVQEVR.+3y8.light	80	29.1
647.361	814.442	25	sp|Q96P70|IPO9_HUMAN.EALVDTLTGILSPVQEVR.+3y7.light	80	29.1
647.361	727.41	25	sp|Q96P70|IPO9_HUMAN.EALVDTLTGILSPVQEVR.+3y6.light	80	29.1
378.196	635.299	25	sp|Q96P70|IPO9_HUMAN.FRPPETTER.+3y5.light	80	16.2
378.196	506.257	25	sp|Q96P70|IPO9_HUMAN.FRPPETTER.+3y4.light	80	16.2
378.196	405.209	25	sp|Q96P70|IPO9_HUMAN.FRPPETTER.+3y3.light	80	16.2
432.236	764.397	25	sp|Q96P70|IPO9_HUMAN.VSSVALC[CAM]K.+2y7.light	80	20.2
432.236	677.365	25	sp|Q96P70|IPO9_HUMAN.VSSVALC[CAM]K.+2y6.light	80	20.2
432.236	491.265	25	sp|Q96P70|IPO9_HUMAN.VSSVALC[CAM]K.+2y4.light	80	20.2
482.297	850.503	25	sp|P14625|ENPL_HUMAN.LIINSLYK.+2y7.light	80	22.6
482.297	737.419	25	sp|P14625|ENPL_HUMAN.LIINSLYK.+2y6.light	80	22.6
482.297	624.335	25	sp|P14625|ENPL_HUMAN.LIINSLYK.+2y5.light	80	22.6
594.343	987.562	25	sp|P14625|ENPL_HUMAN.SILFVPTSAPR.+2y9.light	80	28.1
594.343	874.478	25	sp|P14625|ENPL_HUMAN.SILFVPTSAPR.+2y8.light	80	28.1
594.343	727.41	25	sp|P14625|ENPL_HUMAN.SILFVPTSAPR.+2y7.light	80	28.1
594.343	628.341	25	sp|P14625|ENPL_HUMAN.SILFVPTSAPR.+2y6.light	80	28.1
743.381	1028.54	25	sp|P14625|ENPL_HUMAN.GVVDSDDLPLNVSR.+2y9.light	80	35.4
743.381	913.51	25	sp|P14625|ENPL_HUMAN.GVVDSDDLPLNVSR.+2y8.light	80	35.4
743.381	798.483	25	sp|P14625|ENPL_HUMAN.GVVDSDDLPLNVSR.+2y7.light	80	35.4
743.381	685.399	25	sp|P14625|ENPL_HUMAN.GVVDSDDLPLNVSR.+2y6.light	80	35.4
497.266	686.408	25	sp|P14625|ENPL_HUMAN.SGYLLPDTK.+2y6.light	80	23.4
497.266	573.324	25	sp|P14625|ENPL_HUMAN.SGYLLPDTK.+2y5.light	80	23.4
497.266	460.24	25	sp|P14625|ENPL_HUMAN.SGYLLPDTK.+2y4.light	80	23.4
917.394	1064.46	25	sp|P07900|HS90A_HUMAN.NPDDITNEEYGEFYK.+2y8.light	80	44
917.394	935.415	25	sp|P07900|HS90A_HUMAN.NPDDITNEEYGEFYK.+2y7.light	80	44
917.394	806.372	25	sp|P07900|HS90A_HUMAN.NPDDITNEEYGEFYK.+2y6.light	80	44
917.394	643.309	25	sp|P07900|HS90A_HUMAN.NPDDITNEEYGEFYK.+2y5.light	80	44
408.261	631.393	25	sp|P07900|HS90A_HUMAN.ALLFVPR.+2y5.light	80	19
408.261	518.309	25	sp|P07900|HS90A_HUMAN.ALLFVPR.+2y4.light	80	19
408.261	371.24	25	sp|P07900|HS90A_HUMAN.ALLFVPR.+2y3.light	80	19
474.727	801.378	25	sp|P07900|HS90A_HUMAN.FYEQFSK.+2y6.light	80	22.3
474.727	638.314	25	sp|P07900|HS90A_HUMAN.FYEQFSK.+2y5.light	80	22.3
474.727	509.272	25	sp|P07900|HS90A_HUMAN.FYEQFSK.+2y4.light	80	22.3
474.727	381.213	25	sp|P07900|HS90A_HUMAN.FYEQFSK.+2y3.light	80	22.3
618.304	992.516	25	sp|P07900|HS90A_HUMAN.DQVANSAFVER.+2y9.light	80	29.3
618.304	893.448	25	sp|P07900|HS90A_HUMAN.DQVANSAFVER.+2y8.light	80	29.3
618.304	822.41	25	sp|P07900|HS90A_HUMAN.DQVANSAFVER.+2y7.light	80	29.3
618.304	708.368	25	sp|P07900|HS90A_HUMAN.DQVANSAFVER.+2y6.light	80	29.3
745.882	1010.52	25	sp|Q8NCW5|NNRE_HUMAN.LFGYEPTIYYPK.+2y8.light	80	35.5
745.882	881.477	25	sp|Q8NCW5|NNRE_HUMAN.LFGYEPTIYYPK.+2y7.light	80	35.5
745.882	570.292	25	sp|Q8NCW5|NNRE_HUMAN.LFGYEPTIYYPK.+2y4.light	80	35.5
745.882	610.287	25	sp|Q8NCW5|NNRE_HUMAN.LFGYEPTIYYPK.+2b5.light	80	35.5
589	842.535	25	sp|Q8NCW5|NNRE_HUMAN.GNAGGIQPDLLISLTAPK.+3y8.light	80	26.3
589	729.451	25	sp|Q8NCW5|NNRE_HUMAN.GNAGGIQPDLLISLTAPK.+3y7.light	80	26.3
589	616.366	25	sp|Q8NCW5|NNRE_HUMAN.GNAGGIQPDLLISLTAPK.+3y6.light	80	26.3
589	529.334	25	sp|Q8NCW5|NNRE_HUMAN.GNAGGIQPDLLISLTAPK.+3y5.light	80	26.3
450.763	753.451	25	sp|Q8NCW5|NNRE_HUMAN.FVPPALEK.+2y7.light	80	21.1
450.763	654.382	25	sp|Q8NCW5|NNRE_HUMAN.FVPPALEK.+2y6.light	80	21.1
450.763	557.329	25	sp|Q8NCW5|NNRE_HUMAN.FVPPALEK.+2y5.light	80	21.1
450.763	389.239	25	sp|Q8NCW5|NNRE_HUMAN.FVPPALEK.+2y3.light	80	21.1
881.417	845.43	25	sp|Q8N8N7|PTGR2_HUMAN.GDFVTSFYWPWQTK.+2y6.light	80	42.2
881.417	659.351	25	sp|Q8N8N7|PTGR2_HUMAN.GDFVTSFYWPWQTK.+2y5.light	80	42.2
881.417	320.124	25	sp|Q8N8N7|PTGR2_HUMAN.GDFVTSFYWPWQTK.+2b3.light	80	42.2
881.417	520.24	25	sp|Q8N8N7|PTGR2_HUMAN.GDFVTSFYWPWQTK.+2b5.light	80	42.2
472.743	715.41	25	sp|Q8N8N7|PTGR2_HUMAN.DNVAEQLR.+2y6.light	80	22.2
472.743	616.341	25	sp|Q8N8N7|PTGR2_HUMAN.DNVAEQLR.+2y5.light	80	22.2
472.743	545.304	25	sp|Q8N8N7|PTGR2_HUMAN.DNVAEQLR.+2y4.light	80	22.2
472.743	230.077	25	sp|Q8N8N7|PTGR2_HUMAN.DNVAEQLR.+2b2.light	80	22.2
796.927	936.494	25	sp|Q8N8N7|PTGR2_HUMAN.FEPGILQLSQWFK.+2y7.light	80	38
796.927	808.435	25	sp|Q8N8N7|PTGR2_HUMAN.FEPGILQLSQWFK.+2y6.light	80	38
796.927	695.351	25	sp|Q8N8N7|PTGR2_HUMAN.FEPGILQLSQWFK.+2y5.light	80	38
554.324	1008.57	25	sp|P13639|EF2_HUMAN.VFSGLVSTGLK.+2y10.light	80	26.2
554.324	861.504	25	sp|P13639|EF2_HUMAN.VFSGLVSTGLK.+2y9.light	80	26.2
554.324	774.472	25	sp|P13639|EF2_HUMAN.VFSGLVSTGLK.+2y8.light	80	26.2
554.324	604.366	25	sp|P13639|EF2_HUMAN.VFSGLVSTGLK.+2y6.light	80	26.2
445.758	743.441	25	sp|P13639|EF2_HUMAN.FSVSPVVR.+2y7.light	80	20.8
445.758	656.409	25	sp|P13639|EF2_HUMAN.FSVSPVVR.+2y6.light	80	20.8
445.758	557.341	25	sp|P13639|EF2_HUMAN.FSVSPVVR.+2y5.light	80	20.8
445.758	470.309	25	sp|P13639|EF2_HUMAN.FSVSPVVR.+2y4.light	80	20.8
461.735	720.404	25	sp|P13639|EF2_HUMAN.SDPVVSYR.+2y6.light	80	21.6
461.735	623.351	25	sp|P13639|EF2_HUMAN.SDPVVSYR.+2y5.light	80	21.6
461.735	524.283	25	sp|P13639|EF2_HUMAN.SDPVVSYR.+2y4.light	80	21.6
461.735	425.214	25	sp|P13639|EF2_HUMAN.SDPVVSYR.+2y3.light	80	21.6
569.762	846.41	25	sp|P13639|EF2_HUMAN.YEWDVAEAR.+2y7.light	80	26.9
569.762	660.331	25	sp|P13639|EF2_HUMAN.YEWDVAEAR.+2y6.light	80	26.9
569.762	545.304	25	sp|P13639|EF2_HUMAN.YEWDVAEAR.+2y5.light	80	26.9
569.762	446.236	25	sp|P13639|EF2_HUMAN.YEWDVAEAR.+2y4.light	80	26.9
669.34	963.566	25	sp|Q14019|COTL1_HUMAN.DDGSAVIWVTFK.+2y8.light	80	31.8
669.34	892.529	25	sp|Q14019|COTL1_HUMAN.DDGSAVIWVTFK.+2y7.light	80	31.8
669.34	793.461	25	sp|Q14019|COTL1_HUMAN.DDGSAVIWVTFK.+2y6.light	80	31.8
669.34	680.377	25	sp|Q14019|COTL1_HUMAN.DDGSAVIWVTFK.+2y5.light	80	31.8
601.997	959.49	25	sp|Q14019|COTL1_HUMAN.FALITWIGENVSGLQR.+3y9.light	80	26.9
601.997	659.383	25	sp|Q14019|COTL1_HUMAN.FALITWIGENVSGLQR.+3y6.light	80	26.9
601.997	560.315	25	sp|Q14019|COTL1_HUMAN.FALITWIGENVSGLQR.+3y5.light	80	26.9
601.997	473.283	25	sp|Q14019|COTL1_HUMAN.FALITWIGENVSGLQR.+3y4.light	80	26.9
467.753	706.388	25	sp|Q14019|COTL1_HUMAN.EVVQNFAK.+2y6.light	80	21.9
467.753	607.32	25	sp|Q14019|COTL1_HUMAN.EVVQNFAK.+2y5.light	80	21.9
467.753	479.261	25	sp|Q14019|COTL1_HUMAN.EVVQNFAK.+2y4.light	80	21.9
895.945	721.363	25	sp|P80188|NGAL_HUMAN.VPLQQNFQDNQFQGK.+2y6.light	80	42.9
895.945	479.261	25	sp|P80188|NGAL_HUMAN.VPLQQNFQDNQFQGK.+2y4.light	80	42.9
895.945	332.193	25	sp|P80188|NGAL_HUMAN.VPLQQNFQDNQFQGK.+2y3.light	80	42.9
593.317	935.531	25	sp|P80188|NGAL_HUMAN.SYNVTSVLFR.+2y8.light	80	28.1
593.317	821.488	25	sp|P80188|NGAL_HUMAN.SYNVTSVLFR.+2y7.light	80	28.1
593.317	722.42	25	sp|P80188|NGAL_HUMAN.SYNVTSVLFR.+2y6.light	80	28.1
593.317	621.372	25	sp|P80188|NGAL_HUMAN.SYNVTSVLFR.+2y5.light	80	28.1
971.496	916.462	25	sp|Q6FHJ7|SFRP4_HUMAN.GVC[CAM]ISPEAIVTDLPEDVK.+2y8.light	80	46.6
971.496	246.181	25	sp|Q6FHJ7|SFRP4_HUMAN.GVC[CAM]ISPEAIVTDLPEDVK.+2y2.light	80	46.6
971.496	317.128	25	sp|Q6FHJ7|SFRP4_HUMAN.GVC[CAM]ISPEAIVTDLPEDVK.+2b3.light	80	46.6
704.343	860.509	25	sp|Q6FHJ7|SFRP4_HUMAN.SGC[CAM]NEVTTVVDVK.+2y8.light	80	33.5
704.343	761.44	25	sp|Q6FHJ7|SFRP4_HUMAN.SGC[CAM]NEVTTVVDVK.+2y7.light	80	33.5
704.343	460.277	25	sp|Q6FHJ7|SFRP4_HUMAN.SGC[CAM]NEVTTVVDVK.+2y4.light	80	33.5
704.343	361.208	25	sp|Q6FHJ7|SFRP4_HUMAN.SGC[CAM]NEVTTVVDVK.+2y3.light	80	33.5
668.352	889.481	25	sp|P02788|TRFL_HUMAN.LADFALLC[CAM]LDGK.+2y8.light	80	31.7
668.352	818.444	25	sp|P02788|TRFL_HUMAN.LADFALLC[CAM]LDGK.+2y7.light	80	31.7
668.352	705.36	25	sp|P02788|TRFL_HUMAN.LADFALLC[CAM]LDGK.+2y6.light	80	31.7
668.352	592.276	25	sp|P02788|TRFL_HUMAN.LADFALLC[CAM]LDGK.+2y5.light	80	31.7
790.38	1092.47	25	sp|P02788|TRFL_HUMAN.NLLFNDNTEC[CAM]LAR.+2y9.light	80	37.7
790.38	978.431	25	sp|P02788|TRFL_HUMAN.NLLFNDNTEC[CAM]LAR.+2y8.light	80	37.7
790.38	863.404	25	sp|P02788|TRFL_HUMAN.NLLFNDNTEC[CAM]LAR.+2y7.light	80	37.7
790.38	519.271	25	sp|P02788|TRFL_HUMAN.NLLFNDNTEC[CAM]LAR.+2y4.light	80	37.7
449.721	799.365	25	sp|P00747|PLMN_HUMAN.VYLSEC[CAM]K.+2y6.light	80	21
449.721	636.302	25	sp|P00747|PLMN_HUMAN.VYLSEC[CAM]K.+2y5.light	80	21
449.721	523.218	25	sp|P00747|PLMN_HUMAN.VYLSEC[CAM]K.+2y4.light	80	21
544.763	902.44	25	sp|P00747|PLMN_HUMAN.WELC[CAM]DIPR.+2y7.light	80	25.7
544.763	773.397	25	sp|P00747|PLMN_HUMAN.WELC[CAM]DIPR.+2y6.light	80	25.7
544.763	660.313	25	sp|P00747|PLMN_HUMAN.WELC[CAM]DIPR.+2y5.light	80	25.7
542.23	856.325	25	sp|P00747|PLMN_HUMAN.NLDENYC[CAM]R.+2y6.light	80	25.6
542.23	741.298	25	sp|P00747|PLMN_HUMAN.NLDENYC[CAM]R.+2y5.light	80	25.6
542.23	612.256	25	sp|P00747|PLMN_HUMAN.NLDENYC[CAM]R.+2y4.light	80	25.6
635.944	911.404	25	sp|P00747|PLMN_HUMAN.NPDGDVGGPWC[CAM]YTTNPR.+3y7.light	80	28.5
635.944	751.373	25	sp|P00747|PLMN_HUMAN.NPDGDVGGPWC[CAM]YTTNPR.+3y6.light	80	28.5
635.944	588.31	25	sp|P00747|PLMN_HUMAN.NPDGDVGGPWC[CAM]YTTNPR.+3y5.light	80	28.5
635.944	712.29	25	sp|P00747|PLMN_HUMAN.NPDGDVGGPWC[CAM]YTTNPR.+3b8.light	80	28.5
657.387	984.609	25	sp|P05452|TETN_HUMAN.LDTLAQEVALLK.+2y9.light	80	31.2
657.387	871.525	25	sp|P05452|TETN_HUMAN.LDTLAQEVALLK.+2y8.light	80	31.2
657.387	800.488	25	sp|P05452|TETN_HUMAN.LDTLAQEVALLK.+2y7.light	80	31.2
657.387	672.429	25	sp|P05452|TETN_HUMAN.LDTLAQEVALLK.+2y6.light	80	31.2
558.281	808.456	25	sp|P05452|TETN_HUMAN.C[CAM]FLAFTQTK.+2y7.light	80	26.4
558.281	695.372	25	sp|P05452|TETN_HUMAN.C[CAM]FLAFTQTK.+2y6.light	80	26.4
558.281	624.335	25	sp|P05452|TETN_HUMAN.C[CAM]FLAFTQTK.+2y5.light	80	26.4
558.281	477.267	25	sp|P05452|TETN_HUMAN.C[CAM]FLAFTQTK.+2y4.light	80	26.4
484.546	650.293	25	sp|P05452|TETN_HUMAN.TFHEASEDC[CAM]ISR.+3y5.light	80	21.3
484.546	535.266	25	sp|P05452|TETN_HUMAN.TFHEASEDC[CAM]ISR.+3y4.light	80	21.3
484.546	375.235	25	sp|P05452|TETN_HUMAN.TFHEASEDC[CAM]ISR.+3y3.light	80	21.3
484.546	262.151	25	sp|P05452|TETN_HUMAN.TFHEASEDC[CAM]ISR.+3y2.light	80	21.3
512.279	910.467	25	sp|Q12889|OVGP1_HUMAN.ILYPEFNK.+2y7.light	80	24.1
512.279	797.383	25	sp|Q12889|OVGP1_HUMAN.ILYPEFNK.+2y6.light	80	24.1
512.279	634.32	25	sp|Q12889|OVGP1_HUMAN.ILYPEFNK.+2y5.light	80	24.1
512.279	227.175	25	sp|Q12889|OVGP1_HUMAN.ILYPEFNK.+2b2.light	80	24.1
754.896	1094.54	25	sp|Q12889|OVGP1_HUMAN.TLLSIGGWNFGTSR.+2y10.light	80	36
754.896	981.454	25	sp|Q12889|OVGP1_HUMAN.TLLSIGGWNFGTSR.+2y9.light	80	36
754.896	924.432	25	sp|Q12889|OVGP1_HUMAN.TLLSIGGWNFGTSR.+2y8.light	80	36
754.896	681.331	25	sp|Q12889|OVGP1_HUMAN.TLLSIGGWNFGTSR.+2y6.light	80	36
559.85	858.541	25	sp|Q12889|OVGP1_HUMAN.FIASVISLLR.+2y8.light	80	26.4
559.85	787.504	25	sp|Q12889|OVGP1_HUMAN.FIASVISLLR.+2y7.light	80	26.4
559.85	700.472	25	sp|Q12889|OVGP1_HUMAN.FIASVISLLR.+2y6.light	80	26.4
559.85	601.403	25	sp|Q12889|OVGP1_HUMAN.FIASVISLLR.+2y5.light	80	26.4
676.007	865.493	25	sp|Q12889|OVGP1_HUMAN.THDFDGLDLFFLYPGLR.+3y7.light	80	30.4
676.007	718.425	25	sp|Q12889|OVGP1_HUMAN.THDFDGLDLFFLYPGLR.+3y6.light	80	30.4
676.007	605.341	25	sp|Q12889|OVGP1_HUMAN.THDFDGLDLFFLYPGLR.+3y5.light	80	30.4
676.007	901.369	25	sp|Q12889|OVGP1_HUMAN.THDFDGLDLFFLYPGLR.+3b8.light	80	30.4
