# Supplementary material for: Which Low-Abundance Proteins are Present in the Human Milieu of Gamete/Embryo Maternal Interaction?
Source: Int J Mol Sci. 2019 Oct 24;20(21):5305. doi: 10.3390/ijms20215305 (PMC6861935; doi:10.3390/ijms20215305)
Supplement: Supplementary file 1 [file ijms-20-05305-s001.zip › supplementary material/Supplementary Table 9.xlsx]

## Sheet: MRM_v1_0001_results_20190518
Peptide Sequence	Protein Name	Replicate Name	Precursor Mz	Precursor Charge	Product Mz	Fragment Ion	Retention Time	Area	Background	Peak Rank	Total Area
IASLEVENQSLR	sp|P29692|EF1D_HUMAN	52FO	679.867	2	974.49	y8	28.8	423161	1837	1	1433687
IASLEVENQSLR	sp|P29692|EF1D_HUMAN	54FO	679.867	2	974.49	y8	28.87	434597	0	2	1595889
IASLEVENQSLR	sp|P29692|EF1D_HUMAN	57FO	679.867	2	974.49	y8	28.73	309461	11687	3	1142007
IASLEVENQSLR	sp|P29692|EF1D_HUMAN	52FU	679.867	2	974.49	y8	28.59	196596	8014	2	720016
IASLEVENQSLR	sp|P29692|EF1D_HUMAN	54FU	679.867	2	974.49	y8	28.73	218580	6009	3	791863
IASLEVENQSLR	sp|P29692|EF1D_HUMAN	57FU	679.867	2	974.49	y8	28.52	301530	13023	2	1071884
IASLEVENQSLR	sp|P29692|EF1D_HUMAN	52P	679.867	2	974.49	y8	#N/A	#N/A	#N/A	#N/A	#N/A
IASLEVENQSLR	sp|P29692|EF1D_HUMAN	54P	679.867	2	974.49	y8	#N/A	#N/A	#N/A	#N/A	#N/A
IASLEVENQSLR	sp|P29692|EF1D_HUMAN	57P	679.867	2	974.49	y8	#N/A	#N/A	#N/A	#N/A	#N/A
IASLEVENQSLR	sp|P29692|EF1D_HUMAN	52FO	679.867	2	845.448	y7	28.8	419487	103181	2	1433687
IASLEVENQSLR	sp|P29692|EF1D_HUMAN	54FO	679.867	2	845.448	y7	28.8	487941	51424	1	1595889
IASLEVENQSLR	sp|P29692|EF1D_HUMAN	57FO	679.867	2	845.448	y7	28.73	390603	38401	1	1142007
IASLEVENQSLR	sp|P29692|EF1D_HUMAN	52FU	679.867	2	845.448	y7	28.59	229904	8014	1	720016
IASLEVENQSLR	sp|P29692|EF1D_HUMAN	54FU	679.867	2	845.448	y7	28.59	241782	25706	1	791863
IASLEVENQSLR	sp|P29692|EF1D_HUMAN	57FU	679.867	2	845.448	y7	28.38	370485	10852	1	1071884
IASLEVENQSLR	sp|P29692|EF1D_HUMAN	52P	679.867	2	845.448	y7	#N/A	#N/A	#N/A	#N/A	#N/A
IASLEVENQSLR	sp|P29692|EF1D_HUMAN	54P	679.867	2	845.448	y7	#N/A	#N/A	#N/A	#N/A	#N/A
IASLEVENQSLR	sp|P29692|EF1D_HUMAN	57P	679.867	2	845.448	y7	#N/A	#N/A	#N/A	#N/A	#N/A
IASLEVENQSLR	sp|P29692|EF1D_HUMAN	52FO	679.867	2	746.379	y6	28.8	376662	18366	3	1433687
IASLEVENQSLR	sp|P29692|EF1D_HUMAN	54FO	679.867	2	746.379	y6	28.87	434597	11019	3	1595889
IASLEVENQSLR	sp|P29692|EF1D_HUMAN	57FO	679.867	2	746.379	y6	28.8	311798	15026	2	1142007
IASLEVENQSLR	sp|P29692|EF1D_HUMAN	52FU	679.867	2	746.379	y6	28.59	187580	4007	3	720016
IASLEVENQSLR	sp|P29692|EF1D_HUMAN	54FU	679.867	2	746.379	y6	28.66	225841	12018	2	791863
IASLEVENQSLR	sp|P29692|EF1D_HUMAN	57FU	679.867	2	746.379	y6	28.45	260875	37399	3	1071884
IASLEVENQSLR	sp|P29692|EF1D_HUMAN	52P	679.867	2	746.379	y6	#N/A	#N/A	#N/A	#N/A	#N/A
IASLEVENQSLR	sp|P29692|EF1D_HUMAN	54P	679.867	2	746.379	y6	#N/A	#N/A	#N/A	#N/A	#N/A
IASLEVENQSLR	sp|P29692|EF1D_HUMAN	57P	679.867	2	746.379	y6	#N/A	#N/A	#N/A	#N/A	#N/A
IASLEVENQSLR	sp|P29692|EF1D_HUMAN	52FO	679.867	2	617.337	y5	28.8	214377	20202	4	1433687
IASLEVENQSLR	sp|P29692|EF1D_HUMAN	54FO	679.867	2	617.337	y5	28.8	238753	7346	4	1595889
IASLEVENQSLR	sp|P29692|EF1D_HUMAN	57FO	679.867	2	617.337	y5	28.66	130145	41072	4	1142007
IASLEVENQSLR	sp|P29692|EF1D_HUMAN	52FU	679.867	2	617.337	y5	28.59	105936	12021	4	720016
IASLEVENQSLR	sp|P29692|EF1D_HUMAN	54FU	679.867	2	617.337	y5	28.66	105660	22033	4	791863
IASLEVENQSLR	sp|P29692|EF1D_HUMAN	57FU	679.867	2	617.337	y5	28.45	138994	30387	4	1071884
IASLEVENQSLR	sp|P29692|EF1D_HUMAN	52P	679.867	2	617.337	y5	#N/A	#N/A	#N/A	#N/A	#N/A
IASLEVENQSLR	sp|P29692|EF1D_HUMAN	54P	679.867	2	617.337	y5	#N/A	#N/A	#N/A	#N/A	#N/A
IASLEVENQSLR	sp|P29692|EF1D_HUMAN	57P	679.867	2	617.337	y5	#N/A	#N/A	#N/A	#N/A	#N/A
GVVQELQQAISK	sp|P29692|EF1D_HUMAN	52FO	650.367	2	1044.57	y9	36.73	119681	20197	4	763070
GVVQELQQAISK	sp|P29692|EF1D_HUMAN	54FO	650.367	2	1044.57	y9	36.66	156529	4675	4	980417
GVVQELQQAISK	sp|P29692|EF1D_HUMAN	57FO	650.367	2	1044.57	y9	36.52	119463	0	4	728968
GVVQELQQAISK	sp|P29692|EF1D_HUMAN	52FU	650.367	2	1044.57	y9	36.73	99427	4007	4	573190
GVVQELQQAISK	sp|P29692|EF1D_HUMAN	54FU	650.367	2	1044.57	y9	36.8	100012	0	4	602743
GVVQELQQAISK	sp|P29692|EF1D_HUMAN	57FU	650.367	2	1044.57	y9	36.52	128980	9183	4	772045
GVVQELQQAISK	sp|P29692|EF1D_HUMAN	52P	650.367	2	1044.57	y9	#N/A	#N/A	#N/A	#N/A	#N/A
GVVQELQQAISK	sp|P29692|EF1D_HUMAN	54P	650.367	2	1044.57	y9	#N/A	#N/A	#N/A	#N/A	#N/A
GVVQELQQAISK	sp|P29692|EF1D_HUMAN	57P	650.367	2	1044.57	y9	#N/A	#N/A	#N/A	#N/A	#N/A
GVVQELQQAISK	sp|P29692|EF1D_HUMAN	52FO	650.367	2	916.51	y8	36.73	296949	0	1	763070
GVVQELQQAISK	sp|P29692|EF1D_HUMAN	54FO	650.367	2	916.51	y8	36.66	353548	14025	1	980417
GVVQELQQAISK	sp|P29692|EF1D_HUMAN	57FO	650.367	2	916.51	y8	36.59	267811	11354	1	728968
GVVQELQQAISK	sp|P29692|EF1D_HUMAN	52FU	650.367	2	916.51	y8	36.73	204448	8014	1	573190
GVVQELQQAISK	sp|P29692|EF1D_HUMAN	54FU	650.367	2	916.51	y8	36.8	216052	11354	1	602743
GVVQELQQAISK	sp|P29692|EF1D_HUMAN	57FU	650.367	2	916.51	y8	36.52	261133	31222	1	772045
GVVQELQQAISK	sp|P29692|EF1D_HUMAN	52P	650.367	2	916.51	y8	#N/A	#N/A	#N/A	#N/A	#N/A
GVVQELQQAISK	sp|P29692|EF1D_HUMAN	54P	650.367	2	916.51	y8	#N/A	#N/A	#N/A	#N/A	#N/A
GVVQELQQAISK	sp|P29692|EF1D_HUMAN	57P	650.367	2	916.51	y8	#N/A	#N/A	#N/A	#N/A	#N/A
GVVQELQQAISK	sp|P29692|EF1D_HUMAN	52FO	650.367	2	787.467	y7	36.73	187867	18361	2	763070
GVVQELQQAISK	sp|P29692|EF1D_HUMAN	54FO	650.367	2	787.467	y7	36.66	263470	7013	2	980417
GVVQELQQAISK	sp|P29692|EF1D_HUMAN	57FO	650.367	2	787.467	y7	36.59	179571	5677	2	728968
GVVQELQQAISK	sp|P29692|EF1D_HUMAN	52FU	650.367	2	787.467	y7	36.66	154275	11854	2	573190
GVVQELQQAISK	sp|P29692|EF1D_HUMAN	54FU	650.367	2	787.467	y7	36.8	159034	2838	2	602743
GVVQELQQAISK	sp|P29692|EF1D_HUMAN	57FU	650.367	2	787.467	y7	36.52	206034	16530	2	772045
GVVQELQQAISK	sp|P29692|EF1D_HUMAN	52P	650.367	2	787.467	y7	#N/A	#N/A	#N/A	#N/A	#N/A
GVVQELQQAISK	sp|P29692|EF1D_HUMAN	54P	650.367	2	787.467	y7	#N/A	#N/A	#N/A	#N/A	#N/A
GVVQELQQAISK	sp|P29692|EF1D_HUMAN	57P	650.367	2	787.467	y7	#N/A	#N/A	#N/A	#N/A	#N/A
GVVQELQQAISK	sp|P29692|EF1D_HUMAN	52FO	650.367	2	674.383	y6	36.73	158573	16525	3	763070
GVVQELQQAISK	sp|P29692|EF1D_HUMAN	54FO	650.367	2	674.383	y6	36.66	206869	14025	3	980417
GVVQELQQAISK	sp|P29692|EF1D_HUMAN	57FO	650.367	2	674.383	y6	36.66	162123	8348	3	728968
GVVQELQQAISK	sp|P29692|EF1D_HUMAN	52FU	650.367	2	674.383	y6	36.73	115039	12021	3	573190
GVVQELQQAISK	sp|P29692|EF1D_HUMAN	54FU	650.367	2	674.383	y6	36.8	127645	2838	3	602743
GVVQELQQAISK	sp|P29692|EF1D_HUMAN	57FU	650.367	2	674.383	y6	36.52	175897	9183	3	772045
GVVQELQQAISK	sp|P29692|EF1D_HUMAN	52P	650.367	2	674.383	y6	#N/A	#N/A	#N/A	#N/A	#N/A
GVVQELQQAISK	sp|P29692|EF1D_HUMAN	54P	650.367	2	674.383	y6	#N/A	#N/A	#N/A	#N/A	#N/A
GVVQELQQAISK	sp|P29692|EF1D_HUMAN	57P	650.367	2	674.383	y6	#N/A	#N/A	#N/A	#N/A	#N/A
LNVLEK	sp|P29692|EF1D_HUMAN	52FO	358.221	2	301.679	y5	35.61	10853	5510	3	48420
LNVLEK	sp|P29692|EF1D_HUMAN	54FO	358.221	2	301.679	y5	35.68	40979	10683	3	201054
LNVLEK	sp|P29692|EF1D_HUMAN	57FO	358.221	2	301.679	y5	35.47	32549	2671	3	143968
LNVLEK	sp|P29692|EF1D_HUMAN	52FU	358.221	2	301.679	y5	35.61	71191	9514	2	279840
LNVLEK	sp|P29692|EF1D_HUMAN	54FU	358.221	2	301.679	y5	35.68	61259	4674	2	233520
LNVLEK	sp|P29692|EF1D_HUMAN	57FU	358.221	2	301.679	y5	35.4	71958	0	3	301104
LNVLEK	sp|P29692|EF1D_HUMAN	52P	358.221	2	301.679	y5	35.68	4091	2338	3	18700
LNVLEK	sp|P29692|EF1D_HUMAN	54P	358.221	2	301.679	y5	35.89	5092	0	2	19033
LNVLEK	sp|P29692|EF1D_HUMAN	57P	358.221	2	301.679	y5	35.4	1168	3338	4	18862
LNVLEK	sp|P29692|EF1D_HUMAN	52FO	358.221	2	244.658	y4	35.82	9767	12689	4	48420
LNVLEK	sp|P29692|EF1D_HUMAN	54FO	358.221	2	244.658	y4	35.61	49742	28877	2	201054
LNVLEK	sp|P29692|EF1D_HUMAN	57FO	358.221	2	244.658	y4	35.61	33133	6844	2	143968
LNVLEK	sp|P29692|EF1D_HUMAN	52FU	358.221	2	244.658	y4	35.61	62678	9347	3	279840
LNVLEK	sp|P29692|EF1D_HUMAN	54FU	358.221	2	244.658	y4	35.68	58922	2671	3	233520
LNVLEK	sp|P29692|EF1D_HUMAN	57FU	358.221	2	244.658	y4	35.27	74379	8014	2	301104
LNVLEK	sp|P29692|EF1D_HUMAN	52P	358.221	2	244.658	y4	35.47	6846	4508	1	18700
LNVLEK	sp|P29692|EF1D_HUMAN	54P	358.221	2	244.658	y4	35.68	5009	5176	3	19033
LNVLEK	sp|P29692|EF1D_HUMAN	57P	358.221	2	244.658	y4	35.61	6009	2337	2	18862
LNVLEK	sp|P29692|EF1D_HUMAN	52FO	358.221	2	195.123	y3	35.75	16446	18199	1	48420
LNVLEK	sp|P29692|EF1D_HUMAN	54FO	358.221	2	195.123	y3	35.68	75030	8513	1	201054
LNVLEK	sp|P29692|EF1D_HUMAN	57FO	358.221	2	195.123	y3	35.47	50410	13187	1	143968
LNVLEK	sp|P29692|EF1D_HUMAN	52FU	358.221	2	195.123	y3	35.82	87966	7511	1	279840
LNVLEK	sp|P29692|EF1D_HUMAN	54FU	358.221	2	195.123	y3	35.68	66434	10683	1	233520
LNVLEK	sp|P29692|EF1D_HUMAN	57FU	358.221	2	195.123	y3	35.34	90657	12021	1	301104
LNVLEK	sp|P29692|EF1D_HUMAN	52P	358.221	2	195.123	y3	35.68	4174	8515	2	18700
LNVLEK	sp|P29692|EF1D_HUMAN	54P	358.221	2	195.123	y3	35.89	8348	10685	1	19033
LNVLEK	sp|P29692|EF1D_HUMAN	57P	358.221	2	195.123	y3	35.27	10266	8179	1	18862
LNVLEK	sp|P29692|EF1D_HUMAN	52FO	358.221	2	138.581	y2	35.82	11354	3339	2	48420
LNVLEK	sp|P29692|EF1D_HUMAN	54FO	358.221	2	138.581	y2	35.68	35303	0	4	201054
LNVLEK	sp|P29692|EF1D_HUMAN	57FO	358.221	2	138.581	y2	35.61	27875	4674	4	143968
LNVLEK	sp|P29692|EF1D_HUMAN	52FU	358.221	2	138.581	y2	35.61	58004	0	4	279840
LNVLEK	sp|P29692|EF1D_HUMAN	54FU	358.221	2	138.581	y2	35.82	46904	0	4	233520
LNVLEK	sp|P29692|EF1D_HUMAN	57FU	358.221	2	138.581	y2	35.47	64111	0	4	301104
LNVLEK	sp|P29692|EF1D_HUMAN	52P	358.221	2	138.581	y2	35.82	3590	1169	4	18700
LNVLEK	sp|P29692|EF1D_HUMAN	54P	358.221	2	138.581	y2	35.54	584	835	4	19033
LNVLEK	sp|P29692|EF1D_HUMAN	57P	358.221	2	138.581	y2	35.47	1419	835	3	18862
LVPVGYGIR	sp|P29692|EF1D_HUMAN	52FO	487.295	2	761.43	y7	30.05	822195	64113	2	2327592
LVPVGYGIR	sp|P29692|EF1D_HUMAN	54FO	487.295	2	761.43	y7	30.12	915300	58422	2	2544846
LVPVGYGIR	sp|P29692|EF1D_HUMAN	57FO	487.295	2	761.43	y7	29.98	726952	30046	2	2027286
LVPVGYGIR	sp|P29692|EF1D_HUMAN	52FU	487.295	2	761.43	y7	30.12	491113	32390	2	1510238
LVPVGYGIR	sp|P29692|EF1D_HUMAN	54FU	487.295	2	761.43	y7	30.12	556424	31715	2	1550927
LVPVGYGIR	sp|P29692|EF1D_HUMAN	57FU	487.295	2	761.43	y7	29.91	732377	40062	2	2164748
LVPVGYGIR	sp|P29692|EF1D_HUMAN	52P	487.295	2	761.43	y7	#N/A	#N/A	#N/A	#N/A	#N/A
LVPVGYGIR	sp|P29692|EF1D_HUMAN	54P	487.295	2	761.43	y7	#N/A	#N/A	#N/A	#N/A	#N/A
LVPVGYGIR	sp|P29692|EF1D_HUMAN	57P	487.295	2	761.43	y7	#N/A	#N/A	#N/A	#N/A	#N/A
LVPVGYGIR	sp|P29692|EF1D_HUMAN	52FO	487.295	2	664.378	y6	30.05	320146	28049	3	2327592
LVPVGYGIR	sp|P29692|EF1D_HUMAN	54FO	487.295	2	664.378	y6	30.12	390423	25038	3	2544846
LVPVGYGIR	sp|P29692|EF1D_HUMAN	57FO	487.295	2	664.378	y6	29.98	283102	31882	3	2027286
LVPVGYGIR	sp|P29692|EF1D_HUMAN	52FU	487.295	2	664.378	y6	30.12	287756	12021	3	1510238
LVPVGYGIR	sp|P29692|EF1D_HUMAN	54FU	487.295	2	664.378	y6	30.12	239362	18361	3	1550927
LVPVGYGIR	sp|P29692|EF1D_HUMAN	57FU	487.295	2	664.378	y6	29.91	346366	36556	3	2164748
LVPVGYGIR	sp|P29692|EF1D_HUMAN	52P	487.295	2	664.378	y6	#N/A	#N/A	#N/A	#N/A	#N/A
LVPVGYGIR	sp|P29692|EF1D_HUMAN	54P	487.295	2	664.378	y6	#N/A	#N/A	#N/A	#N/A	#N/A
LVPVGYGIR	sp|P29692|EF1D_HUMAN	57P	487.295	2	664.378	y6	#N/A	#N/A	#N/A	#N/A	#N/A
LVPVGYGIR	sp|P29692|EF1D_HUMAN	52FO	487.295	2	565.309	y5	30.05	1185250	72127	1	2327592
LVPVGYGIR	sp|P29692|EF1D_HUMAN	54FO	487.295	2	565.309	y5	30.12	1239123	100151	1	2544846
LVPVGYGIR	sp|P29692|EF1D_HUMAN	57FO	487.295	2	565.309	y5	29.98	1017232	54083	1	2027286
LVPVGYGIR	sp|P29692|EF1D_HUMAN	52FU	487.295	2	565.309	y5	30.05	731369	21037	1	1510238
LVPVGYGIR	sp|P29692|EF1D_HUMAN	54FU	487.295	2	565.309	y5	30.12	755141	46737	1	1550927
LVPVGYGIR	sp|P29692|EF1D_HUMAN	57FU	487.295	2	565.309	y5	29.91	1086005	29379	1	2164748
LVPVGYGIR	sp|P29692|EF1D_HUMAN	52P	487.295	2	565.309	y5	#N/A	#N/A	#N/A	#N/A	#N/A
LVPVGYGIR	sp|P29692|EF1D_HUMAN	54P	487.295	2	565.309	y5	#N/A	#N/A	#N/A	#N/A	#N/A
LVPVGYGIR	sp|P29692|EF1D_HUMAN	57P	487.295	2	565.309	y5	#N/A	#N/A	#N/A	#N/A	#N/A
HGSLGFLPR	sp|P39023|RL3_HUMAN	52FO	492.275	2	846.483	y8	28.45	1235784	14689	1	2391198
HGSLGFLPR	sp|P39023|RL3_HUMAN	54FO	492.275	2	846.483	y8	28.45	1399365	20197	1	2729542
HGSLGFLPR	sp|P39023|RL3_HUMAN	57FO	492.275	2	846.483	y8	28.38	1312140	16529	1	2578700
HGSLGFLPR	sp|P39023|RL3_HUMAN	52FU	492.275	2	846.483	y8	28.24	205278	16362	1	472998
HGSLGFLPR	sp|P39023|RL3_HUMAN	54FU	492.275	2	846.483	y8	28.38	198383	10516	2	564770
HGSLGFLPR	sp|P39023|RL3_HUMAN	57FU	492.275	2	846.483	y8	28.1	511189	18361	1	1170519
HGSLGFLPR	sp|P39023|RL3_HUMAN	52P	492.275	2	846.483	y8	#N/A	#N/A	#N/A	#N/A	#N/A
HGSLGFLPR	sp|P39023|RL3_HUMAN	54P	492.275	2	846.483	y8	#N/A	#N/A	#N/A	#N/A	#N/A
HGSLGFLPR	sp|P39023|RL3_HUMAN	57P	492.275	2	846.483	y8	#N/A	#N/A	#N/A	#N/A	#N/A
HGSLGFLPR	sp|P39023|RL3_HUMAN	52FO	492.275	2	789.462	y7	28.45	558511	9181	2	2391198
HGSLGFLPR	sp|P39023|RL3_HUMAN	54FO	492.275	2	789.462	y7	28.38	599740	16525	2	2729542
HGSLGFLPR	sp|P39023|RL3_HUMAN	57FO	492.275	2	789.462	y7	28.38	584861	5510	2	2578700
HGSLGFLPR	sp|P39023|RL3_HUMAN	52FU	492.275	2	789.462	y7	28.24	93247	14025	3	472998
HGSLGFLPR	sp|P39023|RL3_HUMAN	54FU	492.275	2	789.462	y7	28.38	73528	12853	3	564770
HGSLGFLPR	sp|P39023|RL3_HUMAN	57FU	492.275	2	789.462	y7	28.1	239111	18361	3	1170519
HGSLGFLPR	sp|P39023|RL3_HUMAN	52P	492.275	2	789.462	y7	#N/A	#N/A	#N/A	#N/A	#N/A
HGSLGFLPR	sp|P39023|RL3_HUMAN	54P	492.275	2	789.462	y7	#N/A	#N/A	#N/A	#N/A	#N/A
HGSLGFLPR	sp|P39023|RL3_HUMAN	57P	492.275	2	789.462	y7	#N/A	#N/A	#N/A	#N/A	#N/A
HGSLGFLPR	sp|P39023|RL3_HUMAN	52FO	492.275	2	702.43	y6	28.45	193543	63930	4	2391198
HGSLGFLPR	sp|P39023|RL3_HUMAN	54FO	492.275	2	702.43	y6	28.38	262730	56919	4	2729542
HGSLGFLPR	sp|P39023|RL3_HUMAN	57FO	492.275	2	702.43	y6	28.38	246016	45914	4	2578700
HGSLGFLPR	sp|P39023|RL3_HUMAN	52FU	492.275	2	702.43	y6	28.03	51758	25712	4	472998
HGSLGFLPR	sp|P39023|RL3_HUMAN	54FU	492.275	2	702.43	y6	28.1	65933	58088	4	564770
HGSLGFLPR	sp|P39023|RL3_HUMAN	57FU	492.275	2	702.43	y6	28.03	136707	40061	4	1170519
HGSLGFLPR	sp|P39023|RL3_HUMAN	52P	492.275	2	702.43	y6	#N/A	#N/A	#N/A	#N/A	#N/A
HGSLGFLPR	sp|P39023|RL3_HUMAN	54P	492.275	2	702.43	y6	#N/A	#N/A	#N/A	#N/A	#N/A
HGSLGFLPR	sp|P39023|RL3_HUMAN	57P	492.275	2	702.43	y6	#N/A	#N/A	#N/A	#N/A	#N/A
HGSLGFLPR	sp|P39023|RL3_HUMAN	52FO	492.275	2	589.346	y5	28.45	403360	47739	3	2391198
HGSLGFLPR	sp|P39023|RL3_HUMAN	54FO	492.275	2	589.346	y5	28.38	467707	67936	3	2729542
HGSLGFLPR	sp|P39023|RL3_HUMAN	57FO	492.275	2	589.346	y5	28.38	435683	67786	3	2578700
HGSLGFLPR	sp|P39023|RL3_HUMAN	52FU	492.275	2	589.346	y5	28.03	122716	72461	2	472998
HGSLGFLPR	sp|P39023|RL3_HUMAN	54FU	492.275	2	589.346	y5	28.1	226926	122685	1	564770
HGSLGFLPR	sp|P39023|RL3_HUMAN	57FU	492.275	2	589.346	y5	27.82	283512	83960	2	1170519
HGSLGFLPR	sp|P39023|RL3_HUMAN	52P	492.275	2	589.346	y5	#N/A	#N/A	#N/A	#N/A	#N/A
HGSLGFLPR	sp|P39023|RL3_HUMAN	54P	492.275	2	589.346	y5	#N/A	#N/A	#N/A	#N/A	#N/A
HGSLGFLPR	sp|P39023|RL3_HUMAN	57P	492.275	2	589.346	y5	#N/A	#N/A	#N/A	#N/A	#N/A
VAFSVAR	sp|P39023|RL3_HUMAN	52FO	375.219	2	650.362	y6	26.01	3264023	140216	3	20886644
VAFSVAR	sp|P39023|RL3_HUMAN	54FO	375.219	2	650.362	y6	26.15	3229594	88155	3	20114748
VAFSVAR	sp|P39023|RL3_HUMAN	57FO	375.219	2	650.362	y6	26.08	2817035	62109	3	16919790
VAFSVAR	sp|P39023|RL3_HUMAN	52FU	375.219	2	650.362	y6	26.08	596668	39728	3	3569993
VAFSVAR	sp|P39023|RL3_HUMAN	54FU	375.219	2	650.362	y6	26.08	475649	21700	3	2823011
VAFSVAR	sp|P39023|RL3_HUMAN	57FU	375.219	2	650.362	y6	26.01	1150771	45904	3	6976652
VAFSVAR	sp|P39023|RL3_HUMAN	52P	375.219	2	650.362	y6	25.53	52746	19530	2	203224
VAFSVAR	sp|P39023|RL3_HUMAN	54P	375.219	2	650.362	y6	25.39	63181	6677	3	304469
VAFSVAR	sp|P39023|RL3_HUMAN	57P	375.219	2	650.362	y6	25.81	72359	17026	2	350363
VAFSVAR	sp|P39023|RL3_HUMAN	52FO	375.219	2	579.325	y5	26.01	12001221	191962	1	20886644
VAFSVAR	sp|P39023|RL3_HUMAN	54FO	375.219	2	579.325	y5	26.15	11453190	146925	1	20114748
VAFSVAR	sp|P39023|RL3_HUMAN	57FO	375.219	2	579.325	y5	26.08	9581141	184324	1	16919790
VAFSVAR	sp|P39023|RL3_HUMAN	52FU	375.219	2	579.325	y5	26.08	2007005	35054	1	3569993
VAFSVAR	sp|P39023|RL3_HUMAN	54FU	375.219	2	579.325	y5	26.08	1607307	49910	1	2823011
VAFSVAR	sp|P39023|RL3_HUMAN	57FU	375.219	2	579.325	y5	26.01	3905844	71610	1	6976652
VAFSVAR	sp|P39023|RL3_HUMAN	52P	375.219	2	579.325	y5	25.53	134370	36722	1	203224
VAFSVAR	sp|P39023|RL3_HUMAN	54P	375.219	2	579.325	y5	25.46	169260	28878	1	304469
VAFSVAR	sp|P39023|RL3_HUMAN	57P	375.219	2	579.325	y5	25.81	229180	32716	1	350363
VAFSVAR	sp|P39023|RL3_HUMAN	52FO	375.219	2	432.257	y4	26.01	5621400	131870	2	20886644
VAFSVAR	sp|P39023|RL3_HUMAN	54FO	375.219	2	432.257	y4	26.15	5431965	200185	2	20114748
VAFSVAR	sp|P39023|RL3_HUMAN	57FO	375.219	2	432.257	y4	26.08	4521615	186328	2	16919790
VAFSVAR	sp|P39023|RL3_HUMAN	52FU	375.219	2	432.257	y4	26.08	966320	68772	2	3569993
VAFSVAR	sp|P39023|RL3_HUMAN	54FU	375.219	2	432.257	y4	26.08	740055	78120	2	2823011
VAFSVAR	sp|P39023|RL3_HUMAN	57FU	375.219	2	432.257	y4	26.01	1920038	71610	2	6976652
VAFSVAR	sp|P39023|RL3_HUMAN	52P	375.219	2	432.257	y4	25.88	16108	166084	3	203224
VAFSVAR	sp|P39023|RL3_HUMAN	54P	375.219	2	432.257	y4	25.46	72028	48408	2	304469
VAFSVAR	sp|P39023|RL3_HUMAN	57P	375.219	2	432.257	y4	25.81	48824	119013	3	350363
IGQGYLIK	sp|P39023|RL3_HUMAN	52FO	446.269	2	778.446	y7	27.89	2510363	110170	1	4221079
IGQGYLIK	sp|P39023|RL3_HUMAN	54FO	446.269	2	778.446	y7	27.89	2748498	180317	1	4653931
IGQGYLIK	sp|P39023|RL3_HUMAN	57FO	446.269	2	778.446	y7	27.82	1991815	111171	1	3412084
IGQGYLIK	sp|P39023|RL3_HUMAN	52FU	446.269	2	778.446	y7	27.75	399369	51090	1	675688
IGQGYLIK	sp|P39023|RL3_HUMAN	54FU	446.269	2	778.446	y7	27.82	397195	100822	1	669280
IGQGYLIK	sp|P39023|RL3_HUMAN	57FU	446.269	2	778.446	y7	27.61	879412	68437	1	1421649
IGQGYLIK	sp|P39023|RL3_HUMAN	52P	446.269	2	778.446	y7	26.78	18115	16696	1	27799
IGQGYLIK	sp|P39023|RL3_HUMAN	54P	446.269	2	778.446	y7	28.03	24794	0	1	43243
IGQGYLIK	sp|P39023|RL3_HUMAN	57P	446.269	2	778.446	y7	27.75	1920	4007	1	4174
IGQGYLIK	sp|P39023|RL3_HUMAN	52FO	446.269	2	721.424	y6	27.89	655425	38559	3	4221079
IGQGYLIK	sp|P39023|RL3_HUMAN	54FO	446.269	2	721.424	y6	27.89	707327	38401	3	4653931
IGQGYLIK	sp|P39023|RL3_HUMAN	57FO	446.269	2	721.424	y6	27.82	542752	25539	3	3412084
IGQGYLIK	sp|P39023|RL3_HUMAN	52FU	446.269	2	721.424	y6	27.75	104100	18032	3	675688
IGQGYLIK	sp|P39023|RL3_HUMAN	54FU	446.269	2	721.424	y6	27.82	118015	16525	3	669280
IGQGYLIK	sp|P39023|RL3_HUMAN	57FU	446.269	2	721.424	y6	27.61	199301	59590	3	1421649
IGQGYLIK	sp|P39023|RL3_HUMAN	52P	446.269	2	721.424	y6	26.92	8765	26046	2	27799
IGQGYLIK	sp|P39023|RL3_HUMAN	54P	446.269	2	721.424	y6	28.03	6094	0	3	43243
IGQGYLIK	sp|P39023|RL3_HUMAN	57P	446.269	2	721.424	y6	27.82	1920	2838	2	4174
IGQGYLIK	sp|P39023|RL3_HUMAN	52FO	446.269	2	593.366	y5	27.89	1055291	73446	2	4221079
IGQGYLIK	sp|P39023|RL3_HUMAN	54FO	446.269	2	593.366	y5	27.89	1198106	38401	2	4653931
IGQGYLIK	sp|P39023|RL3_HUMAN	57FO	446.269	2	593.366	y5	27.82	877517	51079	2	3412084
IGQGYLIK	sp|P39023|RL3_HUMAN	52FU	446.269	2	593.366	y5	27.75	172219	24042	2	675688
IGQGYLIK	sp|P39023|RL3_HUMAN	54FU	446.269	2	593.366	y5	27.82	154070	56420	2	669280
IGQGYLIK	sp|P39023|RL3_HUMAN	57FU	446.269	2	593.366	y5	27.61	342935	70106	2	1421649
IGQGYLIK	sp|P39023|RL3_HUMAN	52P	446.269	2	593.366	y5	26.92	918	6845	3	27799
IGQGYLIK	sp|P39023|RL3_HUMAN	54P	446.269	2	593.366	y5	27.96	12355	2671	2	43243
IGQGYLIK	sp|P39023|RL3_HUMAN	57P	446.269	2	593.366	y5	27.75	334	1336	3	4174
SLLVQTK	sp|P39023|RL3_HUMAN	52FO	394.747	2	588.372	y5	24.9	7703055	709072	1	11807759
SLLVQTK	sp|P39023|RL3_HUMAN	54FO	394.747	2	588.372	y5	25.04	7211399	700225	1	11276793
SLLVQTK	sp|P39023|RL3_HUMAN	57FO	394.747	2	588.372	y5	25.04	5474357	561849	1	8528222
SLLVQTK	sp|P39023|RL3_HUMAN	52FU	394.747	2	588.372	y5	24.83	1318484	98840	1	2174572
SLLVQTK	sp|P39023|RL3_HUMAN	54FU	394.747	2	588.372	y5	24.9	967534	274482	1	1647229
SLLVQTK	sp|P39023|RL3_HUMAN	57FU	394.747	2	588.372	y5	24.83	1879721	596883	1	2900098
SLLVQTK	sp|P39023|RL3_HUMAN	52P	394.747	2	588.372	y5	#N/A	#N/A	#N/A	#N/A	#N/A
SLLVQTK	sp|P39023|RL3_HUMAN	54P	394.747	2	588.372	y5	#N/A	#N/A	#N/A	#N/A	#N/A
SLLVQTK	sp|P39023|RL3_HUMAN	57P	394.747	2	588.372	y5	#N/A	#N/A	#N/A	#N/A	#N/A
SLLVQTK	sp|P39023|RL3_HUMAN	52FO	394.747	2	475.287	y4	24.9	3196748	172260	2	11807759
SLLVQTK	sp|P39023|RL3_HUMAN	54FO	394.747	2	475.287	y4	25.04	3107363	156236	2	11276793
SLLVQTK	sp|P39023|RL3_HUMAN	57FO	394.747	2	475.287	y4	25.04	2328352	190955	2	8528222
SLLVQTK	sp|P39023|RL3_HUMAN	52FU	394.747	2	475.287	y4	24.83	550635	93498	2	2174572
SLLVQTK	sp|P39023|RL3_HUMAN	54FU	394.747	2	475.287	y4	24.9	375410	175308	2	1647229
SLLVQTK	sp|P39023|RL3_HUMAN	57FU	394.747	2	475.287	y4	24.83	787301	203858	2	2900098
SLLVQTK	sp|P39023|RL3_HUMAN	52P	394.747	2	475.287	y4	#N/A	#N/A	#N/A	#N/A	#N/A
SLLVQTK	sp|P39023|RL3_HUMAN	54P	394.747	2	475.287	y4	#N/A	#N/A	#N/A	#N/A	#N/A
SLLVQTK	sp|P39023|RL3_HUMAN	57P	394.747	2	475.287	y4	#N/A	#N/A	#N/A	#N/A	#N/A
SLLVQTK	sp|P39023|RL3_HUMAN	52FO	394.747	2	376.219	y3	24.9	907956	232351	3	11807759
SLLVQTK	sp|P39023|RL3_HUMAN	54FO	394.747	2	376.219	y3	25.04	958031	190288	3	11276793
SLLVQTK	sp|P39023|RL3_HUMAN	57FO	394.747	2	376.219	y3	25.04	725513	141380	3	8528222
SLLVQTK	sp|P39023|RL3_HUMAN	52FU	394.747	2	376.219	y3	24.55	305454	82812	3	2174572
SLLVQTK	sp|P39023|RL3_HUMAN	54FU	394.747	2	376.219	y3	24.55	304285	115203	3	1647229
SLLVQTK	sp|P39023|RL3_HUMAN	57FU	394.747	2	376.219	y3	24.83	233076	204192	3	2900098
SLLVQTK	sp|P39023|RL3_HUMAN	52P	394.747	2	376.219	y3	#N/A	#N/A	#N/A	#N/A	#N/A
SLLVQTK	sp|P39023|RL3_HUMAN	54P	394.747	2	376.219	y3	#N/A	#N/A	#N/A	#N/A	#N/A
SLLVQTK	sp|P39023|RL3_HUMAN	57P	394.747	2	376.219	y3	#N/A	#N/A	#N/A	#N/A	#N/A
LAPEYEAAATR	sp|P30101|PDIA3_HUMAN	52FO	596.304	2	1007.48	y9	24.83	254141	6510	3	1282390
LAPEYEAAATR	sp|P30101|PDIA3_HUMAN	54FO	596.304	2	1007.48	y9	24.97	345190	0	3	1732712
LAPEYEAAATR	sp|P30101|PDIA3_HUMAN	57FO	596.304	2	1007.48	y9	24.9	223226	6011	2	1086911
LAPEYEAAATR	sp|P30101|PDIA3_HUMAN	52FU	596.304	2	1007.48	y9	24.83	142083	9350	4	775864
LAPEYEAAATR	sp|P30101|PDIA3_HUMAN	54FU	596.304	2	1007.48	y9	24.83	155941	11353	3	822028
LAPEYEAAATR	sp|P30101|PDIA3_HUMAN	57FU	596.304	2	1007.48	y9	24.83	325405	16028	3	1655076
LAPEYEAAATR	sp|P30101|PDIA3_HUMAN	52P	596.304	2	1007.48	y9	24.9	6259	0	2	25706
LAPEYEAAATR	sp|P30101|PDIA3_HUMAN	54P	596.304	2	1007.48	y9	24.76	6677	0	3	47072
LAPEYEAAATR	sp|P30101|PDIA3_HUMAN	57P	596.304	2	1007.48	y9	24.97	8012	0	3	39977
LAPEYEAAATR	sp|P30101|PDIA3_HUMAN	52FO	596.304	2	910.426	y8	24.83	254308	4340	2	1282390
LAPEYEAAATR	sp|P30101|PDIA3_HUMAN	54FO	596.304	2	910.426	y8	24.9	363639	4007	2	1732712
LAPEYEAAATR	sp|P30101|PDIA3_HUMAN	57FO	596.304	2	910.426	y8	24.97	210286	12021	3	1086911
LAPEYEAAATR	sp|P30101|PDIA3_HUMAN	52FU	596.304	2	910.426	y8	24.83	153269	0	2	775864
LAPEYEAAATR	sp|P30101|PDIA3_HUMAN	54FU	596.304	2	910.426	y8	24.83	169715	6845	2	822028
LAPEYEAAATR	sp|P30101|PDIA3_HUMAN	57FU	596.304	2	910.426	y8	24.83	347778	13190	2	1655076
LAPEYEAAATR	sp|P30101|PDIA3_HUMAN	52P	596.304	2	910.426	y8	24.83	3923	1002	4	25706
LAPEYEAAATR	sp|P30101|PDIA3_HUMAN	54P	596.304	2	910.426	y8	24.69	10683	0	2	47072
LAPEYEAAATR	sp|P30101|PDIA3_HUMAN	57P	596.304	2	910.426	y8	25.18	8763	0	2	39977
LAPEYEAAATR	sp|P30101|PDIA3_HUMAN	52FO	596.304	2	781.384	y7	24.83	568375	53416	1	1282390
LAPEYEAAATR	sp|P30101|PDIA3_HUMAN	54FO	596.304	2	781.384	y7	24.97	730785	75967	1	1732712
LAPEYEAAATR	sp|P30101|PDIA3_HUMAN	57FO	596.304	2	781.384	y7	24.9	457888	40070	1	1086911
LAPEYEAAATR	sp|P30101|PDIA3_HUMAN	52FU	596.304	2	781.384	y7	24.83	327242	18700	1	775864
LAPEYEAAATR	sp|P30101|PDIA3_HUMAN	54FU	596.304	2	781.384	y7	24.69	349615	18533	1	822028
LAPEYEAAATR	sp|P30101|PDIA3_HUMAN	57FU	596.304	2	781.384	y7	24.83	685956	63946	1	1655076
LAPEYEAAATR	sp|P30101|PDIA3_HUMAN	52P	596.304	2	781.384	y7	24.83	4757	5842	3	25706
LAPEYEAAATR	sp|P30101|PDIA3_HUMAN	54P	596.304	2	781.384	y7	24.83	23536	0	1	47072
LAPEYEAAATR	sp|P30101|PDIA3_HUMAN	57P	596.304	2	781.384	y7	25.18	16942	0	1	39977
LAPEYEAAATR	sp|P30101|PDIA3_HUMAN	52FO	596.304	2	618.321	y6	24.76	205566	49910	4	1282390
LAPEYEAAATR	sp|P30101|PDIA3_HUMAN	54FO	596.304	2	618.321	y6	24.9	293099	12021	4	1732712
LAPEYEAAATR	sp|P30101|PDIA3_HUMAN	57FO	596.304	2	618.321	y6	24.9	195510	20035	4	1086911
LAPEYEAAATR	sp|P30101|PDIA3_HUMAN	52FU	596.304	2	618.321	y6	24.69	153269	25712	3	775864
LAPEYEAAATR	sp|P30101|PDIA3_HUMAN	54FU	596.304	2	618.321	y6	24.69	146758	11687	4	822028
LAPEYEAAATR	sp|P30101|PDIA3_HUMAN	57FU	596.304	2	618.321	y6	24.9	295937	29218	4	1655076
LAPEYEAAATR	sp|P30101|PDIA3_HUMAN	52P	596.304	2	618.321	y6	24.69	10766	1168	1	25706
LAPEYEAAATR	sp|P30101|PDIA3_HUMAN	54P	596.304	2	618.321	y6	24.76	6176	3839	4	47072
LAPEYEAAATR	sp|P30101|PDIA3_HUMAN	57P	596.304	2	618.321	y6	24.97	6259	1669	4	39977
LNFAVASR	sp|P30101|PDIA3_HUMAN	52FO	439.248	2	764.405	y7	28.17	237275	87132	4	4506311
LNFAVASR	sp|P30101|PDIA3_HUMAN	54FO	439.248	2	764.405	y7	28.17	436601	86819	4	6136537
LNFAVASR	sp|P30101|PDIA3_HUMAN	57FO	439.248	2	764.405	y7	28.1	248709	54082	4	3572733
LNFAVASR	sp|P30101|PDIA3_HUMAN	52FU	439.248	2	764.405	y7	28.03	202562	42399	4	2884856
LNFAVASR	sp|P30101|PDIA3_HUMAN	54FU	439.248	2	764.405	y7	28.1	283749	77136	4	3406822
LNFAVASR	sp|P30101|PDIA3_HUMAN	57FU	439.248	2	764.405	y7	27.89	356126	99174	4	4968567
LNFAVASR	sp|P30101|PDIA3_HUMAN	52P	439.248	2	764.405	y7	27.89	4757	4340	4	80622
LNFAVASR	sp|P30101|PDIA3_HUMAN	54P	439.248	2	764.405	y7	28.17	14522	5675	4	196714
LNFAVASR	sp|P30101|PDIA3_HUMAN	57P	439.248	2	764.405	y7	28.45	12269	0	4	180940
LNFAVASR	sp|P30101|PDIA3_HUMAN	52FO	439.248	2	650.362	y6	28.17	1283690	108330	3	4506311
LNFAVASR	sp|P30101|PDIA3_HUMAN	54FO	439.248	2	650.362	y6	28.17	1776289	117206	2	6136537
LNFAVASR	sp|P30101|PDIA3_HUMAN	57FO	439.248	2	650.362	y6	28.1	1071870	66100	2	3572733
LNFAVASR	sp|P30101|PDIA3_HUMAN	52FU	439.248	2	650.362	y6	28.03	898883	49576	2	2884856
LNFAVASR	sp|P30101|PDIA3_HUMAN	54FU	439.248	2	650.362	y6	28.1	1088747	41907	2	3406822
LNFAVASR	sp|P30101|PDIA3_HUMAN	57FU	439.248	2	650.362	y6	27.89	1575269	58436	2	4968567
LNFAVASR	sp|P30101|PDIA3_HUMAN	52P	439.248	2	650.362	y6	28.1	18528	21199	3	80622
LNFAVASR	sp|P30101|PDIA3_HUMAN	54P	439.248	2	650.362	y6	28.24	54582	9014	2	196714
LNFAVASR	sp|P30101|PDIA3_HUMAN	57P	439.248	2	650.362	y6	28.45	33634	9514	3	180940
LNFAVASR	sp|P30101|PDIA3_HUMAN	52FO	439.248	2	503.294	y5	28.1	1284692	89969	2	4506311
LNFAVASR	sp|P30101|PDIA3_HUMAN	54FO	439.248	2	503.294	y5	28.17	1678367	126222	3	6136537
LNFAVASR	sp|P30101|PDIA3_HUMAN	57FO	439.248	2	503.294	y5	28.1	1008107	54082	3	3572733
LNFAVASR	sp|P30101|PDIA3_HUMAN	52FU	439.248	2	503.294	y5	28.03	715852	141551	3	2884856
LNFAVASR	sp|P30101|PDIA3_HUMAN	54FU	439.248	2	503.294	y5	28.1	897411	138911	3	3406822
LNFAVASR	sp|P30101|PDIA3_HUMAN	57FU	439.248	2	503.294	y5	27.89	1345866	148928	3	4968567
LNFAVASR	sp|P30101|PDIA3_HUMAN	52P	439.248	2	503.294	y5	28.17	24871	28543	2	80622
LNFAVASR	sp|P30101|PDIA3_HUMAN	54P	439.248	2	503.294	y5	28.24	52162	21032	3	196714
LNFAVASR	sp|P30101|PDIA3_HUMAN	57P	439.248	2	503.294	y5	28.45	46153	8346	2	180940
LNFAVASR	sp|P30101|PDIA3_HUMAN	52FO	439.248	2	432.257	y4	28.1	1700654	113839	1	4506311
LNFAVASR	sp|P30101|PDIA3_HUMAN	54FO	439.248	2	432.257	y4	28.17	2245280	162786	1	6136537
LNFAVASR	sp|P30101|PDIA3_HUMAN	57FO	439.248	2	432.257	y4	28.1	1244047	128027	1	3572733
LNFAVASR	sp|P30101|PDIA3_HUMAN	52FU	439.248	2	432.257	y4	28.03	1067559	152234	1	2884856
LNFAVASR	sp|P30101|PDIA3_HUMAN	54FU	439.248	2	432.257	y4	28.1	1136915	230405	1	3406822
LNFAVASR	sp|P30101|PDIA3_HUMAN	57FU	439.248	2	432.257	y4	27.96	1691306	290845	1	4968567
LNFAVASR	sp|P30101|PDIA3_HUMAN	52P	439.248	2	432.257	y4	28.1	32466	45068	1	80622
LNFAVASR	sp|P30101|PDIA3_HUMAN	54P	439.248	2	432.257	y4	28.24	75447	34218	1	196714
LNFAVASR	sp|P30101|PDIA3_HUMAN	57P	439.248	2	432.257	y4	28.1	88884	13354	1	180940
GFPTIYFSPANK	sp|P30101|PDIA3_HUMAN	52FO	671.346	2	939.493	y8	36.03	89635	20364	4	610923
GFPTIYFSPANK	sp|P30101|PDIA3_HUMAN	54FO	671.346	2	939.493	y8	35.96	122712	15360	4	888037
GFPTIYFSPANK	sp|P30101|PDIA3_HUMAN	57FO	671.346	2	939.493	y8	35.89	83649	22874	4	532951
GFPTIYFSPANK	sp|P30101|PDIA3_HUMAN	52FU	671.346	2	939.493	y8	35.89	52579	6510	4	346524
GFPTIYFSPANK	sp|P30101|PDIA3_HUMAN	54FU	671.346	2	939.493	y8	35.96	59259	8013	4	409141
GFPTIYFSPANK	sp|P30101|PDIA3_HUMAN	57FU	671.346	2	939.493	y8	35.68	100340	19033	4	692949
GFPTIYFSPANK	sp|P30101|PDIA3_HUMAN	52P	671.346	2	939.493	y8	#N/A	#N/A	#N/A	#N/A	#N/A
GFPTIYFSPANK	sp|P30101|PDIA3_HUMAN	54P	671.346	2	939.493	y8	#N/A	#N/A	#N/A	#N/A	#N/A
GFPTIYFSPANK	sp|P30101|PDIA3_HUMAN	57P	671.346	2	939.493	y8	#N/A	#N/A	#N/A	#N/A	#N/A
GFPTIYFSPANK	sp|P30101|PDIA3_HUMAN	52FO	671.346	2	826.409	y7	36.03	206562	34218	1	610923
GFPTIYFSPANK	sp|P30101|PDIA3_HUMAN	54FO	671.346	2	826.409	y7	35.96	327734	29718	1	888037
GFPTIYFSPANK	sp|P30101|PDIA3_HUMAN	57FO	671.346	2	826.409	y7	35.82	200859	28217	1	532951
GFPTIYFSPANK	sp|P30101|PDIA3_HUMAN	52FU	671.346	2	826.409	y7	35.89	107663	20030	2	346524
GFPTIYFSPANK	sp|P30101|PDIA3_HUMAN	54FU	671.346	2	826.409	y7	35.96	133960	13521	1	409141
GFPTIYFSPANK	sp|P30101|PDIA3_HUMAN	57FU	671.346	2	826.409	y7	35.68	248680	41238	1	692949
GFPTIYFSPANK	sp|P30101|PDIA3_HUMAN	52P	671.346	2	826.409	y7	#N/A	#N/A	#N/A	#N/A	#N/A
GFPTIYFSPANK	sp|P30101|PDIA3_HUMAN	54P	671.346	2	826.409	y7	#N/A	#N/A	#N/A	#N/A	#N/A
GFPTIYFSPANK	sp|P30101|PDIA3_HUMAN	57P	671.346	2	826.409	y7	#N/A	#N/A	#N/A	#N/A	#N/A
GFPTIYFSPANK	sp|P30101|PDIA3_HUMAN	52FO	671.346	2	663.346	y6	36.03	119597	25038	3	610923
GFPTIYFSPANK	sp|P30101|PDIA3_HUMAN	54FO	671.346	2	663.346	y6	35.89	168876	28049	3	888037
GFPTIYFSPANK	sp|P30101|PDIA3_HUMAN	57FO	671.346	2	663.346	y6	35.89	118879	19535	3	532951
GFPTIYFSPANK	sp|P30101|PDIA3_HUMAN	52FU	671.346	2	663.346	y6	35.89	75948	21699	3	346524
GFPTIYFSPANK	sp|P30101|PDIA3_HUMAN	54FU	671.346	2	663.346	y6	35.96	88639	16693	3	409141
GFPTIYFSPANK	sp|P30101|PDIA3_HUMAN	57FU	671.346	2	663.346	y6	35.68	134984	42240	3	692949
GFPTIYFSPANK	sp|P30101|PDIA3_HUMAN	52P	671.346	2	663.346	y6	#N/A	#N/A	#N/A	#N/A	#N/A
GFPTIYFSPANK	sp|P30101|PDIA3_HUMAN	54P	671.346	2	663.346	y6	#N/A	#N/A	#N/A	#N/A	#N/A
GFPTIYFSPANK	sp|P30101|PDIA3_HUMAN	57P	671.346	2	663.346	y6	#N/A	#N/A	#N/A	#N/A	#N/A
GFPTIYFSPANK	sp|P30101|PDIA3_HUMAN	52FO	671.346	2	429.246	y4	36.1	195128	53247	2	610923
GFPTIYFSPANK	sp|P30101|PDIA3_HUMAN	54FO	671.346	2	429.246	y4	35.96	268715	87318	2	888037
GFPTIYFSPANK	sp|P30101|PDIA3_HUMAN	57FO	671.346	2	429.246	y4	35.82	129565	106857	2	532951
GFPTIYFSPANK	sp|P30101|PDIA3_HUMAN	52FU	671.346	2	429.246	y4	35.89	110333	41563	1	346524
GFPTIYFSPANK	sp|P30101|PDIA3_HUMAN	54FU	671.346	2	429.246	y4	35.96	127283	41732	2	409141
GFPTIYFSPANK	sp|P30101|PDIA3_HUMAN	57FU	671.346	2	429.246	y4	35.61	208945	51422	2	692949
GFPTIYFSPANK	sp|P30101|PDIA3_HUMAN	52P	671.346	2	429.246	y4	#N/A	#N/A	#N/A	#N/A	#N/A
GFPTIYFSPANK	sp|P30101|PDIA3_HUMAN	54P	671.346	2	429.246	y4	#N/A	#N/A	#N/A	#N/A	#N/A
GFPTIYFSPANK	sp|P30101|PDIA3_HUMAN	57P	671.346	2	429.246	y4	#N/A	#N/A	#N/A	#N/A	#N/A
ELSDFISYLQR	sp|P30101|PDIA3_HUMAN	52FO	685.851	2	1041.54	y8	39.93	115675	8513	4	1849963
ELSDFISYLQR	sp|P30101|PDIA3_HUMAN	54FO	685.851	2	1041.54	y8	39.79	171259	0	4	2552191
ELSDFISYLQR	sp|P30101|PDIA3_HUMAN	57FO	685.851	2	1041.54	y8	39.79	112086	4674	4	1665768
ELSDFISYLQR	sp|P30101|PDIA3_HUMAN	52FU	685.851	2	1041.54	y8	39.86	82875	0	4	1305640
ELSDFISYLQR	sp|P30101|PDIA3_HUMAN	54FU	685.851	2	1041.54	y8	39.86	84544	0	4	1359221
ELSDFISYLQR	sp|P30101|PDIA3_HUMAN	57FU	685.851	2	1041.54	y8	39.79	155819	9347	4	2501114
ELSDFISYLQR	sp|P30101|PDIA3_HUMAN	52P	685.851	2	1041.54	y8	39.65	4006	0	4	39643
ELSDFISYLQR	sp|P30101|PDIA3_HUMAN	54P	685.851	2	1041.54	y8	40.13	3756	0	4	57170
ELSDFISYLQR	sp|P30101|PDIA3_HUMAN	57P	685.851	2	1041.54	y8	40.27	4007	1670	4	45996
ELSDFISYLQR	sp|P30101|PDIA3_HUMAN	52FO	685.851	2	926.509	y7	39.93	234688	2170	3	1849963
ELSDFISYLQR	sp|P30101|PDIA3_HUMAN	54FO	685.851	2	926.509	y7	39.79	308967	17526	3	2552191
ELSDFISYLQR	sp|P30101|PDIA3_HUMAN	57FO	685.851	2	926.509	y7	39.86	195546	17860	3	1665768
ELSDFISYLQR	sp|P30101|PDIA3_HUMAN	52FU	685.851	2	926.509	y7	39.86	173011	2504	3	1305640
ELSDFISYLQR	sp|P30101|PDIA3_HUMAN	54FU	685.851	2	926.509	y7	39.93	160409	11684	3	1359221
ELSDFISYLQR	sp|P30101|PDIA3_HUMAN	57FU	685.851	2	926.509	y7	39.79	311805	18695	3	2501114
ELSDFISYLQR	sp|P30101|PDIA3_HUMAN	52P	685.851	2	926.509	y7	40.07	10266	0	2	39643
ELSDFISYLQR	sp|P30101|PDIA3_HUMAN	54P	685.851	2	926.509	y7	40	6343	5508	3	57170
ELSDFISYLQR	sp|P30101|PDIA3_HUMAN	57P	685.851	2	926.509	y7	39.86	7179	0	3	45996
ELSDFISYLQR	sp|P30101|PDIA3_HUMAN	52FO	685.851	2	779.441	y6	39.93	479642	10850	2	1849963
ELSDFISYLQR	sp|P30101|PDIA3_HUMAN	54FO	685.851	2	779.441	y6	39.79	711993	10015	2	2552191
ELSDFISYLQR	sp|P30101|PDIA3_HUMAN	57FO	685.851	2	779.441	y6	39.86	424225	23369	2	1665768
ELSDFISYLQR	sp|P30101|PDIA3_HUMAN	52FU	685.851	2	779.441	y6	39.86	342935	7511	2	1305640
ELSDFISYLQR	sp|P30101|PDIA3_HUMAN	54FU	685.851	2	779.441	y6	39.93	361880	9347	2	1359221
ELSDFISYLQR	sp|P30101|PDIA3_HUMAN	57FU	685.851	2	779.441	y6	39.79	653321	21032	2	2501114
ELSDFISYLQR	sp|P30101|PDIA3_HUMAN	52P	685.851	2	779.441	y6	40	8429	4841	3	39643
ELSDFISYLQR	sp|P30101|PDIA3_HUMAN	54P	685.851	2	779.441	y6	40	21616	0	2	57170
ELSDFISYLQR	sp|P30101|PDIA3_HUMAN	57P	685.851	2	779.441	y6	40.13	13857	0	2	45996
ELSDFISYLQR	sp|P30101|PDIA3_HUMAN	52FO	685.851	2	666.357	y5	39.93	1019958	21699	1	1849963
ELSDFISYLQR	sp|P30101|PDIA3_HUMAN	54FO	685.851	2	666.357	y5	39.86	1359972	22534	1	2552191
ELSDFISYLQR	sp|P30101|PDIA3_HUMAN	57FO	685.851	2	666.357	y5	39.79	933912	9181	1	1665768
ELSDFISYLQR	sp|P30101|PDIA3_HUMAN	52FU	685.851	2	666.357	y5	39.86	706818	7511	1	1305640
ELSDFISYLQR	sp|P30101|PDIA3_HUMAN	54FU	685.851	2	666.357	y5	39.86	752387	21032	1	1359221
ELSDFISYLQR	sp|P30101|PDIA3_HUMAN	57FU	685.851	2	666.357	y5	39.86	1380169	16358	1	2501114
ELSDFISYLQR	sp|P30101|PDIA3_HUMAN	52P	685.851	2	666.357	y5	39.93	16942	6677	1	39643
ELSDFISYLQR	sp|P30101|PDIA3_HUMAN	54P	685.851	2	666.357	y5	40.07	25455	11684	1	57170
ELSDFISYLQR	sp|P30101|PDIA3_HUMAN	57P	685.851	2	666.357	y5	40.07	20953	0	1	45996
AILNYIASK	sp|P08263|GSTA1_HUMAN	52FO	496.792	2	808.456	y7	31.02	2422077	41229	1	4493208
AILNYIASK	sp|P08263|GSTA1_HUMAN	54FO	496.792	2	808.456	y7	30.95	4307906	11687	1	7755716
AILNYIASK	sp|P08263|GSTA1_HUMAN	57FO	496.792	2	808.456	y7	30.81	2763942	10018	1	5066656
AILNYIASK	sp|P08263|GSTA1_HUMAN	52FU	496.792	2	808.456	y7	30.67	55334	1669	1	96062
AILNYIASK	sp|P08263|GSTA1_HUMAN	54FU	496.792	2	808.456	y7	30.81	47238	8179	1	117261
AILNYIASK	sp|P08263|GSTA1_HUMAN	57FU	496.792	2	808.456	y7	30.54	138713	5508	1	298376
AILNYIASK	sp|P08263|GSTA1_HUMAN	52P	496.792	2	808.456	y7	#N/A	#N/A	#N/A	#N/A	#N/A
AILNYIASK	sp|P08263|GSTA1_HUMAN	54P	496.792	2	808.456	y7	#N/A	#N/A	#N/A	#N/A	#N/A
AILNYIASK	sp|P08263|GSTA1_HUMAN	57P	496.792	2	808.456	y7	#N/A	#N/A	#N/A	#N/A	#N/A
AILNYIASK	sp|P08263|GSTA1_HUMAN	52FO	496.792	2	695.372	y6	30.95	1111513	6510	2	4493208
AILNYIASK	sp|P08263|GSTA1_HUMAN	54FO	496.792	2	695.372	y6	30.95	1972217	11687	2	7755716
AILNYIASK	sp|P08263|GSTA1_HUMAN	57FO	496.792	2	695.372	y6	30.81	1323159	3339	2	5066656
AILNYIASK	sp|P08263|GSTA1_HUMAN	52FU	496.792	2	695.372	y6	30.74	30630	6176	2	96062
AILNYIASK	sp|P08263|GSTA1_HUMAN	54FU	496.792	2	695.372	y6	30.81	34469	5008	3	117261
AILNYIASK	sp|P08263|GSTA1_HUMAN	57FU	496.792	2	695.372	y6	30.47	82544	3672	2	298376
AILNYIASK	sp|P08263|GSTA1_HUMAN	52P	496.792	2	695.372	y6	#N/A	#N/A	#N/A	#N/A	#N/A
AILNYIASK	sp|P08263|GSTA1_HUMAN	54P	496.792	2	695.372	y6	#N/A	#N/A	#N/A	#N/A	#N/A
AILNYIASK	sp|P08263|GSTA1_HUMAN	57P	496.792	2	695.372	y6	#N/A	#N/A	#N/A	#N/A	#N/A
AILNYIASK	sp|P08263|GSTA1_HUMAN	52FO	496.792	2	581.329	y5	31.02	959617	47739	3	4493208
AILNYIASK	sp|P08263|GSTA1_HUMAN	54FO	496.792	2	581.329	y5	30.95	1475594	20035	3	7755716
AILNYIASK	sp|P08263|GSTA1_HUMAN	57FO	496.792	2	581.329	y5	30.81	979555	16696	3	5066656
AILNYIASK	sp|P08263|GSTA1_HUMAN	52FU	496.792	2	581.329	y5	30.74	10099	28376	3	96062
AILNYIASK	sp|P08263|GSTA1_HUMAN	54FU	496.792	2	581.329	y5	30.95	35554	11684	2	117261
AILNYIASK	sp|P08263|GSTA1_HUMAN	57FU	496.792	2	581.329	y5	30.47	77119	27375	3	298376
AILNYIASK	sp|P08263|GSTA1_HUMAN	52P	496.792	2	581.329	y5	#N/A	#N/A	#N/A	#N/A	#N/A
AILNYIASK	sp|P08263|GSTA1_HUMAN	54P	496.792	2	581.329	y5	#N/A	#N/A	#N/A	#N/A	#N/A
AILNYIASK	sp|P08263|GSTA1_HUMAN	57P	496.792	2	581.329	y5	#N/A	#N/A	#N/A	#N/A	#N/A
YFPAFEK	sp|P08263|GSTA1_HUMAN	52FO	451.226	2	738.382	y6	30.54	152935	20035	4	6045376
YFPAFEK	sp|P08263|GSTA1_HUMAN	54FO	451.226	2	738.382	y6	30.61	278072	16529	4	11151844
YFPAFEK	sp|P08263|GSTA1_HUMAN	57FO	451.226	2	738.382	y6	30.47	240871	14689	4	7469244
YFPAFEK	sp|P08263|GSTA1_HUMAN	52FU	451.226	2	738.382	y6	30.47	18783	0	4	179315
YFPAFEK	sp|P08263|GSTA1_HUMAN	54FU	451.226	2	738.382	y6	30.47	31631	0	3	235439
YFPAFEK	sp|P08263|GSTA1_HUMAN	57FU	451.226	2	738.382	y6	30.19	51661	0	3	462783
YFPAFEK	sp|P08263|GSTA1_HUMAN	52P	451.226	2	738.382	y6	#N/A	#N/A	#N/A	#N/A	#N/A
YFPAFEK	sp|P08263|GSTA1_HUMAN	54P	451.226	2	738.382	y6	#N/A	#N/A	#N/A	#N/A	#N/A
YFPAFEK	sp|P08263|GSTA1_HUMAN	57P	451.226	2	738.382	y6	30.95	1085	0	4	41062
YFPAFEK	sp|P08263|GSTA1_HUMAN	52FO	451.226	2	591.314	y5	30.54	5002877	182320	1	6045376
YFPAFEK	sp|P08263|GSTA1_HUMAN	54FO	451.226	2	591.314	y5	30.54	9319540	93665	1	11151844
YFPAFEK	sp|P08263|GSTA1_HUMAN	57FO	451.226	2	591.314	y5	30.47	6075683	135876	1	7469244
YFPAFEK	sp|P08263|GSTA1_HUMAN	52FU	451.226	2	591.314	y5	30.54	108357	36063	1	179315
YFPAFEK	sp|P08263|GSTA1_HUMAN	54FU	451.226	2	591.314	y5	30.61	106077	11017	1	235439
YFPAFEK	sp|P08263|GSTA1_HUMAN	57FU	451.226	2	591.314	y5	30.26	273246	31548	1	462783
YFPAFEK	sp|P08263|GSTA1_HUMAN	52P	451.226	2	591.314	y5	#N/A	#N/A	#N/A	#N/A	#N/A
YFPAFEK	sp|P08263|GSTA1_HUMAN	54P	451.226	2	591.314	y5	#N/A	#N/A	#N/A	#N/A	#N/A
YFPAFEK	sp|P08263|GSTA1_HUMAN	57P	451.226	2	591.314	y5	30.81	31548	1335	1	41062
YFPAFEK	sp|P08263|GSTA1_HUMAN	52FO	451.226	2	494.261	y4	30.54	383090	42074	3	6045376
YFPAFEK	sp|P08263|GSTA1_HUMAN	54FO	451.226	2	494.261	y4	30.54	619756	47751	3	11151844
YFPAFEK	sp|P08263|GSTA1_HUMAN	57FO	451.226	2	494.261	y4	30.47	481241	33051	3	7469244
YFPAFEK	sp|P08263|GSTA1_HUMAN	52FU	451.226	2	494.261	y4	30.54	24376	4508	3	179315
YFPAFEK	sp|P08263|GSTA1_HUMAN	54FU	451.226	2	494.261	y4	30.47	27542	12853	4	235439
YFPAFEK	sp|P08263|GSTA1_HUMAN	57FU	451.226	2	494.261	y4	30.26	39142	22367	4	462783
YFPAFEK	sp|P08263|GSTA1_HUMAN	52P	451.226	2	494.261	y4	#N/A	#N/A	#N/A	#N/A	#N/A
YFPAFEK	sp|P08263|GSTA1_HUMAN	54P	451.226	2	494.261	y4	#N/A	#N/A	#N/A	#N/A	#N/A
YFPAFEK	sp|P08263|GSTA1_HUMAN	57P	451.226	2	494.261	y4	30.88	3756	3672	3	41062
YFPAFEK	sp|P08263|GSTA1_HUMAN	52FO	451.226	2	423.224	y3	30.61	506474	125387	2	6045376
YFPAFEK	sp|P08263|GSTA1_HUMAN	54FO	451.226	2	423.224	y3	30.54	934476	132232	2	11151844
YFPAFEK	sp|P08263|GSTA1_HUMAN	57FO	451.226	2	423.224	y3	30.4	671450	106497	2	7469244
YFPAFEK	sp|P08263|GSTA1_HUMAN	52FU	451.226	2	423.224	y3	30.47	27799	41907	2	179315
YFPAFEK	sp|P08263|GSTA1_HUMAN	54FU	451.226	2	423.224	y3	30.54	70189	34886	2	235439
YFPAFEK	sp|P08263|GSTA1_HUMAN	57FU	451.226	2	423.224	y3	30.26	98733	61593	2	462783
YFPAFEK	sp|P08263|GSTA1_HUMAN	52P	451.226	2	423.224	y3	#N/A	#N/A	#N/A	#N/A	#N/A
YFPAFEK	sp|P08263|GSTA1_HUMAN	54P	451.226	2	423.224	y3	#N/A	#N/A	#N/A	#N/A	#N/A
YFPAFEK	sp|P08263|GSTA1_HUMAN	57P	451.226	2	423.224	y3	30.81	4674	16358	2	41062
SHGQDYLVGNK	sp|P08263|GSTA1_HUMAN	52FO	406.535	3	530.33	y5	22.68	636452	172804	3	4569616
SHGQDYLVGNK	sp|P08263|GSTA1_HUMAN	54FO	406.535	3	530.33	y5	22.95	898329	457471	4	8058832
SHGQDYLVGNK	sp|P08263|GSTA1_HUMAN	57FO	406.535	3	530.33	y5	22.95	802327	227734	3	6077850
SHGQDYLVGNK	sp|P08263|GSTA1_HUMAN	52FU	406.535	3	530.33	y5	22.47	66769	36890	2	284271
SHGQDYLVGNK	sp|P08263|GSTA1_HUMAN	54FU	406.535	3	530.33	y5	22.61	42825	21037	2	204526
SHGQDYLVGNK	sp|P08263|GSTA1_HUMAN	57FU	406.535	3	530.33	y5	22.75	72860	70273	2	458610
SHGQDYLVGNK	sp|P08263|GSTA1_HUMAN	52P	406.535	3	530.33	y5	#N/A	#N/A	#N/A	#N/A	#N/A
SHGQDYLVGNK	sp|P08263|GSTA1_HUMAN	54P	406.535	3	530.33	y5	#N/A	#N/A	#N/A	#N/A	#N/A
SHGQDYLVGNK	sp|P08263|GSTA1_HUMAN	57P	406.535	3	530.33	y5	#N/A	#N/A	#N/A	#N/A	#N/A
SHGQDYLVGNK	sp|P08263|GSTA1_HUMAN	52FO	406.535	3	417.246	y4	22.68	2226080	79640	1	4569616
SHGQDYLVGNK	sp|P08263|GSTA1_HUMAN	54FO	406.535	3	417.246	y4	22.95	4081090	121714	1	8058832
SHGQDYLVGNK	sp|P08263|GSTA1_HUMAN	57FO	406.535	3	417.246	y4	22.95	3035169	135238	1	6077850
SHGQDYLVGNK	sp|P08263|GSTA1_HUMAN	52FU	406.535	3	417.246	y4	22.75	136126	38225	1	284271
SHGQDYLVGNK	sp|P08263|GSTA1_HUMAN	54FU	406.535	3	417.246	y4	22.75	122131	44411	1	204526
SHGQDYLVGNK	sp|P08263|GSTA1_HUMAN	57FU	406.535	3	417.246	y4	22.95	294946	92139	1	458610
SHGQDYLVGNK	sp|P08263|GSTA1_HUMAN	52P	406.535	3	417.246	y4	#N/A	#N/A	#N/A	#N/A	#N/A
SHGQDYLVGNK	sp|P08263|GSTA1_HUMAN	54P	406.535	3	417.246	y4	#N/A	#N/A	#N/A	#N/A	#N/A
SHGQDYLVGNK	sp|P08263|GSTA1_HUMAN	57P	406.535	3	417.246	y4	#N/A	#N/A	#N/A	#N/A	#N/A
SHGQDYLVGNK	sp|P08263|GSTA1_HUMAN	52FO	406.535	3	318.177	y3	22.68	1103690	57100	2	4569616
SHGQDYLVGNK	sp|P08263|GSTA1_HUMAN	54FO	406.535	3	318.177	y3	22.95	1997428	153770	2	8058832
SHGQDYLVGNK	sp|P08263|GSTA1_HUMAN	57FO	406.535	3	318.177	y3	22.95	1480686	91661	2	6077850
SHGQDYLVGNK	sp|P08263|GSTA1_HUMAN	52FU	406.535	3	318.177	y3	22.81	61511	30046	3	284271
SHGQDYLVGNK	sp|P08263|GSTA1_HUMAN	54FU	406.535	3	318.177	y3	22.81	15444	39069	4	204526
SHGQDYLVGNK	sp|P08263|GSTA1_HUMAN	57FU	406.535	3	318.177	y3	23.02	63012	74613	3	458610
SHGQDYLVGNK	sp|P08263|GSTA1_HUMAN	52P	406.535	3	318.177	y3	#N/A	#N/A	#N/A	#N/A	#N/A
SHGQDYLVGNK	sp|P08263|GSTA1_HUMAN	54P	406.535	3	318.177	y3	#N/A	#N/A	#N/A	#N/A	#N/A
SHGQDYLVGNK	sp|P08263|GSTA1_HUMAN	57P	406.535	3	318.177	y3	#N/A	#N/A	#N/A	#N/A	#N/A
SHGQDYLVGNK	sp|P08263|GSTA1_HUMAN	52FO	406.535	3	688.269	b6	22.68	603394	13524	4	4569616
SHGQDYLVGNK	sp|P08263|GSTA1_HUMAN	54FO	406.535	3	688.269	b6	22.95	1081985	19534	3	8058832
SHGQDYLVGNK	sp|P08263|GSTA1_HUMAN	57FO	406.535	3	688.269	b6	22.95	759669	33058	4	6077850
SHGQDYLVGNK	sp|P08263|GSTA1_HUMAN	52FU	406.535	3	688.269	b6	22.75	19864	7512	4	284271
SHGQDYLVGNK	sp|P08263|GSTA1_HUMAN	54FU	406.535	3	688.269	b6	22.75	24126	0	3	204526
SHGQDYLVGNK	sp|P08263|GSTA1_HUMAN	57FU	406.535	3	688.269	b6	23.02	27792	14689	4	458610
SHGQDYLVGNK	sp|P08263|GSTA1_HUMAN	52P	406.535	3	688.269	b6	#N/A	#N/A	#N/A	#N/A	#N/A
SHGQDYLVGNK	sp|P08263|GSTA1_HUMAN	54P	406.535	3	688.269	b6	#N/A	#N/A	#N/A	#N/A	#N/A
SHGQDYLVGNK	sp|P08263|GSTA1_HUMAN	57P	406.535	3	688.269	b6	#N/A	#N/A	#N/A	#N/A	#N/A
FLQPGSPR	sp|P08263|GSTA1_HUMAN	52FO	451.248	2	641.337	y6	24.41	807920	97672	3	8332397
FLQPGSPR	sp|P08263|GSTA1_HUMAN	54FO	451.248	2	641.337	y6	24.55	1436358	103515	3	14182654
FLQPGSPR	sp|P08263|GSTA1_HUMAN	57FO	451.248	2	641.337	y6	24.55	960702	75114	3	9255885
FLQPGSPR	sp|P08263|GSTA1_HUMAN	52FU	451.248	2	641.337	y6	24.41	51494	4841	3	660832
FLQPGSPR	sp|P08263|GSTA1_HUMAN	54FU	451.248	2	641.337	y6	24.35	44578	8348	3	369984
FLQPGSPR	sp|P08263|GSTA1_HUMAN	57FU	451.248	2	641.337	y6	24.41	71441	16525	3	829754
FLQPGSPR	sp|P08263|GSTA1_HUMAN	52P	451.248	2	641.337	y6	23.86	6595	24877	3	346275
FLQPGSPR	sp|P08263|GSTA1_HUMAN	54P	451.248	2	641.337	y6	24	16358	10516	3	328747
FLQPGSPR	sp|P08263|GSTA1_HUMAN	57P	451.248	2	641.337	y6	24	17280	2504	3	260625
FLQPGSPR	sp|P08263|GSTA1_HUMAN	52FO	451.248	2	513.278	y5	24.41	5947204	255449	1	8332397
FLQPGSPR	sp|P08263|GSTA1_HUMAN	54FO	451.248	2	513.278	y5	24.55	10303419	348947	1	14182654
FLQPGSPR	sp|P08263|GSTA1_HUMAN	57FO	451.248	2	513.278	y5	24.55	6865272	280424	1	9255885
FLQPGSPR	sp|P08263|GSTA1_HUMAN	52FU	451.248	2	513.278	y5	24.41	323739	128695	1	660832
FLQPGSPR	sp|P08263|GSTA1_HUMAN	54FU	451.248	2	513.278	y5	24.41	158195	97338	2	369984
FLQPGSPR	sp|P08263|GSTA1_HUMAN	57FU	451.248	2	513.278	y5	24.35	454771	132200	1	829754
FLQPGSPR	sp|P08263|GSTA1_HUMAN	52P	451.248	2	513.278	y5	24.21	227400	30387	1	346275
FLQPGSPR	sp|P08263|GSTA1_HUMAN	54P	451.248	2	513.278	y5	24.07	187700	19863	1	328747
FLQPGSPR	sp|P08263|GSTA1_HUMAN	57P	451.248	2	513.278	y5	24.28	141582	37399	1	260625
FLQPGSPR	sp|P08263|GSTA1_HUMAN	52FO	451.248	2	389.218	b3	24.41	1577273	238920	2	8332397
FLQPGSPR	sp|P08263|GSTA1_HUMAN	54FO	451.248	2	389.218	b3	24.55	2442877	273815	2	14182654
FLQPGSPR	sp|P08263|GSTA1_HUMAN	57FO	451.248	2	389.218	b3	24.55	1429911	367889	2	9255885
FLQPGSPR	sp|P08263|GSTA1_HUMAN	52FU	451.248	2	389.218	b3	24.48	285598	93475	2	660832
FLQPGSPR	sp|P08263|GSTA1_HUMAN	54FU	451.248	2	389.218	b3	24.48	167211	80141	1	369984
FLQPGSPR	sp|P08263|GSTA1_HUMAN	57FU	451.248	2	389.218	b3	24.07	303542	171259	2	829754
FLQPGSPR	sp|P08263|GSTA1_HUMAN	52P	451.248	2	389.218	b3	24.21	112281	51424	2	346275
FLQPGSPR	sp|P08263|GSTA1_HUMAN	54P	451.248	2	389.218	b3	24.28	124688	22534	2	328747
FLQPGSPR	sp|P08263|GSTA1_HUMAN	57P	451.248	2	389.218	b3	24.41	101762	20035	2	260625
GFPTWLK	sp|P15311|EZRI_HUMAN	52FO	424.737	2	644.377	y5	34.78	4744421	62928	1	6395833
GFPTWLK	sp|P15311|EZRI_HUMAN	54FO	424.737	2	644.377	y5	34.71	8960292	79453	1	11841898
GFPTWLK	sp|P15311|EZRI_HUMAN	57FO	424.737	2	644.377	y5	34.64	3974094	42576	1	5199198
GFPTWLK	sp|P15311|EZRI_HUMAN	52FU	424.737	2	644.377	y5	34.57	905035	10015	1	1220845
GFPTWLK	sp|P15311|EZRI_HUMAN	54FU	424.737	2	644.377	y5	34.71	929488	14021	1	1261490
GFPTWLK	sp|P15311|EZRI_HUMAN	57FU	424.737	2	644.377	y5	34.22	1773319	22706	1	2400654
GFPTWLK	sp|P15311|EZRI_HUMAN	52P	424.737	2	644.377	y5	34.92	11768	0	1	18945
GFPTWLK	sp|P15311|EZRI_HUMAN	54P	424.737	2	644.377	y5	34.92	23369	1836	1	39560
GFPTWLK	sp|P15311|EZRI_HUMAN	57P	424.737	2	644.377	y5	35.13	7762	4507	1	18445
GFPTWLK	sp|P15311|EZRI_HUMAN	52FO	424.737	2	547.324	y4	34.85	952690	8680	2	6395833
GFPTWLK	sp|P15311|EZRI_HUMAN	54FO	424.737	2	547.324	y4	34.71	1655419	4674	2	11841898
GFPTWLK	sp|P15311|EZRI_HUMAN	57FO	424.737	2	547.324	y4	34.57	710936	42242	2	5199198
GFPTWLK	sp|P15311|EZRI_HUMAN	52FU	424.737	2	547.324	y4	34.64	176767	16692	2	1220845
GFPTWLK	sp|P15311|EZRI_HUMAN	54FU	424.737	2	547.324	y4	34.78	196547	1836	2	1261490
GFPTWLK	sp|P15311|EZRI_HUMAN	57FU	424.737	2	547.324	y4	34.29	344847	17029	2	2400654
GFPTWLK	sp|P15311|EZRI_HUMAN	52P	424.737	2	547.324	y4	35.06	3338	0	3	18945
GFPTWLK	sp|P15311|EZRI_HUMAN	54P	424.737	2	547.324	y4	34.99	6176	1669	3	39560
GFPTWLK	sp|P15311|EZRI_HUMAN	57P	424.737	2	547.324	y4	34.99	7178	0	2	18445
GFPTWLK	sp|P15311|EZRI_HUMAN	52FO	424.737	2	446.276	y3	34.85	698723	6510	3	6395833
GFPTWLK	sp|P15311|EZRI_HUMAN	54FO	424.737	2	446.276	y3	34.71	1226187	23369	3	11841898
GFPTWLK	sp|P15311|EZRI_HUMAN	57FO	424.737	2	446.276	y3	34.64	514168	30054	3	5199198
GFPTWLK	sp|P15311|EZRI_HUMAN	52FU	424.737	2	446.276	y3	34.57	139043	10015	3	1220845
GFPTWLK	sp|P15311|EZRI_HUMAN	54FU	424.737	2	446.276	y3	34.71	135455	12018	3	1261490
GFPTWLK	sp|P15311|EZRI_HUMAN	57FU	424.737	2	446.276	y3	34.29	282489	5676	3	2400654
GFPTWLK	sp|P15311|EZRI_HUMAN	52P	424.737	2	446.276	y3	34.64	3839	2671	2	18945
GFPTWLK	sp|P15311|EZRI_HUMAN	54P	424.737	2	446.276	y3	34.99	10015	1669	2	39560
GFPTWLK	sp|P15311|EZRI_HUMAN	57P	424.737	2	446.276	y3	35.4	3505	3005	3	18445
ALQLEEER	sp|P15311|EZRI_HUMAN	52FO	494.259	2	803.389	y6	25.04	5200277	117177	1	12197018
ALQLEEER	sp|P15311|EZRI_HUMAN	54FO	494.259	2	803.389	y6	25.25	6572517	82124	1	16913564
ALQLEEER	sp|P15311|EZRI_HUMAN	57FO	494.259	2	803.389	y6	25.18	4051121	34728	1	9461130
ALQLEEER	sp|P15311|EZRI_HUMAN	52FU	494.259	2	803.389	y6	25.11	1963785	28216	1	3508834
ALQLEEER	sp|P15311|EZRI_HUMAN	54FU	494.259	2	803.389	y6	25.11	2245561	68103	1	3871852
ALQLEEER	sp|P15311|EZRI_HUMAN	57FU	494.259	2	803.389	y6	25.11	2762425	92139	1	5391399
ALQLEEER	sp|P15311|EZRI_HUMAN	52P	494.259	2	803.389	y6	25.11	35470	1502	1	74613
ALQLEEER	sp|P15311|EZRI_HUMAN	54P	494.259	2	803.389	y6	24.97	65448	0	1	135405
ALQLEEER	sp|P15311|EZRI_HUMAN	57P	494.259	2	803.389	y6	25.46	39903	5510	1	75633
ALQLEEER	sp|P15311|EZRI_HUMAN	52FO	494.259	2	675.331	y5	25.11	3930274	112837	2	12197018
ALQLEEER	sp|P15311|EZRI_HUMAN	54FO	494.259	2	675.331	y5	25.25	5925623	72109	2	16913564
ALQLEEER	sp|P15311|EZRI_HUMAN	57FO	494.259	2	675.331	y5	25.18	3073903	75967	2	9461130
ALQLEEER	sp|P15311|EZRI_HUMAN	52FU	494.259	2	675.331	y5	25.04	890732	39069	2	3508834
ALQLEEER	sp|P15311|EZRI_HUMAN	54FU	494.259	2	675.331	y5	25.11	938919	38058	2	3871852
ALQLEEER	sp|P15311|EZRI_HUMAN	57FU	494.259	2	675.331	y5	25.11	1511701	64097	2	5391399
ALQLEEER	sp|P15311|EZRI_HUMAN	52P	494.259	2	675.331	y5	25.25	25539	12018	2	74613
ALQLEEER	sp|P15311|EZRI_HUMAN	54P	494.259	2	675.331	y5	25.04	30053	8849	3	135405
ALQLEEER	sp|P15311|EZRI_HUMAN	57P	494.259	2	675.331	y5	25.46	16696	14192	3	75633
ALQLEEER	sp|P15311|EZRI_HUMAN	52FO	494.259	2	562.247	y4	25.11	3066468	67268	3	12197018
ALQLEEER	sp|P15311|EZRI_HUMAN	54FO	494.259	2	562.247	y4	25.25	4415424	30045	3	16913564
ALQLEEER	sp|P15311|EZRI_HUMAN	57FO	494.259	2	562.247	y4	25.18	2336106	30387	3	9461130
ALQLEEER	sp|P15311|EZRI_HUMAN	52FU	494.259	2	562.247	y4	25.11	654317	4341	3	3508834
ALQLEEER	sp|P15311|EZRI_HUMAN	54FU	494.259	2	562.247	y4	25.11	687372	32048	3	3871852
ALQLEEER	sp|P15311|EZRI_HUMAN	57FU	494.259	2	562.247	y4	25.11	1117272	30045	3	5391399
ALQLEEER	sp|P15311|EZRI_HUMAN	52P	494.259	2	562.247	y4	25.18	13604	14689	3	74613
ALQLEEER	sp|P15311|EZRI_HUMAN	54P	494.259	2	562.247	y4	24.97	39903	11019	2	135405
ALQLEEER	sp|P15311|EZRI_HUMAN	57P	494.259	2	562.247	y4	25.46	19033	3673	2	75633
SQEQLAAELAEYTAK	sp|P15311|EZRI_HUMAN	52FO	826.412	2	1066.54	y10	35.47	671348	5508	1	1975653
SQEQLAAELAEYTAK	sp|P15311|EZRI_HUMAN	54FO	826.412	2	1066.54	y10	35.34	1073431	6343	1	3271624
SQEQLAAELAEYTAK	sp|P15311|EZRI_HUMAN	57FO	826.412	2	1066.54	y10	35.34	596184	5509	1	1809584
SQEQLAAELAEYTAK	sp|P15311|EZRI_HUMAN	52FU	826.412	2	1066.54	y10	35.4	129724	0	1	397772
SQEQLAAELAEYTAK	sp|P15311|EZRI_HUMAN	54FU	826.412	2	1066.54	y10	35.4	143415	2170	1	437674
SQEQLAAELAEYTAK	sp|P15311|EZRI_HUMAN	57FU	826.412	2	1066.54	y10	35.2	305962	4006	1	920975
SQEQLAAELAEYTAK	sp|P15311|EZRI_HUMAN	52P	826.412	2	1066.54	y10	#N/A	#N/A	#N/A	#N/A	#N/A
SQEQLAAELAEYTAK	sp|P15311|EZRI_HUMAN	54P	826.412	2	1066.54	y10	#N/A	#N/A	#N/A	#N/A	#N/A
SQEQLAAELAEYTAK	sp|P15311|EZRI_HUMAN	57P	826.412	2	1066.54	y10	#N/A	#N/A	#N/A	#N/A	#N/A
SQEQLAAELAEYTAK	sp|P15311|EZRI_HUMAN	52FO	826.412	2	995.504	y9	35.47	640885	12853	2	1975653
SQEQLAAELAEYTAK	sp|P15311|EZRI_HUMAN	54FO	826.412	2	995.504	y9	35.34	1048893	13020	2	3271624
SQEQLAAELAEYTAK	sp|P15311|EZRI_HUMAN	57FO	826.412	2	995.504	y9	35.34	557373	20198	2	1809584
SQEQLAAELAEYTAK	sp|P15311|EZRI_HUMAN	52FU	826.412	2	995.504	y9	35.4	125384	3840	2	397772
SQEQLAAELAEYTAK	sp|P15311|EZRI_HUMAN	54FU	826.412	2	995.504	y9	35.4	128389	9516	2	437674
SQEQLAAELAEYTAK	sp|P15311|EZRI_HUMAN	57FU	826.412	2	995.504	y9	35.2	276084	6009	2	920975
SQEQLAAELAEYTAK	sp|P15311|EZRI_HUMAN	52P	826.412	2	995.504	y9	#N/A	#N/A	#N/A	#N/A	#N/A
SQEQLAAELAEYTAK	sp|P15311|EZRI_HUMAN	54P	826.412	2	995.504	y9	#N/A	#N/A	#N/A	#N/A	#N/A
SQEQLAAELAEYTAK	sp|P15311|EZRI_HUMAN	57P	826.412	2	995.504	y9	#N/A	#N/A	#N/A	#N/A	#N/A
SQEQLAAELAEYTAK	sp|P15311|EZRI_HUMAN	52FO	826.412	2	924.467	y8	35.4	371311	38558	3	1975653
SQEQLAAELAEYTAK	sp|P15311|EZRI_HUMAN	54FO	826.412	2	924.467	y8	35.34	685657	65102	3	3271624
SQEQLAAELAEYTAK	sp|P15311|EZRI_HUMAN	57FO	826.412	2	924.467	y8	35.34	395703	53250	3	1809584
SQEQLAAELAEYTAK	sp|P15311|EZRI_HUMAN	52FU	826.412	2	924.467	y8	35.34	84396	21370	3	397772
SQEQLAAELAEYTAK	sp|P15311|EZRI_HUMAN	54FU	826.412	2	924.467	y8	35.47	99255	0	3	437674
SQEQLAAELAEYTAK	sp|P15311|EZRI_HUMAN	57FU	826.412	2	924.467	y8	35.13	208899	32048	3	920975
SQEQLAAELAEYTAK	sp|P15311|EZRI_HUMAN	52P	826.412	2	924.467	y8	#N/A	#N/A	#N/A	#N/A	#N/A
SQEQLAAELAEYTAK	sp|P15311|EZRI_HUMAN	54P	826.412	2	924.467	y8	#N/A	#N/A	#N/A	#N/A	#N/A
SQEQLAAELAEYTAK	sp|P15311|EZRI_HUMAN	57P	826.412	2	924.467	y8	#N/A	#N/A	#N/A	#N/A	#N/A
SQEQLAAELAEYTAK	sp|P15311|EZRI_HUMAN	52FO	826.412	2	795.425	y7	35.47	292108	27375	4	1975653
SQEQLAAELAEYTAK	sp|P15311|EZRI_HUMAN	54FO	826.412	2	795.425	y7	35.34	463643	25874	4	3271624
SQEQLAAELAEYTAK	sp|P15311|EZRI_HUMAN	57FO	826.412	2	795.425	y7	35.34	260324	16526	4	1809584
SQEQLAAELAEYTAK	sp|P15311|EZRI_HUMAN	52FU	826.412	2	795.425	y7	35.34	58267	13857	4	397772
SQEQLAAELAEYTAK	sp|P15311|EZRI_HUMAN	54FU	826.412	2	795.425	y7	35.4	66615	20536	4	437674
SQEQLAAELAEYTAK	sp|P15311|EZRI_HUMAN	57FU	826.412	2	795.425	y7	35.2	130030	30212	4	920975
SQEQLAAELAEYTAK	sp|P15311|EZRI_HUMAN	52P	826.412	2	795.425	y7	#N/A	#N/A	#N/A	#N/A	#N/A
SQEQLAAELAEYTAK	sp|P15311|EZRI_HUMAN	54P	826.412	2	795.425	y7	#N/A	#N/A	#N/A	#N/A	#N/A
SQEQLAAELAEYTAK	sp|P15311|EZRI_HUMAN	57P	826.412	2	795.425	y7	#N/A	#N/A	#N/A	#N/A	#N/A
IALLEEAR	sp|P15311|EZRI_HUMAN	52FO	457.769	2	801.446	y7	29.77	1492874	122048	4	11496124
IALLEEAR	sp|P15311|EZRI_HUMAN	54FO	457.769	2	801.446	y7	29.84	2551569	122883	4	18724164
IALLEEAR	sp|P15311|EZRI_HUMAN	57FO	457.769	2	801.446	y7	29.77	1245549	119347	4	8936506
IALLEEAR	sp|P15311|EZRI_HUMAN	52FU	457.769	2	801.446	y7	29.91	313641	13354	4	2886696
IALLEEAR	sp|P15311|EZRI_HUMAN	54FU	457.769	2	801.446	y7	29.77	296615	60425	4	3227128
IALLEEAR	sp|P15311|EZRI_HUMAN	57FU	457.769	2	801.446	y7	29.7	653237	22033	4	4687001
IALLEEAR	sp|P15311|EZRI_HUMAN	52P	457.769	2	801.446	y7	#N/A	#N/A	#N/A	#N/A	#N/A
IALLEEAR	sp|P15311|EZRI_HUMAN	54P	457.769	2	801.446	y7	#N/A	#N/A	#N/A	#N/A	#N/A
IALLEEAR	sp|P15311|EZRI_HUMAN	57P	457.769	2	801.446	y7	#N/A	#N/A	#N/A	#N/A	#N/A
IALLEEAR	sp|P15311|EZRI_HUMAN	52FO	457.769	2	730.409	y6	29.77	2979070	130563	3	11496124
IALLEEAR	sp|P15311|EZRI_HUMAN	54FO	457.769	2	730.409	y6	29.84	4929248	128225	3	18724164
IALLEEAR	sp|P15311|EZRI_HUMAN	57FO	457.769	2	730.409	y6	29.77	2270599	99818	3	8936506
IALLEEAR	sp|P15311|EZRI_HUMAN	52FU	457.769	2	730.409	y6	29.84	592646	13354	2	2886696
IALLEEAR	sp|P15311|EZRI_HUMAN	54FU	457.769	2	730.409	y6	29.84	583883	56586	3	3227128
IALLEEAR	sp|P15311|EZRI_HUMAN	57FU	457.769	2	730.409	y6	29.7	1182537	22033	3	4687001
IALLEEAR	sp|P15311|EZRI_HUMAN	52P	457.769	2	730.409	y6	#N/A	#N/A	#N/A	#N/A	#N/A
IALLEEAR	sp|P15311|EZRI_HUMAN	54P	457.769	2	730.409	y6	#N/A	#N/A	#N/A	#N/A	#N/A
IALLEEAR	sp|P15311|EZRI_HUMAN	57P	457.769	2	730.409	y6	#N/A	#N/A	#N/A	#N/A	#N/A
IALLEEAR	sp|P15311|EZRI_HUMAN	52FO	457.769	2	617.325	y5	29.77	3073987	133401	2	11496124
IALLEEAR	sp|P15311|EZRI_HUMAN	54FO	457.769	2	617.325	y5	29.84	5028923	58770	2	18724164
IALLEEAR	sp|P15311|EZRI_HUMAN	57FO	457.769	2	617.325	y5	29.7	2430090	86798	2	8936506
IALLEEAR	sp|P15311|EZRI_HUMAN	52FU	457.769	2	617.325	y5	29.84	573784	51411	3	2886696
IALLEEAR	sp|P15311|EZRI_HUMAN	54FU	457.769	2	617.325	y5	29.84	642555	8513	2	3227128
IALLEEAR	sp|P15311|EZRI_HUMAN	57FU	457.769	2	617.325	y5	29.7	1188964	33050	2	4687001
IALLEEAR	sp|P15311|EZRI_HUMAN	52P	457.769	2	617.325	y5	#N/A	#N/A	#N/A	#N/A	#N/A
IALLEEAR	sp|P15311|EZRI_HUMAN	54P	457.769	2	617.325	y5	#N/A	#N/A	#N/A	#N/A	#N/A
IALLEEAR	sp|P15311|EZRI_HUMAN	57P	457.769	2	617.325	y5	#N/A	#N/A	#N/A	#N/A	#N/A
IALLEEAR	sp|P15311|EZRI_HUMAN	52FO	457.769	2	504.241	y4	29.77	3950194	150431	1	11496124
IALLEEAR	sp|P15311|EZRI_HUMAN	54FO	457.769	2	504.241	y4	29.84	6214424	200352	1	18724164
IALLEEAR	sp|P15311|EZRI_HUMAN	57FO	457.769	2	504.241	y4	29.77	2990270	175766	1	8936506
IALLEEAR	sp|P15311|EZRI_HUMAN	52FU	457.769	2	504.241	y4	29.77	1406626	40061	1	2886696
IALLEEAR	sp|P15311|EZRI_HUMAN	54FU	457.769	2	504.241	y4	29.84	1704076	53915	1	3227128
IALLEEAR	sp|P15311|EZRI_HUMAN	57FU	457.769	2	504.241	y4	29.7	1662262	233687	1	4687001
IALLEEAR	sp|P15311|EZRI_HUMAN	52P	457.769	2	504.241	y4	#N/A	#N/A	#N/A	#N/A	#N/A
IALLEEAR	sp|P15311|EZRI_HUMAN	54P	457.769	2	504.241	y4	#N/A	#N/A	#N/A	#N/A	#N/A
IALLEEAR	sp|P15311|EZRI_HUMAN	57P	457.769	2	504.241	y4	#N/A	#N/A	#N/A	#N/A	#N/A
TEGDGVYTLNNEK	sp|P00738|HPT_HUMAN	52FO	720.336	2	881.436	y7	#N/A	#N/A	#N/A	#N/A	#N/A
TEGDGVYTLNNEK	sp|P00738|HPT_HUMAN	54FO	720.336	2	881.436	y7	#N/A	#N/A	#N/A	#N/A	#N/A
TEGDGVYTLNNEK	sp|P00738|HPT_HUMAN	57FO	720.336	2	881.436	y7	#N/A	#N/A	#N/A	#N/A	#N/A
TEGDGVYTLNNEK	sp|P00738|HPT_HUMAN	52FU	720.336	2	881.436	y7	#N/A	#N/A	#N/A	#N/A	#N/A
TEGDGVYTLNNEK	sp|P00738|HPT_HUMAN	54FU	720.336	2	881.436	y7	#N/A	#N/A	#N/A	#N/A	#N/A
TEGDGVYTLNNEK	sp|P00738|HPT_HUMAN	57FU	720.336	2	881.436	y7	#N/A	#N/A	#N/A	#N/A	#N/A
TEGDGVYTLNNEK	sp|P00738|HPT_HUMAN	52P	720.336	2	881.436	y7	25.25	637297	2003	1	1076794
TEGDGVYTLNNEK	sp|P00738|HPT_HUMAN	54P	720.336	2	881.436	y7	25.11	20870	6845	1	48251
TEGDGVYTLNNEK	sp|P00738|HPT_HUMAN	57P	720.336	2	881.436	y7	25.46	50005	0	1	100593
TEGDGVYTLNNEK	sp|P00738|HPT_HUMAN	52FO	720.336	2	718.373	y6	#N/A	#N/A	#N/A	#N/A	#N/A
TEGDGVYTLNNEK	sp|P00738|HPT_HUMAN	54FO	720.336	2	718.373	y6	#N/A	#N/A	#N/A	#N/A	#N/A
TEGDGVYTLNNEK	sp|P00738|HPT_HUMAN	57FO	720.336	2	718.373	y6	#N/A	#N/A	#N/A	#N/A	#N/A
TEGDGVYTLNNEK	sp|P00738|HPT_HUMAN	52FU	720.336	2	718.373	y6	#N/A	#N/A	#N/A	#N/A	#N/A
TEGDGVYTLNNEK	sp|P00738|HPT_HUMAN	54FU	720.336	2	718.373	y6	#N/A	#N/A	#N/A	#N/A	#N/A
TEGDGVYTLNNEK	sp|P00738|HPT_HUMAN	57FU	720.336	2	718.373	y6	#N/A	#N/A	#N/A	#N/A	#N/A
TEGDGVYTLNNEK	sp|P00738|HPT_HUMAN	52P	720.336	2	718.373	y6	25.25	216995	18695	3	1076794
TEGDGVYTLNNEK	sp|P00738|HPT_HUMAN	54P	720.336	2	718.373	y6	25.11	11353	7179	3	48251
TEGDGVYTLNNEK	sp|P00738|HPT_HUMAN	57P	720.336	2	718.373	y6	25.46	25044	4007	3	100593
TEGDGVYTLNNEK	sp|P00738|HPT_HUMAN	52FO	720.336	2	504.241	y4	#N/A	#N/A	#N/A	#N/A	#N/A
TEGDGVYTLNNEK	sp|P00738|HPT_HUMAN	54FO	720.336	2	504.241	y4	#N/A	#N/A	#N/A	#N/A	#N/A
TEGDGVYTLNNEK	sp|P00738|HPT_HUMAN	57FO	720.336	2	504.241	y4	#N/A	#N/A	#N/A	#N/A	#N/A
TEGDGVYTLNNEK	sp|P00738|HPT_HUMAN	52FU	720.336	2	504.241	y4	#N/A	#N/A	#N/A	#N/A	#N/A
TEGDGVYTLNNEK	sp|P00738|HPT_HUMAN	54FU	720.336	2	504.241	y4	#N/A	#N/A	#N/A	#N/A	#N/A
TEGDGVYTLNNEK	sp|P00738|HPT_HUMAN	57FU	720.336	2	504.241	y4	#N/A	#N/A	#N/A	#N/A	#N/A
TEGDGVYTLNNEK	sp|P00738|HPT_HUMAN	52P	720.336	2	504.241	y4	25.25	222503	16024	2	1076794
TEGDGVYTLNNEK	sp|P00738|HPT_HUMAN	54P	720.336	2	504.241	y4	25.04	16028	21037	2	48251
TEGDGVYTLNNEK	sp|P00738|HPT_HUMAN	57P	720.336	2	504.241	y4	25.46	25545	10852	2	100593
DYAEVGR	sp|P00738|HPT_HUMAN	52FO	405.193	2	531.289	y5	#N/A	#N/A	#N/A	#N/A	#N/A
DYAEVGR	sp|P00738|HPT_HUMAN	54FO	405.193	2	531.289	y5	#N/A	#N/A	#N/A	#N/A	#N/A
DYAEVGR	sp|P00738|HPT_HUMAN	57FO	405.193	2	531.289	y5	#N/A	#N/A	#N/A	#N/A	#N/A
DYAEVGR	sp|P00738|HPT_HUMAN	52FU	405.193	2	531.289	y5	#N/A	#N/A	#N/A	#N/A	#N/A
DYAEVGR	sp|P00738|HPT_HUMAN	54FU	405.193	2	531.289	y5	#N/A	#N/A	#N/A	#N/A	#N/A
DYAEVGR	sp|P00738|HPT_HUMAN	57FU	405.193	2	531.289	y5	#N/A	#N/A	#N/A	#N/A	#N/A
DYAEVGR	sp|P00738|HPT_HUMAN	52P	405.193	2	531.289	y5	22.61	1041908	69605	1	1695980
DYAEVGR	sp|P00738|HPT_HUMAN	54P	405.193	2	531.289	y5	#N/A	#N/A	#N/A	#N/A	#N/A
DYAEVGR	sp|P00738|HPT_HUMAN	57P	405.193	2	531.289	y5	22.88	168676	12853	1	274506
DYAEVGR	sp|P00738|HPT_HUMAN	52FO	405.193	2	460.251	y4	#N/A	#N/A	#N/A	#N/A	#N/A
DYAEVGR	sp|P00738|HPT_HUMAN	54FO	405.193	2	460.251	y4	#N/A	#N/A	#N/A	#N/A	#N/A
DYAEVGR	sp|P00738|HPT_HUMAN	57FO	405.193	2	460.251	y4	#N/A	#N/A	#N/A	#N/A	#N/A
DYAEVGR	sp|P00738|HPT_HUMAN	52FU	405.193	2	460.251	y4	#N/A	#N/A	#N/A	#N/A	#N/A
DYAEVGR	sp|P00738|HPT_HUMAN	54FU	405.193	2	460.251	y4	#N/A	#N/A	#N/A	#N/A	#N/A
DYAEVGR	sp|P00738|HPT_HUMAN	57FU	405.193	2	460.251	y4	#N/A	#N/A	#N/A	#N/A	#N/A
DYAEVGR	sp|P00738|HPT_HUMAN	52P	405.193	2	460.251	y4	22.61	372730	138376	2	1695980
DYAEVGR	sp|P00738|HPT_HUMAN	54P	405.193	2	460.251	y4	#N/A	#N/A	#N/A	#N/A	#N/A
DYAEVGR	sp|P00738|HPT_HUMAN	57P	405.193	2	460.251	y4	22.81	51329	76284	3	274506
DYAEVGR	sp|P00738|HPT_HUMAN	52FO	405.193	2	331.209	y3	#N/A	#N/A	#N/A	#N/A	#N/A
DYAEVGR	sp|P00738|HPT_HUMAN	54FO	405.193	2	331.209	y3	#N/A	#N/A	#N/A	#N/A	#N/A
DYAEVGR	sp|P00738|HPT_HUMAN	57FO	405.193	2	331.209	y3	#N/A	#N/A	#N/A	#N/A	#N/A
DYAEVGR	sp|P00738|HPT_HUMAN	52FU	405.193	2	331.209	y3	#N/A	#N/A	#N/A	#N/A	#N/A
DYAEVGR	sp|P00738|HPT_HUMAN	54FU	405.193	2	331.209	y3	#N/A	#N/A	#N/A	#N/A	#N/A
DYAEVGR	sp|P00738|HPT_HUMAN	57FU	405.193	2	331.209	y3	#N/A	#N/A	#N/A	#N/A	#N/A
DYAEVGR	sp|P00738|HPT_HUMAN	52P	405.193	2	331.209	y3	22.61	281342	103991	3	1695980
DYAEVGR	sp|P00738|HPT_HUMAN	54P	405.193	2	331.209	y3	#N/A	#N/A	#N/A	#N/A	#N/A
DYAEVGR	sp|P00738|HPT_HUMAN	57P	405.193	2	331.209	y3	22.88	54501	34386	2	274506
VGYVSGWGR	sp|P00738|HPT_HUMAN	52FO	490.751	2	881.426	y8	#N/A	#N/A	#N/A	#N/A	#N/A
VGYVSGWGR	sp|P00738|HPT_HUMAN	54FO	490.751	2	881.426	y8	#N/A	#N/A	#N/A	#N/A	#N/A
VGYVSGWGR	sp|P00738|HPT_HUMAN	57FO	490.751	2	881.426	y8	#N/A	#N/A	#N/A	#N/A	#N/A
VGYVSGWGR	sp|P00738|HPT_HUMAN	52FU	490.751	2	881.426	y8	#N/A	#N/A	#N/A	#N/A	#N/A
VGYVSGWGR	sp|P00738|HPT_HUMAN	54FU	490.751	2	881.426	y8	#N/A	#N/A	#N/A	#N/A	#N/A
VGYVSGWGR	sp|P00738|HPT_HUMAN	57FU	490.751	2	881.426	y8	#N/A	#N/A	#N/A	#N/A	#N/A
VGYVSGWGR	sp|P00738|HPT_HUMAN	52P	490.751	2	881.426	y8	28.38	1440093	16358	4	12968768
VGYVSGWGR	sp|P00738|HPT_HUMAN	54P	490.751	2	881.426	y8	28.45	40144	0	4	691462
VGYVSGWGR	sp|P00738|HPT_HUMAN	57P	490.751	2	881.426	y8	28.66	102013	2170	4	1186502
VGYVSGWGR	sp|P00738|HPT_HUMAN	52FO	490.751	2	661.342	y6	#N/A	#N/A	#N/A	#N/A	#N/A
VGYVSGWGR	sp|P00738|HPT_HUMAN	54FO	490.751	2	661.342	y6	#N/A	#N/A	#N/A	#N/A	#N/A
VGYVSGWGR	sp|P00738|HPT_HUMAN	57FO	490.751	2	661.342	y6	#N/A	#N/A	#N/A	#N/A	#N/A
VGYVSGWGR	sp|P00738|HPT_HUMAN	52FU	490.751	2	661.342	y6	#N/A	#N/A	#N/A	#N/A	#N/A
VGYVSGWGR	sp|P00738|HPT_HUMAN	54FU	490.751	2	661.342	y6	#N/A	#N/A	#N/A	#N/A	#N/A
VGYVSGWGR	sp|P00738|HPT_HUMAN	57FU	490.751	2	661.342	y6	#N/A	#N/A	#N/A	#N/A	#N/A
VGYVSGWGR	sp|P00738|HPT_HUMAN	52P	490.751	2	661.342	y6	28.38	2323929	71775	2	12968768
VGYVSGWGR	sp|P00738|HPT_HUMAN	54P	490.751	2	661.342	y6	28.52	56419	29712	3	691462
VGYVSGWGR	sp|P00738|HPT_HUMAN	57P	490.751	2	661.342	y6	28.59	157276	15026	3	1186502
VGYVSGWGR	sp|P00738|HPT_HUMAN	52FO	490.751	2	562.273	y5	#N/A	#N/A	#N/A	#N/A	#N/A
VGYVSGWGR	sp|P00738|HPT_HUMAN	54FO	490.751	2	562.273	y5	#N/A	#N/A	#N/A	#N/A	#N/A
VGYVSGWGR	sp|P00738|HPT_HUMAN	57FO	490.751	2	562.273	y5	#N/A	#N/A	#N/A	#N/A	#N/A
VGYVSGWGR	sp|P00738|HPT_HUMAN	52FU	490.751	2	562.273	y5	#N/A	#N/A	#N/A	#N/A	#N/A
VGYVSGWGR	sp|P00738|HPT_HUMAN	54FU	490.751	2	562.273	y5	#N/A	#N/A	#N/A	#N/A	#N/A
VGYVSGWGR	sp|P00738|HPT_HUMAN	57FU	490.751	2	562.273	y5	#N/A	#N/A	#N/A	#N/A	#N/A
VGYVSGWGR	sp|P00738|HPT_HUMAN	52P	490.751	2	562.273	y5	28.38	6964443	35053	1	12968768
VGYVSGWGR	sp|P00738|HPT_HUMAN	54P	490.751	2	562.273	y5	28.45	433155	34051	1	691462
VGYVSGWGR	sp|P00738|HPT_HUMAN	57P	490.751	2	562.273	y5	28.66	700147	6511	1	1186502
VGYVSGWGR	sp|P00738|HPT_HUMAN	52FO	490.751	2	475.241	y4	#N/A	#N/A	#N/A	#N/A	#N/A
VGYVSGWGR	sp|P00738|HPT_HUMAN	54FO	490.751	2	475.241	y4	#N/A	#N/A	#N/A	#N/A	#N/A
VGYVSGWGR	sp|P00738|HPT_HUMAN	57FO	490.751	2	475.241	y4	#N/A	#N/A	#N/A	#N/A	#N/A
VGYVSGWGR	sp|P00738|HPT_HUMAN	52FU	490.751	2	475.241	y4	#N/A	#N/A	#N/A	#N/A	#N/A
VGYVSGWGR	sp|P00738|HPT_HUMAN	54FU	490.751	2	475.241	y4	#N/A	#N/A	#N/A	#N/A	#N/A
VGYVSGWGR	sp|P00738|HPT_HUMAN	57FU	490.751	2	475.241	y4	#N/A	#N/A	#N/A	#N/A	#N/A
VGYVSGWGR	sp|P00738|HPT_HUMAN	52P	490.751	2	475.241	y4	28.38	2240303	93475	3	12968768
VGYVSGWGR	sp|P00738|HPT_HUMAN	54P	490.751	2	475.241	y4	28.45	161744	36889	2	691462
VGYVSGWGR	sp|P00738|HPT_HUMAN	57P	490.751	2	475.241	y4	28.66	227066	34227	2	1186502
VTSIQDWVQK	sp|P00738|HPT_HUMAN	52FO	602.322	2	1003.52	y8	#N/A	#N/A	#N/A	#N/A	#N/A
VTSIQDWVQK	sp|P00738|HPT_HUMAN	54FO	602.322	2	1003.52	y8	#N/A	#N/A	#N/A	#N/A	#N/A
VTSIQDWVQK	sp|P00738|HPT_HUMAN	57FO	602.322	2	1003.52	y8	#N/A	#N/A	#N/A	#N/A	#N/A
VTSIQDWVQK	sp|P00738|HPT_HUMAN	52FU	602.322	2	1003.52	y8	#N/A	#N/A	#N/A	#N/A	#N/A
VTSIQDWVQK	sp|P00738|HPT_HUMAN	54FU	602.322	2	1003.52	y8	#N/A	#N/A	#N/A	#N/A	#N/A
VTSIQDWVQK	sp|P00738|HPT_HUMAN	57FU	602.322	2	1003.52	y8	#N/A	#N/A	#N/A	#N/A	#N/A
VTSIQDWVQK	sp|P00738|HPT_HUMAN	52P	602.322	2	1003.52	y8	31.02	2371751	25706	1	6233254
VTSIQDWVQK	sp|P00738|HPT_HUMAN	54P	602.322	2	1003.52	y8	31.09	67201	2170	2	235330
VTSIQDWVQK	sp|P00738|HPT_HUMAN	57P	602.322	2	1003.52	y8	31.23	225674	9181	2	653321
VTSIQDWVQK	sp|P00738|HPT_HUMAN	52FO	602.322	2	803.405	y6	#N/A	#N/A	#N/A	#N/A	#N/A
VTSIQDWVQK	sp|P00738|HPT_HUMAN	54FO	602.322	2	803.405	y6	#N/A	#N/A	#N/A	#N/A	#N/A
VTSIQDWVQK	sp|P00738|HPT_HUMAN	57FO	602.322	2	803.405	y6	#N/A	#N/A	#N/A	#N/A	#N/A
VTSIQDWVQK	sp|P00738|HPT_HUMAN	52FU	602.322	2	803.405	y6	#N/A	#N/A	#N/A	#N/A	#N/A
VTSIQDWVQK	sp|P00738|HPT_HUMAN	54FU	602.322	2	803.405	y6	#N/A	#N/A	#N/A	#N/A	#N/A
VTSIQDWVQK	sp|P00738|HPT_HUMAN	57FU	602.322	2	803.405	y6	#N/A	#N/A	#N/A	#N/A	#N/A
VTSIQDWVQK	sp|P00738|HPT_HUMAN	52P	602.322	2	803.405	y6	31.02	2096836	25706	2	6233254
VTSIQDWVQK	sp|P00738|HPT_HUMAN	54P	602.322	2	803.405	y6	30.88	107355	4341	1	235330
VTSIQDWVQK	sp|P00738|HPT_HUMAN	57P	602.322	2	803.405	y6	31.23	242450	25706	1	653321
VTSIQDWVQK	sp|P00738|HPT_HUMAN	52FO	602.322	2	675.346	y5	#N/A	#N/A	#N/A	#N/A	#N/A
VTSIQDWVQK	sp|P00738|HPT_HUMAN	54FO	602.322	2	675.346	y5	#N/A	#N/A	#N/A	#N/A	#N/A
VTSIQDWVQK	sp|P00738|HPT_HUMAN	57FO	602.322	2	675.346	y5	#N/A	#N/A	#N/A	#N/A	#N/A
VTSIQDWVQK	sp|P00738|HPT_HUMAN	52FU	602.322	2	675.346	y5	#N/A	#N/A	#N/A	#N/A	#N/A
VTSIQDWVQK	sp|P00738|HPT_HUMAN	54FU	602.322	2	675.346	y5	#N/A	#N/A	#N/A	#N/A	#N/A
VTSIQDWVQK	sp|P00738|HPT_HUMAN	57FU	602.322	2	675.346	y5	#N/A	#N/A	#N/A	#N/A	#N/A
VTSIQDWVQK	sp|P00738|HPT_HUMAN	52P	602.322	2	675.346	y5	31.02	1026468	16358	3	6233254
VTSIQDWVQK	sp|P00738|HPT_HUMAN	54P	602.322	2	675.346	y5	31.16	21454	6344	4	235330
VTSIQDWVQK	sp|P00738|HPT_HUMAN	57P	602.322	2	675.346	y5	31.3	94560	10683	3	653321
VTSIQDWVQK	sp|P00738|HPT_HUMAN	52FO	602.322	2	560.319	y4	#N/A	#N/A	#N/A	#N/A	#N/A
VTSIQDWVQK	sp|P00738|HPT_HUMAN	54FO	602.322	2	560.319	y4	#N/A	#N/A	#N/A	#N/A	#N/A
VTSIQDWVQK	sp|P00738|HPT_HUMAN	57FO	602.322	2	560.319	y4	#N/A	#N/A	#N/A	#N/A	#N/A
VTSIQDWVQK	sp|P00738|HPT_HUMAN	52FU	602.322	2	560.319	y4	#N/A	#N/A	#N/A	#N/A	#N/A
VTSIQDWVQK	sp|P00738|HPT_HUMAN	54FU	602.322	2	560.319	y4	#N/A	#N/A	#N/A	#N/A	#N/A
VTSIQDWVQK	sp|P00738|HPT_HUMAN	57FU	602.322	2	560.319	y4	#N/A	#N/A	#N/A	#N/A	#N/A
VTSIQDWVQK	sp|P00738|HPT_HUMAN	52P	602.322	2	560.319	y4	31.02	738199	28042	4	6233254
VTSIQDWVQK	sp|P00738|HPT_HUMAN	54P	602.322	2	560.319	y4	31.02	39319	10852	3	235330
VTSIQDWVQK	sp|P00738|HPT_HUMAN	57P	602.322	2	560.319	y4	31.23	90637	7344	4	653321
AITIASQTNCPLYVTK	sp|Q14195|DPYL3_HUMAN	52FO	593.982	3	994.503	y8	31.58	39309	11851	4	369725
AITIASQTNCPLYVTK	sp|Q14195|DPYL3_HUMAN	54FO	593.982	3	994.503	y8	31.58	26874	6677	4	359293
AITIASQTNCPLYVTK	sp|Q14195|DPYL3_HUMAN	57FO	593.982	3	994.503	y8	31.51	54512	0	4	491113
AITIASQTNCPLYVTK	sp|Q14195|DPYL3_HUMAN	52FU	593.982	3	994.503	y8	31.65	11017	0	4	111001
AITIASQTNCPLYVTK	sp|Q14195|DPYL3_HUMAN	54FU	593.982	3	994.503	y8	31.58	8348	3673	4	125804
AITIASQTNCPLYVTK	sp|Q14195|DPYL3_HUMAN	57FU	593.982	3	994.503	y8	31.16	10101	10685	4	119794
AITIASQTNCPLYVTK	sp|Q14195|DPYL3_HUMAN	52P	593.982	3	994.503	y8	31.23	3422	1669	3	90720
AITIASQTNCPLYVTK	sp|Q14195|DPYL3_HUMAN	54P	593.982	3	994.503	y8	31.3	19534	0	2	71793
AITIASQTNCPLYVTK	sp|Q14195|DPYL3_HUMAN	57P	593.982	3	994.503	y8	31.51	6927	1502	3	38475
AITIASQTNCPLYVTK	sp|Q14195|DPYL3_HUMAN	52FO	593.982	3	880.46	y7	31.51	74446	9848	2	369725
AITIASQTNCPLYVTK	sp|Q14195|DPYL3_HUMAN	54FO	593.982	3	880.46	y7	31.58	58505	9014	3	359293
AITIASQTNCPLYVTK	sp|Q14195|DPYL3_HUMAN	57FO	593.982	3	880.46	y7	31.51	90910	4341	3	491113
AITIASQTNCPLYVTK	sp|Q14195|DPYL3_HUMAN	52FU	593.982	3	880.46	y7	31.58	27792	0	2	111001
AITIASQTNCPLYVTK	sp|Q14195|DPYL3_HUMAN	54FU	593.982	3	880.46	y7	31.65	19284	0	3	125804
AITIASQTNCPLYVTK	sp|Q14195|DPYL3_HUMAN	57FU	593.982	3	880.46	y7	31.44	21872	8515	3	119794
AITIASQTNCPLYVTK	sp|Q14195|DPYL3_HUMAN	52P	593.982	3	880.46	y7	31.44	5091	3171	2	90720
AITIASQTNCPLYVTK	sp|Q14195|DPYL3_HUMAN	54P	593.982	3	880.46	y7	31.02	10018	1837	4	71793
AITIASQTNCPLYVTK	sp|Q14195|DPYL3_HUMAN	57P	593.982	3	880.46	y7	31.51	3672	2671	4	38475
AITIASQTNCPLYVTK	sp|Q14195|DPYL3_HUMAN	52FO	593.982	3	720.429	y6	31.58	187700	21699	1	369725
AITIASQTNCPLYVTK	sp|Q14195|DPYL3_HUMAN	54FO	593.982	3	720.429	y6	31.58	173679	4674	1	359293
AITIASQTNCPLYVTK	sp|Q14195|DPYL3_HUMAN	57FO	593.982	3	720.429	y6	31.51	247852	13023	1	491113
AITIASQTNCPLYVTK	sp|Q14195|DPYL3_HUMAN	52FU	593.982	3	720.429	y6	31.65	56586	4841	1	111001
AITIASQTNCPLYVTK	sp|Q14195|DPYL3_HUMAN	54FU	593.982	3	720.429	y6	31.65	61358	15694	1	125804
AITIASQTNCPLYVTK	sp|Q14195|DPYL3_HUMAN	57FU	593.982	3	720.429	y6	31.44	56015	24877	1	119794
AITIASQTNCPLYVTK	sp|Q14195|DPYL3_HUMAN	52P	593.982	3	720.429	y6	31.51	81039	25038	1	90720
AITIASQTNCPLYVTK	sp|Q14195|DPYL3_HUMAN	54P	593.982	3	720.429	y6	31.58	30136	12021	1	71793
AITIASQTNCPLYVTK	sp|Q14195|DPYL3_HUMAN	57P	593.982	3	720.429	y6	31.58	20030	10516	1	38475
AITIASQTNCPLYVTK	sp|Q14195|DPYL3_HUMAN	52FO	593.982	3	510.292	y4	31.58	68270	43399	3	369725
AITIASQTNCPLYVTK	sp|Q14195|DPYL3_HUMAN	54FO	593.982	3	510.292	y4	31.65	100235	2337	2	359293
AITIASQTNCPLYVTK	sp|Q14195|DPYL3_HUMAN	57FO	593.982	3	510.292	y4	31.51	97839	24376	2	491113
AITIASQTNCPLYVTK	sp|Q14195|DPYL3_HUMAN	52FU	593.982	3	510.292	y4	31.44	15607	24036	3	111001
AITIASQTNCPLYVTK	sp|Q14195|DPYL3_HUMAN	54FU	593.982	3	510.292	y4	31.79	36815	2004	2	125804
AITIASQTNCPLYVTK	sp|Q14195|DPYL3_HUMAN	57FU	593.982	3	510.292	y4	31.51	31806	23207	2	119794
AITIASQTNCPLYVTK	sp|Q14195|DPYL3_HUMAN	52P	593.982	3	510.292	y4	31.16	1168	26540	4	90720
AITIASQTNCPLYVTK	sp|Q14195|DPYL3_HUMAN	54P	593.982	3	510.292	y4	31.3	12105	15026	3	71793
AITIASQTNCPLYVTK	sp|Q14195|DPYL3_HUMAN	57P	593.982	3	510.292	y4	31.51	7845	12519	2	38475
SAADLISQAR	sp|Q14195|DPYL3_HUMAN	52FO	516.278	2	873.479	y8	27.06	748399	36731	3	6818652
SAADLISQAR	sp|Q14195|DPYL3_HUMAN	54FO	516.278	2	873.479	y8	27.2	597319	14689	4	5308690
SAADLISQAR	sp|Q14195|DPYL3_HUMAN	57FO	516.278	2	873.479	y8	27.13	794973	64599	4	7520573
SAADLISQAR	sp|Q14195|DPYL3_HUMAN	52FU	516.278	2	873.479	y8	27.2	140247	11019	4	1676864
SAADLISQAR	sp|Q14195|DPYL3_HUMAN	54FU	516.278	2	873.479	y8	27.2	169757	8680	4	1902459
SAADLISQAR	sp|Q14195|DPYL3_HUMAN	57FU	516.278	2	873.479	y8	27.06	237668	20703	4	2547395
SAADLISQAR	sp|Q14195|DPYL3_HUMAN	52P	516.278	2	873.479	y8	#N/A	#N/A	#N/A	#N/A	#N/A
SAADLISQAR	sp|Q14195|DPYL3_HUMAN	54P	516.278	2	873.479	y8	#N/A	#N/A	#N/A	#N/A	#N/A
SAADLISQAR	sp|Q14195|DPYL3_HUMAN	57P	516.278	2	873.479	y8	#N/A	#N/A	#N/A	#N/A	#N/A
SAADLISQAR	sp|Q14195|DPYL3_HUMAN	52FO	516.278	2	802.442	y7	27.06	741554	44077	4	6818652
SAADLISQAR	sp|Q14195|DPYL3_HUMAN	54FO	516.278	2	802.442	y7	27.2	627866	20197	3	5308690
SAADLISQAR	sp|Q14195|DPYL3_HUMAN	57FO	516.278	2	802.442	y7	27.13	837288	90139	3	7520573
SAADLISQAR	sp|Q14195|DPYL3_HUMAN	52FU	516.278	2	802.442	y7	27.2	176059	33058	3	1676864
SAADLISQAR	sp|Q14195|DPYL3_HUMAN	54FU	516.278	2	802.442	y7	27.2	191539	54582	3	1902459
SAADLISQAR	sp|Q14195|DPYL3_HUMAN	57FU	516.278	2	802.442	y7	27.13	251943	47250	3	2547395
SAADLISQAR	sp|Q14195|DPYL3_HUMAN	52P	516.278	2	802.442	y7	#N/A	#N/A	#N/A	#N/A	#N/A
SAADLISQAR	sp|Q14195|DPYL3_HUMAN	54P	516.278	2	802.442	y7	#N/A	#N/A	#N/A	#N/A	#N/A
SAADLISQAR	sp|Q14195|DPYL3_HUMAN	57P	516.278	2	802.442	y7	#N/A	#N/A	#N/A	#N/A	#N/A
SAADLISQAR	sp|Q14195|DPYL3_HUMAN	52FO	516.278	2	574.331	y5	27.06	2089089	66116	2	6818652
SAADLISQAR	sp|Q14195|DPYL3_HUMAN	54FO	516.278	2	574.331	y5	27.2	1615692	47739	2	5308690
SAADLISQAR	sp|Q14195|DPYL3_HUMAN	57FO	516.278	2	574.331	y5	27.13	2396271	166757	2	7520573
SAADLISQAR	sp|Q14195|DPYL3_HUMAN	52FU	516.278	2	574.331	y5	27.2	744559	27548	1	1676864
SAADLISQAR	sp|Q14195|DPYL3_HUMAN	54FU	516.278	2	574.331	y5	27.2	841689	56252	1	1902459
SAADLISQAR	sp|Q14195|DPYL3_HUMAN	57FU	516.278	2	574.331	y5	27.13	908430	26714	2	2547395
SAADLISQAR	sp|Q14195|DPYL3_HUMAN	52P	516.278	2	574.331	y5	#N/A	#N/A	#N/A	#N/A	#N/A
SAADLISQAR	sp|Q14195|DPYL3_HUMAN	54P	516.278	2	574.331	y5	#N/A	#N/A	#N/A	#N/A	#N/A
SAADLISQAR	sp|Q14195|DPYL3_HUMAN	57P	516.278	2	574.331	y5	#N/A	#N/A	#N/A	#N/A	#N/A
SAADLISQAR	sp|Q14195|DPYL3_HUMAN	52FO	516.278	2	461.247	y4	27.06	3239611	112030	1	6818652
SAADLISQAR	sp|Q14195|DPYL3_HUMAN	54FO	516.278	2	461.247	y4	27.2	2467813	69772	1	5308690
SAADLISQAR	sp|Q14195|DPYL3_HUMAN	57FO	516.278	2	461.247	y4	27.13	3492040	232858	1	7520573
SAADLISQAR	sp|Q14195|DPYL3_HUMAN	52FU	516.278	2	461.247	y4	27.2	615999	80809	2	1676864
SAADLISQAR	sp|Q14195|DPYL3_HUMAN	54FU	516.278	2	461.247	y4	27.2	699474	90637	2	1902459
SAADLISQAR	sp|Q14195|DPYL3_HUMAN	57FU	516.278	2	461.247	y4	27.13	1149354	30053	1	2547395
SAADLISQAR	sp|Q14195|DPYL3_HUMAN	52P	516.278	2	461.247	y4	#N/A	#N/A	#N/A	#N/A	#N/A
SAADLISQAR	sp|Q14195|DPYL3_HUMAN	54P	516.278	2	461.247	y4	#N/A	#N/A	#N/A	#N/A	#N/A
SAADLISQAR	sp|Q14195|DPYL3_HUMAN	57P	516.278	2	461.247	y4	#N/A	#N/A	#N/A	#N/A	#N/A
GAPLVVICQGK	sp|Q14195|DPYL3_HUMAN	52FO	571.324	2	803.444	y7	29.49	944177	112170	2	3214525
GAPLVVICQGK	sp|Q14195|DPYL3_HUMAN	54FO	571.324	2	803.444	y7	29.56	878127	86318	2	2906860
GAPLVVICQGK	sp|Q14195|DPYL3_HUMAN	57FO	571.324	2	803.444	y7	29.42	1346617	97338	2	4618953
GAPLVVICQGK	sp|Q14195|DPYL3_HUMAN	52FU	571.324	2	803.444	y7	#N/A	#N/A	#N/A	#N/A	#N/A
GAPLVVICQGK	sp|Q14195|DPYL3_HUMAN	54FU	571.324	2	803.444	y7	#N/A	#N/A	#N/A	#N/A	#N/A
GAPLVVICQGK	sp|Q14195|DPYL3_HUMAN	57FU	571.324	2	803.444	y7	#N/A	#N/A	#N/A	#N/A	#N/A
GAPLVVICQGK	sp|Q14195|DPYL3_HUMAN	52P	571.324	2	803.444	y7	#N/A	#N/A	#N/A	#N/A	#N/A
GAPLVVICQGK	sp|Q14195|DPYL3_HUMAN	54P	571.324	2	803.444	y7	#N/A	#N/A	#N/A	#N/A	#N/A
GAPLVVICQGK	sp|Q14195|DPYL3_HUMAN	57P	571.324	2	803.444	y7	#N/A	#N/A	#N/A	#N/A	#N/A
GAPLVVICQGK	sp|Q14195|DPYL3_HUMAN	52FO	571.324	2	704.376	y6	29.49	1080884	75948	1	3214525
GAPLVVICQGK	sp|Q14195|DPYL3_HUMAN	54FO	571.324	2	704.376	y6	29.49	1012446	56933	1	2906860
GAPLVVICQGK	sp|Q14195|DPYL3_HUMAN	57FO	571.324	2	704.376	y6	29.42	1556653	71626	1	4618953
GAPLVVICQGK	sp|Q14195|DPYL3_HUMAN	52FU	571.324	2	704.376	y6	#N/A	#N/A	#N/A	#N/A	#N/A
GAPLVVICQGK	sp|Q14195|DPYL3_HUMAN	54FU	571.324	2	704.376	y6	#N/A	#N/A	#N/A	#N/A	#N/A
GAPLVVICQGK	sp|Q14195|DPYL3_HUMAN	57FU	571.324	2	704.376	y6	#N/A	#N/A	#N/A	#N/A	#N/A
GAPLVVICQGK	sp|Q14195|DPYL3_HUMAN	52P	571.324	2	704.376	y6	#N/A	#N/A	#N/A	#N/A	#N/A
GAPLVVICQGK	sp|Q14195|DPYL3_HUMAN	54P	571.324	2	704.376	y6	#N/A	#N/A	#N/A	#N/A	#N/A
GAPLVVICQGK	sp|Q14195|DPYL3_HUMAN	57P	571.324	2	704.376	y6	#N/A	#N/A	#N/A	#N/A	#N/A
GAPLVVICQGK	sp|Q14195|DPYL3_HUMAN	52FO	571.324	2	605.308	y5	29.49	567107	99651	4	3214525
GAPLVVICQGK	sp|Q14195|DPYL3_HUMAN	54FO	571.324	2	605.308	y5	29.56	499211	99174	4	2906860
GAPLVVICQGK	sp|Q14195|DPYL3_HUMAN	57FO	571.324	2	605.308	y5	29.42	811677	124886	4	4618953
GAPLVVICQGK	sp|Q14195|DPYL3_HUMAN	52FU	571.324	2	605.308	y5	#N/A	#N/A	#N/A	#N/A	#N/A
GAPLVVICQGK	sp|Q14195|DPYL3_HUMAN	54FU	571.324	2	605.308	y5	#N/A	#N/A	#N/A	#N/A	#N/A
GAPLVVICQGK	sp|Q14195|DPYL3_HUMAN	57FU	571.324	2	605.308	y5	#N/A	#N/A	#N/A	#N/A	#N/A
GAPLVVICQGK	sp|Q14195|DPYL3_HUMAN	52P	571.324	2	605.308	y5	#N/A	#N/A	#N/A	#N/A	#N/A
GAPLVVICQGK	sp|Q14195|DPYL3_HUMAN	54P	571.324	2	605.308	y5	#N/A	#N/A	#N/A	#N/A	#N/A
GAPLVVICQGK	sp|Q14195|DPYL3_HUMAN	57P	571.324	2	605.308	y5	#N/A	#N/A	#N/A	#N/A	#N/A
GAPLVVICQGK	sp|Q14195|DPYL3_HUMAN	52FO	571.324	2	492.223	y4	29.49	622357	88133	3	3214525
GAPLVVICQGK	sp|Q14195|DPYL3_HUMAN	54FO	571.324	2	492.223	y4	29.49	517076	147927	3	2906860
GAPLVVICQGK	sp|Q14195|DPYL3_HUMAN	57FO	571.324	2	492.223	y4	29.42	904006	178146	3	4618953
GAPLVVICQGK	sp|Q14195|DPYL3_HUMAN	52FU	571.324	2	492.223	y4	#N/A	#N/A	#N/A	#N/A	#N/A
GAPLVVICQGK	sp|Q14195|DPYL3_HUMAN	54FU	571.324	2	492.223	y4	#N/A	#N/A	#N/A	#N/A	#N/A
GAPLVVICQGK	sp|Q14195|DPYL3_HUMAN	57FU	571.324	2	492.223	y4	#N/A	#N/A	#N/A	#N/A	#N/A
GAPLVVICQGK	sp|Q14195|DPYL3_HUMAN	52P	571.324	2	492.223	y4	#N/A	#N/A	#N/A	#N/A	#N/A
GAPLVVICQGK	sp|Q14195|DPYL3_HUMAN	54P	571.324	2	492.223	y4	#N/A	#N/A	#N/A	#N/A	#N/A
GAPLVVICQGK	sp|Q14195|DPYL3_HUMAN	57P	571.324	2	492.223	y4	#N/A	#N/A	#N/A	#N/A	#N/A
NLHQSGFSLSGTQVDEGVR	sp|Q14195|DPYL3_HUMAN	52FO	677.668	3	960.474	y9	29.14	246433	12355	4	1571512
NLHQSGFSLSGTQVDEGVR	sp|Q14195|DPYL3_HUMAN	54FO	677.668	3	960.474	y9	29.14	184617	7345	4	1258437
NLHQSGFSLSGTQVDEGVR	sp|Q14195|DPYL3_HUMAN	57FO	677.668	3	960.474	y9	29.08	307958	3339	4	1985490
NLHQSGFSLSGTQVDEGVR	sp|Q14195|DPYL3_HUMAN	52FU	677.668	3	960.474	y9	#N/A	#N/A	#N/A	#N/A	#N/A
NLHQSGFSLSGTQVDEGVR	sp|Q14195|DPYL3_HUMAN	54FU	677.668	3	960.474	y9	#N/A	#N/A	#N/A	#N/A	#N/A
NLHQSGFSLSGTQVDEGVR	sp|Q14195|DPYL3_HUMAN	57FU	677.668	3	960.474	y9	#N/A	#N/A	#N/A	#N/A	#N/A
NLHQSGFSLSGTQVDEGVR	sp|Q14195|DPYL3_HUMAN	52P	677.668	3	960.474	y9	#N/A	#N/A	#N/A	#N/A	#N/A
NLHQSGFSLSGTQVDEGVR	sp|Q14195|DPYL3_HUMAN	54P	677.668	3	960.474	y9	#N/A	#N/A	#N/A	#N/A	#N/A
NLHQSGFSLSGTQVDEGVR	sp|Q14195|DPYL3_HUMAN	57P	677.668	3	960.474	y9	#N/A	#N/A	#N/A	#N/A	#N/A
NLHQSGFSLSGTQVDEGVR	sp|Q14195|DPYL3_HUMAN	52FO	677.668	3	674.347	y6	29.14	470327	21705	2	1571512
NLHQSGFSLSGTQVDEGVR	sp|Q14195|DPYL3_HUMAN	54FO	677.668	3	674.347	y6	29.14	332846	14689	2	1258437
NLHQSGFSLSGTQVDEGVR	sp|Q14195|DPYL3_HUMAN	57FO	677.668	3	674.347	y6	29.08	552889	21705	2	1985490
NLHQSGFSLSGTQVDEGVR	sp|Q14195|DPYL3_HUMAN	52FU	677.668	3	674.347	y6	#N/A	#N/A	#N/A	#N/A	#N/A
NLHQSGFSLSGTQVDEGVR	sp|Q14195|DPYL3_HUMAN	54FU	677.668	3	674.347	y6	#N/A	#N/A	#N/A	#N/A	#N/A
NLHQSGFSLSGTQVDEGVR	sp|Q14195|DPYL3_HUMAN	57FU	677.668	3	674.347	y6	#N/A	#N/A	#N/A	#N/A	#N/A
NLHQSGFSLSGTQVDEGVR	sp|Q14195|DPYL3_HUMAN	52P	677.668	3	674.347	y6	#N/A	#N/A	#N/A	#N/A	#N/A
NLHQSGFSLSGTQVDEGVR	sp|Q14195|DPYL3_HUMAN	54P	677.668	3	674.347	y6	#N/A	#N/A	#N/A	#N/A	#N/A
NLHQSGFSLSGTQVDEGVR	sp|Q14195|DPYL3_HUMAN	57P	677.668	3	674.347	y6	#N/A	#N/A	#N/A	#N/A	#N/A
NLHQSGFSLSGTQVDEGVR	sp|Q14195|DPYL3_HUMAN	52FO	677.668	3	575.278	y5	29.14	531935	61775	1	1571512
NLHQSGFSLSGTQVDEGVR	sp|Q14195|DPYL3_HUMAN	54FO	677.668	3	575.278	y5	29.21	435253	33051	1	1258437
NLHQSGFSLSGTQVDEGVR	sp|Q14195|DPYL3_HUMAN	57FO	677.668	3	575.278	y5	29.08	687709	66784	1	1985490
NLHQSGFSLSGTQVDEGVR	sp|Q14195|DPYL3_HUMAN	52FU	677.668	3	575.278	y5	#N/A	#N/A	#N/A	#N/A	#N/A
NLHQSGFSLSGTQVDEGVR	sp|Q14195|DPYL3_HUMAN	54FU	677.668	3	575.278	y5	#N/A	#N/A	#N/A	#N/A	#N/A
NLHQSGFSLSGTQVDEGVR	sp|Q14195|DPYL3_HUMAN	57FU	677.668	3	575.278	y5	#N/A	#N/A	#N/A	#N/A	#N/A
NLHQSGFSLSGTQVDEGVR	sp|Q14195|DPYL3_HUMAN	52P	677.668	3	575.278	y5	#N/A	#N/A	#N/A	#N/A	#N/A
NLHQSGFSLSGTQVDEGVR	sp|Q14195|DPYL3_HUMAN	54P	677.668	3	575.278	y5	#N/A	#N/A	#N/A	#N/A	#N/A
NLHQSGFSLSGTQVDEGVR	sp|Q14195|DPYL3_HUMAN	57P	677.668	3	575.278	y5	#N/A	#N/A	#N/A	#N/A	#N/A
NLHQSGFSLSGTQVDEGVR	sp|Q14195|DPYL3_HUMAN	52FO	677.668	3	460.251	y4	29.14	322817	28383	3	1571512
NLHQSGFSLSGTQVDEGVR	sp|Q14195|DPYL3_HUMAN	54FO	677.668	3	460.251	y4	29.14	305720	25706	3	1258437
NLHQSGFSLSGTQVDEGVR	sp|Q14195|DPYL3_HUMAN	57FO	677.668	3	460.251	y4	29.08	436935	31722	3	1985490
NLHQSGFSLSGTQVDEGVR	sp|Q14195|DPYL3_HUMAN	52FU	677.668	3	460.251	y4	#N/A	#N/A	#N/A	#N/A	#N/A
NLHQSGFSLSGTQVDEGVR	sp|Q14195|DPYL3_HUMAN	54FU	677.668	3	460.251	y4	#N/A	#N/A	#N/A	#N/A	#N/A
NLHQSGFSLSGTQVDEGVR	sp|Q14195|DPYL3_HUMAN	57FU	677.668	3	460.251	y4	#N/A	#N/A	#N/A	#N/A	#N/A
NLHQSGFSLSGTQVDEGVR	sp|Q14195|DPYL3_HUMAN	52P	677.668	3	460.251	y4	#N/A	#N/A	#N/A	#N/A	#N/A
NLHQSGFSLSGTQVDEGVR	sp|Q14195|DPYL3_HUMAN	54P	677.668	3	460.251	y4	#N/A	#N/A	#N/A	#N/A	#N/A
NLHQSGFSLSGTQVDEGVR	sp|Q14195|DPYL3_HUMAN	57P	677.668	3	460.251	y4	#N/A	#N/A	#N/A	#N/A	#N/A
LGDAVEQGVINNTVLGYFIGR	sp|P41250|GARS_HUMAN	52FO	745.73	3	825.462	y7	45.84	187784	0	1	449596
LGDAVEQGVINNTVLGYFIGR	sp|P41250|GARS_HUMAN	54FO	745.73	3	825.462	y7	45.84	221145	10853	1	537877
LGDAVEQGVINNTVLGYFIGR	sp|P41250|GARS_HUMAN	57FO	745.73	3	825.462	y7	45.84	241919	5510	1	541186
LGDAVEQGVINNTVLGYFIGR	sp|P41250|GARS_HUMAN	52FU	745.73	3	825.462	y7	45.91	68687	4507	1	169005
LGDAVEQGVINNTVLGYFIGR	sp|P41250|GARS_HUMAN	54FU	745.73	3	825.462	y7	45.98	119264	0	1	275416
LGDAVEQGVINNTVLGYFIGR	sp|P41250|GARS_HUMAN	57FU	745.73	3	825.462	y7	45.91	113613	10852	1	279484
LGDAVEQGVINNTVLGYFIGR	sp|P41250|GARS_HUMAN	52P	745.73	3	825.462	y7	#N/A	#N/A	#N/A	#N/A	#N/A
LGDAVEQGVINNTVLGYFIGR	sp|P41250|GARS_HUMAN	54P	745.73	3	825.462	y7	#N/A	#N/A	#N/A	#N/A	#N/A
LGDAVEQGVINNTVLGYFIGR	sp|P41250|GARS_HUMAN	57P	745.73	3	825.462	y7	#N/A	#N/A	#N/A	#N/A	#N/A
LGDAVEQGVINNTVLGYFIGR	sp|P41250|GARS_HUMAN	52FO	745.73	3	712.378	y6	45.84	164415	2504	2	449596
LGDAVEQGVINNTVLGYFIGR	sp|P41250|GARS_HUMAN	54FO	745.73	3	712.378	y6	45.84	193345	15194	2	537877
LGDAVEQGVINNTVLGYFIGR	sp|P41250|GARS_HUMAN	57FO	745.73	3	712.378	y6	45.84	182983	14692	2	541186
LGDAVEQGVINNTVLGYFIGR	sp|P41250|GARS_HUMAN	52FU	745.73	3	712.378	y6	45.84	65850	0	2	169005
LGDAVEQGVINNTVLGYFIGR	sp|P41250|GARS_HUMAN	54FU	745.73	3	712.378	y6	45.91	97063	0	2	275416
LGDAVEQGVINNTVLGYFIGR	sp|P41250|GARS_HUMAN	57FU	745.73	3	712.378	y6	45.91	108438	0	2	279484
LGDAVEQGVINNTVLGYFIGR	sp|P41250|GARS_HUMAN	52P	745.73	3	712.378	y6	#N/A	#N/A	#N/A	#N/A	#N/A
LGDAVEQGVINNTVLGYFIGR	sp|P41250|GARS_HUMAN	54P	745.73	3	712.378	y6	#N/A	#N/A	#N/A	#N/A	#N/A
LGDAVEQGVINNTVLGYFIGR	sp|P41250|GARS_HUMAN	57P	745.73	3	712.378	y6	#N/A	#N/A	#N/A	#N/A	#N/A
LGDAVEQGVINNTVLGYFIGR	sp|P41250|GARS_HUMAN	52FO	745.73	3	655.356	y5	45.77	43149	9681	4	449596
LGDAVEQGVINNTVLGYFIGR	sp|P41250|GARS_HUMAN	54FO	745.73	3	655.356	y5	45.77	52677	13190	4	537877
LGDAVEQGVINNTVLGYFIGR	sp|P41250|GARS_HUMAN	57FO	745.73	3	655.356	y5	45.77	43993	11019	4	541186
LGDAVEQGVINNTVLGYFIGR	sp|P41250|GARS_HUMAN	52FU	745.73	3	655.356	y5	45.91	16191	12185	4	169005
LGDAVEQGVINNTVLGYFIGR	sp|P41250|GARS_HUMAN	54FU	745.73	3	655.356	y5	45.98	24370	4173	4	275416
LGDAVEQGVINNTVLGYFIGR	sp|P41250|GARS_HUMAN	57FU	745.73	3	655.356	y5	45.91	30052	12355	3	279484
LGDAVEQGVINNTVLGYFIGR	sp|P41250|GARS_HUMAN	52P	745.73	3	655.356	y5	#N/A	#N/A	#N/A	#N/A	#N/A
LGDAVEQGVINNTVLGYFIGR	sp|P41250|GARS_HUMAN	54P	745.73	3	655.356	y5	#N/A	#N/A	#N/A	#N/A	#N/A
LGDAVEQGVINNTVLGYFIGR	sp|P41250|GARS_HUMAN	57P	745.73	3	655.356	y5	#N/A	#N/A	#N/A	#N/A	#N/A
LGDAVEQGVINNTVLGYFIGR	sp|P41250|GARS_HUMAN	52FO	745.73	3	492.293	y4	45.84	54249	4507	3	449596
LGDAVEQGVINNTVLGYFIGR	sp|P41250|GARS_HUMAN	54FO	745.73	3	492.293	y4	45.77	70710	8849	3	537877
LGDAVEQGVINNTVLGYFIGR	sp|P41250|GARS_HUMAN	57FO	745.73	3	492.293	y4	45.91	72292	5510	3	541186
LGDAVEQGVINNTVLGYFIGR	sp|P41250|GARS_HUMAN	52FU	745.73	3	492.293	y4	45.91	18278	13020	3	169005
LGDAVEQGVINNTVLGYFIGR	sp|P41250|GARS_HUMAN	54FU	745.73	3	492.293	y4	46.05	34719	4674	3	275416
LGDAVEQGVINNTVLGYFIGR	sp|P41250|GARS_HUMAN	57FU	745.73	3	492.293	y4	45.91	27381	15694	4	279484
LGDAVEQGVINNTVLGYFIGR	sp|P41250|GARS_HUMAN	52P	745.73	3	492.293	y4	#N/A	#N/A	#N/A	#N/A	#N/A
LGDAVEQGVINNTVLGYFIGR	sp|P41250|GARS_HUMAN	54P	745.73	3	492.293	y4	#N/A	#N/A	#N/A	#N/A	#N/A
LGDAVEQGVINNTVLGYFIGR	sp|P41250|GARS_HUMAN	57P	745.73	3	492.293	y4	#N/A	#N/A	#N/A	#N/A	#N/A
TLYVEEVVPNVIEPSFGLGR	sp|P41250|GARS_HUMAN	52FO	740.063	3	975.526	y9	42.99	56752	0	3	299536
TLYVEEVVPNVIEPSFGLGR	sp|P41250|GARS_HUMAN	54FO	740.063	3	975.526	y9	42.92	74299	10853	3	379678
TLYVEEVVPNVIEPSFGLGR	sp|P41250|GARS_HUMAN	57FO	740.063	3	975.526	y9	42.99	88717	2337	3	442001
TLYVEEVVPNVIEPSFGLGR	sp|P41250|GARS_HUMAN	52FU	740.063	3	975.526	y9	43.13	30797	2337	3	142131
TLYVEEVVPNVIEPSFGLGR	sp|P41250|GARS_HUMAN	54FU	740.063	3	975.526	y9	43.13	38642	4674	3	186866
TLYVEEVVPNVIEPSFGLGR	sp|P41250|GARS_HUMAN	57FU	740.063	3	975.526	y9	43.06	45819	3171	3	233019
TLYVEEVVPNVIEPSFGLGR	sp|P41250|GARS_HUMAN	52P	740.063	3	975.526	y9	#N/A	#N/A	#N/A	#N/A	#N/A
TLYVEEVVPNVIEPSFGLGR	sp|P41250|GARS_HUMAN	54P	740.063	3	975.526	y9	42.29	4090	5842	3	82875
TLYVEEVVPNVIEPSFGLGR	sp|P41250|GARS_HUMAN	57P	740.063	3	975.526	y9	42.43	6677	0	3	41396
TLYVEEVVPNVIEPSFGLGR	sp|P41250|GARS_HUMAN	52FO	740.063	3	862.442	y8	42.92	79871	7344	2	299536
TLYVEEVVPNVIEPSFGLGR	sp|P41250|GARS_HUMAN	54FO	740.063	3	862.442	y8	42.99	102850	2171	2	379678
TLYVEEVVPNVIEPSFGLGR	sp|P41250|GARS_HUMAN	57FO	740.063	3	862.442	y8	42.92	110667	9347	2	442001
TLYVEEVVPNVIEPSFGLGR	sp|P41250|GARS_HUMAN	52FU	740.063	3	862.442	y8	42.99	36639	7845	2	142131
TLYVEEVVPNVIEPSFGLGR	sp|P41250|GARS_HUMAN	54FU	740.063	3	862.442	y8	43.13	46904	9181	2	186866
TLYVEEVVPNVIEPSFGLGR	sp|P41250|GARS_HUMAN	57FU	740.063	3	862.442	y8	43.06	60675	9347	2	233019
TLYVEEVVPNVIEPSFGLGR	sp|P41250|GARS_HUMAN	52P	740.063	3	862.442	y8	#N/A	#N/A	#N/A	#N/A	#N/A
TLYVEEVVPNVIEPSFGLGR	sp|P41250|GARS_HUMAN	54P	740.063	3	862.442	y8	42.43	38976	6176	2	82875
TLYVEEVVPNVIEPSFGLGR	sp|P41250|GARS_HUMAN	57P	740.063	3	862.442	y8	42.57	17777	2003	1	41396
TLYVEEVVPNVIEPSFGLGR	sp|P41250|GARS_HUMAN	52FO	740.063	3	733.399	y7	42.99	162913	5008	1	299536
TLYVEEVVPNVIEPSFGLGR	sp|P41250|GARS_HUMAN	54FO	740.063	3	733.399	y7	42.99	202528	8682	1	379678
TLYVEEVVPNVIEPSFGLGR	sp|P41250|GARS_HUMAN	57FO	740.063	3	733.399	y7	42.92	242617	7011	1	442001
TLYVEEVVPNVIEPSFGLGR	sp|P41250|GARS_HUMAN	52FU	740.063	3	733.399	y7	42.99	74696	10015	1	142131
TLYVEEVVPNVIEPSFGLGR	sp|P41250|GARS_HUMAN	54FU	740.063	3	733.399	y7	42.99	101320	2504	1	186866
TLYVEEVVPNVIEPSFGLGR	sp|P41250|GARS_HUMAN	57FU	740.063	3	733.399	y7	43.06	126525	9514	1	233019
TLYVEEVVPNVIEPSFGLGR	sp|P41250|GARS_HUMAN	52P	740.063	3	733.399	y7	#N/A	#N/A	#N/A	#N/A	#N/A
TLYVEEVVPNVIEPSFGLGR	sp|P41250|GARS_HUMAN	54P	740.063	3	733.399	y7	42.36	39810	6009	1	82875
TLYVEEVVPNVIEPSFGLGR	sp|P41250|GARS_HUMAN	57P	740.063	3	733.399	y7	42.5	16942	4006	2	41396
TFFSFPAVVAPFK	sp|P41250|GARS_HUMAN	52FO	729.395	2	975.566	y9	44.17	72526	0	3	760483
TFFSFPAVVAPFK	sp|P41250|GARS_HUMAN	54FO	729.395	2	975.566	y9	44.03	84294	8012	3	908456
TFFSFPAVVAPFK	sp|P41250|GARS_HUMAN	57FO	729.395	2	975.566	y9	44.03	107329	4674	3	919056
TFFSFPAVVAPFK	sp|P41250|GARS_HUMAN	52FU	729.395	2	975.566	y9	44.17	35053	0	3	318732
TFFSFPAVVAPFK	sp|P41250|GARS_HUMAN	54FU	729.395	2	975.566	y9	44.24	40487	0	3	399608
TFFSFPAVVAPFK	sp|P41250|GARS_HUMAN	57FU	729.395	2	975.566	y9	44.17	40979	9848	3	529050
TFFSFPAVVAPFK	sp|P41250|GARS_HUMAN	52P	729.395	2	975.566	y9	43.68	751	3506	4	18199
TFFSFPAVVAPFK	sp|P41250|GARS_HUMAN	54P	729.395	2	975.566	y9	44.24	6595	0	4	37315
TFFSFPAVVAPFK	sp|P41250|GARS_HUMAN	57P	729.395	2	975.566	y9	43.82	4425	0	3	28134
TFFSFPAVVAPFK	sp|P41250|GARS_HUMAN	52FO	729.395	2	828.498	y8	44.1	485233	18027	1	760483
TFFSFPAVVAPFK	sp|P41250|GARS_HUMAN	54FO	729.395	2	828.498	y8	44.1	554004	38058	1	908456
TFFSFPAVVAPFK	sp|P41250|GARS_HUMAN	57FO	729.395	2	828.498	y8	44.1	551333	23369	1	919056
TFFSFPAVVAPFK	sp|P41250|GARS_HUMAN	52FU	729.395	2	828.498	y8	44.24	190538	22534	1	318732
TFFSFPAVVAPFK	sp|P41250|GARS_HUMAN	54FU	729.395	2	828.498	y8	44.24	238580	10017	1	399608
TFFSFPAVVAPFK	sp|P41250|GARS_HUMAN	57FU	729.395	2	828.498	y8	44.17	347525	7011	1	529050
TFFSFPAVVAPFK	sp|P41250|GARS_HUMAN	52P	729.395	2	828.498	y8	43.89	6595	6679	1	18199
TFFSFPAVVAPFK	sp|P41250|GARS_HUMAN	54P	729.395	2	828.498	y8	44.17	11770	3673	1	37315
TFFSFPAVVAPFK	sp|P41250|GARS_HUMAN	57P	729.395	2	828.498	y8	44.17	10435	4508	1	28134
TFFSFPAVVAPFK	sp|P41250|GARS_HUMAN	52FO	729.395	2	731.445	y7	44.03	29461	2003	4	760483
TFFSFPAVVAPFK	sp|P41250|GARS_HUMAN	54FO	729.395	2	731.445	y7	44.1	42397	4006	4	908456
TFFSFPAVVAPFK	sp|P41250|GARS_HUMAN	57FO	729.395	2	731.445	y7	44.1	39810	4674	4	919056
TFFSFPAVVAPFK	sp|P41250|GARS_HUMAN	52FU	729.395	2	731.445	y7	44.17	10432	3839	4	318732
TFFSFPAVVAPFK	sp|P41250|GARS_HUMAN	54FU	729.395	2	731.445	y7	44.17	19283	0	4	399608
TFFSFPAVVAPFK	sp|P41250|GARS_HUMAN	57FU	729.395	2	731.445	y7	44.17	14605	15523	4	529050
TFFSFPAVVAPFK	sp|P41250|GARS_HUMAN	52P	729.395	2	731.445	y7	44.31	5677	0	2	18199
TFFSFPAVVAPFK	sp|P41250|GARS_HUMAN	54P	729.395	2	731.445	y7	44.03	7680	0	3	37315
TFFSFPAVVAPFK	sp|P41250|GARS_HUMAN	57P	729.395	2	731.445	y7	44.03	3506	0	4	28134
TFFSFPAVVAPFK	sp|P41250|GARS_HUMAN	52FO	729.395	2	462.271	y4	44.03	173262	22033	2	760483
TFFSFPAVVAPFK	sp|P41250|GARS_HUMAN	54FO	729.395	2	462.271	y4	44.1	227761	14021	2	908456
TFFSFPAVVAPFK	sp|P41250|GARS_HUMAN	57FO	729.395	2	462.271	y4	44.1	220583	25706	2	919056
TFFSFPAVVAPFK	sp|P41250|GARS_HUMAN	52FU	729.395	2	462.271	y4	44.24	82708	23202	2	318732
TFFSFPAVVAPFK	sp|P41250|GARS_HUMAN	54FU	729.395	2	462.271	y4	44.17	101259	15026	2	399608
TFFSFPAVVAPFK	sp|P41250|GARS_HUMAN	57FU	729.395	2	462.271	y4	44.17	125940	35220	2	529050
TFFSFPAVVAPFK	sp|P41250|GARS_HUMAN	52P	729.395	2	462.271	y4	43.96	5176	5009	3	18199
TFFSFPAVVAPFK	sp|P41250|GARS_HUMAN	54P	729.395	2	462.271	y4	44.17	11270	1837	2	37315
TFFSFPAVVAPFK	sp|P41250|GARS_HUMAN	57P	729.395	2	462.271	y4	44.1	9767	4508	2	28134
MAGAPTVSLPELR	sp|Q8NFU3|TSTD1_HUMAN	52FO	671.363	2	714.414	y6	#N/A	#N/A	#N/A	#N/A	#N/A
MAGAPTVSLPELR	sp|Q8NFU3|TSTD1_HUMAN	54FO	671.363	2	714.414	y6	#N/A	#N/A	#N/A	#N/A	#N/A
MAGAPTVSLPELR	sp|Q8NFU3|TSTD1_HUMAN	57FO	671.363	2	714.414	y6	#N/A	#N/A	#N/A	#N/A	#N/A
MAGAPTVSLPELR	sp|Q8NFU3|TSTD1_HUMAN	52FU	671.363	2	714.414	y6	#N/A	#N/A	#N/A	#N/A	#N/A
MAGAPTVSLPELR	sp|Q8NFU3|TSTD1_HUMAN	54FU	671.363	2	714.414	y6	#N/A	#N/A	#N/A	#N/A	#N/A
MAGAPTVSLPELR	sp|Q8NFU3|TSTD1_HUMAN	57FU	671.363	2	714.414	y6	#N/A	#N/A	#N/A	#N/A	#N/A
MAGAPTVSLPELR	sp|Q8NFU3|TSTD1_HUMAN	52P	671.363	2	714.414	y6	#N/A	#N/A	#N/A	#N/A	#N/A
MAGAPTVSLPELR	sp|Q8NFU3|TSTD1_HUMAN	54P	671.363	2	714.414	y6	#N/A	#N/A	#N/A	#N/A	#N/A
MAGAPTVSLPELR	sp|Q8NFU3|TSTD1_HUMAN	57P	671.363	2	714.414	y6	#N/A	#N/A	#N/A	#N/A	#N/A
MAGAPTVSLPELR	sp|Q8NFU3|TSTD1_HUMAN	52FO	671.363	2	514.298	y4	#N/A	#N/A	#N/A	#N/A	#N/A
MAGAPTVSLPELR	sp|Q8NFU3|TSTD1_HUMAN	54FO	671.363	2	514.298	y4	#N/A	#N/A	#N/A	#N/A	#N/A
MAGAPTVSLPELR	sp|Q8NFU3|TSTD1_HUMAN	57FO	671.363	2	514.298	y4	#N/A	#N/A	#N/A	#N/A	#N/A
MAGAPTVSLPELR	sp|Q8NFU3|TSTD1_HUMAN	52FU	671.363	2	514.298	y4	#N/A	#N/A	#N/A	#N/A	#N/A
MAGAPTVSLPELR	sp|Q8NFU3|TSTD1_HUMAN	54FU	671.363	2	514.298	y4	#N/A	#N/A	#N/A	#N/A	#N/A
MAGAPTVSLPELR	sp|Q8NFU3|TSTD1_HUMAN	57FU	671.363	2	514.298	y4	#N/A	#N/A	#N/A	#N/A	#N/A
MAGAPTVSLPELR	sp|Q8NFU3|TSTD1_HUMAN	52P	671.363	2	514.298	y4	#N/A	#N/A	#N/A	#N/A	#N/A
MAGAPTVSLPELR	sp|Q8NFU3|TSTD1_HUMAN	54P	671.363	2	514.298	y4	#N/A	#N/A	#N/A	#N/A	#N/A
MAGAPTVSLPELR	sp|Q8NFU3|TSTD1_HUMAN	57P	671.363	2	514.298	y4	#N/A	#N/A	#N/A	#N/A	#N/A
MAGAPTVSLPELR	sp|Q8NFU3|TSTD1_HUMAN	52FO	671.363	2	260.106	b3	#N/A	#N/A	#N/A	#N/A	#N/A
MAGAPTVSLPELR	sp|Q8NFU3|TSTD1_HUMAN	54FO	671.363	2	260.106	b3	#N/A	#N/A	#N/A	#N/A	#N/A
MAGAPTVSLPELR	sp|Q8NFU3|TSTD1_HUMAN	57FO	671.363	2	260.106	b3	#N/A	#N/A	#N/A	#N/A	#N/A
MAGAPTVSLPELR	sp|Q8NFU3|TSTD1_HUMAN	52FU	671.363	2	260.106	b3	#N/A	#N/A	#N/A	#N/A	#N/A
MAGAPTVSLPELR	sp|Q8NFU3|TSTD1_HUMAN	54FU	671.363	2	260.106	b3	#N/A	#N/A	#N/A	#N/A	#N/A
MAGAPTVSLPELR	sp|Q8NFU3|TSTD1_HUMAN	57FU	671.363	2	260.106	b3	#N/A	#N/A	#N/A	#N/A	#N/A
MAGAPTVSLPELR	sp|Q8NFU3|TSTD1_HUMAN	52P	671.363	2	260.106	b3	#N/A	#N/A	#N/A	#N/A	#N/A
MAGAPTVSLPELR	sp|Q8NFU3|TSTD1_HUMAN	54P	671.363	2	260.106	b3	#N/A	#N/A	#N/A	#N/A	#N/A
MAGAPTVSLPELR	sp|Q8NFU3|TSTD1_HUMAN	57P	671.363	2	260.106	b3	#N/A	#N/A	#N/A	#N/A	#N/A
GLQATQLAR	sp|Q8NFU3|TSTD1_HUMAN	52FO	479.277	2	787.442	y7	24.69	710510	20031	3	3909683
GLQATQLAR	sp|Q8NFU3|TSTD1_HUMAN	54FO	479.277	2	787.442	y7	24.83	862099	11019	3	4447902
GLQATQLAR	sp|Q8NFU3|TSTD1_HUMAN	57FO	479.277	2	787.442	y7	24.76	805551	30212	3	4351577
GLQATQLAR	sp|Q8NFU3|TSTD1_HUMAN	52FU	479.277	2	787.442	y7	24.55	41898	5842	3	177857
GLQATQLAR	sp|Q8NFU3|TSTD1_HUMAN	54FU	479.277	2	787.442	y7	24.62	64349	8012	3	279764
GLQATQLAR	sp|Q8NFU3|TSTD1_HUMAN	57FU	479.277	2	787.442	y7	24.55	138960	39059	3	739618
GLQATQLAR	sp|Q8NFU3|TSTD1_HUMAN	52P	479.277	2	787.442	y7	#N/A	#N/A	#N/A	#N/A	#N/A
GLQATQLAR	sp|Q8NFU3|TSTD1_HUMAN	54P	479.277	2	787.442	y7	#N/A	#N/A	#N/A	#N/A	#N/A
GLQATQLAR	sp|Q8NFU3|TSTD1_HUMAN	57P	479.277	2	787.442	y7	#N/A	#N/A	#N/A	#N/A	#N/A
GLQATQLAR	sp|Q8NFU3|TSTD1_HUMAN	52FO	479.277	2	659.383	y6	24.69	1795847	94145	1	3909683
GLQATQLAR	sp|Q8NFU3|TSTD1_HUMAN	54FO	479.277	2	659.383	y6	24.76	2075982	66116	1	4447902
GLQATQLAR	sp|Q8NFU3|TSTD1_HUMAN	57FO	479.277	2	659.383	y6	24.76	2009036	81790	1	4351577
GLQATQLAR	sp|Q8NFU3|TSTD1_HUMAN	52FU	479.277	2	659.383	y6	24.62	90973	49076	1	177857
GLQATQLAR	sp|Q8NFU3|TSTD1_HUMAN	54FU	479.277	2	659.383	y6	24.62	126528	70776	1	279764
GLQATQLAR	sp|Q8NFU3|TSTD1_HUMAN	57FU	479.277	2	659.383	y6	24.55	402775	71608	1	739618
GLQATQLAR	sp|Q8NFU3|TSTD1_HUMAN	52P	479.277	2	659.383	y6	#N/A	#N/A	#N/A	#N/A	#N/A
GLQATQLAR	sp|Q8NFU3|TSTD1_HUMAN	54P	479.277	2	659.383	y6	#N/A	#N/A	#N/A	#N/A	#N/A
GLQATQLAR	sp|Q8NFU3|TSTD1_HUMAN	57P	479.277	2	659.383	y6	#N/A	#N/A	#N/A	#N/A	#N/A
GLQATQLAR	sp|Q8NFU3|TSTD1_HUMAN	52FO	479.277	2	588.346	y5	24.69	1403326	88136	2	3909683
GLQATQLAR	sp|Q8NFU3|TSTD1_HUMAN	54FO	479.277	2	588.346	y5	24.83	1509821	71626	2	4447902
GLQATQLAR	sp|Q8NFU3|TSTD1_HUMAN	57FO	479.277	2	588.346	y5	24.76	1536990	101987	2	4351577
GLQATQLAR	sp|Q8NFU3|TSTD1_HUMAN	52FU	479.277	2	588.346	y5	24.55	44986	62262	2	177857
GLQATQLAR	sp|Q8NFU3|TSTD1_HUMAN	54FU	479.277	2	588.346	y5	24.62	88887	84129	2	279764
GLQATQLAR	sp|Q8NFU3|TSTD1_HUMAN	57FU	479.277	2	588.346	y5	24.55	197882	224840	2	739618
GLQATQLAR	sp|Q8NFU3|TSTD1_HUMAN	52P	479.277	2	588.346	y5	#N/A	#N/A	#N/A	#N/A	#N/A
GLQATQLAR	sp|Q8NFU3|TSTD1_HUMAN	54P	479.277	2	588.346	y5	#N/A	#N/A	#N/A	#N/A	#N/A
GLQATQLAR	sp|Q8NFU3|TSTD1_HUMAN	57P	479.277	2	588.346	y5	#N/A	#N/A	#N/A	#N/A	#N/A
HENTSSSPIQYEFSLTR	sp|P04216|THY1_HUMAN	52FO	665.985	3	915.457	y7	36.38	400443	22038	1	622243
HENTSSSPIQYEFSLTR	sp|P04216|THY1_HUMAN	54FO	665.985	3	915.457	y7	36.24	704648	37390	1	1080633
HENTSSSPIQYEFSLTR	sp|P04216|THY1_HUMAN	57FO	665.985	3	915.457	y7	36.24	522683	34896	1	797757
HENTSSSPIQYEFSLTR	sp|P04216|THY1_HUMAN	52FU	665.985	3	915.457	y7	#N/A	#N/A	#N/A	#N/A	#N/A
HENTSSSPIQYEFSLTR	sp|P04216|THY1_HUMAN	54FU	665.985	3	915.457	y7	#N/A	#N/A	#N/A	#N/A	#N/A
HENTSSSPIQYEFSLTR	sp|P04216|THY1_HUMAN	57FU	665.985	3	915.457	y7	#N/A	#N/A	#N/A	#N/A	#N/A
HENTSSSPIQYEFSLTR	sp|P04216|THY1_HUMAN	52P	665.985	3	915.457	y7	#N/A	#N/A	#N/A	#N/A	#N/A
HENTSSSPIQYEFSLTR	sp|P04216|THY1_HUMAN	54P	665.985	3	915.457	y7	#N/A	#N/A	#N/A	#N/A	#N/A
HENTSSSPIQYEFSLTR	sp|P04216|THY1_HUMAN	57P	665.985	3	915.457	y7	#N/A	#N/A	#N/A	#N/A	#N/A
HENTSSSPIQYEFSLTR	sp|P04216|THY1_HUMAN	52FO	665.985	3	752.394	y6	36.45	34977	3673	3	622243
HENTSSSPIQYEFSLTR	sp|P04216|THY1_HUMAN	54FO	665.985	3	752.394	y6	36.31	43816	7011	3	1080633
HENTSSSPIQYEFSLTR	sp|P04216|THY1_HUMAN	57FO	665.985	3	752.394	y6	36.31	33894	1837	3	797757
HENTSSSPIQYEFSLTR	sp|P04216|THY1_HUMAN	52FU	665.985	3	752.394	y6	#N/A	#N/A	#N/A	#N/A	#N/A
HENTSSSPIQYEFSLTR	sp|P04216|THY1_HUMAN	54FU	665.985	3	752.394	y6	#N/A	#N/A	#N/A	#N/A	#N/A
HENTSSSPIQYEFSLTR	sp|P04216|THY1_HUMAN	57FU	665.985	3	752.394	y6	#N/A	#N/A	#N/A	#N/A	#N/A
HENTSSSPIQYEFSLTR	sp|P04216|THY1_HUMAN	52P	665.985	3	752.394	y6	#N/A	#N/A	#N/A	#N/A	#N/A
HENTSSSPIQYEFSLTR	sp|P04216|THY1_HUMAN	54P	665.985	3	752.394	y6	#N/A	#N/A	#N/A	#N/A	#N/A
HENTSSSPIQYEFSLTR	sp|P04216|THY1_HUMAN	57P	665.985	3	752.394	y6	#N/A	#N/A	#N/A	#N/A	#N/A
HENTSSSPIQYEFSLTR	sp|P04216|THY1_HUMAN	52FO	665.985	3	623.351	y5	36.38	186823	27548	2	622243
HENTSSSPIQYEFSLTR	sp|P04216|THY1_HUMAN	54FO	665.985	3	623.351	y5	36.31	332169	39727	2	1080633
HENTSSSPIQYEFSLTR	sp|P04216|THY1_HUMAN	57FO	665.985	3	623.351	y5	36.24	241181	31222	2	797757
HENTSSSPIQYEFSLTR	sp|P04216|THY1_HUMAN	52FU	665.985	3	623.351	y5	#N/A	#N/A	#N/A	#N/A	#N/A
HENTSSSPIQYEFSLTR	sp|P04216|THY1_HUMAN	54FU	665.985	3	623.351	y5	#N/A	#N/A	#N/A	#N/A	#N/A
HENTSSSPIQYEFSLTR	sp|P04216|THY1_HUMAN	57FU	665.985	3	623.351	y5	#N/A	#N/A	#N/A	#N/A	#N/A
HENTSSSPIQYEFSLTR	sp|P04216|THY1_HUMAN	52P	665.985	3	623.351	y5	#N/A	#N/A	#N/A	#N/A	#N/A
HENTSSSPIQYEFSLTR	sp|P04216|THY1_HUMAN	54P	665.985	3	623.351	y5	#N/A	#N/A	#N/A	#N/A	#N/A
HENTSSSPIQYEFSLTR	sp|P04216|THY1_HUMAN	57P	665.985	3	623.351	y5	#N/A	#N/A	#N/A	#N/A	#N/A
HVLFGTVGVPEHTYR	sp|P04216|THY1_HUMAN	52FO	571.302	3	958.474	y8	29.14	27041	9681	3	271243
HVLFGTVGVPEHTYR	sp|P04216|THY1_HUMAN	54FO	571.302	3	958.474	y8	29.08	22957	7179	3	204610
HVLFGTVGVPEHTYR	sp|P04216|THY1_HUMAN	57FO	571.302	3	958.474	y8	29.14	27131	3005	3	230322
HVLFGTVGVPEHTYR	sp|P04216|THY1_HUMAN	52FU	571.302	3	958.474	y8	28.94	18611	0	3	183110
HVLFGTVGVPEHTYR	sp|P04216|THY1_HUMAN	54FU	571.302	3	958.474	y8	29.14	33133	5508	3	381493
HVLFGTVGVPEHTYR	sp|P04216|THY1_HUMAN	57FU	571.302	3	958.474	y8	28.94	72610	3672	3	629535
HVLFGTVGVPEHTYR	sp|P04216|THY1_HUMAN	52P	571.302	3	958.474	y8	#N/A	#N/A	#N/A	#N/A	#N/A
HVLFGTVGVPEHTYR	sp|P04216|THY1_HUMAN	54P	571.302	3	958.474	y8	#N/A	#N/A	#N/A	#N/A	#N/A
HVLFGTVGVPEHTYR	sp|P04216|THY1_HUMAN	57P	571.302	3	958.474	y8	#N/A	#N/A	#N/A	#N/A	#N/A
HVLFGTVGVPEHTYR	sp|P04216|THY1_HUMAN	52FO	571.302	3	802.384	y6	29.08	169840	33885	1	271243
HVLFGTVGVPEHTYR	sp|P04216|THY1_HUMAN	54FO	571.302	3	802.384	y6	29.14	156609	20703	1	204610
HVLFGTVGVPEHTYR	sp|P04216|THY1_HUMAN	57FO	571.302	3	802.384	y6	29.08	161784	12021	1	230322
HVLFGTVGVPEHTYR	sp|P04216|THY1_HUMAN	52FU	571.302	3	802.384	y6	29.14	100903	21533	1	183110
HVLFGTVGVPEHTYR	sp|P04216|THY1_HUMAN	54FU	571.302	3	802.384	y6	29.14	217328	5675	1	381493
HVLFGTVGVPEHTYR	sp|P04216|THY1_HUMAN	57FU	571.302	3	802.384	y6	28.73	392677	24871	1	629535
HVLFGTVGVPEHTYR	sp|P04216|THY1_HUMAN	52P	571.302	3	802.384	y6	#N/A	#N/A	#N/A	#N/A	#N/A
HVLFGTVGVPEHTYR	sp|P04216|THY1_HUMAN	54P	571.302	3	802.384	y6	#N/A	#N/A	#N/A	#N/A	#N/A
HVLFGTVGVPEHTYR	sp|P04216|THY1_HUMAN	57P	571.302	3	802.384	y6	#N/A	#N/A	#N/A	#N/A	#N/A
HVLFGTVGVPEHTYR	sp|P04216|THY1_HUMAN	52FO	571.302	3	811.446	b8	29.14	74362	13354	2	271243
HVLFGTVGVPEHTYR	sp|P04216|THY1_HUMAN	54FO	571.302	3	811.446	b8	29.14	25044	46081	2	204610
HVLFGTVGVPEHTYR	sp|P04216|THY1_HUMAN	57FO	571.302	3	811.446	b8	29.08	41406	33392	2	230322
HVLFGTVGVPEHTYR	sp|P04216|THY1_HUMAN	52FU	571.302	3	811.446	b8	29.01	63596	18862	2	183110
HVLFGTVGVPEHTYR	sp|P04216|THY1_HUMAN	54FU	571.302	3	811.446	b8	29.14	131031	5675	2	381493
HVLFGTVGVPEHTYR	sp|P04216|THY1_HUMAN	57FU	571.302	3	811.446	b8	28.8	164248	22033	2	629535
HVLFGTVGVPEHTYR	sp|P04216|THY1_HUMAN	52P	571.302	3	811.446	b8	#N/A	#N/A	#N/A	#N/A	#N/A
HVLFGTVGVPEHTYR	sp|P04216|THY1_HUMAN	54P	571.302	3	811.446	b8	#N/A	#N/A	#N/A	#N/A	#N/A
HVLFGTVGVPEHTYR	sp|P04216|THY1_HUMAN	57P	571.302	3	811.446	b8	#N/A	#N/A	#N/A	#N/A	#N/A
VLYLSAFTSK	sp|P04216|THY1_HUMAN	52FO	564.819	2	916.477	y8	35.4	145219	0	1	272412
VLYLSAFTSK	sp|P04216|THY1_HUMAN	54FO	564.819	2	916.477	y8	35.34	93918	17531	1	194597
VLYLSAFTSK	sp|P04216|THY1_HUMAN	57FO	564.819	2	916.477	y8	35.34	48660	7345	1	91477
VLYLSAFTSK	sp|P04216|THY1_HUMAN	52FU	564.819	2	916.477	y8	35.34	53509	8348	2	141244
VLYLSAFTSK	sp|P04216|THY1_HUMAN	54FU	564.819	2	916.477	y8	35.4	202612	16530	1	417495
VLYLSAFTSK	sp|P04216|THY1_HUMAN	57FU	564.819	2	916.477	y8	35.06	219415	15023	1	459361
VLYLSAFTSK	sp|P04216|THY1_HUMAN	52P	564.819	2	916.477	y8	#N/A	#N/A	#N/A	#N/A	#N/A
VLYLSAFTSK	sp|P04216|THY1_HUMAN	54P	564.819	2	916.477	y8	#N/A	#N/A	#N/A	#N/A	#N/A
VLYLSAFTSK	sp|P04216|THY1_HUMAN	57P	564.819	2	916.477	y8	#N/A	#N/A	#N/A	#N/A	#N/A
VLYLSAFTSK	sp|P04216|THY1_HUMAN	52FO	564.819	2	753.414	y7	35.47	47572	19696	3	272412
VLYLSAFTSK	sp|P04216|THY1_HUMAN	54FO	564.819	2	753.414	y7	35.34	43661	15194	3	194597
VLYLSAFTSK	sp|P04216|THY1_HUMAN	57FO	564.819	2	753.414	y7	35.34	21784	13187	2	91477
VLYLSAFTSK	sp|P04216|THY1_HUMAN	52FU	564.819	2	753.414	y7	35.34	33057	6511	3	141244
VLYLSAFTSK	sp|P04216|THY1_HUMAN	54FU	564.819	2	753.414	y7	35.4	91330	4508	3	417495
VLYLSAFTSK	sp|P04216|THY1_HUMAN	57FU	564.819	2	753.414	y7	35.06	90053	18027	3	459361
VLYLSAFTSK	sp|P04216|THY1_HUMAN	52P	564.819	2	753.414	y7	#N/A	#N/A	#N/A	#N/A	#N/A
VLYLSAFTSK	sp|P04216|THY1_HUMAN	54P	564.819	2	753.414	y7	#N/A	#N/A	#N/A	#N/A	#N/A
VLYLSAFTSK	sp|P04216|THY1_HUMAN	57P	564.819	2	753.414	y7	#N/A	#N/A	#N/A	#N/A	#N/A
VLYLSAFTSK	sp|P04216|THY1_HUMAN	52FO	564.819	2	640.33	y6	35.4	79620	20364	2	272412
VLYLSAFTSK	sp|P04216|THY1_HUMAN	54FO	564.819	2	640.33	y6	35.34	57018	11688	2	194597
VLYLSAFTSK	sp|P04216|THY1_HUMAN	57FO	564.819	2	640.33	y6	35.27	21033	24872	3	91477
VLYLSAFTSK	sp|P04216|THY1_HUMAN	52FU	564.819	2	640.33	y6	35.34	54678	3339	1	141244
VLYLSAFTSK	sp|P04216|THY1_HUMAN	54FU	564.819	2	640.33	y6	35.47	123554	15027	2	417495
VLYLSAFTSK	sp|P04216|THY1_HUMAN	57FU	564.819	2	640.33	y6	35.13	149893	18027	2	459361
VLYLSAFTSK	sp|P04216|THY1_HUMAN	52P	564.819	2	640.33	y6	#N/A	#N/A	#N/A	#N/A	#N/A
VLYLSAFTSK	sp|P04216|THY1_HUMAN	54P	564.819	2	640.33	y6	#N/A	#N/A	#N/A	#N/A	#N/A
VLYLSAFTSK	sp|P04216|THY1_HUMAN	57P	564.819	2	640.33	y6	#N/A	#N/A	#N/A	#N/A	#N/A
LLLPWLEAR	sp|Q00610|CLH1_HUMAN	52FO	555.837	2	884.499	y7	42.43	194461	16024	2	1226437
LLLPWLEAR	sp|Q00610|CLH1_HUMAN	54FO	555.837	2	884.499	y7	42.5	310621	21036	2	1803955
LLLPWLEAR	sp|Q00610|CLH1_HUMAN	57FO	555.837	2	884.499	y7	42.43	181441	0	2	1053509
LLLPWLEAR	sp|Q00610|CLH1_HUMAN	52FU	555.837	2	884.499	y7	42.5	193042	13020	2	1219677
LLLPWLEAR	sp|Q00610|CLH1_HUMAN	54FU	555.837	2	884.499	y7	42.57	338929	11684	2	2287708
LLLPWLEAR	sp|Q00610|CLH1_HUMAN	57FU	555.837	2	884.499	y7	42.29	235869	4340	2	1468717
LLLPWLEAR	sp|Q00610|CLH1_HUMAN	52P	555.837	2	884.499	y7	#N/A	#N/A	#N/A	#N/A	#N/A
LLLPWLEAR	sp|Q00610|CLH1_HUMAN	54P	555.837	2	884.499	y7	42.22	7596	0	3	62775
LLLPWLEAR	sp|Q00610|CLH1_HUMAN	57P	555.837	2	884.499	y7	42.57	4507	0	3	21533
LLLPWLEAR	sp|Q00610|CLH1_HUMAN	52FO	555.837	2	771.415	y6	42.5	901279	22033	1	1226437
LLLPWLEAR	sp|Q00610|CLH1_HUMAN	54FO	555.837	2	771.415	y6	42.43	1310100	18699	1	1803955
LLLPWLEAR	sp|Q00610|CLH1_HUMAN	57FO	555.837	2	771.415	y6	42.43	752888	36722	1	1053509
LLLPWLEAR	sp|Q00610|CLH1_HUMAN	52FU	555.837	2	771.415	y6	42.5	889344	8680	1	1219677
LLLPWLEAR	sp|Q00610|CLH1_HUMAN	54FU	555.837	2	771.415	y6	42.57	1719015	4674	1	2287708
LLLPWLEAR	sp|Q00610|CLH1_HUMAN	57FU	555.837	2	771.415	y6	42.29	1070927	19531	1	1468717
LLLPWLEAR	sp|Q00610|CLH1_HUMAN	52P	555.837	2	771.415	y6	#N/A	#N/A	#N/A	#N/A	#N/A
LLLPWLEAR	sp|Q00610|CLH1_HUMAN	54P	555.837	2	771.415	y6	42.36	43909	0	1	62775
LLLPWLEAR	sp|Q00610|CLH1_HUMAN	57P	555.837	2	771.415	y6	42.71	9264	0	1	21533
LLLPWLEAR	sp|Q00610|CLH1_HUMAN	52FO	555.837	2	674.362	y5	42.5	130698	0	3	1226437
LLLPWLEAR	sp|Q00610|CLH1_HUMAN	54FO	555.837	2	674.362	y5	42.43	183234	7012	3	1803955
LLLPWLEAR	sp|Q00610|CLH1_HUMAN	57FO	555.837	2	674.362	y5	42.43	119180	12686	3	1053509
LLLPWLEAR	sp|Q00610|CLH1_HUMAN	52FU	555.837	2	674.362	y5	42.5	137291	0	3	1219677
LLLPWLEAR	sp|Q00610|CLH1_HUMAN	54FU	555.837	2	674.362	y5	42.57	229764	2337	3	2287708
LLLPWLEAR	sp|Q00610|CLH1_HUMAN	57FU	555.837	2	674.362	y5	42.29	161920	8680	3	1468717
LLLPWLEAR	sp|Q00610|CLH1_HUMAN	52P	555.837	2	674.362	y5	#N/A	#N/A	#N/A	#N/A	#N/A
LLLPWLEAR	sp|Q00610|CLH1_HUMAN	54P	555.837	2	674.362	y5	42.36	11270	0	2	62775
LLLPWLEAR	sp|Q00610|CLH1_HUMAN	57P	555.837	2	674.362	y5	42.36	7762	0	2	21533
IYIDSNNNPER	sp|Q00610|CLH1_HUMAN	52FO	667.82	2	1058.49	y9	24.35	217245	2337	2	631872
IYIDSNNNPER	sp|Q00610|CLH1_HUMAN	54FO	667.82	2	1058.49	y9	24.48	259559	4841	2	772501
IYIDSNNNPER	sp|Q00610|CLH1_HUMAN	57FO	667.82	2	1058.49	y9	24.41	150394	7845	2	491409
IYIDSNNNPER	sp|Q00610|CLH1_HUMAN	52FU	667.82	2	1058.49	y9	24.28	172470	0	2	519330
IYIDSNNNPER	sp|Q00610|CLH1_HUMAN	54FU	667.82	2	1058.49	y9	24.35	272312	0	2	793395
IYIDSNNNPER	sp|Q00610|CLH1_HUMAN	57FU	667.82	2	1058.49	y9	24.28	209285	8348	2	648891
IYIDSNNNPER	sp|Q00610|CLH1_HUMAN	52P	667.82	2	1058.49	y9	#N/A	#N/A	#N/A	#N/A	#N/A
IYIDSNNNPER	sp|Q00610|CLH1_HUMAN	54P	667.82	2	1058.49	y9	#N/A	#N/A	#N/A	#N/A	#N/A
IYIDSNNNPER	sp|Q00610|CLH1_HUMAN	57P	667.82	2	1058.49	y9	#N/A	#N/A	#N/A	#N/A	#N/A
IYIDSNNNPER	sp|Q00610|CLH1_HUMAN	52FO	667.82	2	945.402	y8	24.35	263482	4507	1	631872
IYIDSNNNPER	sp|Q00610|CLH1_HUMAN	54FO	667.82	2	945.402	y8	24.48	347859	7344	1	772501
IYIDSNNNPER	sp|Q00610|CLH1_HUMAN	57FO	667.82	2	945.402	y8	24.41	227677	0	1	491409
IYIDSNNNPER	sp|Q00610|CLH1_HUMAN	52FU	667.82	2	945.402	y8	24.28	224478	7513	1	519330
IYIDSNNNPER	sp|Q00610|CLH1_HUMAN	54FU	667.82	2	945.402	y8	24.35	340265	7680	1	793395
IYIDSNNNPER	sp|Q00610|CLH1_HUMAN	57FU	667.82	2	945.402	y8	24.28	272562	6678	1	648891
IYIDSNNNPER	sp|Q00610|CLH1_HUMAN	52P	667.82	2	945.402	y8	#N/A	#N/A	#N/A	#N/A	#N/A
IYIDSNNNPER	sp|Q00610|CLH1_HUMAN	54P	667.82	2	945.402	y8	#N/A	#N/A	#N/A	#N/A	#N/A
IYIDSNNNPER	sp|Q00610|CLH1_HUMAN	57P	667.82	2	945.402	y8	#N/A	#N/A	#N/A	#N/A	#N/A
IYIDSNNNPER	sp|Q00610|CLH1_HUMAN	52FO	667.82	2	830.375	y7	24.35	151145	0	3	631872
IYIDSNNNPER	sp|Q00610|CLH1_HUMAN	54FO	667.82	2	830.375	y7	24.48	165083	12686	3	772501
IYIDSNNNPER	sp|Q00610|CLH1_HUMAN	57FO	667.82	2	830.375	y7	24.41	113338	13354	3	491409
IYIDSNNNPER	sp|Q00610|CLH1_HUMAN	52FU	667.82	2	830.375	y7	24.28	122382	9851	3	519330
IYIDSNNNPER	sp|Q00610|CLH1_HUMAN	54FU	667.82	2	830.375	y7	24.35	180818	11687	3	793395
IYIDSNNNPER	sp|Q00610|CLH1_HUMAN	57FU	667.82	2	830.375	y7	24.28	167044	8348	3	648891
IYIDSNNNPER	sp|Q00610|CLH1_HUMAN	52P	667.82	2	830.375	y7	#N/A	#N/A	#N/A	#N/A	#N/A
IYIDSNNNPER	sp|Q00610|CLH1_HUMAN	54P	667.82	2	830.375	y7	#N/A	#N/A	#N/A	#N/A	#N/A
IYIDSNNNPER	sp|Q00610|CLH1_HUMAN	57P	667.82	2	830.375	y7	#N/A	#N/A	#N/A	#N/A	#N/A
ENPYYDSR	sp|Q00610|CLH1_HUMAN	52FO	522.225	2	800.357	y6	22.75	108417	28544	2	274673
ENPYYDSR	sp|Q00610|CLH1_HUMAN	54FO	522.225	2	800.357	y6	23.02	168922	24203	3	609087
ENPYYDSR	sp|Q00610|CLH1_HUMAN	57FO	522.225	2	800.357	y6	23.02	129946	11017	1	244536
ENPYYDSR	sp|Q00610|CLH1_HUMAN	52FU	522.225	2	800.357	y6	22.81	122856	30046	2	361640
ENPYYDSR	sp|Q00610|CLH1_HUMAN	54FU	522.225	2	800.357	y6	22.75	206651	45570	2	620288
ENPYYDSR	sp|Q00610|CLH1_HUMAN	57FU	522.225	2	800.357	y6	23.02	209118	6511	2	606984
ENPYYDSR	sp|Q00610|CLH1_HUMAN	52P	522.225	2	800.357	y6	#N/A	#N/A	#N/A	#N/A	#N/A
ENPYYDSR	sp|Q00610|CLH1_HUMAN	54P	522.225	2	800.357	y6	#N/A	#N/A	#N/A	#N/A	#N/A
ENPYYDSR	sp|Q00610|CLH1_HUMAN	57P	522.225	2	800.357	y6	#N/A	#N/A	#N/A	#N/A	#N/A
ENPYYDSR	sp|Q00610|CLH1_HUMAN	52FO	522.225	2	540.241	y4	22.68	52497	64432	3	274673
ENPYYDSR	sp|Q00610|CLH1_HUMAN	54FO	522.225	2	540.241	y4	23.02	223671	24036	1	609087
ENPYYDSR	sp|Q00610|CLH1_HUMAN	57FO	522.225	2	540.241	y4	23.02	33718	74446	3	244536
ENPYYDSR	sp|Q00610|CLH1_HUMAN	52FU	522.225	2	540.241	y4	22.81	79706	45570	3	361640
ENPYYDSR	sp|Q00610|CLH1_HUMAN	54FU	522.225	2	540.241	y4	22.75	152985	55919	3	620288
ENPYYDSR	sp|Q00610|CLH1_HUMAN	57FU	522.225	2	540.241	y4	23.02	156024	33392	3	606984
ENPYYDSR	sp|Q00610|CLH1_HUMAN	52P	522.225	2	540.241	y4	#N/A	#N/A	#N/A	#N/A	#N/A
ENPYYDSR	sp|Q00610|CLH1_HUMAN	54P	522.225	2	540.241	y4	#N/A	#N/A	#N/A	#N/A	#N/A
ENPYYDSR	sp|Q00610|CLH1_HUMAN	57P	522.225	2	540.241	y4	#N/A	#N/A	#N/A	#N/A	#N/A
ENPYYDSR	sp|Q00610|CLH1_HUMAN	52FO	522.225	2	262.151	y2	22.68	113758	63097	1	274673
ENPYYDSR	sp|Q00610|CLH1_HUMAN	54FO	522.225	2	262.151	y2	23.02	216494	24036	2	609087
ENPYYDSR	sp|Q00610|CLH1_HUMAN	57FO	522.225	2	262.151	y2	23.02	80872	60592	2	244536
ENPYYDSR	sp|Q00610|CLH1_HUMAN	52FU	522.225	2	262.151	y2	22.81	159078	58089	1	361640
ENPYYDSR	sp|Q00610|CLH1_HUMAN	54FU	522.225	2	262.151	y2	22.75	260651	58590	1	620288
ENPYYDSR	sp|Q00610|CLH1_HUMAN	57FU	522.225	2	262.151	y2	23.02	241842	13357	1	606984
ENPYYDSR	sp|Q00610|CLH1_HUMAN	52P	522.225	2	262.151	y2	#N/A	#N/A	#N/A	#N/A	#N/A
ENPYYDSR	sp|Q00610|CLH1_HUMAN	54P	522.225	2	262.151	y2	#N/A	#N/A	#N/A	#N/A	#N/A
ENPYYDSR	sp|Q00610|CLH1_HUMAN	57P	522.225	2	262.151	y2	#N/A	#N/A	#N/A	#N/A	#N/A
LLYNNVSNFGR	sp|Q00610|CLH1_HUMAN	52FO	648.838	2	1070.5	y9	30.81	180567	13524	3	844317
LLYNNVSNFGR	sp|Q00610|CLH1_HUMAN	54FO	648.838	2	1070.5	y9	30.81	228769	0	3	1084836
LLYNNVSNFGR	sp|Q00610|CLH1_HUMAN	57FO	648.838	2	1070.5	y9	30.67	148595	0	3	698812
LLYNNVSNFGR	sp|Q00610|CLH1_HUMAN	52FU	648.838	2	1070.5	y9	30.54	147259	7680	3	650727
LLYNNVSNFGR	sp|Q00610|CLH1_HUMAN	54FU	648.838	2	1070.5	y9	30.67	222086	0	3	1065444
LLYNNVSNFGR	sp|Q00610|CLH1_HUMAN	57FU	648.838	2	1070.5	y9	30.33	194008	12522	3	874036
LLYNNVSNFGR	sp|Q00610|CLH1_HUMAN	52P	648.838	2	1070.5	y9	30.05	1085	0	3	13774
LLYNNVSNFGR	sp|Q00610|CLH1_HUMAN	54P	648.838	2	1070.5	y9	29.98	1669	0	2	13270
LLYNNVSNFGR	sp|Q00610|CLH1_HUMAN	57P	648.838	2	1070.5	y9	30.47	1920	0	2	5508
LLYNNVSNFGR	sp|Q00610|CLH1_HUMAN	52FO	648.838	2	907.438	y8	30.81	202857	20202	2	844317
LLYNNVSNFGR	sp|Q00610|CLH1_HUMAN	54FO	648.838	2	907.438	y8	30.74	257146	33385	2	1084836
LLYNNVSNFGR	sp|Q00610|CLH1_HUMAN	57FO	648.838	2	907.438	y8	30.67	181820	18700	2	698812
LLYNNVSNFGR	sp|Q00610|CLH1_HUMAN	52FU	648.838	2	907.438	y8	30.54	155523	8515	2	650727
LLYNNVSNFGR	sp|Q00610|CLH1_HUMAN	54FU	648.838	2	907.438	y8	30.67	264817	9681	2	1065444
LLYNNVSNFGR	sp|Q00610|CLH1_HUMAN	57FU	648.838	2	907.438	y8	30.4	210370	38568	2	874036
LLYNNVSNFGR	sp|Q00610|CLH1_HUMAN	52P	648.838	2	907.438	y8	30.33	4591	0	2	13774
LLYNNVSNFGR	sp|Q00610|CLH1_HUMAN	54P	648.838	2	907.438	y8	29.98	1419	0	3	13270
LLYNNVSNFGR	sp|Q00610|CLH1_HUMAN	57P	648.838	2	907.438	y8	30.26	835	0	3	5508
LLYNNVSNFGR	sp|Q00610|CLH1_HUMAN	52FO	648.838	2	580.284	y5	30.81	460893	53093	1	844317
LLYNNVSNFGR	sp|Q00610|CLH1_HUMAN	54FO	648.838	2	580.284	y5	30.74	598922	51746	1	1084836
LLYNNVSNFGR	sp|Q00610|CLH1_HUMAN	57FO	648.838	2	580.284	y5	30.67	368398	55765	1	698812
LLYNNVSNFGR	sp|Q00610|CLH1_HUMAN	52FU	648.838	2	580.284	y5	30.54	347945	39737	1	650727
LLYNNVSNFGR	sp|Q00610|CLH1_HUMAN	54FU	648.838	2	580.284	y5	30.67	578541	6677	1	1065444
LLYNNVSNFGR	sp|Q00610|CLH1_HUMAN	57FU	648.838	2	580.284	y5	30.4	469659	101345	1	874036
LLYNNVSNFGR	sp|Q00610|CLH1_HUMAN	52P	648.838	2	580.284	y5	30.33	8098	4007	1	13774
LLYNNVSNFGR	sp|Q00610|CLH1_HUMAN	54P	648.838	2	580.284	y5	30.4	10182	0	1	13270
LLYNNVSNFGR	sp|Q00610|CLH1_HUMAN	57P	648.838	2	580.284	y5	30.54	2754	3672	1	5508
EALVDTLTGILSPVQEVR	sp|Q96P70|IPO9_HUMAN	52FO	647.361	3	927.526	y8	43.54	34469	0	3	191790
EALVDTLTGILSPVQEVR	sp|Q96P70|IPO9_HUMAN	54FO	647.361	3	927.526	y8	43.54	64931	4340	3	288186
EALVDTLTGILSPVQEVR	sp|Q96P70|IPO9_HUMAN	57FO	647.361	3	927.526	y8	43.61	25711	6678	3	148841
EALVDTLTGILSPVQEVR	sp|Q96P70|IPO9_HUMAN	52FU	647.361	3	927.526	y8	43.61	32634	0	3	137131
EALVDTLTGILSPVQEVR	sp|Q96P70|IPO9_HUMAN	54FU	647.361	3	927.526	y8	43.68	56431	0	3	245592
EALVDTLTGILSPVQEVR	sp|Q96P70|IPO9_HUMAN	57FU	647.361	3	927.526	y8	43.61	53000	7846	3	268087
EALVDTLTGILSPVQEVR	sp|Q96P70|IPO9_HUMAN	52P	647.361	3	927.526	y8	#N/A	#N/A	#N/A	#N/A	#N/A
EALVDTLTGILSPVQEVR	sp|Q96P70|IPO9_HUMAN	54P	647.361	3	927.526	y8	#N/A	#N/A	#N/A	#N/A	#N/A
EALVDTLTGILSPVQEVR	sp|Q96P70|IPO9_HUMAN	57P	647.361	3	927.526	y8	#N/A	#N/A	#N/A	#N/A	#N/A
EALVDTLTGILSPVQEVR	sp|Q96P70|IPO9_HUMAN	52FO	647.361	3	814.442	y7	43.47	75865	6009	2	191790
EALVDTLTGILSPVQEVR	sp|Q96P70|IPO9_HUMAN	54FO	647.361	3	814.442	y7	43.54	107997	15523	2	288186
EALVDTLTGILSPVQEVR	sp|Q96P70|IPO9_HUMAN	57FO	647.361	3	814.442	y7	43.61	60772	15026	2	148841
EALVDTLTGILSPVQEVR	sp|Q96P70|IPO9_HUMAN	52FU	647.361	3	814.442	y7	43.61	56505	4340	1	137131
EALVDTLTGILSPVQEVR	sp|Q96P70|IPO9_HUMAN	54FU	647.361	3	814.442	y7	43.61	93078	12021	2	245592
EALVDTLTGILSPVQEVR	sp|Q96P70|IPO9_HUMAN	57FU	647.361	3	814.442	y7	43.61	111508	12019	1	268087
EALVDTLTGILSPVQEVR	sp|Q96P70|IPO9_HUMAN	52P	647.361	3	814.442	y7	#N/A	#N/A	#N/A	#N/A	#N/A
EALVDTLTGILSPVQEVR	sp|Q96P70|IPO9_HUMAN	54P	647.361	3	814.442	y7	#N/A	#N/A	#N/A	#N/A	#N/A
EALVDTLTGILSPVQEVR	sp|Q96P70|IPO9_HUMAN	57P	647.361	3	814.442	y7	#N/A	#N/A	#N/A	#N/A	#N/A
EALVDTLTGILSPVQEVR	sp|Q96P70|IPO9_HUMAN	52FO	647.361	3	727.41	y6	43.61	81456	4340	1	191790
EALVDTLTGILSPVQEVR	sp|Q96P70|IPO9_HUMAN	54FO	647.361	3	727.41	y6	43.54	115258	22033	1	288186
EALVDTLTGILSPVQEVR	sp|Q96P70|IPO9_HUMAN	57FO	647.361	3	727.41	y6	43.54	62358	6678	1	148841
EALVDTLTGILSPVQEVR	sp|Q96P70|IPO9_HUMAN	52FU	647.361	3	727.41	y6	43.61	47992	8680	2	137131
EALVDTLTGILSPVQEVR	sp|Q96P70|IPO9_HUMAN	54FU	647.361	3	727.41	y6	43.61	96083	13356	1	245592
EALVDTLTGILSPVQEVR	sp|Q96P70|IPO9_HUMAN	57FU	647.361	3	727.41	y6	43.54	103579	18028	2	268087
EALVDTLTGILSPVQEVR	sp|Q96P70|IPO9_HUMAN	52P	647.361	3	727.41	y6	#N/A	#N/A	#N/A	#N/A	#N/A
EALVDTLTGILSPVQEVR	sp|Q96P70|IPO9_HUMAN	54P	647.361	3	727.41	y6	#N/A	#N/A	#N/A	#N/A	#N/A
EALVDTLTGILSPVQEVR	sp|Q96P70|IPO9_HUMAN	57P	647.361	3	727.41	y6	#N/A	#N/A	#N/A	#N/A	#N/A
FRPPETTER	sp|Q96P70|IPO9_HUMAN	52FO	378.196	3	635.299	y5	#N/A	#N/A	#N/A	#N/A	#N/A
FRPPETTER	sp|Q96P70|IPO9_HUMAN	54FO	378.196	3	635.299	y5	#N/A	#N/A	#N/A	#N/A	#N/A
FRPPETTER	sp|Q96P70|IPO9_HUMAN	57FO	378.196	3	635.299	y5	#N/A	#N/A	#N/A	#N/A	#N/A
FRPPETTER	sp|Q96P70|IPO9_HUMAN	52FU	378.196	3	635.299	y5	#N/A	#N/A	#N/A	#N/A	#N/A
FRPPETTER	sp|Q96P70|IPO9_HUMAN	54FU	378.196	3	635.299	y5	#N/A	#N/A	#N/A	#N/A	#N/A
FRPPETTER	sp|Q96P70|IPO9_HUMAN	57FU	378.196	3	635.299	y5	#N/A	#N/A	#N/A	#N/A	#N/A
FRPPETTER	sp|Q96P70|IPO9_HUMAN	52P	378.196	3	635.299	y5	#N/A	#N/A	#N/A	#N/A	#N/A
FRPPETTER	sp|Q96P70|IPO9_HUMAN	54P	378.196	3	635.299	y5	#N/A	#N/A	#N/A	#N/A	#N/A
FRPPETTER	sp|Q96P70|IPO9_HUMAN	57P	378.196	3	635.299	y5	#N/A	#N/A	#N/A	#N/A	#N/A
FRPPETTER	sp|Q96P70|IPO9_HUMAN	52FO	378.196	3	506.257	y4	#N/A	#N/A	#N/A	#N/A	#N/A
FRPPETTER	sp|Q96P70|IPO9_HUMAN	54FO	378.196	3	506.257	y4	#N/A	#N/A	#N/A	#N/A	#N/A
FRPPETTER	sp|Q96P70|IPO9_HUMAN	57FO	378.196	3	506.257	y4	#N/A	#N/A	#N/A	#N/A	#N/A
FRPPETTER	sp|Q96P70|IPO9_HUMAN	52FU	378.196	3	506.257	y4	#N/A	#N/A	#N/A	#N/A	#N/A
FRPPETTER	sp|Q96P70|IPO9_HUMAN	54FU	378.196	3	506.257	y4	#N/A	#N/A	#N/A	#N/A	#N/A
FRPPETTER	sp|Q96P70|IPO9_HUMAN	57FU	378.196	3	506.257	y4	#N/A	#N/A	#N/A	#N/A	#N/A
FRPPETTER	sp|Q96P70|IPO9_HUMAN	52P	378.196	3	506.257	y4	#N/A	#N/A	#N/A	#N/A	#N/A
FRPPETTER	sp|Q96P70|IPO9_HUMAN	54P	378.196	3	506.257	y4	#N/A	#N/A	#N/A	#N/A	#N/A
FRPPETTER	sp|Q96P70|IPO9_HUMAN	57P	378.196	3	506.257	y4	#N/A	#N/A	#N/A	#N/A	#N/A
FRPPETTER	sp|Q96P70|IPO9_HUMAN	52FO	378.196	3	405.209	y3	#N/A	#N/A	#N/A	#N/A	#N/A
FRPPETTER	sp|Q96P70|IPO9_HUMAN	54FO	378.196	3	405.209	y3	#N/A	#N/A	#N/A	#N/A	#N/A
FRPPETTER	sp|Q96P70|IPO9_HUMAN	57FO	378.196	3	405.209	y3	#N/A	#N/A	#N/A	#N/A	#N/A
FRPPETTER	sp|Q96P70|IPO9_HUMAN	52FU	378.196	3	405.209	y3	#N/A	#N/A	#N/A	#N/A	#N/A
FRPPETTER	sp|Q96P70|IPO9_HUMAN	54FU	378.196	3	405.209	y3	#N/A	#N/A	#N/A	#N/A	#N/A
FRPPETTER	sp|Q96P70|IPO9_HUMAN	57FU	378.196	3	405.209	y3	#N/A	#N/A	#N/A	#N/A	#N/A
FRPPETTER	sp|Q96P70|IPO9_HUMAN	52P	378.196	3	405.209	y3	#N/A	#N/A	#N/A	#N/A	#N/A
FRPPETTER	sp|Q96P70|IPO9_HUMAN	54P	378.196	3	405.209	y3	#N/A	#N/A	#N/A	#N/A	#N/A
FRPPETTER	sp|Q96P70|IPO9_HUMAN	57P	378.196	3	405.209	y3	#N/A	#N/A	#N/A	#N/A	#N/A
VSSVALCK	sp|Q96P70|IPO9_HUMAN	52FO	432.236	2	764.397	y7	23.58	76282	31548	3	260560
VSSVALCK	sp|Q96P70|IPO9_HUMAN	54FO	432.236	2	764.397	y7	23.86	197549	60091	1	346858
VSSVALCK	sp|Q96P70|IPO9_HUMAN	57FO	432.236	2	764.397	y7	23.86	147676	49587	1	308626
VSSVALCK	sp|Q96P70|IPO9_HUMAN	52FU	432.236	2	764.397	y7	#N/A	#N/A	#N/A	#N/A	#N/A
VSSVALCK	sp|Q96P70|IPO9_HUMAN	54FU	432.236	2	764.397	y7	23.72	86485	8181	1	126222
VSSVALCK	sp|Q96P70|IPO9_HUMAN	57FU	432.236	2	764.397	y7	23.86	89825	19033	1	145589
VSSVALCK	sp|Q96P70|IPO9_HUMAN	52P	432.236	2	764.397	y7	#N/A	#N/A	#N/A	#N/A	#N/A
VSSVALCK	sp|Q96P70|IPO9_HUMAN	54P	432.236	2	764.397	y7	#N/A	#N/A	#N/A	#N/A	#N/A
VSSVALCK	sp|Q96P70|IPO9_HUMAN	57P	432.236	2	764.397	y7	#N/A	#N/A	#N/A	#N/A	#N/A
VSSVALCK	sp|Q96P70|IPO9_HUMAN	52FO	432.236	2	677.365	y6	23.65	91972	38558	2	260560
VSSVALCK	sp|Q96P70|IPO9_HUMAN	54FO	432.236	2	677.365	y6	23.86	111919	57420	2	346858
VSSVALCK	sp|Q96P70|IPO9_HUMAN	57FO	432.236	2	677.365	y6	23.86	127224	58603	2	308626
VSSVALCK	sp|Q96P70|IPO9_HUMAN	52FU	432.236	2	677.365	y6	#N/A	#N/A	#N/A	#N/A	#N/A
VSSVALCK	sp|Q96P70|IPO9_HUMAN	54FU	432.236	2	677.365	y6	23.72	36982	8181	2	126222
VSSVALCK	sp|Q96P70|IPO9_HUMAN	57FU	432.236	2	677.365	y6	23.93	43994	29051	2	145589
VSSVALCK	sp|Q96P70|IPO9_HUMAN	52P	432.236	2	677.365	y6	#N/A	#N/A	#N/A	#N/A	#N/A
VSSVALCK	sp|Q96P70|IPO9_HUMAN	54P	432.236	2	677.365	y6	#N/A	#N/A	#N/A	#N/A	#N/A
VSSVALCK	sp|Q96P70|IPO9_HUMAN	57P	432.236	2	677.365	y6	#N/A	#N/A	#N/A	#N/A	#N/A
VSSVALCK	sp|Q96P70|IPO9_HUMAN	52FO	432.236	2	491.265	y4	23.65	92306	45569	1	260560
VSSVALCK	sp|Q96P70|IPO9_HUMAN	54FO	432.236	2	491.265	y4	23.65	37390	63763	3	346858
VSSVALCK	sp|Q96P70|IPO9_HUMAN	57FO	432.236	2	491.265	y4	23.58	33726	117874	3	308626
VSSVALCK	sp|Q96P70|IPO9_HUMAN	52FU	432.236	2	491.265	y4	#N/A	#N/A	#N/A	#N/A	#N/A
VSSVALCK	sp|Q96P70|IPO9_HUMAN	54FU	432.236	2	491.265	y4	24	2755	72795	3	126222
VSSVALCK	sp|Q96P70|IPO9_HUMAN	57FU	432.236	2	491.265	y4	23.72	11771	109192	3	145589
VSSVALCK	sp|Q96P70|IPO9_HUMAN	52P	432.236	2	491.265	y4	#N/A	#N/A	#N/A	#N/A	#N/A
VSSVALCK	sp|Q96P70|IPO9_HUMAN	54P	432.236	2	491.265	y4	#N/A	#N/A	#N/A	#N/A	#N/A
VSSVALCK	sp|Q96P70|IPO9_HUMAN	57P	432.236	2	491.265	y4	#N/A	#N/A	#N/A	#N/A	#N/A

## Sheet: EF1D
Peptide Sequence	Protein Name	Replicate Name	Precursor Mz	Precursor Charge	Product Mz	Fragment Ion	Retention Time	Area	Background	Peak Rank	Total Area
IASLEVENQSLR	sp|P29692|EF1D_HUMAN	52FO	679.867	2	974.49	y8	28.8	423161	1837	1	1433687
IASLEVENQSLR	sp|P29692|EF1D_HUMAN	54FO	679.867	2	974.49	y8	28.87	434597	0	2	1595889		Replicate Name	IASLEVENQSLR	GVVQELQQAISK	LNVLEK	LVPVGYGIR	SUMA
IASLEVENQSLR	sp|P29692|EF1D_HUMAN	57FO	679.867	2	974.49	y8	28.73	309461	11687	3	1142007		52FO	1433687	763070	48420	2327592	4572769
IASLEVENQSLR	sp|P29692|EF1D_HUMAN	52FU	679.867	2	974.49	y8	28.59	196596	8014	2	720016		54FO	1595889	980417	201054	2544846	5322206
IASLEVENQSLR	sp|P29692|EF1D_HUMAN	54FU	679.867	2	974.49	y8	28.73	218580	6009	3	791863		57FO	1142007	728968	143968	2027286	4042229
IASLEVENQSLR	sp|P29692|EF1D_HUMAN	57FU	679.867	2	974.49	y8	28.52	301530	13023	2	1071884		52FU	720016	573190	279840	1510238	3083284
IASLEVENQSLR	sp|P29692|EF1D_HUMAN	52P	679.867	2	974.49	y8	#N/A	#N/A	#N/A	#N/A	#N/A		54FU	791863	602743	233520	1550927	3179053
IASLEVENQSLR	sp|P29692|EF1D_HUMAN	54P	679.867	2	974.49	y8	#N/A	#N/A	#N/A	#N/A	#N/A		57FU	1071884	772045	301104	2164748	4309781
IASLEVENQSLR	sp|P29692|EF1D_HUMAN	57P	679.867	2	974.49	y8	#N/A	#N/A	#N/A	#N/A	#N/A		52P	#N/A	#N/A	18700	#N/A	18700
IASLEVENQSLR	sp|P29692|EF1D_HUMAN	52FO	679.867	2	845.448	y7	28.8	419487	103181	2			54P	#N/A	#N/A	19033	#N/A	19033
IASLEVENQSLR	sp|P29692|EF1D_HUMAN	54FO	679.867	2	845.448	y7	28.8	487941	51424	1			57P	#N/A	#N/A	18862	#N/A	18862
IASLEVENQSLR	sp|P29692|EF1D_HUMAN	57FO	679.867	2	845.448	y7	28.73	390603	38401	1
IASLEVENQSLR	sp|P29692|EF1D_HUMAN	52FU	679.867	2	845.448	y7	28.59	229904	8014	1
IASLEVENQSLR	sp|P29692|EF1D_HUMAN	54FU	679.867	2	845.448	y7	28.59	241782	25706	1
IASLEVENQSLR	sp|P29692|EF1D_HUMAN	57FU	679.867	2	845.448	y7	28.38	370485	10852	1
IASLEVENQSLR	sp|P29692|EF1D_HUMAN	52P	679.867	2	845.448	y7	#N/A	#N/A	#N/A	#N/A
IASLEVENQSLR	sp|P29692|EF1D_HUMAN	54P	679.867	2	845.448	y7	#N/A	#N/A	#N/A	#N/A
IASLEVENQSLR	sp|P29692|EF1D_HUMAN	57P	679.867	2	845.448	y7	#N/A	#N/A	#N/A	#N/A
IASLEVENQSLR	sp|P29692|EF1D_HUMAN	52FO	679.867	2	746.379	y6	28.8	376662	18366	3
IASLEVENQSLR	sp|P29692|EF1D_HUMAN	54FO	679.867	2	746.379	y6	28.87	434597	11019	3
IASLEVENQSLR	sp|P29692|EF1D_HUMAN	57FO	679.867	2	746.379	y6	28.8	311798	15026	2
IASLEVENQSLR	sp|P29692|EF1D_HUMAN	52FU	679.867	2	746.379	y6	28.59	187580	4007	3
IASLEVENQSLR	sp|P29692|EF1D_HUMAN	54FU	679.867	2	746.379	y6	28.66	225841	12018	2
IASLEVENQSLR	sp|P29692|EF1D_HUMAN	57FU	679.867	2	746.379	y6	28.45	260875	37399	3
IASLEVENQSLR	sp|P29692|EF1D_HUMAN	52P	679.867	2	746.379	y6	#N/A	#N/A	#N/A	#N/A
IASLEVENQSLR	sp|P29692|EF1D_HUMAN	54P	679.867	2	746.379	y6	#N/A	#N/A	#N/A	#N/A
IASLEVENQSLR	sp|P29692|EF1D_HUMAN	57P	679.867	2	746.379	y6	#N/A	#N/A	#N/A	#N/A
IASLEVENQSLR	sp|P29692|EF1D_HUMAN	52FO	679.867	2	617.337	y5	28.8	214377	20202	4
IASLEVENQSLR	sp|P29692|EF1D_HUMAN	54FO	679.867	2	617.337	y5	28.8	238753	7346	4
IASLEVENQSLR	sp|P29692|EF1D_HUMAN	57FO	679.867	2	617.337	y5	28.66	130145	41072	4
IASLEVENQSLR	sp|P29692|EF1D_HUMAN	52FU	679.867	2	617.337	y5	28.59	105936	12021	4
IASLEVENQSLR	sp|P29692|EF1D_HUMAN	54FU	679.867	2	617.337	y5	28.66	105660	22033	4
IASLEVENQSLR	sp|P29692|EF1D_HUMAN	57FU	679.867	2	617.337	y5	28.45	138994	30387	4
IASLEVENQSLR	sp|P29692|EF1D_HUMAN	52P	679.867	2	617.337	y5	#N/A	#N/A	#N/A	#N/A
IASLEVENQSLR	sp|P29692|EF1D_HUMAN	54P	679.867	2	617.337	y5	#N/A	#N/A	#N/A	#N/A
IASLEVENQSLR	sp|P29692|EF1D_HUMAN	57P	679.867	2	617.337	y5	#N/A	#N/A	#N/A	#N/A
GVVQELQQAISK	sp|P29692|EF1D_HUMAN	52FO	650.367	2	1044.57	y9	36.73	119681	20197	4	763070
GVVQELQQAISK	sp|P29692|EF1D_HUMAN	54FO	650.367	2	1044.57	y9	36.66	156529	4675	4	980417
GVVQELQQAISK	sp|P29692|EF1D_HUMAN	57FO	650.367	2	1044.57	y9	36.52	119463	0	4	728968
GVVQELQQAISK	sp|P29692|EF1D_HUMAN	52FU	650.367	2	1044.57	y9	36.73	99427	4007	4	573190
GVVQELQQAISK	sp|P29692|EF1D_HUMAN	54FU	650.367	2	1044.57	y9	36.8	100012	0	4	602743
GVVQELQQAISK	sp|P29692|EF1D_HUMAN	57FU	650.367	2	1044.57	y9	36.52	128980	9183	4	772045
GVVQELQQAISK	sp|P29692|EF1D_HUMAN	52P	650.367	2	1044.57	y9	#N/A	#N/A	#N/A	#N/A	#N/A
GVVQELQQAISK	sp|P29692|EF1D_HUMAN	54P	650.367	2	1044.57	y9	#N/A	#N/A	#N/A	#N/A	#N/A
GVVQELQQAISK	sp|P29692|EF1D_HUMAN	57P	650.367	2	1044.57	y9	#N/A	#N/A	#N/A	#N/A	#N/A
GVVQELQQAISK	sp|P29692|EF1D_HUMAN	52FO	650.367	2	916.51	y8	36.73	296949	0	1
GVVQELQQAISK	sp|P29692|EF1D_HUMAN	54FO	650.367	2	916.51	y8	36.66	353548	14025	1
GVVQELQQAISK	sp|P29692|EF1D_HUMAN	57FO	650.367	2	916.51	y8	36.59	267811	11354	1
GVVQELQQAISK	sp|P29692|EF1D_HUMAN	52FU	650.367	2	916.51	y8	36.73	204448	8014	1
GVVQELQQAISK	sp|P29692|EF1D_HUMAN	54FU	650.367	2	916.51	y8	36.8	216052	11354	1
GVVQELQQAISK	sp|P29692|EF1D_HUMAN	57FU	650.367	2	916.51	y8	36.52	261133	31222	1
GVVQELQQAISK	sp|P29692|EF1D_HUMAN	52P	650.367	2	916.51	y8	#N/A	#N/A	#N/A	#N/A
GVVQELQQAISK	sp|P29692|EF1D_HUMAN	54P	650.367	2	916.51	y8	#N/A	#N/A	#N/A	#N/A
GVVQELQQAISK	sp|P29692|EF1D_HUMAN	57P	650.367	2	916.51	y8	#N/A	#N/A	#N/A	#N/A
GVVQELQQAISK	sp|P29692|EF1D_HUMAN	52FO	650.367	2	787.467	y7	36.73	187867	18361	2
GVVQELQQAISK	sp|P29692|EF1D_HUMAN	54FO	650.367	2	787.467	y7	36.66	263470	7013	2
GVVQELQQAISK	sp|P29692|EF1D_HUMAN	57FO	650.367	2	787.467	y7	36.59	179571	5677	2
GVVQELQQAISK	sp|P29692|EF1D_HUMAN	52FU	650.367	2	787.467	y7	36.66	154275	11854	2
GVVQELQQAISK	sp|P29692|EF1D_HUMAN	54FU	650.367	2	787.467	y7	36.8	159034	2838	2
GVVQELQQAISK	sp|P29692|EF1D_HUMAN	57FU	650.367	2	787.467	y7	36.52	206034	16530	2
GVVQELQQAISK	sp|P29692|EF1D_HUMAN	52P	650.367	2	787.467	y7	#N/A	#N/A	#N/A	#N/A
GVVQELQQAISK	sp|P29692|EF1D_HUMAN	54P	650.367	2	787.467	y7	#N/A	#N/A	#N/A	#N/A
GVVQELQQAISK	sp|P29692|EF1D_HUMAN	57P	650.367	2	787.467	y7	#N/A	#N/A	#N/A	#N/A
GVVQELQQAISK	sp|P29692|EF1D_HUMAN	52FO	650.367	2	674.383	y6	36.73	158573	16525	3
GVVQELQQAISK	sp|P29692|EF1D_HUMAN	54FO	650.367	2	674.383	y6	36.66	206869	14025	3
GVVQELQQAISK	sp|P29692|EF1D_HUMAN	57FO	650.367	2	674.383	y6	36.66	162123	8348	3
GVVQELQQAISK	sp|P29692|EF1D_HUMAN	52FU	650.367	2	674.383	y6	36.73	115039	12021	3
GVVQELQQAISK	sp|P29692|EF1D_HUMAN	54FU	650.367	2	674.383	y6	36.8	127645	2838	3
GVVQELQQAISK	sp|P29692|EF1D_HUMAN	57FU	650.367	2	674.383	y6	36.52	175897	9183	3
GVVQELQQAISK	sp|P29692|EF1D_HUMAN	52P	650.367	2	674.383	y6	#N/A	#N/A	#N/A	#N/A
GVVQELQQAISK	sp|P29692|EF1D_HUMAN	54P	650.367	2	674.383	y6	#N/A	#N/A	#N/A	#N/A
GVVQELQQAISK	sp|P29692|EF1D_HUMAN	57P	650.367	2	674.383	y6	#N/A	#N/A	#N/A	#N/A
LNVLEK	sp|P29692|EF1D_HUMAN	52FO	358.221	2	301.679	y5	35.61	10853	5510	3	48420
LNVLEK	sp|P29692|EF1D_HUMAN	54FO	358.221	2	301.679	y5	35.68	40979	10683	3	201054
LNVLEK	sp|P29692|EF1D_HUMAN	57FO	358.221	2	301.679	y5	35.47	32549	2671	3	143968
LNVLEK	sp|P29692|EF1D_HUMAN	52FU	358.221	2	301.679	y5	35.61	71191	9514	2	279840
LNVLEK	sp|P29692|EF1D_HUMAN	54FU	358.221	2	301.679	y5	35.68	61259	4674	2	233520
LNVLEK	sp|P29692|EF1D_HUMAN	57FU	358.221	2	301.679	y5	35.4	71958	0	3	301104
LNVLEK	sp|P29692|EF1D_HUMAN	52P	358.221	2	301.679	y5	35.68	4091	2338	3	18700
LNVLEK	sp|P29692|EF1D_HUMAN	54P	358.221	2	301.679	y5	35.89	5092	0	2	19033
LNVLEK	sp|P29692|EF1D_HUMAN	57P	358.221	2	301.679	y5	35.4	1168	3338	4	18862
LNVLEK	sp|P29692|EF1D_HUMAN	52FO	358.221	2	244.658	y4	35.82	9767	12689	4
LNVLEK	sp|P29692|EF1D_HUMAN	54FO	358.221	2	244.658	y4	35.61	49742	28877	2
LNVLEK	sp|P29692|EF1D_HUMAN	57FO	358.221	2	244.658	y4	35.61	33133	6844	2
LNVLEK	sp|P29692|EF1D_HUMAN	52FU	358.221	2	244.658	y4	35.61	62678	9347	3
LNVLEK	sp|P29692|EF1D_HUMAN	54FU	358.221	2	244.658	y4	35.68	58922	2671	3
LNVLEK	sp|P29692|EF1D_HUMAN	57FU	358.221	2	244.658	y4	35.27	74379	8014	2
LNVLEK	sp|P29692|EF1D_HUMAN	52P	358.221	2	244.658	y4	35.47	6846	4508	1
LNVLEK	sp|P29692|EF1D_HUMAN	54P	358.221	2	244.658	y4	35.68	5009	5176	3
LNVLEK	sp|P29692|EF1D_HUMAN	57P	358.221	2	244.658	y4	35.61	6009	2337	2
LNVLEK	sp|P29692|EF1D_HUMAN	52FO	358.221	2	195.123	y3	35.75	16446	18199	1
LNVLEK	sp|P29692|EF1D_HUMAN	54FO	358.221	2	195.123	y3	35.68	75030	8513	1
LNVLEK	sp|P29692|EF1D_HUMAN	57FO	358.221	2	195.123	y3	35.47	50410	13187	1
LNVLEK	sp|P29692|EF1D_HUMAN	52FU	358.221	2	195.123	y3	35.82	87966	7511	1
LNVLEK	sp|P29692|EF1D_HUMAN	54FU	358.221	2	195.123	y3	35.68	66434	10683	1
LNVLEK	sp|P29692|EF1D_HUMAN	57FU	358.221	2	195.123	y3	35.34	90657	12021	1
LNVLEK	sp|P29692|EF1D_HUMAN	52P	358.221	2	195.123	y3	35.68	4174	8515	2
LNVLEK	sp|P29692|EF1D_HUMAN	54P	358.221	2	195.123	y3	35.89	8348	10685	1
LNVLEK	sp|P29692|EF1D_HUMAN	57P	358.221	2	195.123	y3	35.27	10266	8179	1
LNVLEK	sp|P29692|EF1D_HUMAN	52FO	358.221	2	138.581	y2	35.82	11354	3339	2
LNVLEK	sp|P29692|EF1D_HUMAN	54FO	358.221	2	138.581	y2	35.68	35303	0	4
LNVLEK	sp|P29692|EF1D_HUMAN	57FO	358.221	2	138.581	y2	35.61	27875	4674	4
LNVLEK	sp|P29692|EF1D_HUMAN	52FU	358.221	2	138.581	y2	35.61	58004	0	4
LNVLEK	sp|P29692|EF1D_HUMAN	54FU	358.221	2	138.581	y2	35.82	46904	0	4
LNVLEK	sp|P29692|EF1D_HUMAN	57FU	358.221	2	138.581	y2	35.47	64111	0	4
LNVLEK	sp|P29692|EF1D_HUMAN	52P	358.221	2	138.581	y2	35.82	3590	1169	4
LNVLEK	sp|P29692|EF1D_HUMAN	54P	358.221	2	138.581	y2	35.54	584	835	4
LNVLEK	sp|P29692|EF1D_HUMAN	57P	358.221	2	138.581	y2	35.47	1419	835	3
LVPVGYGIR	sp|P29692|EF1D_HUMAN	52FO	487.295	2	761.43	y7	30.05	822195	64113	2	2327592
LVPVGYGIR	sp|P29692|EF1D_HUMAN	54FO	487.295	2	761.43	y7	30.12	915300	58422	2	2544846
LVPVGYGIR	sp|P29692|EF1D_HUMAN	57FO	487.295	2	761.43	y7	29.98	726952	30046	2	2027286
LVPVGYGIR	sp|P29692|EF1D_HUMAN	52FU	487.295	2	761.43	y7	30.12	491113	32390	2	1510238
LVPVGYGIR	sp|P29692|EF1D_HUMAN	54FU	487.295	2	761.43	y7	30.12	556424	31715	2	1550927
LVPVGYGIR	sp|P29692|EF1D_HUMAN	57FU	487.295	2	761.43	y7	29.91	732377	40062	2	2164748
LVPVGYGIR	sp|P29692|EF1D_HUMAN	52P	487.295	2	761.43	y7	#N/A	#N/A	#N/A	#N/A	#N/A
LVPVGYGIR	sp|P29692|EF1D_HUMAN	54P	487.295	2	761.43	y7	#N/A	#N/A	#N/A	#N/A	#N/A
LVPVGYGIR	sp|P29692|EF1D_HUMAN	57P	487.295	2	761.43	y7	#N/A	#N/A	#N/A	#N/A	#N/A
LVPVGYGIR	sp|P29692|EF1D_HUMAN	52FO	487.295	2	664.378	y6	30.05	320146	28049	3
LVPVGYGIR	sp|P29692|EF1D_HUMAN	54FO	487.295	2	664.378	y6	30.12	390423	25038	3
LVPVGYGIR	sp|P29692|EF1D_HUMAN	57FO	487.295	2	664.378	y6	29.98	283102	31882	3
LVPVGYGIR	sp|P29692|EF1D_HUMAN	52FU	487.295	2	664.378	y6	30.12	287756	12021	3
LVPVGYGIR	sp|P29692|EF1D_HUMAN	54FU	487.295	2	664.378	y6	30.12	239362	18361	3
LVPVGYGIR	sp|P29692|EF1D_HUMAN	57FU	487.295	2	664.378	y6	29.91	346366	36556	3
LVPVGYGIR	sp|P29692|EF1D_HUMAN	52P	487.295	2	664.378	y6	#N/A	#N/A	#N/A	#N/A
LVPVGYGIR	sp|P29692|EF1D_HUMAN	54P	487.295	2	664.378	y6	#N/A	#N/A	#N/A	#N/A
LVPVGYGIR	sp|P29692|EF1D_HUMAN	57P	487.295	2	664.378	y6	#N/A	#N/A	#N/A	#N/A
LVPVGYGIR	sp|P29692|EF1D_HUMAN	52FO	487.295	2	565.309	y5	30.05	1185250	72127	1
LVPVGYGIR	sp|P29692|EF1D_HUMAN	54FO	487.295	2	565.309	y5	30.12	1239123	100151	1
LVPVGYGIR	sp|P29692|EF1D_HUMAN	57FO	487.295	2	565.309	y5	29.98	1017232	54083	1
LVPVGYGIR	sp|P29692|EF1D_HUMAN	52FU	487.295	2	565.309	y5	30.05	731369	21037	1
LVPVGYGIR	sp|P29692|EF1D_HUMAN	54FU	487.295	2	565.309	y5	30.12	755141	46737	1
LVPVGYGIR	sp|P29692|EF1D_HUMAN	57FU	487.295	2	565.309	y5	29.91	1086005	29379	1
LVPVGYGIR	sp|P29692|EF1D_HUMAN	52P	487.295	2	565.309	y5	#N/A	#N/A	#N/A	#N/A
LVPVGYGIR	sp|P29692|EF1D_HUMAN	54P	487.295	2	565.309	y5	#N/A	#N/A	#N/A	#N/A
LVPVGYGIR	sp|P29692|EF1D_HUMAN	57P	487.295	2	565.309	y5	#N/A	#N/A	#N/A	#N/A

## Sheet: RL3
Peptide Sequence	Protein Name	Replicate Name	Precursor Mz	Precursor Charge	Product Mz	Fragment Ion	Retention Time	Area	Background	Peak Rank	Total Area
HGSLGFLPR	sp|P39023|RL3_HUMAN	52FO	492.275	2	846.483	y8	28.45	1235784	14689	1	2391198
HGSLGFLPR	sp|P39023|RL3_HUMAN	54FO	492.275	2	846.483	y8	28.45	1399365	20197	1	2729542		Replicate Name	HGSLGFLPR	VAFSVAR	IGQGYLIK	SLLVQTK	SUMA
HGSLGFLPR	sp|P39023|RL3_HUMAN	57FO	492.275	2	846.483	y8	28.38	1312140	16529	1	2578700		52FO	2391198	20886644	4221079	11807759	39306680
HGSLGFLPR	sp|P39023|RL3_HUMAN	52FU	492.275	2	846.483	y8	28.24	205278	16362	1	472998		54FO	2729542	20114748	4653931	11276793	38775014
HGSLGFLPR	sp|P39023|RL3_HUMAN	54FU	492.275	2	846.483	y8	28.38	198383	10516	2	564770		57FO	2578700	16919790	3412084	8528222	31438796
HGSLGFLPR	sp|P39023|RL3_HUMAN	57FU	492.275	2	846.483	y8	28.1	511189	18361	1	1170519		52FU	472998	3569993	675688	2174572	6893251
HGSLGFLPR	sp|P39023|RL3_HUMAN	52P	492.275	2	846.483	y8	#N/A	#N/A	#N/A	#N/A	#N/A		54FU	564770	2823011	669280	1647229	5704290
HGSLGFLPR	sp|P39023|RL3_HUMAN	54P	492.275	2	846.483	y8	#N/A	#N/A	#N/A	#N/A	#N/A		57FU	1170519	6976652	1421649	2900098	12468918
HGSLGFLPR	sp|P39023|RL3_HUMAN	57P	492.275	2	846.483	y8	#N/A	#N/A	#N/A	#N/A	#N/A		52P	#N/A	203224	27799	#N/A	231023
HGSLGFLPR	sp|P39023|RL3_HUMAN	52FO	492.275	2	789.462	y7	28.45	558511	9181	2			54P	#N/A	304469	43243	#N/A	347712
HGSLGFLPR	sp|P39023|RL3_HUMAN	54FO	492.275	2	789.462	y7	28.38	599740	16525	2			57P	#N/A	350363	4174	#N/A	354537
HGSLGFLPR	sp|P39023|RL3_HUMAN	57FO	492.275	2	789.462	y7	28.38	584861	5510	2
HGSLGFLPR	sp|P39023|RL3_HUMAN	52FU	492.275	2	789.462	y7	28.24	93247	14025	3
HGSLGFLPR	sp|P39023|RL3_HUMAN	54FU	492.275	2	789.462	y7	28.38	73528	12853	3
HGSLGFLPR	sp|P39023|RL3_HUMAN	57FU	492.275	2	789.462	y7	28.1	239111	18361	3
HGSLGFLPR	sp|P39023|RL3_HUMAN	52P	492.275	2	789.462	y7	#N/A	#N/A	#N/A	#N/A
HGSLGFLPR	sp|P39023|RL3_HUMAN	54P	492.275	2	789.462	y7	#N/A	#N/A	#N/A	#N/A
HGSLGFLPR	sp|P39023|RL3_HUMAN	57P	492.275	2	789.462	y7	#N/A	#N/A	#N/A	#N/A
HGSLGFLPR	sp|P39023|RL3_HUMAN	52FO	492.275	2	702.43	y6	28.45	193543	63930	4
HGSLGFLPR	sp|P39023|RL3_HUMAN	54FO	492.275	2	702.43	y6	28.38	262730	56919	4
HGSLGFLPR	sp|P39023|RL3_HUMAN	57FO	492.275	2	702.43	y6	28.38	246016	45914	4
HGSLGFLPR	sp|P39023|RL3_HUMAN	52FU	492.275	2	702.43	y6	28.03	51758	25712	4
HGSLGFLPR	sp|P39023|RL3_HUMAN	54FU	492.275	2	702.43	y6	28.1	65933	58088	4
HGSLGFLPR	sp|P39023|RL3_HUMAN	57FU	492.275	2	702.43	y6	28.03	136707	40061	4
HGSLGFLPR	sp|P39023|RL3_HUMAN	52P	492.275	2	702.43	y6	#N/A	#N/A	#N/A	#N/A
HGSLGFLPR	sp|P39023|RL3_HUMAN	54P	492.275	2	702.43	y6	#N/A	#N/A	#N/A	#N/A
HGSLGFLPR	sp|P39023|RL3_HUMAN	57P	492.275	2	702.43	y6	#N/A	#N/A	#N/A	#N/A
HGSLGFLPR	sp|P39023|RL3_HUMAN	52FO	492.275	2	589.346	y5	28.45	403360	47739	3
HGSLGFLPR	sp|P39023|RL3_HUMAN	54FO	492.275	2	589.346	y5	28.38	467707	67936	3
HGSLGFLPR	sp|P39023|RL3_HUMAN	57FO	492.275	2	589.346	y5	28.38	435683	67786	3
HGSLGFLPR	sp|P39023|RL3_HUMAN	52FU	492.275	2	589.346	y5	28.03	122716	72461	2
HGSLGFLPR	sp|P39023|RL3_HUMAN	54FU	492.275	2	589.346	y5	28.1	226926	122685	1
HGSLGFLPR	sp|P39023|RL3_HUMAN	57FU	492.275	2	589.346	y5	27.82	283512	83960	2
HGSLGFLPR	sp|P39023|RL3_HUMAN	52P	492.275	2	589.346	y5	#N/A	#N/A	#N/A	#N/A
HGSLGFLPR	sp|P39023|RL3_HUMAN	54P	492.275	2	589.346	y5	#N/A	#N/A	#N/A	#N/A
HGSLGFLPR	sp|P39023|RL3_HUMAN	57P	492.275	2	589.346	y5	#N/A	#N/A	#N/A	#N/A
VAFSVAR	sp|P39023|RL3_HUMAN	52FO	375.219	2	650.362	y6	26.01	3264023	140216	3	20886644
VAFSVAR	sp|P39023|RL3_HUMAN	54FO	375.219	2	650.362	y6	26.15	3229594	88155	3	20114748
VAFSVAR	sp|P39023|RL3_HUMAN	57FO	375.219	2	650.362	y6	26.08	2817035	62109	3	16919790
VAFSVAR	sp|P39023|RL3_HUMAN	52FU	375.219	2	650.362	y6	26.08	596668	39728	3	3569993
VAFSVAR	sp|P39023|RL3_HUMAN	54FU	375.219	2	650.362	y6	26.08	475649	21700	3	2823011
VAFSVAR	sp|P39023|RL3_HUMAN	57FU	375.219	2	650.362	y6	26.01	1150771	45904	3	6976652
VAFSVAR	sp|P39023|RL3_HUMAN	52P	375.219	2	650.362	y6	25.53	52746	19530	2	203224
VAFSVAR	sp|P39023|RL3_HUMAN	54P	375.219	2	650.362	y6	25.39	63181	6677	3	304469
VAFSVAR	sp|P39023|RL3_HUMAN	57P	375.219	2	650.362	y6	25.81	72359	17026	2	350363
VAFSVAR	sp|P39023|RL3_HUMAN	52FO	375.219	2	579.325	y5	26.01	12001221	191962	1
VAFSVAR	sp|P39023|RL3_HUMAN	54FO	375.219	2	579.325	y5	26.15	11453190	146925	1
VAFSVAR	sp|P39023|RL3_HUMAN	57FO	375.219	2	579.325	y5	26.08	9581141	184324	1
VAFSVAR	sp|P39023|RL3_HUMAN	52FU	375.219	2	579.325	y5	26.08	2007005	35054	1
VAFSVAR	sp|P39023|RL3_HUMAN	54FU	375.219	2	579.325	y5	26.08	1607307	49910	1
VAFSVAR	sp|P39023|RL3_HUMAN	57FU	375.219	2	579.325	y5	26.01	3905844	71610	1
VAFSVAR	sp|P39023|RL3_HUMAN	52P	375.219	2	579.325	y5	25.53	134370	36722	1
VAFSVAR	sp|P39023|RL3_HUMAN	54P	375.219	2	579.325	y5	25.46	169260	28878	1
VAFSVAR	sp|P39023|RL3_HUMAN	57P	375.219	2	579.325	y5	25.81	229180	32716	1
VAFSVAR	sp|P39023|RL3_HUMAN	52FO	375.219	2	432.257	y4	26.01	5621400	131870	2
VAFSVAR	sp|P39023|RL3_HUMAN	54FO	375.219	2	432.257	y4	26.15	5431965	200185	2
VAFSVAR	sp|P39023|RL3_HUMAN	57FO	375.219	2	432.257	y4	26.08	4521615	186328	2
VAFSVAR	sp|P39023|RL3_HUMAN	52FU	375.219	2	432.257	y4	26.08	966320	68772	2
VAFSVAR	sp|P39023|RL3_HUMAN	54FU	375.219	2	432.257	y4	26.08	740055	78120	2
VAFSVAR	sp|P39023|RL3_HUMAN	57FU	375.219	2	432.257	y4	26.01	1920038	71610	2
VAFSVAR	sp|P39023|RL3_HUMAN	52P	375.219	2	432.257	y4	25.88	16108	166084	3
VAFSVAR	sp|P39023|RL3_HUMAN	54P	375.219	2	432.257	y4	25.46	72028	48408	2
VAFSVAR	sp|P39023|RL3_HUMAN	57P	375.219	2	432.257	y4	25.81	48824	119013	3
IGQGYLIK	sp|P39023|RL3_HUMAN	52FO	446.269	2	778.446	y7	27.89	2510363	110170	1	4221079
IGQGYLIK	sp|P39023|RL3_HUMAN	54FO	446.269	2	778.446	y7	27.89	2748498	180317	1	4653931
IGQGYLIK	sp|P39023|RL3_HUMAN	57FO	446.269	2	778.446	y7	27.82	1991815	111171	1	3412084
IGQGYLIK	sp|P39023|RL3_HUMAN	52FU	446.269	2	778.446	y7	27.75	399369	51090	1	675688
IGQGYLIK	sp|P39023|RL3_HUMAN	54FU	446.269	2	778.446	y7	27.82	397195	100822	1	669280
IGQGYLIK	sp|P39023|RL3_HUMAN	57FU	446.269	2	778.446	y7	27.61	879412	68437	1	1421649
IGQGYLIK	sp|P39023|RL3_HUMAN	52P	446.269	2	778.446	y7	26.78	18115	16696	1	27799
IGQGYLIK	sp|P39023|RL3_HUMAN	54P	446.269	2	778.446	y7	28.03	24794	0	1	43243
IGQGYLIK	sp|P39023|RL3_HUMAN	57P	446.269	2	778.446	y7	27.75	1920	4007	1	4174
IGQGYLIK	sp|P39023|RL3_HUMAN	52FO	446.269	2	721.424	y6	27.89	655425	38559	3
IGQGYLIK	sp|P39023|RL3_HUMAN	54FO	446.269	2	721.424	y6	27.89	707327	38401	3
IGQGYLIK	sp|P39023|RL3_HUMAN	57FO	446.269	2	721.424	y6	27.82	542752	25539	3
IGQGYLIK	sp|P39023|RL3_HUMAN	52FU	446.269	2	721.424	y6	27.75	104100	18032	3
IGQGYLIK	sp|P39023|RL3_HUMAN	54FU	446.269	2	721.424	y6	27.82	118015	16525	3
IGQGYLIK	sp|P39023|RL3_HUMAN	57FU	446.269	2	721.424	y6	27.61	199301	59590	3
IGQGYLIK	sp|P39023|RL3_HUMAN	52P	446.269	2	721.424	y6	26.92	8765	26046	2
IGQGYLIK	sp|P39023|RL3_HUMAN	54P	446.269	2	721.424	y6	28.03	6094	0	3
IGQGYLIK	sp|P39023|RL3_HUMAN	57P	446.269	2	721.424	y6	27.82	1920	2838	2
IGQGYLIK	sp|P39023|RL3_HUMAN	52FO	446.269	2	593.366	y5	27.89	1055291	73446	2
IGQGYLIK	sp|P39023|RL3_HUMAN	54FO	446.269	2	593.366	y5	27.89	1198106	38401	2
IGQGYLIK	sp|P39023|RL3_HUMAN	57FO	446.269	2	593.366	y5	27.82	877517	51079	2
IGQGYLIK	sp|P39023|RL3_HUMAN	52FU	446.269	2	593.366	y5	27.75	172219	24042	2
IGQGYLIK	sp|P39023|RL3_HUMAN	54FU	446.269	2	593.366	y5	27.82	154070	56420	2
IGQGYLIK	sp|P39023|RL3_HUMAN	57FU	446.269	2	593.366	y5	27.61	342935	70106	2
IGQGYLIK	sp|P39023|RL3_HUMAN	52P	446.269	2	593.366	y5	26.92	918	6845	3
IGQGYLIK	sp|P39023|RL3_HUMAN	54P	446.269	2	593.366	y5	27.96	12355	2671	2
IGQGYLIK	sp|P39023|RL3_HUMAN	57P	446.269	2	593.366	y5	27.75	334	1336	3
SLLVQTK	sp|P39023|RL3_HUMAN	52FO	394.747	2	588.372	y5	24.9	7703055	709072	1	11807759
SLLVQTK	sp|P39023|RL3_HUMAN	54FO	394.747	2	588.372	y5	25.04	7211399	700225	1	11276793
SLLVQTK	sp|P39023|RL3_HUMAN	57FO	394.747	2	588.372	y5	25.04	5474357	561849	1	8528222
SLLVQTK	sp|P39023|RL3_HUMAN	52FU	394.747	2	588.372	y5	24.83	1318484	98840	1	2174572
SLLVQTK	sp|P39023|RL3_HUMAN	54FU	394.747	2	588.372	y5	24.9	967534	274482	1	1647229
SLLVQTK	sp|P39023|RL3_HUMAN	57FU	394.747	2	588.372	y5	24.83	1879721	596883	1	2900098
SLLVQTK	sp|P39023|RL3_HUMAN	52P	394.747	2	588.372	y5	#N/A	#N/A	#N/A	#N/A	#N/A
SLLVQTK	sp|P39023|RL3_HUMAN	54P	394.747	2	588.372	y5	#N/A	#N/A	#N/A	#N/A	#N/A
SLLVQTK	sp|P39023|RL3_HUMAN	57P	394.747	2	588.372	y5	#N/A	#N/A	#N/A	#N/A	#N/A
SLLVQTK	sp|P39023|RL3_HUMAN	52FO	394.747	2	475.287	y4	24.9	3196748	172260	2
SLLVQTK	sp|P39023|RL3_HUMAN	54FO	394.747	2	475.287	y4	25.04	3107363	156236	2
SLLVQTK	sp|P39023|RL3_HUMAN	57FO	394.747	2	475.287	y4	25.04	2328352	190955	2
SLLVQTK	sp|P39023|RL3_HUMAN	52FU	394.747	2	475.287	y4	24.83	550635	93498	2
SLLVQTK	sp|P39023|RL3_HUMAN	54FU	394.747	2	475.287	y4	24.9	375410	175308	2
SLLVQTK	sp|P39023|RL3_HUMAN	57FU	394.747	2	475.287	y4	24.83	787301	203858	2
SLLVQTK	sp|P39023|RL3_HUMAN	52P	394.747	2	475.287	y4	#N/A	#N/A	#N/A	#N/A
SLLVQTK	sp|P39023|RL3_HUMAN	54P	394.747	2	475.287	y4	#N/A	#N/A	#N/A	#N/A
SLLVQTK	sp|P39023|RL3_HUMAN	57P	394.747	2	475.287	y4	#N/A	#N/A	#N/A	#N/A
SLLVQTK	sp|P39023|RL3_HUMAN	52FO	394.747	2	376.219	y3	24.9	907956	232351	3
SLLVQTK	sp|P39023|RL3_HUMAN	54FO	394.747	2	376.219	y3	25.04	958031	190288	3
SLLVQTK	sp|P39023|RL3_HUMAN	57FO	394.747	2	376.219	y3	25.04	725513	141380	3
SLLVQTK	sp|P39023|RL3_HUMAN	52FU	394.747	2	376.219	y3	24.55	305454	82812	3
SLLVQTK	sp|P39023|RL3_HUMAN	54FU	394.747	2	376.219	y3	24.55	304285	115203	3
SLLVQTK	sp|P39023|RL3_HUMAN	57FU	394.747	2	376.219	y3	24.83	233076	204192	3
SLLVQTK	sp|P39023|RL3_HUMAN	52P	394.747	2	376.219	y3	#N/A	#N/A	#N/A	#N/A
SLLVQTK	sp|P39023|RL3_HUMAN	54P	394.747	2	376.219	y3	#N/A	#N/A	#N/A	#N/A
SLLVQTK	sp|P39023|RL3_HUMAN	57P	394.747	2	376.219	y3	#N/A	#N/A	#N/A	#N/A

## Sheet: PDIA3
Peptide Sequence	Protein Name	Replicate Name	Precursor Mz	Precursor Charge	Product Mz	Fragment Ion	Retention Time	Area	Background	Peak Rank	Total Area
LAPEYEAAATR	sp|P30101|PDIA3_HUMAN	52FO	596.304	2	1007.48	y9	24.83	254141	6510	3	1282390
LAPEYEAAATR	sp|P30101|PDIA3_HUMAN	54FO	596.304	2	1007.48	y9	24.97	345190	0	3	1732712		Replicate Name	LAPEYEAAATR	LNFAVASR	GFPTIYFSPANK	ELSDFISYLQR	SUMA
LAPEYEAAATR	sp|P30101|PDIA3_HUMAN	57FO	596.304	2	1007.48	y9	24.9	223226	6011	2	1086911		52FO	1282390	4506311	610923	1849963	8249587
LAPEYEAAATR	sp|P30101|PDIA3_HUMAN	52FU	596.304	2	1007.48	y9	24.83	142083	9350	4	775864		54FO	1732712	6136537	888037	2552191	11309477
LAPEYEAAATR	sp|P30101|PDIA3_HUMAN	54FU	596.304	2	1007.48	y9	24.83	155941	11353	3	822028		57FO	1086911	3572733	532951	1665768	6858363
LAPEYEAAATR	sp|P30101|PDIA3_HUMAN	57FU	596.304	2	1007.48	y9	24.83	325405	16028	3	1655076		52FU	775864	2884856	346524	1305640	5312884
LAPEYEAAATR	sp|P30101|PDIA3_HUMAN	52P	596.304	2	1007.48	y9	24.9	6259	0	2	25706		54FU	822028	3406822	409141	1359221	5997212
LAPEYEAAATR	sp|P30101|PDIA3_HUMAN	54P	596.304	2	1007.48	y9	24.76	6677	0	3	47072		57FU	1655076	4968567	692949	2501114	9817706
LAPEYEAAATR	sp|P30101|PDIA3_HUMAN	57P	596.304	2	1007.48	y9	24.97	8012	0	3	39977		52P	25706	80622	#N/A	39643	145971
LAPEYEAAATR	sp|P30101|PDIA3_HUMAN	52FO	596.304	2	910.426	y8	24.83	254308	4340	2			54P	47072	196714	#N/A	57170	300956
LAPEYEAAATR	sp|P30101|PDIA3_HUMAN	54FO	596.304	2	910.426	y8	24.9	363639	4007	2			57P	39977	180940	#N/A	45996	266913
LAPEYEAAATR	sp|P30101|PDIA3_HUMAN	57FO	596.304	2	910.426	y8	24.97	210286	12021	3
LAPEYEAAATR	sp|P30101|PDIA3_HUMAN	52FU	596.304	2	910.426	y8	24.83	153269	0	2
LAPEYEAAATR	sp|P30101|PDIA3_HUMAN	54FU	596.304	2	910.426	y8	24.83	169715	6845	2
LAPEYEAAATR	sp|P30101|PDIA3_HUMAN	57FU	596.304	2	910.426	y8	24.83	347778	13190	2
LAPEYEAAATR	sp|P30101|PDIA3_HUMAN	52P	596.304	2	910.426	y8	24.83	3923	1002	4
LAPEYEAAATR	sp|P30101|PDIA3_HUMAN	54P	596.304	2	910.426	y8	24.69	10683	0	2
LAPEYEAAATR	sp|P30101|PDIA3_HUMAN	57P	596.304	2	910.426	y8	25.18	8763	0	2
LAPEYEAAATR	sp|P30101|PDIA3_HUMAN	52FO	596.304	2	781.384	y7	24.83	568375	53416	1
LAPEYEAAATR	sp|P30101|PDIA3_HUMAN	54FO	596.304	2	781.384	y7	24.97	730785	75967	1
LAPEYEAAATR	sp|P30101|PDIA3_HUMAN	57FO	596.304	2	781.384	y7	24.9	457888	40070	1
LAPEYEAAATR	sp|P30101|PDIA3_HUMAN	52FU	596.304	2	781.384	y7	24.83	327242	18700	1
LAPEYEAAATR	sp|P30101|PDIA3_HUMAN	54FU	596.304	2	781.384	y7	24.69	349615	18533	1
LAPEYEAAATR	sp|P30101|PDIA3_HUMAN	57FU	596.304	2	781.384	y7	24.83	685956	63946	1
LAPEYEAAATR	sp|P30101|PDIA3_HUMAN	52P	596.304	2	781.384	y7	24.83	4757	5842	3
LAPEYEAAATR	sp|P30101|PDIA3_HUMAN	54P	596.304	2	781.384	y7	24.83	23536	0	1
LAPEYEAAATR	sp|P30101|PDIA3_HUMAN	57P	596.304	2	781.384	y7	25.18	16942	0	1
LAPEYEAAATR	sp|P30101|PDIA3_HUMAN	52FO	596.304	2	618.321	y6	24.76	205566	49910	4
LAPEYEAAATR	sp|P30101|PDIA3_HUMAN	54FO	596.304	2	618.321	y6	24.9	293099	12021	4
LAPEYEAAATR	sp|P30101|PDIA3_HUMAN	57FO	596.304	2	618.321	y6	24.9	195510	20035	4
LAPEYEAAATR	sp|P30101|PDIA3_HUMAN	52FU	596.304	2	618.321	y6	24.69	153269	25712	3
LAPEYEAAATR	sp|P30101|PDIA3_HUMAN	54FU	596.304	2	618.321	y6	24.69	146758	11687	4
LAPEYEAAATR	sp|P30101|PDIA3_HUMAN	57FU	596.304	2	618.321	y6	24.9	295937	29218	4
LAPEYEAAATR	sp|P30101|PDIA3_HUMAN	52P	596.304	2	618.321	y6	24.69	10766	1168	1
LAPEYEAAATR	sp|P30101|PDIA3_HUMAN	54P	596.304	2	618.321	y6	24.76	6176	3839	4
LAPEYEAAATR	sp|P30101|PDIA3_HUMAN	57P	596.304	2	618.321	y6	24.97	6259	1669	4
LNFAVASR	sp|P30101|PDIA3_HUMAN	52FO	439.248	2	764.405	y7	28.17	237275	87132	4	4506311
LNFAVASR	sp|P30101|PDIA3_HUMAN	54FO	439.248	2	764.405	y7	28.17	436601	86819	4	6136537
LNFAVASR	sp|P30101|PDIA3_HUMAN	57FO	439.248	2	764.405	y7	28.1	248709	54082	4	3572733
LNFAVASR	sp|P30101|PDIA3_HUMAN	52FU	439.248	2	764.405	y7	28.03	202562	42399	4	2884856
LNFAVASR	sp|P30101|PDIA3_HUMAN	54FU	439.248	2	764.405	y7	28.1	283749	77136	4	3406822
LNFAVASR	sp|P30101|PDIA3_HUMAN	57FU	439.248	2	764.405	y7	27.89	356126	99174	4	4968567
LNFAVASR	sp|P30101|PDIA3_HUMAN	52P	439.248	2	764.405	y7	27.89	4757	4340	4	80622
LNFAVASR	sp|P30101|PDIA3_HUMAN	54P	439.248	2	764.405	y7	28.17	14522	5675	4	196714
LNFAVASR	sp|P30101|PDIA3_HUMAN	57P	439.248	2	764.405	y7	28.45	12269	0	4	180940
LNFAVASR	sp|P30101|PDIA3_HUMAN	52FO	439.248	2	650.362	y6	28.17	1283690	108330	3
LNFAVASR	sp|P30101|PDIA3_HUMAN	54FO	439.248	2	650.362	y6	28.17	1776289	117206	2
LNFAVASR	sp|P30101|PDIA3_HUMAN	57FO	439.248	2	650.362	y6	28.1	1071870	66100	2
LNFAVASR	sp|P30101|PDIA3_HUMAN	52FU	439.248	2	650.362	y6	28.03	898883	49576	2
LNFAVASR	sp|P30101|PDIA3_HUMAN	54FU	439.248	2	650.362	y6	28.1	1088747	41907	2
LNFAVASR	sp|P30101|PDIA3_HUMAN	57FU	439.248	2	650.362	y6	27.89	1575269	58436	2
LNFAVASR	sp|P30101|PDIA3_HUMAN	52P	439.248	2	650.362	y6	28.1	18528	21199	3
LNFAVASR	sp|P30101|PDIA3_HUMAN	54P	439.248	2	650.362	y6	28.24	54582	9014	2
LNFAVASR	sp|P30101|PDIA3_HUMAN	57P	439.248	2	650.362	y6	28.45	33634	9514	3
LNFAVASR	sp|P30101|PDIA3_HUMAN	52FO	439.248	2	503.294	y5	28.1	1284692	89969	2
LNFAVASR	sp|P30101|PDIA3_HUMAN	54FO	439.248	2	503.294	y5	28.17	1678367	126222	3
LNFAVASR	sp|P30101|PDIA3_HUMAN	57FO	439.248	2	503.294	y5	28.1	1008107	54082	3
LNFAVASR	sp|P30101|PDIA3_HUMAN	52FU	439.248	2	503.294	y5	28.03	715852	141551	3
LNFAVASR	sp|P30101|PDIA3_HUMAN	54FU	439.248	2	503.294	y5	28.1	897411	138911	3
LNFAVASR	sp|P30101|PDIA3_HUMAN	57FU	439.248	2	503.294	y5	27.89	1345866	148928	3
LNFAVASR	sp|P30101|PDIA3_HUMAN	52P	439.248	2	503.294	y5	28.17	24871	28543	2
LNFAVASR	sp|P30101|PDIA3_HUMAN	54P	439.248	2	503.294	y5	28.24	52162	21032	3
LNFAVASR	sp|P30101|PDIA3_HUMAN	57P	439.248	2	503.294	y5	28.45	46153	8346	2
LNFAVASR	sp|P30101|PDIA3_HUMAN	52FO	439.248	2	432.257	y4	28.1	1700654	113839	1
LNFAVASR	sp|P30101|PDIA3_HUMAN	54FO	439.248	2	432.257	y4	28.17	2245280	162786	1
LNFAVASR	sp|P30101|PDIA3_HUMAN	57FO	439.248	2	432.257	y4	28.1	1244047	128027	1
LNFAVASR	sp|P30101|PDIA3_HUMAN	52FU	439.248	2	432.257	y4	28.03	1067559	152234	1
LNFAVASR	sp|P30101|PDIA3_HUMAN	54FU	439.248	2	432.257	y4	28.1	1136915	230405	1
LNFAVASR	sp|P30101|PDIA3_HUMAN	57FU	439.248	2	432.257	y4	27.96	1691306	290845	1
LNFAVASR	sp|P30101|PDIA3_HUMAN	52P	439.248	2	432.257	y4	28.1	32466	45068	1
LNFAVASR	sp|P30101|PDIA3_HUMAN	54P	439.248	2	432.257	y4	28.24	75447	34218	1
LNFAVASR	sp|P30101|PDIA3_HUMAN	57P	439.248	2	432.257	y4	28.1	88884	13354	1
GFPTIYFSPANK	sp|P30101|PDIA3_HUMAN	52FO	671.346	2	939.493	y8	36.03	89635	20364	4	610923
GFPTIYFSPANK	sp|P30101|PDIA3_HUMAN	54FO	671.346	2	939.493	y8	35.96	122712	15360	4	888037
GFPTIYFSPANK	sp|P30101|PDIA3_HUMAN	57FO	671.346	2	939.493	y8	35.89	83649	22874	4	532951
GFPTIYFSPANK	sp|P30101|PDIA3_HUMAN	52FU	671.346	2	939.493	y8	35.89	52579	6510	4	346524
GFPTIYFSPANK	sp|P30101|PDIA3_HUMAN	54FU	671.346	2	939.493	y8	35.96	59259	8013	4	409141
GFPTIYFSPANK	sp|P30101|PDIA3_HUMAN	57FU	671.346	2	939.493	y8	35.68	100340	19033	4	692949
GFPTIYFSPANK	sp|P30101|PDIA3_HUMAN	52P	671.346	2	939.493	y8	#N/A	#N/A	#N/A	#N/A	#N/A
GFPTIYFSPANK	sp|P30101|PDIA3_HUMAN	54P	671.346	2	939.493	y8	#N/A	#N/A	#N/A	#N/A	#N/A
GFPTIYFSPANK	sp|P30101|PDIA3_HUMAN	57P	671.346	2	939.493	y8	#N/A	#N/A	#N/A	#N/A	#N/A
GFPTIYFSPANK	sp|P30101|PDIA3_HUMAN	52FO	671.346	2	826.409	y7	36.03	206562	34218	1
GFPTIYFSPANK	sp|P30101|PDIA3_HUMAN	54FO	671.346	2	826.409	y7	35.96	327734	29718	1
GFPTIYFSPANK	sp|P30101|PDIA3_HUMAN	57FO	671.346	2	826.409	y7	35.82	200859	28217	1
GFPTIYFSPANK	sp|P30101|PDIA3_HUMAN	52FU	671.346	2	826.409	y7	35.89	107663	20030	2
GFPTIYFSPANK	sp|P30101|PDIA3_HUMAN	54FU	671.346	2	826.409	y7	35.96	133960	13521	1
GFPTIYFSPANK	sp|P30101|PDIA3_HUMAN	57FU	671.346	2	826.409	y7	35.68	248680	41238	1
GFPTIYFSPANK	sp|P30101|PDIA3_HUMAN	52P	671.346	2	826.409	y7	#N/A	#N/A	#N/A	#N/A
GFPTIYFSPANK	sp|P30101|PDIA3_HUMAN	54P	671.346	2	826.409	y7	#N/A	#N/A	#N/A	#N/A
GFPTIYFSPANK	sp|P30101|PDIA3_HUMAN	57P	671.346	2	826.409	y7	#N/A	#N/A	#N/A	#N/A
GFPTIYFSPANK	sp|P30101|PDIA3_HUMAN	52FO	671.346	2	663.346	y6	36.03	119597	25038	3
GFPTIYFSPANK	sp|P30101|PDIA3_HUMAN	54FO	671.346	2	663.346	y6	35.89	168876	28049	3
GFPTIYFSPANK	sp|P30101|PDIA3_HUMAN	57FO	671.346	2	663.346	y6	35.89	118879	19535	3
GFPTIYFSPANK	sp|P30101|PDIA3_HUMAN	52FU	671.346	2	663.346	y6	35.89	75948	21699	3
GFPTIYFSPANK	sp|P30101|PDIA3_HUMAN	54FU	671.346	2	663.346	y6	35.96	88639	16693	3
GFPTIYFSPANK	sp|P30101|PDIA3_HUMAN	57FU	671.346	2	663.346	y6	35.68	134984	42240	3
GFPTIYFSPANK	sp|P30101|PDIA3_HUMAN	52P	671.346	2	663.346	y6	#N/A	#N/A	#N/A	#N/A
GFPTIYFSPANK	sp|P30101|PDIA3_HUMAN	54P	671.346	2	663.346	y6	#N/A	#N/A	#N/A	#N/A
GFPTIYFSPANK	sp|P30101|PDIA3_HUMAN	57P	671.346	2	663.346	y6	#N/A	#N/A	#N/A	#N/A
GFPTIYFSPANK	sp|P30101|PDIA3_HUMAN	52FO	671.346	2	429.246	y4	36.1	195128	53247	2
GFPTIYFSPANK	sp|P30101|PDIA3_HUMAN	54FO	671.346	2	429.246	y4	35.96	268715	87318	2
GFPTIYFSPANK	sp|P30101|PDIA3_HUMAN	57FO	671.346	2	429.246	y4	35.82	129565	106857	2
GFPTIYFSPANK	sp|P30101|PDIA3_HUMAN	52FU	671.346	2	429.246	y4	35.89	110333	41563	1
GFPTIYFSPANK	sp|P30101|PDIA3_HUMAN	54FU	671.346	2	429.246	y4	35.96	127283	41732	2
GFPTIYFSPANK	sp|P30101|PDIA3_HUMAN	57FU	671.346	2	429.246	y4	35.61	208945	51422	2
GFPTIYFSPANK	sp|P30101|PDIA3_HUMAN	52P	671.346	2	429.246	y4	#N/A	#N/A	#N/A	#N/A
GFPTIYFSPANK	sp|P30101|PDIA3_HUMAN	54P	671.346	2	429.246	y4	#N/A	#N/A	#N/A	#N/A
GFPTIYFSPANK	sp|P30101|PDIA3_HUMAN	57P	671.346	2	429.246	y4	#N/A	#N/A	#N/A	#N/A
ELSDFISYLQR	sp|P30101|PDIA3_HUMAN	52FO	685.851	2	1041.54	y8	39.93	115675	8513	4	1849963
ELSDFISYLQR	sp|P30101|PDIA3_HUMAN	54FO	685.851	2	1041.54	y8	39.79	171259	0	4	2552191
ELSDFISYLQR	sp|P30101|PDIA3_HUMAN	57FO	685.851	2	1041.54	y8	39.79	112086	4674	4	1665768
ELSDFISYLQR	sp|P30101|PDIA3_HUMAN	52FU	685.851	2	1041.54	y8	39.86	82875	0	4	1305640
ELSDFISYLQR	sp|P30101|PDIA3_HUMAN	54FU	685.851	2	1041.54	y8	39.86	84544	0	4	1359221
ELSDFISYLQR	sp|P30101|PDIA3_HUMAN	57FU	685.851	2	1041.54	y8	39.79	155819	9347	4	2501114
ELSDFISYLQR	sp|P30101|PDIA3_HUMAN	52P	685.851	2	1041.54	y8	39.65	4006	0	4	39643
ELSDFISYLQR	sp|P30101|PDIA3_HUMAN	54P	685.851	2	1041.54	y8	40.13	3756	0	4	57170
ELSDFISYLQR	sp|P30101|PDIA3_HUMAN	57P	685.851	2	1041.54	y8	40.27	4007	1670	4	45996
ELSDFISYLQR	sp|P30101|PDIA3_HUMAN	52FO	685.851	2	926.509	y7	39.93	234688	2170	3
ELSDFISYLQR	sp|P30101|PDIA3_HUMAN	54FO	685.851	2	926.509	y7	39.79	308967	17526	3
ELSDFISYLQR	sp|P30101|PDIA3_HUMAN	57FO	685.851	2	926.509	y7	39.86	195546	17860	3
ELSDFISYLQR	sp|P30101|PDIA3_HUMAN	52FU	685.851	2	926.509	y7	39.86	173011	2504	3
ELSDFISYLQR	sp|P30101|PDIA3_HUMAN	54FU	685.851	2	926.509	y7	39.93	160409	11684	3
ELSDFISYLQR	sp|P30101|PDIA3_HUMAN	57FU	685.851	2	926.509	y7	39.79	311805	18695	3
ELSDFISYLQR	sp|P30101|PDIA3_HUMAN	52P	685.851	2	926.509	y7	40.07	10266	0	2
ELSDFISYLQR	sp|P30101|PDIA3_HUMAN	54P	685.851	2	926.509	y7	40	6343	5508	3
ELSDFISYLQR	sp|P30101|PDIA3_HUMAN	57P	685.851	2	926.509	y7	39.86	7179	0	3
ELSDFISYLQR	sp|P30101|PDIA3_HUMAN	52FO	685.851	2	779.441	y6	39.93	479642	10850	2
ELSDFISYLQR	sp|P30101|PDIA3_HUMAN	54FO	685.851	2	779.441	y6	39.79	711993	10015	2
ELSDFISYLQR	sp|P30101|PDIA3_HUMAN	57FO	685.851	2	779.441	y6	39.86	424225	23369	2
ELSDFISYLQR	sp|P30101|PDIA3_HUMAN	52FU	685.851	2	779.441	y6	39.86	342935	7511	2
ELSDFISYLQR	sp|P30101|PDIA3_HUMAN	54FU	685.851	2	779.441	y6	39.93	361880	9347	2
ELSDFISYLQR	sp|P30101|PDIA3_HUMAN	57FU	685.851	2	779.441	y6	39.79	653321	21032	2
ELSDFISYLQR	sp|P30101|PDIA3_HUMAN	52P	685.851	2	779.441	y6	40	8429	4841	3
ELSDFISYLQR	sp|P30101|PDIA3_HUMAN	54P	685.851	2	779.441	y6	40	21616	0	2
ELSDFISYLQR	sp|P30101|PDIA3_HUMAN	57P	685.851	2	779.441	y6	40.13	13857	0	2
ELSDFISYLQR	sp|P30101|PDIA3_HUMAN	52FO	685.851	2	666.357	y5	39.93	1019958	21699	1
ELSDFISYLQR	sp|P30101|PDIA3_HUMAN	54FO	685.851	2	666.357	y5	39.86	1359972	22534	1
ELSDFISYLQR	sp|P30101|PDIA3_HUMAN	57FO	685.851	2	666.357	y5	39.79	933912	9181	1
ELSDFISYLQR	sp|P30101|PDIA3_HUMAN	52FU	685.851	2	666.357	y5	39.86	706818	7511	1
ELSDFISYLQR	sp|P30101|PDIA3_HUMAN	54FU	685.851	2	666.357	y5	39.86	752387	21032	1
ELSDFISYLQR	sp|P30101|PDIA3_HUMAN	57FU	685.851	2	666.357	y5	39.86	1380169	16358	1
ELSDFISYLQR	sp|P30101|PDIA3_HUMAN	52P	685.851	2	666.357	y5	39.93	16942	6677	1
ELSDFISYLQR	sp|P30101|PDIA3_HUMAN	54P	685.851	2	666.357	y5	40.07	25455	11684	1
ELSDFISYLQR	sp|P30101|PDIA3_HUMAN	57P	685.851	2	666.357	y5	40.07	20953	0	1

## Sheet: GSTA1
Peptide Sequence	Protein Name	Replicate Name	Precursor Mz	Precursor Charge	Product Mz	Fragment Ion	Retention Time	Area	Background	Peak Rank	Total Area
AILNYIASK	sp|P08263|GSTA1_HUMAN	52FO	496.792	2	808.456	y7	31.02	2422077	41229	1	4493208
AILNYIASK	sp|P08263|GSTA1_HUMAN	54FO	496.792	2	808.456	y7	30.95	4307906	11687	1	7755716		Replicate Name	AILNYIASK	YFPAFEK	SHGQDYLVGNK	FLQPGSPR	SUMA
AILNYIASK	sp|P08263|GSTA1_HUMAN	57FO	496.792	2	808.456	y7	30.81	2763942	10018	1	5066656		52FO	4493208	6045376	4569616	8332397	23440597
AILNYIASK	sp|P08263|GSTA1_HUMAN	52FU	496.792	2	808.456	y7	30.67	55334	1669	1	96062		54FO	7755716	11151844	8058832	14182654	41149046
AILNYIASK	sp|P08263|GSTA1_HUMAN	54FU	496.792	2	808.456	y7	30.81	47238	8179	1	117261		57FO	5066656	7469244	6077850	9255885	27869635
AILNYIASK	sp|P08263|GSTA1_HUMAN	57FU	496.792	2	808.456	y7	30.54	138713	5508	1	298376		52FU	96062	179315	284271	660832	1220480
AILNYIASK	sp|P08263|GSTA1_HUMAN	52P	496.792	2	808.456	y7	#N/A	#N/A	#N/A	#N/A	#N/A		54FU	117261	235439	204526	369984	927210
AILNYIASK	sp|P08263|GSTA1_HUMAN	54P	496.792	2	808.456	y7	#N/A	#N/A	#N/A	#N/A	#N/A		57FU	298376	462783	458610	829754	2049523
AILNYIASK	sp|P08263|GSTA1_HUMAN	57P	496.792	2	808.456	y7	#N/A	#N/A	#N/A	#N/A	#N/A		52P	#N/A	#N/A	#N/A	346275	346275
AILNYIASK	sp|P08263|GSTA1_HUMAN	52FO	496.792	2	695.372	y6	30.95	1111513	6510	2			54P	#N/A	#N/A	#N/A	328747	328747
AILNYIASK	sp|P08263|GSTA1_HUMAN	54FO	496.792	2	695.372	y6	30.95	1972217	11687	2			57P	#N/A	41062	#N/A	260625	301687
AILNYIASK	sp|P08263|GSTA1_HUMAN	57FO	496.792	2	695.372	y6	30.81	1323159	3339	2
AILNYIASK	sp|P08263|GSTA1_HUMAN	52FU	496.792	2	695.372	y6	30.74	30630	6176	2
AILNYIASK	sp|P08263|GSTA1_HUMAN	54FU	496.792	2	695.372	y6	30.81	34469	5008	3
AILNYIASK	sp|P08263|GSTA1_HUMAN	57FU	496.792	2	695.372	y6	30.47	82544	3672	2
AILNYIASK	sp|P08263|GSTA1_HUMAN	52P	496.792	2	695.372	y6	#N/A	#N/A	#N/A	#N/A
AILNYIASK	sp|P08263|GSTA1_HUMAN	54P	496.792	2	695.372	y6	#N/A	#N/A	#N/A	#N/A
AILNYIASK	sp|P08263|GSTA1_HUMAN	57P	496.792	2	695.372	y6	#N/A	#N/A	#N/A	#N/A
AILNYIASK	sp|P08263|GSTA1_HUMAN	52FO	496.792	2	581.329	y5	31.02	959617	47739	3
AILNYIASK	sp|P08263|GSTA1_HUMAN	54FO	496.792	2	581.329	y5	30.95	1475594	20035	3
AILNYIASK	sp|P08263|GSTA1_HUMAN	57FO	496.792	2	581.329	y5	30.81	979555	16696	3
AILNYIASK	sp|P08263|GSTA1_HUMAN	52FU	496.792	2	581.329	y5	30.74	10099	28376	3
AILNYIASK	sp|P08263|GSTA1_HUMAN	54FU	496.792	2	581.329	y5	30.95	35554	11684	2
AILNYIASK	sp|P08263|GSTA1_HUMAN	57FU	496.792	2	581.329	y5	30.47	77119	27375	3
AILNYIASK	sp|P08263|GSTA1_HUMAN	52P	496.792	2	581.329	y5	#N/A	#N/A	#N/A	#N/A
AILNYIASK	sp|P08263|GSTA1_HUMAN	54P	496.792	2	581.329	y5	#N/A	#N/A	#N/A	#N/A
AILNYIASK	sp|P08263|GSTA1_HUMAN	57P	496.792	2	581.329	y5	#N/A	#N/A	#N/A	#N/A
YFPAFEK	sp|P08263|GSTA1_HUMAN	52FO	451.226	2	738.382	y6	30.54	152935	20035	4	6045376
YFPAFEK	sp|P08263|GSTA1_HUMAN	54FO	451.226	2	738.382	y6	30.61	278072	16529	4	11151844
YFPAFEK	sp|P08263|GSTA1_HUMAN	57FO	451.226	2	738.382	y6	30.47	240871	14689	4	7469244
YFPAFEK	sp|P08263|GSTA1_HUMAN	52FU	451.226	2	738.382	y6	30.47	18783	0	4	179315
YFPAFEK	sp|P08263|GSTA1_HUMAN	54FU	451.226	2	738.382	y6	30.47	31631	0	3	235439
YFPAFEK	sp|P08263|GSTA1_HUMAN	57FU	451.226	2	738.382	y6	30.19	51661	0	3	462783
YFPAFEK	sp|P08263|GSTA1_HUMAN	52P	451.226	2	738.382	y6	#N/A	#N/A	#N/A	#N/A	#N/A
YFPAFEK	sp|P08263|GSTA1_HUMAN	54P	451.226	2	738.382	y6	#N/A	#N/A	#N/A	#N/A	#N/A
YFPAFEK	sp|P08263|GSTA1_HUMAN	57P	451.226	2	738.382	y6	30.95	1085	0	4	41062
YFPAFEK	sp|P08263|GSTA1_HUMAN	52FO	451.226	2	591.314	y5	30.54	5002877	182320	1
YFPAFEK	sp|P08263|GSTA1_HUMAN	54FO	451.226	2	591.314	y5	30.54	9319540	93665	1
YFPAFEK	sp|P08263|GSTA1_HUMAN	57FO	451.226	2	591.314	y5	30.47	6075683	135876	1
YFPAFEK	sp|P08263|GSTA1_HUMAN	52FU	451.226	2	591.314	y5	30.54	108357	36063	1
YFPAFEK	sp|P08263|GSTA1_HUMAN	54FU	451.226	2	591.314	y5	30.61	106077	11017	1
YFPAFEK	sp|P08263|GSTA1_HUMAN	57FU	451.226	2	591.314	y5	30.26	273246	31548	1
YFPAFEK	sp|P08263|GSTA1_HUMAN	52P	451.226	2	591.314	y5	#N/A	#N/A	#N/A	#N/A
YFPAFEK	sp|P08263|GSTA1_HUMAN	54P	451.226	2	591.314	y5	#N/A	#N/A	#N/A	#N/A
YFPAFEK	sp|P08263|GSTA1_HUMAN	57P	451.226	2	591.314	y5	30.81	31548	1335	1
YFPAFEK	sp|P08263|GSTA1_HUMAN	52FO	451.226	2	494.261	y4	30.54	383090	42074	3
YFPAFEK	sp|P08263|GSTA1_HUMAN	54FO	451.226	2	494.261	y4	30.54	619756	47751	3
YFPAFEK	sp|P08263|GSTA1_HUMAN	57FO	451.226	2	494.261	y4	30.47	481241	33051	3
YFPAFEK	sp|P08263|GSTA1_HUMAN	52FU	451.226	2	494.261	y4	30.54	24376	4508	3
YFPAFEK	sp|P08263|GSTA1_HUMAN	54FU	451.226	2	494.261	y4	30.47	27542	12853	4
YFPAFEK	sp|P08263|GSTA1_HUMAN	57FU	451.226	2	494.261	y4	30.26	39142	22367	4
YFPAFEK	sp|P08263|GSTA1_HUMAN	52P	451.226	2	494.261	y4	#N/A	#N/A	#N/A	#N/A
YFPAFEK	sp|P08263|GSTA1_HUMAN	54P	451.226	2	494.261	y4	#N/A	#N/A	#N/A	#N/A
YFPAFEK	sp|P08263|GSTA1_HUMAN	57P	451.226	2	494.261	y4	30.88	3756	3672	3
YFPAFEK	sp|P08263|GSTA1_HUMAN	52FO	451.226	2	423.224	y3	30.61	506474	125387	2
YFPAFEK	sp|P08263|GSTA1_HUMAN	54FO	451.226	2	423.224	y3	30.54	934476	132232	2
YFPAFEK	sp|P08263|GSTA1_HUMAN	57FO	451.226	2	423.224	y3	30.4	671450	106497	2
YFPAFEK	sp|P08263|GSTA1_HUMAN	52FU	451.226	2	423.224	y3	30.47	27799	41907	2
YFPAFEK	sp|P08263|GSTA1_HUMAN	54FU	451.226	2	423.224	y3	30.54	70189	34886	2
YFPAFEK	sp|P08263|GSTA1_HUMAN	57FU	451.226	2	423.224	y3	30.26	98733	61593	2
YFPAFEK	sp|P08263|GSTA1_HUMAN	52P	451.226	2	423.224	y3	#N/A	#N/A	#N/A	#N/A
YFPAFEK	sp|P08263|GSTA1_HUMAN	54P	451.226	2	423.224	y3	#N/A	#N/A	#N/A	#N/A
YFPAFEK	sp|P08263|GSTA1_HUMAN	57P	451.226	2	423.224	y3	30.81	4674	16358	2
SHGQDYLVGNK	sp|P08263|GSTA1_HUMAN	52FO	406.535	3	530.33	y5	22.68	636452	172804	3	4569616
SHGQDYLVGNK	sp|P08263|GSTA1_HUMAN	54FO	406.535	3	530.33	y5	22.95	898329	457471	4	8058832
SHGQDYLVGNK	sp|P08263|GSTA1_HUMAN	57FO	406.535	3	530.33	y5	22.95	802327	227734	3	6077850
SHGQDYLVGNK	sp|P08263|GSTA1_HUMAN	52FU	406.535	3	530.33	y5	22.47	66769	36890	2	284271
SHGQDYLVGNK	sp|P08263|GSTA1_HUMAN	54FU	406.535	3	530.33	y5	22.61	42825	21037	2	204526
SHGQDYLVGNK	sp|P08263|GSTA1_HUMAN	57FU	406.535	3	530.33	y5	22.75	72860	70273	2	458610
SHGQDYLVGNK	sp|P08263|GSTA1_HUMAN	52P	406.535	3	530.33	y5	#N/A	#N/A	#N/A	#N/A	#N/A
SHGQDYLVGNK	sp|P08263|GSTA1_HUMAN	54P	406.535	3	530.33	y5	#N/A	#N/A	#N/A	#N/A	#N/A
SHGQDYLVGNK	sp|P08263|GSTA1_HUMAN	57P	406.535	3	530.33	y5	#N/A	#N/A	#N/A	#N/A	#N/A
SHGQDYLVGNK	sp|P08263|GSTA1_HUMAN	52FO	406.535	3	417.246	y4	22.68	2226080	79640	1
SHGQDYLVGNK	sp|P08263|GSTA1_HUMAN	54FO	406.535	3	417.246	y4	22.95	4081090	121714	1
SHGQDYLVGNK	sp|P08263|GSTA1_HUMAN	57FO	406.535	3	417.246	y4	22.95	3035169	135238	1
SHGQDYLVGNK	sp|P08263|GSTA1_HUMAN	52FU	406.535	3	417.246	y4	22.75	136126	38225	1
SHGQDYLVGNK	sp|P08263|GSTA1_HUMAN	54FU	406.535	3	417.246	y4	22.75	122131	44411	1
SHGQDYLVGNK	sp|P08263|GSTA1_HUMAN	57FU	406.535	3	417.246	y4	22.95	294946	92139	1
SHGQDYLVGNK	sp|P08263|GSTA1_HUMAN	52P	406.535	3	417.246	y4	#N/A	#N/A	#N/A	#N/A
SHGQDYLVGNK	sp|P08263|GSTA1_HUMAN	54P	406.535	3	417.246	y4	#N/A	#N/A	#N/A	#N/A
SHGQDYLVGNK	sp|P08263|GSTA1_HUMAN	57P	406.535	3	417.246	y4	#N/A	#N/A	#N/A	#N/A
SHGQDYLVGNK	sp|P08263|GSTA1_HUMAN	52FO	406.535	3	318.177	y3	22.68	1103690	57100	2
SHGQDYLVGNK	sp|P08263|GSTA1_HUMAN	54FO	406.535	3	318.177	y3	22.95	1997428	153770	2
SHGQDYLVGNK	sp|P08263|GSTA1_HUMAN	57FO	406.535	3	318.177	y3	22.95	1480686	91661	2
SHGQDYLVGNK	sp|P08263|GSTA1_HUMAN	52FU	406.535	3	318.177	y3	22.81	61511	30046	3
SHGQDYLVGNK	sp|P08263|GSTA1_HUMAN	54FU	406.535	3	318.177	y3	22.81	15444	39069	4
SHGQDYLVGNK	sp|P08263|GSTA1_HUMAN	57FU	406.535	3	318.177	y3	23.02	63012	74613	3
SHGQDYLVGNK	sp|P08263|GSTA1_HUMAN	52P	406.535	3	318.177	y3	#N/A	#N/A	#N/A	#N/A
SHGQDYLVGNK	sp|P08263|GSTA1_HUMAN	54P	406.535	3	318.177	y3	#N/A	#N/A	#N/A	#N/A
SHGQDYLVGNK	sp|P08263|GSTA1_HUMAN	57P	406.535	3	318.177	y3	#N/A	#N/A	#N/A	#N/A
SHGQDYLVGNK	sp|P08263|GSTA1_HUMAN	52FO	406.535	3	688.269	b6	22.68	603394	13524	4
SHGQDYLVGNK	sp|P08263|GSTA1_HUMAN	54FO	406.535	3	688.269	b6	22.95	1081985	19534	3
SHGQDYLVGNK	sp|P08263|GSTA1_HUMAN	57FO	406.535	3	688.269	b6	22.95	759669	33058	4
SHGQDYLVGNK	sp|P08263|GSTA1_HUMAN	52FU	406.535	3	688.269	b6	22.75	19864	7512	4
SHGQDYLVGNK	sp|P08263|GSTA1_HUMAN	54FU	406.535	3	688.269	b6	22.75	24126	0	3
SHGQDYLVGNK	sp|P08263|GSTA1_HUMAN	57FU	406.535	3	688.269	b6	23.02	27792	14689	4
SHGQDYLVGNK	sp|P08263|GSTA1_HUMAN	52P	406.535	3	688.269	b6	#N/A	#N/A	#N/A	#N/A
SHGQDYLVGNK	sp|P08263|GSTA1_HUMAN	54P	406.535	3	688.269	b6	#N/A	#N/A	#N/A	#N/A
SHGQDYLVGNK	sp|P08263|GSTA1_HUMAN	57P	406.535	3	688.269	b6	#N/A	#N/A	#N/A	#N/A
FLQPGSPR	sp|P08263|GSTA1_HUMAN	52FO	451.248	2	641.337	y6	24.41	807920	97672	3	8332397
FLQPGSPR	sp|P08263|GSTA1_HUMAN	54FO	451.248	2	641.337	y6	24.55	1436358	103515	3	14182654
FLQPGSPR	sp|P08263|GSTA1_HUMAN	57FO	451.248	2	641.337	y6	24.55	960702	75114	3	9255885
FLQPGSPR	sp|P08263|GSTA1_HUMAN	52FU	451.248	2	641.337	y6	24.41	51494	4841	3	660832
FLQPGSPR	sp|P08263|GSTA1_HUMAN	54FU	451.248	2	641.337	y6	24.35	44578	8348	3	369984
FLQPGSPR	sp|P08263|GSTA1_HUMAN	57FU	451.248	2	641.337	y6	24.41	71441	16525	3	829754
FLQPGSPR	sp|P08263|GSTA1_HUMAN	52P	451.248	2	641.337	y6	23.86	6595	24877	3	346275
FLQPGSPR	sp|P08263|GSTA1_HUMAN	54P	451.248	2	641.337	y6	24	16358	10516	3	328747
FLQPGSPR	sp|P08263|GSTA1_HUMAN	57P	451.248	2	641.337	y6	24	17280	2504	3	260625
FLQPGSPR	sp|P08263|GSTA1_HUMAN	52FO	451.248	2	513.278	y5	24.41	5947204	255449	1
FLQPGSPR	sp|P08263|GSTA1_HUMAN	54FO	451.248	2	513.278	y5	24.55	10303419	348947	1
FLQPGSPR	sp|P08263|GSTA1_HUMAN	57FO	451.248	2	513.278	y5	24.55	6865272	280424	1
FLQPGSPR	sp|P08263|GSTA1_HUMAN	52FU	451.248	2	513.278	y5	24.41	323739	128695	1
FLQPGSPR	sp|P08263|GSTA1_HUMAN	54FU	451.248	2	513.278	y5	24.41	158195	97338	2
FLQPGSPR	sp|P08263|GSTA1_HUMAN	57FU	451.248	2	513.278	y5	24.35	454771	132200	1
FLQPGSPR	sp|P08263|GSTA1_HUMAN	52P	451.248	2	513.278	y5	24.21	227400	30387	1
FLQPGSPR	sp|P08263|GSTA1_HUMAN	54P	451.248	2	513.278	y5	24.07	187700	19863	1
FLQPGSPR	sp|P08263|GSTA1_HUMAN	57P	451.248	2	513.278	y5	24.28	141582	37399	1
FLQPGSPR	sp|P08263|GSTA1_HUMAN	52FO	451.248	2	389.218	b3	24.41	1577273	238920	2
FLQPGSPR	sp|P08263|GSTA1_HUMAN	54FO	451.248	2	389.218	b3	24.55	2442877	273815	2
FLQPGSPR	sp|P08263|GSTA1_HUMAN	57FO	451.248	2	389.218	b3	24.55	1429911	367889	2
FLQPGSPR	sp|P08263|GSTA1_HUMAN	52FU	451.248	2	389.218	b3	24.48	285598	93475	2
FLQPGSPR	sp|P08263|GSTA1_HUMAN	54FU	451.248	2	389.218	b3	24.48	167211	80141	1
FLQPGSPR	sp|P08263|GSTA1_HUMAN	57FU	451.248	2	389.218	b3	24.07	303542	171259	2
FLQPGSPR	sp|P08263|GSTA1_HUMAN	52P	451.248	2	389.218	b3	24.21	112281	51424	2
FLQPGSPR	sp|P08263|GSTA1_HUMAN	54P	451.248	2	389.218	b3	24.28	124688	22534	2
FLQPGSPR	sp|P08263|GSTA1_HUMAN	57P	451.248	2	389.218	b3	24.41	101762	20035	2

## Sheet: EZRI
Peptide Sequence	Protein Name	Replicate Name	Precursor Mz	Precursor Charge	Product Mz	Fragment Ion	Retention Time	Area	Background	Peak Rank	Total Area
GFPTWLK	sp|P15311|EZRI_HUMAN	52FO	424.737	2	644.377	y5	34.78	4744421	62928	1	6395833
GFPTWLK	sp|P15311|EZRI_HUMAN	54FO	424.737	2	644.377	y5	34.71	8960292	79453	1	11841898		Replicate Name	GFPTWLK	ALQLEEER	SQEQLAAELAEYTAK	IALLEEAR	SUMA
GFPTWLK	sp|P15311|EZRI_HUMAN	57FO	424.737	2	644.377	y5	34.64	3974094	42576	1	5199198		52FO	6395833	12197018	1975653	11496124	32064628
GFPTWLK	sp|P15311|EZRI_HUMAN	52FU	424.737	2	644.377	y5	34.57	905035	10015	1	1220845		54FO	11841898	16913564	3271624	18724164	50751250
GFPTWLK	sp|P15311|EZRI_HUMAN	54FU	424.737	2	644.377	y5	34.71	929488	14021	1	1261490		57FO	5199198	9461130	1809584	8936506	25406418
GFPTWLK	sp|P15311|EZRI_HUMAN	57FU	424.737	2	644.377	y5	34.22	1773319	22706	1	2400654		52FU	1220845	3508834	397772	2886696	8014147
GFPTWLK	sp|P15311|EZRI_HUMAN	52P	424.737	2	644.377	y5	34.92	11768	0	1	18945		54FU	1261490	3871852	437674	3227128	8798144
GFPTWLK	sp|P15311|EZRI_HUMAN	54P	424.737	2	644.377	y5	34.92	23369	1836	1	39560		57FU	2400654	5391399	920975	4687001	13400029
GFPTWLK	sp|P15311|EZRI_HUMAN	57P	424.737	2	644.377	y5	35.13	7762	4507	1	18445		52P	18945	74613	#N/A	#N/A	93558
GFPTWLK	sp|P15311|EZRI_HUMAN	52FO	424.737	2	547.324	y4	34.85	952690	8680	2			54P	39560	135405	#N/A	#N/A	174965
GFPTWLK	sp|P15311|EZRI_HUMAN	54FO	424.737	2	547.324	y4	34.71	1655419	4674	2			57P	18445	75633	#N/A	#N/A	94078
GFPTWLK	sp|P15311|EZRI_HUMAN	57FO	424.737	2	547.324	y4	34.57	710936	42242	2
GFPTWLK	sp|P15311|EZRI_HUMAN	52FU	424.737	2	547.324	y4	34.64	176767	16692	2
GFPTWLK	sp|P15311|EZRI_HUMAN	54FU	424.737	2	547.324	y4	34.78	196547	1836	2
GFPTWLK	sp|P15311|EZRI_HUMAN	57FU	424.737	2	547.324	y4	34.29	344847	17029	2
GFPTWLK	sp|P15311|EZRI_HUMAN	52P	424.737	2	547.324	y4	35.06	3338	0	3
GFPTWLK	sp|P15311|EZRI_HUMAN	54P	424.737	2	547.324	y4	34.99	6176	1669	3
GFPTWLK	sp|P15311|EZRI_HUMAN	57P	424.737	2	547.324	y4	34.99	7178	0	2
GFPTWLK	sp|P15311|EZRI_HUMAN	52FO	424.737	2	446.276	y3	34.85	698723	6510	3
GFPTWLK	sp|P15311|EZRI_HUMAN	54FO	424.737	2	446.276	y3	34.71	1226187	23369	3
GFPTWLK	sp|P15311|EZRI_HUMAN	57FO	424.737	2	446.276	y3	34.64	514168	30054	3
GFPTWLK	sp|P15311|EZRI_HUMAN	52FU	424.737	2	446.276	y3	34.57	139043	10015	3
GFPTWLK	sp|P15311|EZRI_HUMAN	54FU	424.737	2	446.276	y3	34.71	135455	12018	3
GFPTWLK	sp|P15311|EZRI_HUMAN	57FU	424.737	2	446.276	y3	34.29	282489	5676	3
GFPTWLK	sp|P15311|EZRI_HUMAN	52P	424.737	2	446.276	y3	34.64	3839	2671	2
GFPTWLK	sp|P15311|EZRI_HUMAN	54P	424.737	2	446.276	y3	34.99	10015	1669	2
GFPTWLK	sp|P15311|EZRI_HUMAN	57P	424.737	2	446.276	y3	35.4	3505	3005	3
ALQLEEER	sp|P15311|EZRI_HUMAN	52FO	494.259	2	803.389	y6	25.04	5200277	117177	1	12197018
ALQLEEER	sp|P15311|EZRI_HUMAN	54FO	494.259	2	803.389	y6	25.25	6572517	82124	1	16913564
ALQLEEER	sp|P15311|EZRI_HUMAN	57FO	494.259	2	803.389	y6	25.18	4051121	34728	1	9461130
ALQLEEER	sp|P15311|EZRI_HUMAN	52FU	494.259	2	803.389	y6	25.11	1963785	28216	1	3508834
ALQLEEER	sp|P15311|EZRI_HUMAN	54FU	494.259	2	803.389	y6	25.11	2245561	68103	1	3871852
ALQLEEER	sp|P15311|EZRI_HUMAN	57FU	494.259	2	803.389	y6	25.11	2762425	92139	1	5391399
ALQLEEER	sp|P15311|EZRI_HUMAN	52P	494.259	2	803.389	y6	25.11	35470	1502	1	74613
ALQLEEER	sp|P15311|EZRI_HUMAN	54P	494.259	2	803.389	y6	24.97	65448	0	1	135405
ALQLEEER	sp|P15311|EZRI_HUMAN	57P	494.259	2	803.389	y6	25.46	39903	5510	1	75633
ALQLEEER	sp|P15311|EZRI_HUMAN	52FO	494.259	2	675.331	y5	25.11	3930274	112837	2
ALQLEEER	sp|P15311|EZRI_HUMAN	54FO	494.259	2	675.331	y5	25.25	5925623	72109	2
ALQLEEER	sp|P15311|EZRI_HUMAN	57FO	494.259	2	675.331	y5	25.18	3073903	75967	2
ALQLEEER	sp|P15311|EZRI_HUMAN	52FU	494.259	2	675.331	y5	25.04	890732	39069	2
ALQLEEER	sp|P15311|EZRI_HUMAN	54FU	494.259	2	675.331	y5	25.11	938919	38058	2
ALQLEEER	sp|P15311|EZRI_HUMAN	57FU	494.259	2	675.331	y5	25.11	1511701	64097	2
ALQLEEER	sp|P15311|EZRI_HUMAN	52P	494.259	2	675.331	y5	25.25	25539	12018	2
ALQLEEER	sp|P15311|EZRI_HUMAN	54P	494.259	2	675.331	y5	25.04	30053	8849	3
ALQLEEER	sp|P15311|EZRI_HUMAN	57P	494.259	2	675.331	y5	25.46	16696	14192	3
ALQLEEER	sp|P15311|EZRI_HUMAN	52FO	494.259	2	562.247	y4	25.11	3066468	67268	3
ALQLEEER	sp|P15311|EZRI_HUMAN	54FO	494.259	2	562.247	y4	25.25	4415424	30045	3
ALQLEEER	sp|P15311|EZRI_HUMAN	57FO	494.259	2	562.247	y4	25.18	2336106	30387	3
ALQLEEER	sp|P15311|EZRI_HUMAN	52FU	494.259	2	562.247	y4	25.11	654317	4341	3
ALQLEEER	sp|P15311|EZRI_HUMAN	54FU	494.259	2	562.247	y4	25.11	687372	32048	3
ALQLEEER	sp|P15311|EZRI_HUMAN	57FU	494.259	2	562.247	y4	25.11	1117272	30045	3
ALQLEEER	sp|P15311|EZRI_HUMAN	52P	494.259	2	562.247	y4	25.18	13604	14689	3
ALQLEEER	sp|P15311|EZRI_HUMAN	54P	494.259	2	562.247	y4	24.97	39903	11019	2
ALQLEEER	sp|P15311|EZRI_HUMAN	57P	494.259	2	562.247	y4	25.46	19033	3673	2
SQEQLAAELAEYTAK	sp|P15311|EZRI_HUMAN	52FO	826.412	2	1066.54	y10	35.47	671348	5508	1	1975653
SQEQLAAELAEYTAK	sp|P15311|EZRI_HUMAN	54FO	826.412	2	1066.54	y10	35.34	1073431	6343	1	3271624
SQEQLAAELAEYTAK	sp|P15311|EZRI_HUMAN	57FO	826.412	2	1066.54	y10	35.34	596184	5509	1	1809584
SQEQLAAELAEYTAK	sp|P15311|EZRI_HUMAN	52FU	826.412	2	1066.54	y10	35.4	129724	0	1	397772
SQEQLAAELAEYTAK	sp|P15311|EZRI_HUMAN	54FU	826.412	2	1066.54	y10	35.4	143415	2170	1	437674
SQEQLAAELAEYTAK	sp|P15311|EZRI_HUMAN	57FU	826.412	2	1066.54	y10	35.2	305962	4006	1	920975
SQEQLAAELAEYTAK	sp|P15311|EZRI_HUMAN	52P	826.412	2	1066.54	y10	#N/A	#N/A	#N/A	#N/A	#N/A
SQEQLAAELAEYTAK	sp|P15311|EZRI_HUMAN	54P	826.412	2	1066.54	y10	#N/A	#N/A	#N/A	#N/A	#N/A
SQEQLAAELAEYTAK	sp|P15311|EZRI_HUMAN	57P	826.412	2	1066.54	y10	#N/A	#N/A	#N/A	#N/A	#N/A
SQEQLAAELAEYTAK	sp|P15311|EZRI_HUMAN	52FO	826.412	2	995.504	y9	35.47	640885	12853	2
SQEQLAAELAEYTAK	sp|P15311|EZRI_HUMAN	54FO	826.412	2	995.504	y9	35.34	1048893	13020	2
SQEQLAAELAEYTAK	sp|P15311|EZRI_HUMAN	57FO	826.412	2	995.504	y9	35.34	557373	20198	2
SQEQLAAELAEYTAK	sp|P15311|EZRI_HUMAN	52FU	826.412	2	995.504	y9	35.4	125384	3840	2
SQEQLAAELAEYTAK	sp|P15311|EZRI_HUMAN	54FU	826.412	2	995.504	y9	35.4	128389	9516	2
SQEQLAAELAEYTAK	sp|P15311|EZRI_HUMAN	57FU	826.412	2	995.504	y9	35.2	276084	6009	2
SQEQLAAELAEYTAK	sp|P15311|EZRI_HUMAN	52P	826.412	2	995.504	y9	#N/A	#N/A	#N/A	#N/A
SQEQLAAELAEYTAK	sp|P15311|EZRI_HUMAN	54P	826.412	2	995.504	y9	#N/A	#N/A	#N/A	#N/A
SQEQLAAELAEYTAK	sp|P15311|EZRI_HUMAN	57P	826.412	2	995.504	y9	#N/A	#N/A	#N/A	#N/A
SQEQLAAELAEYTAK	sp|P15311|EZRI_HUMAN	52FO	826.412	2	924.467	y8	35.4	371311	38558	3
SQEQLAAELAEYTAK	sp|P15311|EZRI_HUMAN	54FO	826.412	2	924.467	y8	35.34	685657	65102	3
SQEQLAAELAEYTAK	sp|P15311|EZRI_HUMAN	57FO	826.412	2	924.467	y8	35.34	395703	53250	3
SQEQLAAELAEYTAK	sp|P15311|EZRI_HUMAN	52FU	826.412	2	924.467	y8	35.34	84396	21370	3
SQEQLAAELAEYTAK	sp|P15311|EZRI_HUMAN	54FU	826.412	2	924.467	y8	35.47	99255	0	3
SQEQLAAELAEYTAK	sp|P15311|EZRI_HUMAN	57FU	826.412	2	924.467	y8	35.13	208899	32048	3
SQEQLAAELAEYTAK	sp|P15311|EZRI_HUMAN	52P	826.412	2	924.467	y8	#N/A	#N/A	#N/A	#N/A
SQEQLAAELAEYTAK	sp|P15311|EZRI_HUMAN	54P	826.412	2	924.467	y8	#N/A	#N/A	#N/A	#N/A
SQEQLAAELAEYTAK	sp|P15311|EZRI_HUMAN	57P	826.412	2	924.467	y8	#N/A	#N/A	#N/A	#N/A
SQEQLAAELAEYTAK	sp|P15311|EZRI_HUMAN	52FO	826.412	2	795.425	y7	35.47	292108	27375	4
SQEQLAAELAEYTAK	sp|P15311|EZRI_HUMAN	54FO	826.412	2	795.425	y7	35.34	463643	25874	4
SQEQLAAELAEYTAK	sp|P15311|EZRI_HUMAN	57FO	826.412	2	795.425	y7	35.34	260324	16526	4
SQEQLAAELAEYTAK	sp|P15311|EZRI_HUMAN	52FU	826.412	2	795.425	y7	35.34	58267	13857	4
SQEQLAAELAEYTAK	sp|P15311|EZRI_HUMAN	54FU	826.412	2	795.425	y7	35.4	66615	20536	4
SQEQLAAELAEYTAK	sp|P15311|EZRI_HUMAN	57FU	826.412	2	795.425	y7	35.2	130030	30212	4
SQEQLAAELAEYTAK	sp|P15311|EZRI_HUMAN	52P	826.412	2	795.425	y7	#N/A	#N/A	#N/A	#N/A
SQEQLAAELAEYTAK	sp|P15311|EZRI_HUMAN	54P	826.412	2	795.425	y7	#N/A	#N/A	#N/A	#N/A
SQEQLAAELAEYTAK	sp|P15311|EZRI_HUMAN	57P	826.412	2	795.425	y7	#N/A	#N/A	#N/A	#N/A
IALLEEAR	sp|P15311|EZRI_HUMAN	52FO	457.769	2	801.446	y7	29.77	1492874	122048	4	11496124
IALLEEAR	sp|P15311|EZRI_HUMAN	54FO	457.769	2	801.446	y7	29.84	2551569	122883	4	18724164
IALLEEAR	sp|P15311|EZRI_HUMAN	57FO	457.769	2	801.446	y7	29.77	1245549	119347	4	8936506
IALLEEAR	sp|P15311|EZRI_HUMAN	52FU	457.769	2	801.446	y7	29.91	313641	13354	4	2886696
IALLEEAR	sp|P15311|EZRI_HUMAN	54FU	457.769	2	801.446	y7	29.77	296615	60425	4	3227128
IALLEEAR	sp|P15311|EZRI_HUMAN	57FU	457.769	2	801.446	y7	29.7	653237	22033	4	4687001
IALLEEAR	sp|P15311|EZRI_HUMAN	52P	457.769	2	801.446	y7	#N/A	#N/A	#N/A	#N/A	#N/A
IALLEEAR	sp|P15311|EZRI_HUMAN	54P	457.769	2	801.446	y7	#N/A	#N/A	#N/A	#N/A	#N/A
IALLEEAR	sp|P15311|EZRI_HUMAN	57P	457.769	2	801.446	y7	#N/A	#N/A	#N/A	#N/A	#N/A
IALLEEAR	sp|P15311|EZRI_HUMAN	52FO	457.769	2	730.409	y6	29.77	2979070	130563	3
IALLEEAR	sp|P15311|EZRI_HUMAN	54FO	457.769	2	730.409	y6	29.84	4929248	128225	3
IALLEEAR	sp|P15311|EZRI_HUMAN	57FO	457.769	2	730.409	y6	29.77	2270599	99818	3
IALLEEAR	sp|P15311|EZRI_HUMAN	52FU	457.769	2	730.409	y6	29.84	592646	13354	2
IALLEEAR	sp|P15311|EZRI_HUMAN	54FU	457.769	2	730.409	y6	29.84	583883	56586	3
IALLEEAR	sp|P15311|EZRI_HUMAN	57FU	457.769	2	730.409	y6	29.7	1182537	22033	3
IALLEEAR	sp|P15311|EZRI_HUMAN	52P	457.769	2	730.409	y6	#N/A	#N/A	#N/A	#N/A
IALLEEAR	sp|P15311|EZRI_HUMAN	54P	457.769	2	730.409	y6	#N/A	#N/A	#N/A	#N/A
IALLEEAR	sp|P15311|EZRI_HUMAN	57P	457.769	2	730.409	y6	#N/A	#N/A	#N/A	#N/A
IALLEEAR	sp|P15311|EZRI_HUMAN	52FO	457.769	2	617.325	y5	29.77	3073987	133401	2
IALLEEAR	sp|P15311|EZRI_HUMAN	54FO	457.769	2	617.325	y5	29.84	5028923	58770	2
IALLEEAR	sp|P15311|EZRI_HUMAN	57FO	457.769	2	617.325	y5	29.7	2430090	86798	2
IALLEEAR	sp|P15311|EZRI_HUMAN	52FU	457.769	2	617.325	y5	29.84	573784	51411	3
IALLEEAR	sp|P15311|EZRI_HUMAN	54FU	457.769	2	617.325	y5	29.84	642555	8513	2
IALLEEAR	sp|P15311|EZRI_HUMAN	57FU	457.769	2	617.325	y5	29.7	1188964	33050	2
IALLEEAR	sp|P15311|EZRI_HUMAN	52P	457.769	2	617.325	y5	#N/A	#N/A	#N/A	#N/A
IALLEEAR	sp|P15311|EZRI_HUMAN	54P	457.769	2	617.325	y5	#N/A	#N/A	#N/A	#N/A
IALLEEAR	sp|P15311|EZRI_HUMAN	57P	457.769	2	617.325	y5	#N/A	#N/A	#N/A	#N/A
IALLEEAR	sp|P15311|EZRI_HUMAN	52FO	457.769	2	504.241	y4	29.77	3950194	150431	1
IALLEEAR	sp|P15311|EZRI_HUMAN	54FO	457.769	2	504.241	y4	29.84	6214424	200352	1
IALLEEAR	sp|P15311|EZRI_HUMAN	57FO	457.769	2	504.241	y4	29.77	2990270	175766	1
IALLEEAR	sp|P15311|EZRI_HUMAN	52FU	457.769	2	504.241	y4	29.77	1406626	40061	1
IALLEEAR	sp|P15311|EZRI_HUMAN	54FU	457.769	2	504.241	y4	29.84	1704076	53915	1
IALLEEAR	sp|P15311|EZRI_HUMAN	57FU	457.769	2	504.241	y4	29.7	1662262	233687	1
IALLEEAR	sp|P15311|EZRI_HUMAN	52P	457.769	2	504.241	y4	#N/A	#N/A	#N/A	#N/A
IALLEEAR	sp|P15311|EZRI_HUMAN	54P	457.769	2	504.241	y4	#N/A	#N/A	#N/A	#N/A
IALLEEAR	sp|P15311|EZRI_HUMAN	57P	457.769	2	504.241	y4	#N/A	#N/A	#N/A	#N/A

## Sheet: HPT
Peptide Sequence	Protein Name	Replicate Name	Precursor Mz	Precursor Charge	Product Mz	Fragment Ion	Retention Time	Area	Background	Peak Rank	Total Area
TEGDGVYTLNNEK	sp|P00738|HPT_HUMAN	52FO	720.336	2	881.436	y7	#N/A	#N/A	#N/A	#N/A	#N/A
TEGDGVYTLNNEK	sp|P00738|HPT_HUMAN	54FO	720.336	2	881.436	y7	#N/A	#N/A	#N/A	#N/A	#N/A		Replicate Name	TEGDGVYTLNNEK	DYAEVGR	VGYVSGWGR	VTSIQDWVQK	SUMA
TEGDGVYTLNNEK	sp|P00738|HPT_HUMAN	57FO	720.336	2	881.436	y7	#N/A	#N/A	#N/A	#N/A	#N/A		52FO	#N/A	#N/A	#N/A	#N/A	#N/A
TEGDGVYTLNNEK	sp|P00738|HPT_HUMAN	52FU	720.336	2	881.436	y7	#N/A	#N/A	#N/A	#N/A	#N/A		54FO	#N/A	#N/A	#N/A	#N/A	#N/A
TEGDGVYTLNNEK	sp|P00738|HPT_HUMAN	54FU	720.336	2	881.436	y7	#N/A	#N/A	#N/A	#N/A	#N/A		57FO	#N/A	#N/A	#N/A	#N/A	#N/A
TEGDGVYTLNNEK	sp|P00738|HPT_HUMAN	57FU	720.336	2	881.436	y7	#N/A	#N/A	#N/A	#N/A	#N/A		52FU	#N/A	#N/A	#N/A	#N/A	#N/A
TEGDGVYTLNNEK	sp|P00738|HPT_HUMAN	52P	720.336	2	881.436	y7	25.25	637297	2003	1	1076794		54FU	#N/A	#N/A	#N/A	#N/A	#N/A
TEGDGVYTLNNEK	sp|P00738|HPT_HUMAN	54P	720.336	2	881.436	y7	25.11	20870	6845	1	48251		57FU	#N/A	#N/A	#N/A	#N/A	#N/A
TEGDGVYTLNNEK	sp|P00738|HPT_HUMAN	57P	720.336	2	881.436	y7	25.46	50005	0	1	100593		52P	1076794	1695980	12968768	6233254	21974796
TEGDGVYTLNNEK	sp|P00738|HPT_HUMAN	52FO	720.336	2	718.373	y6	#N/A	#N/A	#N/A	#N/A			54P	48251	#N/A	691462	235330	975043
TEGDGVYTLNNEK	sp|P00738|HPT_HUMAN	54FO	720.336	2	718.373	y6	#N/A	#N/A	#N/A	#N/A			57P	100593	274506	1186502	653321	2214922
TEGDGVYTLNNEK	sp|P00738|HPT_HUMAN	57FO	720.336	2	718.373	y6	#N/A	#N/A	#N/A	#N/A
TEGDGVYTLNNEK	sp|P00738|HPT_HUMAN	52FU	720.336	2	718.373	y6	#N/A	#N/A	#N/A	#N/A
TEGDGVYTLNNEK	sp|P00738|HPT_HUMAN	54FU	720.336	2	718.373	y6	#N/A	#N/A	#N/A	#N/A
TEGDGVYTLNNEK	sp|P00738|HPT_HUMAN	57FU	720.336	2	718.373	y6	#N/A	#N/A	#N/A	#N/A
TEGDGVYTLNNEK	sp|P00738|HPT_HUMAN	52P	720.336	2	718.373	y6	25.25	216995	18695	3
TEGDGVYTLNNEK	sp|P00738|HPT_HUMAN	54P	720.336	2	718.373	y6	25.11	11353	7179	3
TEGDGVYTLNNEK	sp|P00738|HPT_HUMAN	57P	720.336	2	718.373	y6	25.46	25044	4007	3
TEGDGVYTLNNEK	sp|P00738|HPT_HUMAN	52FO	720.336	2	504.241	y4	#N/A	#N/A	#N/A	#N/A
TEGDGVYTLNNEK	sp|P00738|HPT_HUMAN	54FO	720.336	2	504.241	y4	#N/A	#N/A	#N/A	#N/A
TEGDGVYTLNNEK	sp|P00738|HPT_HUMAN	57FO	720.336	2	504.241	y4	#N/A	#N/A	#N/A	#N/A
TEGDGVYTLNNEK	sp|P00738|HPT_HUMAN	52FU	720.336	2	504.241	y4	#N/A	#N/A	#N/A	#N/A
TEGDGVYTLNNEK	sp|P00738|HPT_HUMAN	54FU	720.336	2	504.241	y4	#N/A	#N/A	#N/A	#N/A
TEGDGVYTLNNEK	sp|P00738|HPT_HUMAN	57FU	720.336	2	504.241	y4	#N/A	#N/A	#N/A	#N/A
TEGDGVYTLNNEK	sp|P00738|HPT_HUMAN	52P	720.336	2	504.241	y4	25.25	222503	16024	2
TEGDGVYTLNNEK	sp|P00738|HPT_HUMAN	54P	720.336	2	504.241	y4	25.04	16028	21037	2
TEGDGVYTLNNEK	sp|P00738|HPT_HUMAN	57P	720.336	2	504.241	y4	25.46	25545	10852	2
DYAEVGR	sp|P00738|HPT_HUMAN	52FO	405.193	2	531.289	y5	#N/A	#N/A	#N/A	#N/A	#N/A
DYAEVGR	sp|P00738|HPT_HUMAN	54FO	405.193	2	531.289	y5	#N/A	#N/A	#N/A	#N/A	#N/A
DYAEVGR	sp|P00738|HPT_HUMAN	57FO	405.193	2	531.289	y5	#N/A	#N/A	#N/A	#N/A	#N/A
DYAEVGR	sp|P00738|HPT_HUMAN	52FU	405.193	2	531.289	y5	#N/A	#N/A	#N/A	#N/A	#N/A
DYAEVGR	sp|P00738|HPT_HUMAN	54FU	405.193	2	531.289	y5	#N/A	#N/A	#N/A	#N/A	#N/A
DYAEVGR	sp|P00738|HPT_HUMAN	57FU	405.193	2	531.289	y5	#N/A	#N/A	#N/A	#N/A	#N/A
DYAEVGR	sp|P00738|HPT_HUMAN	52P	405.193	2	531.289	y5	22.61	1041908	69605	1	1695980
DYAEVGR	sp|P00738|HPT_HUMAN	54P	405.193	2	531.289	y5	#N/A	#N/A	#N/A	#N/A	#N/A
DYAEVGR	sp|P00738|HPT_HUMAN	57P	405.193	2	531.289	y5	22.88	168676	12853	1	274506
DYAEVGR	sp|P00738|HPT_HUMAN	52FO	405.193	2	460.251	y4	#N/A	#N/A	#N/A	#N/A
DYAEVGR	sp|P00738|HPT_HUMAN	54FO	405.193	2	460.251	y4	#N/A	#N/A	#N/A	#N/A
DYAEVGR	sp|P00738|HPT_HUMAN	57FO	405.193	2	460.251	y4	#N/A	#N/A	#N/A	#N/A
DYAEVGR	sp|P00738|HPT_HUMAN	52FU	405.193	2	460.251	y4	#N/A	#N/A	#N/A	#N/A
DYAEVGR	sp|P00738|HPT_HUMAN	54FU	405.193	2	460.251	y4	#N/A	#N/A	#N/A	#N/A
DYAEVGR	sp|P00738|HPT_HUMAN	57FU	405.193	2	460.251	y4	#N/A	#N/A	#N/A	#N/A
DYAEVGR	sp|P00738|HPT_HUMAN	52P	405.193	2	460.251	y4	22.61	372730	138376	2
DYAEVGR	sp|P00738|HPT_HUMAN	54P	405.193	2	460.251	y4	#N/A	#N/A	#N/A	#N/A
DYAEVGR	sp|P00738|HPT_HUMAN	57P	405.193	2	460.251	y4	22.81	51329	76284	3
DYAEVGR	sp|P00738|HPT_HUMAN	52FO	405.193	2	331.209	y3	#N/A	#N/A	#N/A	#N/A
DYAEVGR	sp|P00738|HPT_HUMAN	54FO	405.193	2	331.209	y3	#N/A	#N/A	#N/A	#N/A
DYAEVGR	sp|P00738|HPT_HUMAN	57FO	405.193	2	331.209	y3	#N/A	#N/A	#N/A	#N/A
DYAEVGR	sp|P00738|HPT_HUMAN	52FU	405.193	2	331.209	y3	#N/A	#N/A	#N/A	#N/A
DYAEVGR	sp|P00738|HPT_HUMAN	54FU	405.193	2	331.209	y3	#N/A	#N/A	#N/A	#N/A
DYAEVGR	sp|P00738|HPT_HUMAN	57FU	405.193	2	331.209	y3	#N/A	#N/A	#N/A	#N/A
DYAEVGR	sp|P00738|HPT_HUMAN	52P	405.193	2	331.209	y3	22.61	281342	103991	3
DYAEVGR	sp|P00738|HPT_HUMAN	54P	405.193	2	331.209	y3	#N/A	#N/A	#N/A	#N/A
DYAEVGR	sp|P00738|HPT_HUMAN	57P	405.193	2	331.209	y3	22.88	54501	34386	2
VGYVSGWGR	sp|P00738|HPT_HUMAN	52FO	490.751	2	881.426	y8	#N/A	#N/A	#N/A	#N/A	#N/A
VGYVSGWGR	sp|P00738|HPT_HUMAN	54FO	490.751	2	881.426	y8	#N/A	#N/A	#N/A	#N/A	#N/A
VGYVSGWGR	sp|P00738|HPT_HUMAN	57FO	490.751	2	881.426	y8	#N/A	#N/A	#N/A	#N/A	#N/A
VGYVSGWGR	sp|P00738|HPT_HUMAN	52FU	490.751	2	881.426	y8	#N/A	#N/A	#N/A	#N/A	#N/A
VGYVSGWGR	sp|P00738|HPT_HUMAN	54FU	490.751	2	881.426	y8	#N/A	#N/A	#N/A	#N/A	#N/A
VGYVSGWGR	sp|P00738|HPT_HUMAN	57FU	490.751	2	881.426	y8	#N/A	#N/A	#N/A	#N/A	#N/A
VGYVSGWGR	sp|P00738|HPT_HUMAN	52P	490.751	2	881.426	y8	28.38	1440093	16358	4	12968768
VGYVSGWGR	sp|P00738|HPT_HUMAN	54P	490.751	2	881.426	y8	28.45	40144	0	4	691462
VGYVSGWGR	sp|P00738|HPT_HUMAN	57P	490.751	2	881.426	y8	28.66	102013	2170	4	1186502
VGYVSGWGR	sp|P00738|HPT_HUMAN	52FO	490.751	2	661.342	y6	#N/A	#N/A	#N/A	#N/A
VGYVSGWGR	sp|P00738|HPT_HUMAN	54FO	490.751	2	661.342	y6	#N/A	#N/A	#N/A	#N/A
VGYVSGWGR	sp|P00738|HPT_HUMAN	57FO	490.751	2	661.342	y6	#N/A	#N/A	#N/A	#N/A
VGYVSGWGR	sp|P00738|HPT_HUMAN	52FU	490.751	2	661.342	y6	#N/A	#N/A	#N/A	#N/A
VGYVSGWGR	sp|P00738|HPT_HUMAN	54FU	490.751	2	661.342	y6	#N/A	#N/A	#N/A	#N/A
VGYVSGWGR	sp|P00738|HPT_HUMAN	57FU	490.751	2	661.342	y6	#N/A	#N/A	#N/A	#N/A
VGYVSGWGR	sp|P00738|HPT_HUMAN	52P	490.751	2	661.342	y6	28.38	2323929	71775	2
VGYVSGWGR	sp|P00738|HPT_HUMAN	54P	490.751	2	661.342	y6	28.52	56419	29712	3
VGYVSGWGR	sp|P00738|HPT_HUMAN	57P	490.751	2	661.342	y6	28.59	157276	15026	3
VGYVSGWGR	sp|P00738|HPT_HUMAN	52FO	490.751	2	562.273	y5	#N/A	#N/A	#N/A	#N/A
VGYVSGWGR	sp|P00738|HPT_HUMAN	54FO	490.751	2	562.273	y5	#N/A	#N/A	#N/A	#N/A
VGYVSGWGR	sp|P00738|HPT_HUMAN	57FO	490.751	2	562.273	y5	#N/A	#N/A	#N/A	#N/A
VGYVSGWGR	sp|P00738|HPT_HUMAN	52FU	490.751	2	562.273	y5	#N/A	#N/A	#N/A	#N/A
VGYVSGWGR	sp|P00738|HPT_HUMAN	54FU	490.751	2	562.273	y5	#N/A	#N/A	#N/A	#N/A
VGYVSGWGR	sp|P00738|HPT_HUMAN	57FU	490.751	2	562.273	y5	#N/A	#N/A	#N/A	#N/A
VGYVSGWGR	sp|P00738|HPT_HUMAN	52P	490.751	2	562.273	y5	28.38	6964443	35053	1
VGYVSGWGR	sp|P00738|HPT_HUMAN	54P	490.751	2	562.273	y5	28.45	433155	34051	1
VGYVSGWGR	sp|P00738|HPT_HUMAN	57P	490.751	2	562.273	y5	28.66	700147	6511	1
VGYVSGWGR	sp|P00738|HPT_HUMAN	52FO	490.751	2	475.241	y4	#N/A	#N/A	#N/A	#N/A
VGYVSGWGR	sp|P00738|HPT_HUMAN	54FO	490.751	2	475.241	y4	#N/A	#N/A	#N/A	#N/A
VGYVSGWGR	sp|P00738|HPT_HUMAN	57FO	490.751	2	475.241	y4	#N/A	#N/A	#N/A	#N/A
VGYVSGWGR	sp|P00738|HPT_HUMAN	52FU	490.751	2	475.241	y4	#N/A	#N/A	#N/A	#N/A
VGYVSGWGR	sp|P00738|HPT_HUMAN	54FU	490.751	2	475.241	y4	#N/A	#N/A	#N/A	#N/A
VGYVSGWGR	sp|P00738|HPT_HUMAN	57FU	490.751	2	475.241	y4	#N/A	#N/A	#N/A	#N/A
VGYVSGWGR	sp|P00738|HPT_HUMAN	52P	490.751	2	475.241	y4	28.38	2240303	93475	3
VGYVSGWGR	sp|P00738|HPT_HUMAN	54P	490.751	2	475.241	y4	28.45	161744	36889	2
VGYVSGWGR	sp|P00738|HPT_HUMAN	57P	490.751	2	475.241	y4	28.66	227066	34227	2
VTSIQDWVQK	sp|P00738|HPT_HUMAN	52FO	602.322	2	1003.52	y8	#N/A	#N/A	#N/A	#N/A	#N/A
VTSIQDWVQK	sp|P00738|HPT_HUMAN	54FO	602.322	2	1003.52	y8	#N/A	#N/A	#N/A	#N/A	#N/A
VTSIQDWVQK	sp|P00738|HPT_HUMAN	57FO	602.322	2	1003.52	y8	#N/A	#N/A	#N/A	#N/A	#N/A
VTSIQDWVQK	sp|P00738|HPT_HUMAN	52FU	602.322	2	1003.52	y8	#N/A	#N/A	#N/A	#N/A	#N/A
VTSIQDWVQK	sp|P00738|HPT_HUMAN	54FU	602.322	2	1003.52	y8	#N/A	#N/A	#N/A	#N/A	#N/A
VTSIQDWVQK	sp|P00738|HPT_HUMAN	57FU	602.322	2	1003.52	y8	#N/A	#N/A	#N/A	#N/A	#N/A
VTSIQDWVQK	sp|P00738|HPT_HUMAN	52P	602.322	2	1003.52	y8	31.02	2371751	25706	1	6233254
VTSIQDWVQK	sp|P00738|HPT_HUMAN	54P	602.322	2	1003.52	y8	31.09	67201	2170	2	235330
VTSIQDWVQK	sp|P00738|HPT_HUMAN	57P	602.322	2	1003.52	y8	31.23	225674	9181	2	653321
VTSIQDWVQK	sp|P00738|HPT_HUMAN	52FO	602.322	2	803.405	y6	#N/A	#N/A	#N/A	#N/A
VTSIQDWVQK	sp|P00738|HPT_HUMAN	54FO	602.322	2	803.405	y6	#N/A	#N/A	#N/A	#N/A
VTSIQDWVQK	sp|P00738|HPT_HUMAN	57FO	602.322	2	803.405	y6	#N/A	#N/A	#N/A	#N/A
VTSIQDWVQK	sp|P00738|HPT_HUMAN	52FU	602.322	2	803.405	y6	#N/A	#N/A	#N/A	#N/A
VTSIQDWVQK	sp|P00738|HPT_HUMAN	54FU	602.322	2	803.405	y6	#N/A	#N/A	#N/A	#N/A
VTSIQDWVQK	sp|P00738|HPT_HUMAN	57FU	602.322	2	803.405	y6	#N/A	#N/A	#N/A	#N/A
VTSIQDWVQK	sp|P00738|HPT_HUMAN	52P	602.322	2	803.405	y6	31.02	2096836	25706	2
VTSIQDWVQK	sp|P00738|HPT_HUMAN	54P	602.322	2	803.405	y6	30.88	107355	4341	1
VTSIQDWVQK	sp|P00738|HPT_HUMAN	57P	602.322	2	803.405	y6	31.23	242450	25706	1
VTSIQDWVQK	sp|P00738|HPT_HUMAN	52FO	602.322	2	675.346	y5	#N/A	#N/A	#N/A	#N/A
VTSIQDWVQK	sp|P00738|HPT_HUMAN	54FO	602.322	2	675.346	y5	#N/A	#N/A	#N/A	#N/A
VTSIQDWVQK	sp|P00738|HPT_HUMAN	57FO	602.322	2	675.346	y5	#N/A	#N/A	#N/A	#N/A
VTSIQDWVQK	sp|P00738|HPT_HUMAN	52FU	602.322	2	675.346	y5	#N/A	#N/A	#N/A	#N/A
VTSIQDWVQK	sp|P00738|HPT_HUMAN	54FU	602.322	2	675.346	y5	#N/A	#N/A	#N/A	#N/A
VTSIQDWVQK	sp|P00738|HPT_HUMAN	57FU	602.322	2	675.346	y5	#N/A	#N/A	#N/A	#N/A
VTSIQDWVQK	sp|P00738|HPT_HUMAN	52P	602.322	2	675.346	y5	31.02	1026468	16358	3
VTSIQDWVQK	sp|P00738|HPT_HUMAN	54P	602.322	2	675.346	y5	31.16	21454	6344	4
VTSIQDWVQK	sp|P00738|HPT_HUMAN	57P	602.322	2	675.346	y5	31.3	94560	10683	3
VTSIQDWVQK	sp|P00738|HPT_HUMAN	52FO	602.322	2	560.319	y4	#N/A	#N/A	#N/A	#N/A
VTSIQDWVQK	sp|P00738|HPT_HUMAN	54FO	602.322	2	560.319	y4	#N/A	#N/A	#N/A	#N/A
VTSIQDWVQK	sp|P00738|HPT_HUMAN	57FO	602.322	2	560.319	y4	#N/A	#N/A	#N/A	#N/A
VTSIQDWVQK	sp|P00738|HPT_HUMAN	52FU	602.322	2	560.319	y4	#N/A	#N/A	#N/A	#N/A
VTSIQDWVQK	sp|P00738|HPT_HUMAN	54FU	602.322	2	560.319	y4	#N/A	#N/A	#N/A	#N/A
VTSIQDWVQK	sp|P00738|HPT_HUMAN	57FU	602.322	2	560.319	y4	#N/A	#N/A	#N/A	#N/A
VTSIQDWVQK	sp|P00738|HPT_HUMAN	52P	602.322	2	560.319	y4	31.02	738199	28042	4
VTSIQDWVQK	sp|P00738|HPT_HUMAN	54P	602.322	2	560.319	y4	31.02	39319	10852	3
VTSIQDWVQK	sp|P00738|HPT_HUMAN	57P	602.322	2	560.319	y4	31.23	90637	7344	4

## Sheet: DPYL3
Peptide Sequence	Protein Name	Replicate Name	Precursor Mz	Precursor Charge	Product Mz	Fragment Ion	Retention Time	Area	Background	Peak Rank	Total Area
AITIASQTNCPLYVTK	sp|Q14195|DPYL3_HUMAN	52FO	593.982	3	994.503	y8	31.58	39309	11851	4	369725
AITIASQTNCPLYVTK	sp|Q14195|DPYL3_HUMAN	54FO	593.982	3	994.503	y8	31.58	26874	6677	4	359293		Replicate Name	AITIASQTNCPLYVTK	SAADLISQAR	GAPLVVICQGK	NLHQSGFSLSGTQVDEGVR	SUMA
AITIASQTNCPLYVTK	sp|Q14195|DPYL3_HUMAN	57FO	593.982	3	994.503	y8	31.51	54512	0	4	491113		52FO	369725	6818652	3214525	1571512	11974414
AITIASQTNCPLYVTK	sp|Q14195|DPYL3_HUMAN	52FU	593.982	3	994.503	y8	31.65	11017	0	4	111001		54FO	359293	5308690	2906860	1258437	9833280
AITIASQTNCPLYVTK	sp|Q14195|DPYL3_HUMAN	54FU	593.982	3	994.503	y8	31.58	8348	3673	4	125804		57FO	491113	7520573	4618953	1985490	14616129
AITIASQTNCPLYVTK	sp|Q14195|DPYL3_HUMAN	57FU	593.982	3	994.503	y8	31.16	10101	10685	4	119794		52FU	111001	1676864	#N/A	#N/A	1787865
AITIASQTNCPLYVTK	sp|Q14195|DPYL3_HUMAN	52P	593.982	3	994.503	y8	31.23	3422	1669	3	90720		54FU	125804	1902459	#N/A	#N/A	2028263
AITIASQTNCPLYVTK	sp|Q14195|DPYL3_HUMAN	54P	593.982	3	994.503	y8	31.3	19534	0	2	71793		57FU	119794	2547395	#N/A	#N/A	2667189
AITIASQTNCPLYVTK	sp|Q14195|DPYL3_HUMAN	57P	593.982	3	994.503	y8	31.51	6927	1502	3	38475		52P	90720	#N/A	#N/A	#N/A	90720
AITIASQTNCPLYVTK	sp|Q14195|DPYL3_HUMAN	52FO	593.982	3	880.46	y7	31.51	74446	9848	2			54P	71793	#N/A	#N/A	#N/A	71793
AITIASQTNCPLYVTK	sp|Q14195|DPYL3_HUMAN	54FO	593.982	3	880.46	y7	31.58	58505	9014	3			57P	38475	#N/A	#N/A	#N/A	38475
AITIASQTNCPLYVTK	sp|Q14195|DPYL3_HUMAN	57FO	593.982	3	880.46	y7	31.51	90910	4341	3
AITIASQTNCPLYVTK	sp|Q14195|DPYL3_HUMAN	52FU	593.982	3	880.46	y7	31.58	27792	0	2
AITIASQTNCPLYVTK	sp|Q14195|DPYL3_HUMAN	54FU	593.982	3	880.46	y7	31.65	19284	0	3
AITIASQTNCPLYVTK	sp|Q14195|DPYL3_HUMAN	57FU	593.982	3	880.46	y7	31.44	21872	8515	3
AITIASQTNCPLYVTK	sp|Q14195|DPYL3_HUMAN	52P	593.982	3	880.46	y7	31.44	5091	3171	2
AITIASQTNCPLYVTK	sp|Q14195|DPYL3_HUMAN	54P	593.982	3	880.46	y7	31.02	10018	1837	4
AITIASQTNCPLYVTK	sp|Q14195|DPYL3_HUMAN	57P	593.982	3	880.46	y7	31.51	3672	2671	4
AITIASQTNCPLYVTK	sp|Q14195|DPYL3_HUMAN	52FO	593.982	3	720.429	y6	31.58	187700	21699	1
AITIASQTNCPLYVTK	sp|Q14195|DPYL3_HUMAN	54FO	593.982	3	720.429	y6	31.58	173679	4674	1
AITIASQTNCPLYVTK	sp|Q14195|DPYL3_HUMAN	57FO	593.982	3	720.429	y6	31.51	247852	13023	1
AITIASQTNCPLYVTK	sp|Q14195|DPYL3_HUMAN	52FU	593.982	3	720.429	y6	31.65	56586	4841	1
AITIASQTNCPLYVTK	sp|Q14195|DPYL3_HUMAN	54FU	593.982	3	720.429	y6	31.65	61358	15694	1
AITIASQTNCPLYVTK	sp|Q14195|DPYL3_HUMAN	57FU	593.982	3	720.429	y6	31.44	56015	24877	1
AITIASQTNCPLYVTK	sp|Q14195|DPYL3_HUMAN	52P	593.982	3	720.429	y6	31.51	81039	25038	1
AITIASQTNCPLYVTK	sp|Q14195|DPYL3_HUMAN	54P	593.982	3	720.429	y6	31.58	30136	12021	1
AITIASQTNCPLYVTK	sp|Q14195|DPYL3_HUMAN	57P	593.982	3	720.429	y6	31.58	20030	10516	1
AITIASQTNCPLYVTK	sp|Q14195|DPYL3_HUMAN	52FO	593.982	3	510.292	y4	31.58	68270	43399	3
AITIASQTNCPLYVTK	sp|Q14195|DPYL3_HUMAN	54FO	593.982	3	510.292	y4	31.65	100235	2337	2
AITIASQTNCPLYVTK	sp|Q14195|DPYL3_HUMAN	57FO	593.982	3	510.292	y4	31.51	97839	24376	2
AITIASQTNCPLYVTK	sp|Q14195|DPYL3_HUMAN	52FU	593.982	3	510.292	y4	31.44	15607	24036	3
AITIASQTNCPLYVTK	sp|Q14195|DPYL3_HUMAN	54FU	593.982	3	510.292	y4	31.79	36815	2004	2
AITIASQTNCPLYVTK	sp|Q14195|DPYL3_HUMAN	57FU	593.982	3	510.292	y4	31.51	31806	23207	2
AITIASQTNCPLYVTK	sp|Q14195|DPYL3_HUMAN	52P	593.982	3	510.292	y4	31.16	1168	26540	4
AITIASQTNCPLYVTK	sp|Q14195|DPYL3_HUMAN	54P	593.982	3	510.292	y4	31.3	12105	15026	3
AITIASQTNCPLYVTK	sp|Q14195|DPYL3_HUMAN	57P	593.982	3	510.292	y4	31.51	7845	12519	2
SAADLISQAR	sp|Q14195|DPYL3_HUMAN	52FO	516.278	2	873.479	y8	27.06	748399	36731	3	6818652
SAADLISQAR	sp|Q14195|DPYL3_HUMAN	54FO	516.278	2	873.479	y8	27.2	597319	14689	4	5308690
SAADLISQAR	sp|Q14195|DPYL3_HUMAN	57FO	516.278	2	873.479	y8	27.13	794973	64599	4	7520573
SAADLISQAR	sp|Q14195|DPYL3_HUMAN	52FU	516.278	2	873.479	y8	27.2	140247	11019	4	1676864
SAADLISQAR	sp|Q14195|DPYL3_HUMAN	54FU	516.278	2	873.479	y8	27.2	169757	8680	4	1902459
SAADLISQAR	sp|Q14195|DPYL3_HUMAN	57FU	516.278	2	873.479	y8	27.06	237668	20703	4	2547395
SAADLISQAR	sp|Q14195|DPYL3_HUMAN	52P	516.278	2	873.479	y8	#N/A	#N/A	#N/A	#N/A	#N/A
SAADLISQAR	sp|Q14195|DPYL3_HUMAN	54P	516.278	2	873.479	y8	#N/A	#N/A	#N/A	#N/A	#N/A
SAADLISQAR	sp|Q14195|DPYL3_HUMAN	57P	516.278	2	873.479	y8	#N/A	#N/A	#N/A	#N/A	#N/A
SAADLISQAR	sp|Q14195|DPYL3_HUMAN	52FO	516.278	2	802.442	y7	27.06	741554	44077	4
SAADLISQAR	sp|Q14195|DPYL3_HUMAN	54FO	516.278	2	802.442	y7	27.2	627866	20197	3
SAADLISQAR	sp|Q14195|DPYL3_HUMAN	57FO	516.278	2	802.442	y7	27.13	837288	90139	3
SAADLISQAR	sp|Q14195|DPYL3_HUMAN	52FU	516.278	2	802.442	y7	27.2	176059	33058	3
SAADLISQAR	sp|Q14195|DPYL3_HUMAN	54FU	516.278	2	802.442	y7	27.2	191539	54582	3
SAADLISQAR	sp|Q14195|DPYL3_HUMAN	57FU	516.278	2	802.442	y7	27.13	251943	47250	3
SAADLISQAR	sp|Q14195|DPYL3_HUMAN	52P	516.278	2	802.442	y7	#N/A	#N/A	#N/A	#N/A
SAADLISQAR	sp|Q14195|DPYL3_HUMAN	54P	516.278	2	802.442	y7	#N/A	#N/A	#N/A	#N/A
SAADLISQAR	sp|Q14195|DPYL3_HUMAN	57P	516.278	2	802.442	y7	#N/A	#N/A	#N/A	#N/A
SAADLISQAR	sp|Q14195|DPYL3_HUMAN	52FO	516.278	2	574.331	y5	27.06	2089089	66116	2
SAADLISQAR	sp|Q14195|DPYL3_HUMAN	54FO	516.278	2	574.331	y5	27.2	1615692	47739	2
SAADLISQAR	sp|Q14195|DPYL3_HUMAN	57FO	516.278	2	574.331	y5	27.13	2396271	166757	2
SAADLISQAR	sp|Q14195|DPYL3_HUMAN	52FU	516.278	2	574.331	y5	27.2	744559	27548	1
SAADLISQAR	sp|Q14195|DPYL3_HUMAN	54FU	516.278	2	574.331	y5	27.2	841689	56252	1
SAADLISQAR	sp|Q14195|DPYL3_HUMAN	57FU	516.278	2	574.331	y5	27.13	908430	26714	2
SAADLISQAR	sp|Q14195|DPYL3_HUMAN	52P	516.278	2	574.331	y5	#N/A	#N/A	#N/A	#N/A
SAADLISQAR	sp|Q14195|DPYL3_HUMAN	54P	516.278	2	574.331	y5	#N/A	#N/A	#N/A	#N/A
SAADLISQAR	sp|Q14195|DPYL3_HUMAN	57P	516.278	2	574.331	y5	#N/A	#N/A	#N/A	#N/A
SAADLISQAR	sp|Q14195|DPYL3_HUMAN	52FO	516.278	2	461.247	y4	27.06	3239611	112030	1
SAADLISQAR	sp|Q14195|DPYL3_HUMAN	54FO	516.278	2	461.247	y4	27.2	2467813	69772	1
SAADLISQAR	sp|Q14195|DPYL3_HUMAN	57FO	516.278	2	461.247	y4	27.13	3492040	232858	1
SAADLISQAR	sp|Q14195|DPYL3_HUMAN	52FU	516.278	2	461.247	y4	27.2	615999	80809	2
SAADLISQAR	sp|Q14195|DPYL3_HUMAN	54FU	516.278	2	461.247	y4	27.2	699474	90637	2
SAADLISQAR	sp|Q14195|DPYL3_HUMAN	57FU	516.278	2	461.247	y4	27.13	1149354	30053	1
SAADLISQAR	sp|Q14195|DPYL3_HUMAN	52P	516.278	2	461.247	y4	#N/A	#N/A	#N/A	#N/A
SAADLISQAR	sp|Q14195|DPYL3_HUMAN	54P	516.278	2	461.247	y4	#N/A	#N/A	#N/A	#N/A
SAADLISQAR	sp|Q14195|DPYL3_HUMAN	57P	516.278	2	461.247	y4	#N/A	#N/A	#N/A	#N/A
GAPLVVICQGK	sp|Q14195|DPYL3_HUMAN	52FO	571.324	2	803.444	y7	29.49	944177	112170	2	3214525
GAPLVVICQGK	sp|Q14195|DPYL3_HUMAN	54FO	571.324	2	803.444	y7	29.56	878127	86318	2	2906860
GAPLVVICQGK	sp|Q14195|DPYL3_HUMAN	57FO	571.324	2	803.444	y7	29.42	1346617	97338	2	4618953
GAPLVVICQGK	sp|Q14195|DPYL3_HUMAN	52FU	571.324	2	803.444	y7	#N/A	#N/A	#N/A	#N/A	#N/A
GAPLVVICQGK	sp|Q14195|DPYL3_HUMAN	54FU	571.324	2	803.444	y7	#N/A	#N/A	#N/A	#N/A	#N/A
GAPLVVICQGK	sp|Q14195|DPYL3_HUMAN	57FU	571.324	2	803.444	y7	#N/A	#N/A	#N/A	#N/A	#N/A
GAPLVVICQGK	sp|Q14195|DPYL3_HUMAN	52P	571.324	2	803.444	y7	#N/A	#N/A	#N/A	#N/A	#N/A
GAPLVVICQGK	sp|Q14195|DPYL3_HUMAN	54P	571.324	2	803.444	y7	#N/A	#N/A	#N/A	#N/A	#N/A
GAPLVVICQGK	sp|Q14195|DPYL3_HUMAN	57P	571.324	2	803.444	y7	#N/A	#N/A	#N/A	#N/A	#N/A
GAPLVVICQGK	sp|Q14195|DPYL3_HUMAN	52FO	571.324	2	704.376	y6	29.49	1080884	75948	1
GAPLVVICQGK	sp|Q14195|DPYL3_HUMAN	54FO	571.324	2	704.376	y6	29.49	1012446	56933	1
GAPLVVICQGK	sp|Q14195|DPYL3_HUMAN	57FO	571.324	2	704.376	y6	29.42	1556653	71626	1
GAPLVVICQGK	sp|Q14195|DPYL3_HUMAN	52FU	571.324	2	704.376	y6	#N/A	#N/A	#N/A	#N/A
GAPLVVICQGK	sp|Q14195|DPYL3_HUMAN	54FU	571.324	2	704.376	y6	#N/A	#N/A	#N/A	#N/A
GAPLVVICQGK	sp|Q14195|DPYL3_HUMAN	57FU	571.324	2	704.376	y6	#N/A	#N/A	#N/A	#N/A
GAPLVVICQGK	sp|Q14195|DPYL3_HUMAN	52P	571.324	2	704.376	y6	#N/A	#N/A	#N/A	#N/A
GAPLVVICQGK	sp|Q14195|DPYL3_HUMAN	54P	571.324	2	704.376	y6	#N/A	#N/A	#N/A	#N/A
GAPLVVICQGK	sp|Q14195|DPYL3_HUMAN	57P	571.324	2	704.376	y6	#N/A	#N/A	#N/A	#N/A
GAPLVVICQGK	sp|Q14195|DPYL3_HUMAN	52FO	571.324	2	605.308	y5	29.49	567107	99651	4
GAPLVVICQGK	sp|Q14195|DPYL3_HUMAN	54FO	571.324	2	605.308	y5	29.56	499211	99174	4
GAPLVVICQGK	sp|Q14195|DPYL3_HUMAN	57FO	571.324	2	605.308	y5	29.42	811677	124886	4
GAPLVVICQGK	sp|Q14195|DPYL3_HUMAN	52FU	571.324	2	605.308	y5	#N/A	#N/A	#N/A	#N/A
GAPLVVICQGK	sp|Q14195|DPYL3_HUMAN	54FU	571.324	2	605.308	y5	#N/A	#N/A	#N/A	#N/A
GAPLVVICQGK	sp|Q14195|DPYL3_HUMAN	57FU	571.324	2	605.308	y5	#N/A	#N/A	#N/A	#N/A
GAPLVVICQGK	sp|Q14195|DPYL3_HUMAN	52P	571.324	2	605.308	y5	#N/A	#N/A	#N/A	#N/A
GAPLVVICQGK	sp|Q14195|DPYL3_HUMAN	54P	571.324	2	605.308	y5	#N/A	#N/A	#N/A	#N/A
GAPLVVICQGK	sp|Q14195|DPYL3_HUMAN	57P	571.324	2	605.308	y5	#N/A	#N/A	#N/A	#N/A
GAPLVVICQGK	sp|Q14195|DPYL3_HUMAN	52FO	571.324	2	492.223	y4	29.49	622357	88133	3
GAPLVVICQGK	sp|Q14195|DPYL3_HUMAN	54FO	571.324	2	492.223	y4	29.49	517076	147927	3
GAPLVVICQGK	sp|Q14195|DPYL3_HUMAN	57FO	571.324	2	492.223	y4	29.42	904006	178146	3
GAPLVVICQGK	sp|Q14195|DPYL3_HUMAN	52FU	571.324	2	492.223	y4	#N/A	#N/A	#N/A	#N/A
GAPLVVICQGK	sp|Q14195|DPYL3_HUMAN	54FU	571.324	2	492.223	y4	#N/A	#N/A	#N/A	#N/A
GAPLVVICQGK	sp|Q14195|DPYL3_HUMAN	57FU	571.324	2	492.223	y4	#N/A	#N/A	#N/A	#N/A
GAPLVVICQGK	sp|Q14195|DPYL3_HUMAN	52P	571.324	2	492.223	y4	#N/A	#N/A	#N/A	#N/A
GAPLVVICQGK	sp|Q14195|DPYL3_HUMAN	54P	571.324	2	492.223	y4	#N/A	#N/A	#N/A	#N/A
GAPLVVICQGK	sp|Q14195|DPYL3_HUMAN	57P	571.324	2	492.223	y4	#N/A	#N/A	#N/A	#N/A
NLHQSGFSLSGTQVDEGVR	sp|Q14195|DPYL3_HUMAN	52FO	677.668	3	960.474	y9	29.14	246433	12355	4	1571512
NLHQSGFSLSGTQVDEGVR	sp|Q14195|DPYL3_HUMAN	54FO	677.668	3	960.474	y9	29.14	184617	7345	4	1258437
NLHQSGFSLSGTQVDEGVR	sp|Q14195|DPYL3_HUMAN	57FO	677.668	3	960.474	y9	29.08	307958	3339	4	1985490
NLHQSGFSLSGTQVDEGVR	sp|Q14195|DPYL3_HUMAN	52FU	677.668	3	960.474	y9	#N/A	#N/A	#N/A	#N/A	#N/A
NLHQSGFSLSGTQVDEGVR	sp|Q14195|DPYL3_HUMAN	54FU	677.668	3	960.474	y9	#N/A	#N/A	#N/A	#N/A	#N/A
NLHQSGFSLSGTQVDEGVR	sp|Q14195|DPYL3_HUMAN	57FU	677.668	3	960.474	y9	#N/A	#N/A	#N/A	#N/A	#N/A
NLHQSGFSLSGTQVDEGVR	sp|Q14195|DPYL3_HUMAN	52P	677.668	3	960.474	y9	#N/A	#N/A	#N/A	#N/A	#N/A
NLHQSGFSLSGTQVDEGVR	sp|Q14195|DPYL3_HUMAN	54P	677.668	3	960.474	y9	#N/A	#N/A	#N/A	#N/A	#N/A
NLHQSGFSLSGTQVDEGVR	sp|Q14195|DPYL3_HUMAN	57P	677.668	3	960.474	y9	#N/A	#N/A	#N/A	#N/A	#N/A
NLHQSGFSLSGTQVDEGVR	sp|Q14195|DPYL3_HUMAN	52FO	677.668	3	674.347	y6	29.14	470327	21705	2
NLHQSGFSLSGTQVDEGVR	sp|Q14195|DPYL3_HUMAN	54FO	677.668	3	674.347	y6	29.14	332846	14689	2
NLHQSGFSLSGTQVDEGVR	sp|Q14195|DPYL3_HUMAN	57FO	677.668	3	674.347	y6	29.08	552889	21705	2
NLHQSGFSLSGTQVDEGVR	sp|Q14195|DPYL3_HUMAN	52FU	677.668	3	674.347	y6	#N/A	#N/A	#N/A	#N/A
NLHQSGFSLSGTQVDEGVR	sp|Q14195|DPYL3_HUMAN	54FU	677.668	3	674.347	y6	#N/A	#N/A	#N/A	#N/A
NLHQSGFSLSGTQVDEGVR	sp|Q14195|DPYL3_HUMAN	57FU	677.668	3	674.347	y6	#N/A	#N/A	#N/A	#N/A
NLHQSGFSLSGTQVDEGVR	sp|Q14195|DPYL3_HUMAN	52P	677.668	3	674.347	y6	#N/A	#N/A	#N/A	#N/A
NLHQSGFSLSGTQVDEGVR	sp|Q14195|DPYL3_HUMAN	54P	677.668	3	674.347	y6	#N/A	#N/A	#N/A	#N/A
NLHQSGFSLSGTQVDEGVR	sp|Q14195|DPYL3_HUMAN	57P	677.668	3	674.347	y6	#N/A	#N/A	#N/A	#N/A
NLHQSGFSLSGTQVDEGVR	sp|Q14195|DPYL3_HUMAN	52FO	677.668	3	575.278	y5	29.14	531935	61775	1
NLHQSGFSLSGTQVDEGVR	sp|Q14195|DPYL3_HUMAN	54FO	677.668	3	575.278	y5	29.21	435253	33051	1
NLHQSGFSLSGTQVDEGVR	sp|Q14195|DPYL3_HUMAN	57FO	677.668	3	575.278	y5	29.08	687709	66784	1
NLHQSGFSLSGTQVDEGVR	sp|Q14195|DPYL3_HUMAN	52FU	677.668	3	575.278	y5	#N/A	#N/A	#N/A	#N/A
NLHQSGFSLSGTQVDEGVR	sp|Q14195|DPYL3_HUMAN	54FU	677.668	3	575.278	y5	#N/A	#N/A	#N/A	#N/A
NLHQSGFSLSGTQVDEGVR	sp|Q14195|DPYL3_HUMAN	57FU	677.668	3	575.278	y5	#N/A	#N/A	#N/A	#N/A
NLHQSGFSLSGTQVDEGVR	sp|Q14195|DPYL3_HUMAN	52P	677.668	3	575.278	y5	#N/A	#N/A	#N/A	#N/A
NLHQSGFSLSGTQVDEGVR	sp|Q14195|DPYL3_HUMAN	54P	677.668	3	575.278	y5	#N/A	#N/A	#N/A	#N/A
NLHQSGFSLSGTQVDEGVR	sp|Q14195|DPYL3_HUMAN	57P	677.668	3	575.278	y5	#N/A	#N/A	#N/A	#N/A
NLHQSGFSLSGTQVDEGVR	sp|Q14195|DPYL3_HUMAN	52FO	677.668	3	460.251	y4	29.14	322817	28383	3
NLHQSGFSLSGTQVDEGVR	sp|Q14195|DPYL3_HUMAN	54FO	677.668	3	460.251	y4	29.14	305720	25706	3
NLHQSGFSLSGTQVDEGVR	sp|Q14195|DPYL3_HUMAN	57FO	677.668	3	460.251	y4	29.08	436935	31722	3
NLHQSGFSLSGTQVDEGVR	sp|Q14195|DPYL3_HUMAN	52FU	677.668	3	460.251	y4	#N/A	#N/A	#N/A	#N/A
NLHQSGFSLSGTQVDEGVR	sp|Q14195|DPYL3_HUMAN	54FU	677.668	3	460.251	y4	#N/A	#N/A	#N/A	#N/A
NLHQSGFSLSGTQVDEGVR	sp|Q14195|DPYL3_HUMAN	57FU	677.668	3	460.251	y4	#N/A	#N/A	#N/A	#N/A
NLHQSGFSLSGTQVDEGVR	sp|Q14195|DPYL3_HUMAN	52P	677.668	3	460.251	y4	#N/A	#N/A	#N/A	#N/A
NLHQSGFSLSGTQVDEGVR	sp|Q14195|DPYL3_HUMAN	54P	677.668	3	460.251	y4	#N/A	#N/A	#N/A	#N/A
NLHQSGFSLSGTQVDEGVR	sp|Q14195|DPYL3_HUMAN	57P	677.668	3	460.251	y4	#N/A	#N/A	#N/A	#N/A

## Sheet: GARS
Peptide Sequence	Protein Name	Replicate Name	Precursor Mz	Precursor Charge	Product Mz	Fragment Ion	Retention Time	Area	Background	Peak Rank	Total Area
LGDAVEQGVINNTVLGYFIGR	sp|P41250|GARS_HUMAN	52FO	745.73	3	825.462	y7	45.84	187784	0	1	449596
LGDAVEQGVINNTVLGYFIGR	sp|P41250|GARS_HUMAN	54FO	745.73	3	825.462	y7	45.84	221145	10853	1	537877		Replicate Name	LGDAVEQGVINNTVLGYFIGR	TLYVEEVVPNVIEPSFGLGR	TFFSFPAVVAPFK	SUMA
LGDAVEQGVINNTVLGYFIGR	sp|P41250|GARS_HUMAN	57FO	745.73	3	825.462	y7	45.84	241919	5510	1	541186		52FO	449596	299536	760483	1509615
LGDAVEQGVINNTVLGYFIGR	sp|P41250|GARS_HUMAN	52FU	745.73	3	825.462	y7	45.91	68687	4507	1	169005		54FO	537877	379678	908456	1826011
LGDAVEQGVINNTVLGYFIGR	sp|P41250|GARS_HUMAN	54FU	745.73	3	825.462	y7	45.98	119264	0	1	275416		57FO	541186	442001	919056	1902243
LGDAVEQGVINNTVLGYFIGR	sp|P41250|GARS_HUMAN	57FU	745.73	3	825.462	y7	45.91	113613	10852	1	279484		52FU	169005	142131	318732	629868
LGDAVEQGVINNTVLGYFIGR	sp|P41250|GARS_HUMAN	52P	745.73	3	825.462	y7	#N/A	#N/A	#N/A	#N/A	#N/A		54FU	275416	186866	399608	861890
LGDAVEQGVINNTVLGYFIGR	sp|P41250|GARS_HUMAN	54P	745.73	3	825.462	y7	#N/A	#N/A	#N/A	#N/A	#N/A		57FU	279484	233019	529050	1041553
LGDAVEQGVINNTVLGYFIGR	sp|P41250|GARS_HUMAN	57P	745.73	3	825.462	y7	#N/A	#N/A	#N/A	#N/A	#N/A		52P	#N/A	#N/A	18199	18199
LGDAVEQGVINNTVLGYFIGR	sp|P41250|GARS_HUMAN	52FO	745.73	3	712.378	y6	45.84	164415	2504	2			54P	#N/A	82875	37315	120190
LGDAVEQGVINNTVLGYFIGR	sp|P41250|GARS_HUMAN	54FO	745.73	3	712.378	y6	45.84	193345	15194	2			57P	#N/A	41396	28134	69530
LGDAVEQGVINNTVLGYFIGR	sp|P41250|GARS_HUMAN	57FO	745.73	3	712.378	y6	45.84	182983	14692	2
LGDAVEQGVINNTVLGYFIGR	sp|P41250|GARS_HUMAN	52FU	745.73	3	712.378	y6	45.84	65850	0	2
LGDAVEQGVINNTVLGYFIGR	sp|P41250|GARS_HUMAN	54FU	745.73	3	712.378	y6	45.91	97063	0	2
LGDAVEQGVINNTVLGYFIGR	sp|P41250|GARS_HUMAN	57FU	745.73	3	712.378	y6	45.91	108438	0	2
LGDAVEQGVINNTVLGYFIGR	sp|P41250|GARS_HUMAN	52P	745.73	3	712.378	y6	#N/A	#N/A	#N/A	#N/A
LGDAVEQGVINNTVLGYFIGR	sp|P41250|GARS_HUMAN	54P	745.73	3	712.378	y6	#N/A	#N/A	#N/A	#N/A
LGDAVEQGVINNTVLGYFIGR	sp|P41250|GARS_HUMAN	57P	745.73	3	712.378	y6	#N/A	#N/A	#N/A	#N/A
LGDAVEQGVINNTVLGYFIGR	sp|P41250|GARS_HUMAN	52FO	745.73	3	655.356	y5	45.77	43149	9681	4
LGDAVEQGVINNTVLGYFIGR	sp|P41250|GARS_HUMAN	54FO	745.73	3	655.356	y5	45.77	52677	13190	4
LGDAVEQGVINNTVLGYFIGR	sp|P41250|GARS_HUMAN	57FO	745.73	3	655.356	y5	45.77	43993	11019	4
LGDAVEQGVINNTVLGYFIGR	sp|P41250|GARS_HUMAN	52FU	745.73	3	655.356	y5	45.91	16191	12185	4
LGDAVEQGVINNTVLGYFIGR	sp|P41250|GARS_HUMAN	54FU	745.73	3	655.356	y5	45.98	24370	4173	4
LGDAVEQGVINNTVLGYFIGR	sp|P41250|GARS_HUMAN	57FU	745.73	3	655.356	y5	45.91	30052	12355	3
LGDAVEQGVINNTVLGYFIGR	sp|P41250|GARS_HUMAN	52P	745.73	3	655.356	y5	#N/A	#N/A	#N/A	#N/A
LGDAVEQGVINNTVLGYFIGR	sp|P41250|GARS_HUMAN	54P	745.73	3	655.356	y5	#N/A	#N/A	#N/A	#N/A
LGDAVEQGVINNTVLGYFIGR	sp|P41250|GARS_HUMAN	57P	745.73	3	655.356	y5	#N/A	#N/A	#N/A	#N/A
LGDAVEQGVINNTVLGYFIGR	sp|P41250|GARS_HUMAN	52FO	745.73	3	492.293	y4	45.84	54249	4507	3
LGDAVEQGVINNTVLGYFIGR	sp|P41250|GARS_HUMAN	54FO	745.73	3	492.293	y4	45.77	70710	8849	3
LGDAVEQGVINNTVLGYFIGR	sp|P41250|GARS_HUMAN	57FO	745.73	3	492.293	y4	45.91	72292	5510	3
LGDAVEQGVINNTVLGYFIGR	sp|P41250|GARS_HUMAN	52FU	745.73	3	492.293	y4	45.91	18278	13020	3
LGDAVEQGVINNTVLGYFIGR	sp|P41250|GARS_HUMAN	54FU	745.73	3	492.293	y4	46.05	34719	4674	3
LGDAVEQGVINNTVLGYFIGR	sp|P41250|GARS_HUMAN	57FU	745.73	3	492.293	y4	45.91	27381	15694	4
LGDAVEQGVINNTVLGYFIGR	sp|P41250|GARS_HUMAN	52P	745.73	3	492.293	y4	#N/A	#N/A	#N/A	#N/A
LGDAVEQGVINNTVLGYFIGR	sp|P41250|GARS_HUMAN	54P	745.73	3	492.293	y4	#N/A	#N/A	#N/A	#N/A
LGDAVEQGVINNTVLGYFIGR	sp|P41250|GARS_HUMAN	57P	745.73	3	492.293	y4	#N/A	#N/A	#N/A	#N/A
TLYVEEVVPNVIEPSFGLGR	sp|P41250|GARS_HUMAN	52FO	740.063	3	975.526	y9	42.99	56752	0	3	299536
TLYVEEVVPNVIEPSFGLGR	sp|P41250|GARS_HUMAN	54FO	740.063	3	975.526	y9	42.92	74299	10853	3	379678
TLYVEEVVPNVIEPSFGLGR	sp|P41250|GARS_HUMAN	57FO	740.063	3	975.526	y9	42.99	88717	2337	3	442001
TLYVEEVVPNVIEPSFGLGR	sp|P41250|GARS_HUMAN	52FU	740.063	3	975.526	y9	43.13	30797	2337	3	142131
TLYVEEVVPNVIEPSFGLGR	sp|P41250|GARS_HUMAN	54FU	740.063	3	975.526	y9	43.13	38642	4674	3	186866
TLYVEEVVPNVIEPSFGLGR	sp|P41250|GARS_HUMAN	57FU	740.063	3	975.526	y9	43.06	45819	3171	3	233019
TLYVEEVVPNVIEPSFGLGR	sp|P41250|GARS_HUMAN	52P	740.063	3	975.526	y9	#N/A	#N/A	#N/A	#N/A	#N/A
TLYVEEVVPNVIEPSFGLGR	sp|P41250|GARS_HUMAN	54P	740.063	3	975.526	y9	42.29	4090	5842	3	82875
TLYVEEVVPNVIEPSFGLGR	sp|P41250|GARS_HUMAN	57P	740.063	3	975.526	y9	42.43	6677	0	3	41396
TLYVEEVVPNVIEPSFGLGR	sp|P41250|GARS_HUMAN	52FO	740.063	3	862.442	y8	42.92	79871	7344	2
TLYVEEVVPNVIEPSFGLGR	sp|P41250|GARS_HUMAN	54FO	740.063	3	862.442	y8	42.99	102850	2171	2
TLYVEEVVPNVIEPSFGLGR	sp|P41250|GARS_HUMAN	57FO	740.063	3	862.442	y8	42.92	110667	9347	2
TLYVEEVVPNVIEPSFGLGR	sp|P41250|GARS_HUMAN	52FU	740.063	3	862.442	y8	42.99	36639	7845	2
TLYVEEVVPNVIEPSFGLGR	sp|P41250|GARS_HUMAN	54FU	740.063	3	862.442	y8	43.13	46904	9181	2
TLYVEEVVPNVIEPSFGLGR	sp|P41250|GARS_HUMAN	57FU	740.063	3	862.442	y8	43.06	60675	9347	2
TLYVEEVVPNVIEPSFGLGR	sp|P41250|GARS_HUMAN	52P	740.063	3	862.442	y8	#N/A	#N/A	#N/A	#N/A
TLYVEEVVPNVIEPSFGLGR	sp|P41250|GARS_HUMAN	54P	740.063	3	862.442	y8	42.43	38976	6176	2
TLYVEEVVPNVIEPSFGLGR	sp|P41250|GARS_HUMAN	57P	740.063	3	862.442	y8	42.57	17777	2003	1
TLYVEEVVPNVIEPSFGLGR	sp|P41250|GARS_HUMAN	52FO	740.063	3	733.399	y7	42.99	162913	5008	1
TLYVEEVVPNVIEPSFGLGR	sp|P41250|GARS_HUMAN	54FO	740.063	3	733.399	y7	42.99	202528	8682	1
TLYVEEVVPNVIEPSFGLGR	sp|P41250|GARS_HUMAN	57FO	740.063	3	733.399	y7	42.92	242617	7011	1
TLYVEEVVPNVIEPSFGLGR	sp|P41250|GARS_HUMAN	52FU	740.063	3	733.399	y7	42.99	74696	10015	1
TLYVEEVVPNVIEPSFGLGR	sp|P41250|GARS_HUMAN	54FU	740.063	3	733.399	y7	42.99	101320	2504	1
TLYVEEVVPNVIEPSFGLGR	sp|P41250|GARS_HUMAN	57FU	740.063	3	733.399	y7	43.06	126525	9514	1
TLYVEEVVPNVIEPSFGLGR	sp|P41250|GARS_HUMAN	52P	740.063	3	733.399	y7	#N/A	#N/A	#N/A	#N/A
TLYVEEVVPNVIEPSFGLGR	sp|P41250|GARS_HUMAN	54P	740.063	3	733.399	y7	42.36	39810	6009	1
TLYVEEVVPNVIEPSFGLGR	sp|P41250|GARS_HUMAN	57P	740.063	3	733.399	y7	42.5	16942	4006	2
TFFSFPAVVAPFK	sp|P41250|GARS_HUMAN	52FO	729.395	2	975.566	y9	44.17	72526	0	3	760483
TFFSFPAVVAPFK	sp|P41250|GARS_HUMAN	54FO	729.395	2	975.566	y9	44.03	84294	8012	3	908456
TFFSFPAVVAPFK	sp|P41250|GARS_HUMAN	57FO	729.395	2	975.566	y9	44.03	107329	4674	3	919056
TFFSFPAVVAPFK	sp|P41250|GARS_HUMAN	52FU	729.395	2	975.566	y9	44.17	35053	0	3	318732
TFFSFPAVVAPFK	sp|P41250|GARS_HUMAN	54FU	729.395	2	975.566	y9	44.24	40487	0	3	399608
TFFSFPAVVAPFK	sp|P41250|GARS_HUMAN	57FU	729.395	2	975.566	y9	44.17	40979	9848	3	529050
TFFSFPAVVAPFK	sp|P41250|GARS_HUMAN	52P	729.395	2	975.566	y9	43.68	751	3506	4	18199
TFFSFPAVVAPFK	sp|P41250|GARS_HUMAN	54P	729.395	2	975.566	y9	44.24	6595	0	4	37315
TFFSFPAVVAPFK	sp|P41250|GARS_HUMAN	57P	729.395	2	975.566	y9	43.82	4425	0	3	28134
TFFSFPAVVAPFK	sp|P41250|GARS_HUMAN	52FO	729.395	2	828.498	y8	44.1	485233	18027	1
TFFSFPAVVAPFK	sp|P41250|GARS_HUMAN	54FO	729.395	2	828.498	y8	44.1	554004	38058	1
TFFSFPAVVAPFK	sp|P41250|GARS_HUMAN	57FO	729.395	2	828.498	y8	44.1	551333	23369	1
TFFSFPAVVAPFK	sp|P41250|GARS_HUMAN	52FU	729.395	2	828.498	y8	44.24	190538	22534	1
TFFSFPAVVAPFK	sp|P41250|GARS_HUMAN	54FU	729.395	2	828.498	y8	44.24	238580	10017	1
TFFSFPAVVAPFK	sp|P41250|GARS_HUMAN	57FU	729.395	2	828.498	y8	44.17	347525	7011	1
TFFSFPAVVAPFK	sp|P41250|GARS_HUMAN	52P	729.395	2	828.498	y8	43.89	6595	6679	1
TFFSFPAVVAPFK	sp|P41250|GARS_HUMAN	54P	729.395	2	828.498	y8	44.17	11770	3673	1
TFFSFPAVVAPFK	sp|P41250|GARS_HUMAN	57P	729.395	2	828.498	y8	44.17	10435	4508	1
TFFSFPAVVAPFK	sp|P41250|GARS_HUMAN	52FO	729.395	2	731.445	y7	44.03	29461	2003	4
TFFSFPAVVAPFK	sp|P41250|GARS_HUMAN	54FO	729.395	2	731.445	y7	44.1	42397	4006	4
TFFSFPAVVAPFK	sp|P41250|GARS_HUMAN	57FO	729.395	2	731.445	y7	44.1	39810	4674	4
TFFSFPAVVAPFK	sp|P41250|GARS_HUMAN	52FU	729.395	2	731.445	y7	44.17	10432	3839	4
TFFSFPAVVAPFK	sp|P41250|GARS_HUMAN	54FU	729.395	2	731.445	y7	44.17	19283	0	4
TFFSFPAVVAPFK	sp|P41250|GARS_HUMAN	57FU	729.395	2	731.445	y7	44.17	14605	15523	4
TFFSFPAVVAPFK	sp|P41250|GARS_HUMAN	52P	729.395	2	731.445	y7	44.31	5677	0	2
TFFSFPAVVAPFK	sp|P41250|GARS_HUMAN	54P	729.395	2	731.445	y7	44.03	7680	0	3
TFFSFPAVVAPFK	sp|P41250|GARS_HUMAN	57P	729.395	2	731.445	y7	44.03	3506	0	4
TFFSFPAVVAPFK	sp|P41250|GARS_HUMAN	52FO	729.395	2	462.271	y4	44.03	173262	22033	2
TFFSFPAVVAPFK	sp|P41250|GARS_HUMAN	54FO	729.395	2	462.271	y4	44.1	227761	14021	2
TFFSFPAVVAPFK	sp|P41250|GARS_HUMAN	57FO	729.395	2	462.271	y4	44.1	220583	25706	2
TFFSFPAVVAPFK	sp|P41250|GARS_HUMAN	52FU	729.395	2	462.271	y4	44.24	82708	23202	2
TFFSFPAVVAPFK	sp|P41250|GARS_HUMAN	54FU	729.395	2	462.271	y4	44.17	101259	15026	2
TFFSFPAVVAPFK	sp|P41250|GARS_HUMAN	57FU	729.395	2	462.271	y4	44.17	125940	35220	2
TFFSFPAVVAPFK	sp|P41250|GARS_HUMAN	52P	729.395	2	462.271	y4	43.96	5176	5009	3
TFFSFPAVVAPFK	sp|P41250|GARS_HUMAN	54P	729.395	2	462.271	y4	44.17	11270	1837	2
TFFSFPAVVAPFK	sp|P41250|GARS_HUMAN	57P	729.395	2	462.271	y4	44.1	9767	4508	2

## Sheet: TSTD1
Peptide Sequence	Protein Name	Replicate Name	Precursor Mz	Precursor Charge	Product Mz	Fragment Ion	Retention Time	Area	Background	Peak Rank	Total Area
MAGAPTVSLPELR	sp|Q8NFU3|TSTD1_HUMAN	52FO	671.363	2	714.414	y6	#N/A	#N/A	#N/A	#N/A	#N/A
MAGAPTVSLPELR	sp|Q8NFU3|TSTD1_HUMAN	54FO	671.363	2	714.414	y6	#N/A	#N/A	#N/A	#N/A	#N/A		Replicate Name	MAGAPTVSLPELR	GLQATQLAR	SUMA
MAGAPTVSLPELR	sp|Q8NFU3|TSTD1_HUMAN	57FO	671.363	2	714.414	y6	#N/A	#N/A	#N/A	#N/A	#N/A		52FO	#N/A	3909683	3909683
MAGAPTVSLPELR	sp|Q8NFU3|TSTD1_HUMAN	52FU	671.363	2	714.414	y6	#N/A	#N/A	#N/A	#N/A	#N/A		54FO	#N/A	4447902	4447902
MAGAPTVSLPELR	sp|Q8NFU3|TSTD1_HUMAN	54FU	671.363	2	714.414	y6	#N/A	#N/A	#N/A	#N/A	#N/A		57FO	#N/A	4351577	4351577
MAGAPTVSLPELR	sp|Q8NFU3|TSTD1_HUMAN	57FU	671.363	2	714.414	y6	#N/A	#N/A	#N/A	#N/A	#N/A		52FU	#N/A	177857	177857
MAGAPTVSLPELR	sp|Q8NFU3|TSTD1_HUMAN	52P	671.363	2	714.414	y6	#N/A	#N/A	#N/A	#N/A	#N/A		54FU	#N/A	279764	279764
MAGAPTVSLPELR	sp|Q8NFU3|TSTD1_HUMAN	54P	671.363	2	714.414	y6	#N/A	#N/A	#N/A	#N/A	#N/A		57FU	#N/A	739618	739618
MAGAPTVSLPELR	sp|Q8NFU3|TSTD1_HUMAN	57P	671.363	2	714.414	y6	#N/A	#N/A	#N/A	#N/A	#N/A		52P	#N/A	#N/A	#N/A
MAGAPTVSLPELR	sp|Q8NFU3|TSTD1_HUMAN	52FO	671.363	2	514.298	y4	#N/A	#N/A	#N/A	#N/A			54P	#N/A	#N/A	#N/A
MAGAPTVSLPELR	sp|Q8NFU3|TSTD1_HUMAN	54FO	671.363	2	514.298	y4	#N/A	#N/A	#N/A	#N/A			57P	#N/A	#N/A	#N/A
MAGAPTVSLPELR	sp|Q8NFU3|TSTD1_HUMAN	57FO	671.363	2	514.298	y4	#N/A	#N/A	#N/A	#N/A
MAGAPTVSLPELR	sp|Q8NFU3|TSTD1_HUMAN	52FU	671.363	2	514.298	y4	#N/A	#N/A	#N/A	#N/A
MAGAPTVSLPELR	sp|Q8NFU3|TSTD1_HUMAN	54FU	671.363	2	514.298	y4	#N/A	#N/A	#N/A	#N/A
MAGAPTVSLPELR	sp|Q8NFU3|TSTD1_HUMAN	57FU	671.363	2	514.298	y4	#N/A	#N/A	#N/A	#N/A
MAGAPTVSLPELR	sp|Q8NFU3|TSTD1_HUMAN	52P	671.363	2	514.298	y4	#N/A	#N/A	#N/A	#N/A
MAGAPTVSLPELR	sp|Q8NFU3|TSTD1_HUMAN	54P	671.363	2	514.298	y4	#N/A	#N/A	#N/A	#N/A
MAGAPTVSLPELR	sp|Q8NFU3|TSTD1_HUMAN	57P	671.363	2	514.298	y4	#N/A	#N/A	#N/A	#N/A
MAGAPTVSLPELR	sp|Q8NFU3|TSTD1_HUMAN	52FO	671.363	2	260.106	b3	#N/A	#N/A	#N/A	#N/A
MAGAPTVSLPELR	sp|Q8NFU3|TSTD1_HUMAN	54FO	671.363	2	260.106	b3	#N/A	#N/A	#N/A	#N/A
MAGAPTVSLPELR	sp|Q8NFU3|TSTD1_HUMAN	57FO	671.363	2	260.106	b3	#N/A	#N/A	#N/A	#N/A
MAGAPTVSLPELR	sp|Q8NFU3|TSTD1_HUMAN	52FU	671.363	2	260.106	b3	#N/A	#N/A	#N/A	#N/A
MAGAPTVSLPELR	sp|Q8NFU3|TSTD1_HUMAN	54FU	671.363	2	260.106	b3	#N/A	#N/A	#N/A	#N/A
MAGAPTVSLPELR	sp|Q8NFU3|TSTD1_HUMAN	57FU	671.363	2	260.106	b3	#N/A	#N/A	#N/A	#N/A
MAGAPTVSLPELR	sp|Q8NFU3|TSTD1_HUMAN	52P	671.363	2	260.106	b3	#N/A	#N/A	#N/A	#N/A
MAGAPTVSLPELR	sp|Q8NFU3|TSTD1_HUMAN	54P	671.363	2	260.106	b3	#N/A	#N/A	#N/A	#N/A
MAGAPTVSLPELR	sp|Q8NFU3|TSTD1_HUMAN	57P	671.363	2	260.106	b3	#N/A	#N/A	#N/A	#N/A
GLQATQLAR	sp|Q8NFU3|TSTD1_HUMAN	52FO	479.277	2	787.442	y7	24.69	710510	20031	3	3909683
GLQATQLAR	sp|Q8NFU3|TSTD1_HUMAN	54FO	479.277	2	787.442	y7	24.83	862099	11019	3	4447902
GLQATQLAR	sp|Q8NFU3|TSTD1_HUMAN	57FO	479.277	2	787.442	y7	24.76	805551	30212	3	4351577
GLQATQLAR	sp|Q8NFU3|TSTD1_HUMAN	52FU	479.277	2	787.442	y7	24.55	41898	5842	3	177857
GLQATQLAR	sp|Q8NFU3|TSTD1_HUMAN	54FU	479.277	2	787.442	y7	24.62	64349	8012	3	279764
GLQATQLAR	sp|Q8NFU3|TSTD1_HUMAN	57FU	479.277	2	787.442	y7	24.55	138960	39059	3	739618
GLQATQLAR	sp|Q8NFU3|TSTD1_HUMAN	52P	479.277	2	787.442	y7	#N/A	#N/A	#N/A	#N/A	#N/A
GLQATQLAR	sp|Q8NFU3|TSTD1_HUMAN	54P	479.277	2	787.442	y7	#N/A	#N/A	#N/A	#N/A	#N/A
GLQATQLAR	sp|Q8NFU3|TSTD1_HUMAN	57P	479.277	2	787.442	y7	#N/A	#N/A	#N/A	#N/A	#N/A
GLQATQLAR	sp|Q8NFU3|TSTD1_HUMAN	52FO	479.277	2	659.383	y6	24.69	1795847	94145	1
GLQATQLAR	sp|Q8NFU3|TSTD1_HUMAN	54FO	479.277	2	659.383	y6	24.76	2075982	66116	1
GLQATQLAR	sp|Q8NFU3|TSTD1_HUMAN	57FO	479.277	2	659.383	y6	24.76	2009036	81790	1
GLQATQLAR	sp|Q8NFU3|TSTD1_HUMAN	52FU	479.277	2	659.383	y6	24.62	90973	49076	1
GLQATQLAR	sp|Q8NFU3|TSTD1_HUMAN	54FU	479.277	2	659.383	y6	24.62	126528	70776	1
GLQATQLAR	sp|Q8NFU3|TSTD1_HUMAN	57FU	479.277	2	659.383	y6	24.55	402775	71608	1
GLQATQLAR	sp|Q8NFU3|TSTD1_HUMAN	52P	479.277	2	659.383	y6	#N/A	#N/A	#N/A	#N/A
GLQATQLAR	sp|Q8NFU3|TSTD1_HUMAN	54P	479.277	2	659.383	y6	#N/A	#N/A	#N/A	#N/A
GLQATQLAR	sp|Q8NFU3|TSTD1_HUMAN	57P	479.277	2	659.383	y6	#N/A	#N/A	#N/A	#N/A
GLQATQLAR	sp|Q8NFU3|TSTD1_HUMAN	52FO	479.277	2	588.346	y5	24.69	1403326	88136	2
GLQATQLAR	sp|Q8NFU3|TSTD1_HUMAN	54FO	479.277	2	588.346	y5	24.83	1509821	71626	2
GLQATQLAR	sp|Q8NFU3|TSTD1_HUMAN	57FO	479.277	2	588.346	y5	24.76	1536990	101987	2
GLQATQLAR	sp|Q8NFU3|TSTD1_HUMAN	52FU	479.277	2	588.346	y5	24.55	44986	62262	2
GLQATQLAR	sp|Q8NFU3|TSTD1_HUMAN	54FU	479.277	2	588.346	y5	24.62	88887	84129	2
GLQATQLAR	sp|Q8NFU3|TSTD1_HUMAN	57FU	479.277	2	588.346	y5	24.55	197882	224840	2
GLQATQLAR	sp|Q8NFU3|TSTD1_HUMAN	52P	479.277	2	588.346	y5	#N/A	#N/A	#N/A	#N/A
GLQATQLAR	sp|Q8NFU3|TSTD1_HUMAN	54P	479.277	2	588.346	y5	#N/A	#N/A	#N/A	#N/A
GLQATQLAR	sp|Q8NFU3|TSTD1_HUMAN	57P	479.277	2	588.346	y5	#N/A	#N/A	#N/A	#N/A

[truncated: 3 more sheets: THY1, CLH1, IPO9]
